# Supplementary material for: Systematic modulation of charge and spin in graphene nanoribbons on MgO
Source: Nat Commun. 2025 Jul 1;16:5632. doi: 10.1038/s41467-025-60767-5 (PMC12218530; doi:10.1038/s41467-025-60767-5)
Supplement: Supplementary file 3 — Source Data [file 41467_2025_60767_MOESM3_ESM.zip]

Archive with 34 entries (33 files):
- Source Data/
- Source Data/Figure 1f.xlsx
- Source Data/Figure 1g.xlsx
- Source Data/Figure 2b.txt
- Source Data/Figure 3a Inset Ag001.txt
- Source Data/Figure 3a Inset MgO.txt
- Source Data/Figure 3a.xlsx
- Source Data/Figure 3a_318L6_Ag001_HOMO.txt
- Source Data/Figure 3a_318L6_Ag001_LUMO.txt
- Source Data/Figure 3b Inset Ag001.txt
- Source Data/Figure 3b Inset MgO.txt
- Source Data/Figure 3b.xlsx
- Source Data/Figure 4a.xlsx
- Source Data/Figure 4b.xlsx
- Source Data/Figure 4c.xlsx
- Source Data/Figure 5b.xlsx
- Source Data/Figure1b_318L5_Ag001.txt
- Source Data/Figure1b_318L5_MgO.txt
- Source Data/Figure1b_328L5_Ag001.txt
- Source Data/Figure1b_328L5_MgO.txt
- Source Data/Figure1c.txt
- Source Data/Figure1d.txt
- Source Data/Figure1e.txt
- Source Data/Figure1f_Inset318.txt
- Source Data/Figure1f_Inset328.txt
- Source Data/Figure2a.txt
- Source Data/Figure3a_3186L6_MgO_HOMO.txt
- Source Data/Figure3a_3186L6_MgO_LUMO.txt
- Source Data/Figure3b_3186L11_Ag001_HOMO.txt
- Source Data/Figure3b_3186L11_Ag001_LUMO.txt
- Source Data/Figure3b_3186L11_MgO_HOMO.txt
- Source Data/Figure3b_3186L11_MgO_LUMO.txt
- Source Data/Figure3b_3186L11_MgO_SOMO.txt
- Source Data/Figure3b_3186L11_MgO_SUMO.txt
