# Supplementary material for: Systematic modulation of charge and spin in graphene nanoribbons on MgO
Source: Nat Commun. 2025 Jul 1;16:5632. doi: 10.1038/s41467-025-60767-5 (PMC12218530; doi:10.1038/s41467-025-60767-5)
Supplement: Supplementary file 3 — Source Data [file 41467_2025_60767_MOESM3_ESM.zip › Source Data/Figure 1f.xlsx]

## Sheet: Hoja1
318 Ag001 edge		318 Ag001 end		328 Ag001 end		318 MgO		328 MgO
Bias / V	dI/dV /(arb. units)	Bias / V	dI/dV /(arb. units)	Bias / V	dI/dV /(arb. units)	Bias / V	dI/dV /(arb. units)	Bias / V	dI/dV /(arb. units)
-0.4	0.64884	-0.4	0.48799	0.5	0.72948	-0.3114	0.47869	0.5	0.18323
-0.396992	0.61926	-0.39699	0.4841	0.49599	0.72716	-0.31079	0.45518	0.4975	0.12071
-0.393985	0.58404	-0.39399	0.48428	0.49197	0.69798	-0.31018	0.41434	0.495	0.09692
-0.390977	0.60349	-0.39098	0.48662	0.48796	0.71602	-0.30957	0.34291	0.4925	0.17777
-0.38797	0.61405	-0.38797	0.48809	0.48395	0.73174	-0.30895	0.34325	0.49	0.15056
-0.384962	0.58843	-0.38496	0.4764	0.47993	0.66464	-0.30834	0.36541	0.4875	0.11902
-0.381955	0.53773	-0.38195	0.4651	0.47592	0.69378	-0.30773	0.33093	0.485	0.2876
-0.378947	0.554	-0.37895	0.46843	0.47191	0.62592	-0.30712	0.29566	0.4825	0.16809
-0.37594	0.59687	-0.37594	0.47404	0.46789	0.62692	-0.30651	0.25943	0.48	0.19787
-0.372932	0.58511	-0.37293	0.47671	0.46388	0.6165	-0.3059	0.28413	0.4775	0.17251
-0.369925	0.53453	-0.36993	0.46998	0.45987	0.67102	-0.30528	0.31391	0.475	0.18389
-0.366917	0.53492	-0.36692	0.45764	0.45585	0.64582	-0.30467	0.30219	0.4725	0.229
-0.36391	0.54132	-0.36391	0.4618	0.45184	0.65748	-0.30406	0.31245	0.47	0.16625
-0.360902	0.53934	-0.3609	0.46464	0.44783	0.6365	-0.30345	0.32208	0.4675	0.18887
-0.357895	0.53229	-0.35789	0.46779	0.44381	0.6367	-0.30284	0.21693	0.465	0.11543
-0.354887	0.52296	-0.35489	0.46658	0.4398	0.57768	-0.30223	0.13817	0.4625	0.15328
-0.35188	0.529	-0.35188	0.45556	0.43579	0.63508	-0.30161	0.17898	0.46	0.28074
-0.348872	0.51805	-0.34887	0.45231	0.43177	0.56484	-0.301	0.22173	0.4575	0.22869
-0.345865	0.51316	-0.34587	0.45663	0.42776	0.58422	-0.30039	0.25562	0.455	0.23526
-0.342857	0.52093	-0.34286	0.46305	0.42375	0.544	-0.29978	0.12411	0.4525	0.35799
-0.33985	0.50266	-0.33985	0.46364	0.41973	0.6194	-0.29917	0.04254	0.45	0.21921
-0.336842	0.49706	-0.33684	0.46421	0.41572	0.57756	-0.29856	0.13756	0.4475	0.32847
-0.333835	0.51083	-0.33383	0.45703	0.41171	0.52932	-0.29794	0.12619	0.445	0.26575
-0.330827	0.50759	-0.33083	0.45859	0.40769	0.5025	-0.29733	0.10393	0.4425	0.31554
-0.32782	0.50522	-0.32782	0.45617	0.40368	0.51858	-0.29672	0.25739	0.44	0.27111
-0.324812	0.47937	-0.32481	0.45734	0.39967	0.50976	-0.29611	0.30128	0.4375	0.281
-0.321805	0.50619	-0.32181	0.45982	0.39565	0.50496	-0.2955	0.27523	0.435	0.29787
-0.318797	0.51903	-0.3188	0.46364	0.39164	0.51334	-0.29489	0.22299	0.4325	0.32138
-0.315789	0.48798	-0.31579	0.46109	0.38763	0.53034	-0.29427	0.16179	0.43	0.39651
-0.312782	0.48693	-0.31278	0.46367	0.38361	0.53202	-0.29366	0.22707	0.4275	0.33716
-0.309774	0.48097	-0.30977	0.46711	0.3796	0.47836	-0.29305	0.17608	0.425	0.41025
-0.306767	0.49567	-0.30677	0.47725	0.37559	0.4949	-0.29244	-0.02063	0.4225	0.4481
-0.303759	0.50731	-0.30376	0.4775	0.37157	0.50948	-0.29183	0.13151	0.42	0.50043
-0.300752	0.48958	-0.30075	0.46967	0.36756	0.47334	-0.29122	0.28863	0.4175	0.49208
-0.297744	0.49652	-0.29774	0.46841	0.36355	0.49838	-0.29061	0.18881	0.415	0.47389
-0.294737	0.50189	-0.29474	0.46631	0.35953	0.43684	-0.28999	0.18101	0.4125	0.4543
-0.291729	0.50261	-0.29173	0.47838	0.35552	0.45808	-0.28938	0.23199	0.41	0.49753
-0.288722	0.48932	-0.28872	0.4823	0.35151	0.42254	-0.28877	0.23516	0.4075	0.51205
-0.285714	0.50433	-0.28571	0.48811	0.34749	0.44416	-0.28816	0.17919	0.405	0.50547
-0.282707	0.49062	-0.28271	0.48384	0.34348	0.41103	-0.28755	0.0872	0.4025	0.53591
-0.279699	0.48861	-0.2797	0.48212	0.33946	0.4304	-0.28694	0.06856	0.4	0.54904
-0.276692	0.50454	-0.27669	0.48927	0.33545	0.39882	-0.28632	0.12505	0.3975	0.47036
-0.273684	0.50283	-0.27368	0.49739	0.33144	0.43874	-0.28571	0.1515	0.395	0.49594
-0.270677	0.48643	-0.27068	0.50079	0.32743	0.41014	-0.2851	0.13007	0.3925	0.51856
-0.267669	0.48091	-0.26767	0.49991	0.32341	0.39529	-0.28449	0.24698	0.39	0.48302
-0.264662	0.50665	-0.26466	0.49911	0.3194	0.40511	-0.28388	0.21346	0.3875	0.50546
-0.261654	0.52522	-0.26165	0.49728	0.31538	0.36155	-0.28327	0.05789	0.385	0.49146
-0.258647	0.50432	-0.25865	0.49813	0.31137	0.37576	-0.28265	0.16954	0.3825	0.43264
-0.255639	0.4937	-0.25564	0.51009	0.30736	0.36413	-0.28204	0.26676	0.38	0.46518
-0.252632	0.51167	-0.25263	0.51323	0.30334	0.33666	-0.28143	0.20172	0.3775	0.52139
-0.249624	0.50552	-0.24962	0.50956	0.29933	0.34325	-0.28082	0.15544	0.375	0.60679
-0.246617	0.5084	-0.24662	0.50493	0.29532	0.33279	-0.28021	0.20058	0.3725	0.59082
-0.243609	0.51276	-0.24361	0.50541	0.2913	0.29765	-0.2796	0.25562	0.37	0.58653
-0.240602	0.51267	-0.2406	0.50981	0.28729	0.31669	-0.27898	0.21057	0.3675	0.63985
-0.237594	0.49515	-0.23759	0.51522	0.28328	0.31263	-0.27837	0.21216	0.365	0.65142
-0.234586	0.50502	-0.23459	0.51692	0.27926	0.31795	-0.27776	0.3095	0.3625	0.70184
-0.231579	0.52519	-0.23158	0.51321	0.27525	0.30379	-0.27715	0.32961	0.36	0.77478
-0.228571	0.4951	-0.22857	0.51236	0.27124	0.26282	-0.27654	0.27045	0.3575	0.86461
-0.225564	0.4822	-0.22556	0.5064	0.26722	0.27838	-0.27593	0.17552	0.355	0.91853
-0.222556	0.46681	-0.22256	0.50521	0.26321	0.25236	-0.27531	0.19184	0.3525	0.96203
-0.219549	0.50368	-0.21955	0.50483	0.2592	0.24435	-0.2747	0.18168	0.35	0.96709
-0.216541	0.50465	-0.21654	0.50474	0.25518	0.27533	-0.27409	0.11776	0.3475	1.00478
-0.213534	0.49595	-0.21353	0.50354	0.25117	0.2718	-0.27348	0.12793	0.345	1.10403
-0.210526	0.46667	-0.21053	0.49218	0.24716	0.25113	-0.27287	0.16007	0.3425	1.08385
-0.207519	0.48083	-0.20752	0.48688	0.24314	0.26632	-0.27226	0.14878	0.34	1.21042
-0.204511	0.48339	-0.20451	0.49228	0.23913	0.23256	-0.27165	0.133	0.3375	1.25643
-0.201504	0.48183	-0.2015	0.4916	0.23512	0.24907	-0.27103	0.12966	0.335	1.28249
-0.198496	0.45582	-0.1985	0.48678	0.2311	0.23272	-0.27042	0.09751	0.3325	1.22491
-0.195489	0.46488	-0.19549	0.46955	0.22709	0.26788	-0.26981	0.10823	0.33	1.36468
-0.192481	0.45256	-0.19248	0.46109	0.22308	0.24355	-0.2692	0.12894	0.3275	1.33017
-0.189474	0.46978	-0.18947	0.47159	0.21906	0.23217	-0.26859	0.19185	0.325	1.08548
-0.186466	0.44797	-0.18647	0.47151	0.21505	0.22579	-0.26798	0.2017	0.3225	1.14124
-0.183459	0.43693	-0.18346	0.46225	0.21104	0.19356	-0.26736	0.14759	0.32	1.24362
-0.180451	0.44515	-0.18045	0.45312	0.20702	0.20765	-0.26675	0.09164	0.3175	1.02201
-0.177444	0.42542	-0.17744	0.44754	0.20301	0.19878	-0.26614	0.07506	0.315	0.85567
-0.174436	0.4316	-0.17444	0.44532	0.199	0.18624	-0.26553	0.01279	0.3125	0.78949
-0.171429	0.44498	-0.17143	0.44264	0.19498	0.16255	-0.26492	0.02072	0.31	0.82164
-0.168421	0.44207	-0.16842	0.43542	0.19097	0.1513	-0.26431	0.12422	0.3075	0.74048
-0.165414	0.41778	-0.16541	0.43363	0.18696	0.16813	-0.26369	0.11136	0.305	0.74616
-0.162406	0.40209	-0.16241	0.43519	0.18294	0.17152	-0.26308	0.13839	0.3025	0.76142
-0.159398	0.4026	-0.1594	0.4296	0.17893	0.15789	-0.26247	0.17662	0.3	0.79862
-0.156391	0.41691	-0.15639	0.42236	0.17492	0.16595	-0.26186	0.09604	0.2975	0.78564
-0.153383	0.43047	-0.15338	0.41539	0.1709	0.15457	-0.26125	0.04898	0.295	0.81373
-0.150376	0.39877	-0.15038	0.41202	0.16689	0.14917	-0.26064	0.20932	0.2925	0.81089
-0.147368	0.37336	-0.14737	0.40964	0.16288	0.14024	-0.26002	0.28132	0.29	0.87587
-0.144361	0.3892	-0.14436	0.40531	0.15886	0.1609	-0.25941	0.19122	0.2875	0.92658
-0.141353	0.40609	-0.14135	0.40456	0.15485	0.18226	-0.2588	0.17064	0.285	0.97183
-0.138346	0.40586	-0.13835	0.40166	0.15084	0.16906	-0.25819	0.2257	0.2825	1.07128
-0.135338	0.3737	-0.13534	0.4045	0.14682	0.16716	-0.25758	0.21712	0.28	1.05115
-0.132331	0.37304	-0.13233	0.39745	0.14281	0.16106	-0.25697	0.09899	0.2775	1.03908
-0.129323	0.39791	-0.12932	0.38961	0.1388	0.17869	-0.25635	0.04424	0.275	1.1869
-0.126316	0.38321	-0.12632	0.38543	0.13478	0.17114	-0.25574	0.12763	0.2725	1.18739
-0.123308	0.37551	-0.12331	0.39124	0.13077	0.18276	-0.25513	0.15054	0.27	1.23446
-0.120301	0.35457	-0.1203	0.38868	0.12676	0.17426	-0.25452	0.02817	0.2675	1.27904
-0.117293	0.38541	-0.11729	0.38319	0.12274	0.20163	-0.25391	0.08771	0.265	1.34231
-0.114286	0.38565	-0.11429	0.37657	0.11873	0.20138	-0.2533	0.27058	0.2625	1.40536
-0.111278	0.36952	-0.11128	0.38176	0.11472	0.23213	-0.25269	0.1723	0.26	1.38495
-0.108271	0.36373	-0.10827	0.38238	0.1107	0.23557	-0.25207	0.04159	0.2575	1.32393
-0.105263	0.36766	-0.10526	0.37486	0.10669	0.19629	-0.25146	0.03437	0.255	1.30005
-0.102256	0.37078	-0.10226	0.36793	0.10268	0.19773	-0.25085	0.16543	0.2525	1.43591
-0.0992481	0.37457	-0.09925	0.36976	0.09866	0.25629	-0.25024	0.22471	0.25	0.86478
-0.0962406	0.36878	-0.09624	0.37215	0.09465	0.23089	-0.24963	0.12667	0.2475	0.6956
-0.0932331	0.35954	-0.09323	0.37535	0.09064	0.23636	-0.24902	0.10792	0.245	1.53517
-0.0902256	0.35252	-0.09023	0.37017	0.08662	0.25393	-0.2484	0.109	0.2425	0.49975
-0.087218	0.38081	-0.08722	0.3669	0.08261	0.24024	-0.24779	0.10932	0.24	0.09896
-0.0842105	0.37968	-0.08421	0.36588	0.0786	0.25082	-0.24718	0.12371	0.2375	0.08077
-0.081203	0.36846	-0.0812	0.36898	0.07458	0.24568	-0.24657	0.16066	0.235	0.02179
-0.0781955	0.348	-0.0782	0.36717	0.07057	0.24812	-0.24596	0.17993	0.2325	0.04616
-0.075188	0.35955	-0.07519	0.36115	0.06656	0.26185	-0.24535	0.18938	0.23	0.05238
-0.0721805	0.37228	-0.07218	0.36005	0.06254	0.21908	-0.24473	0.15403	0.2275	0.04462
-0.0691729	0.35074	-0.06917	0.35376	0.05853	0.19947	-0.24412	0.12568	0.225	0.01936
-0.0661654	0.33706	-0.06617	0.3587	0.05452	0.22953	-0.24351	0.23921	0.2225	0.01441
-0.0631579	0.35785	-0.06316	0.36139	0.0505	0.22018	-0.2429	0.26387	0.22	0.00225
-0.0601504	0.36772	-0.06015	0.3638	0.04649	0.21801	-0.24229	0.20765	0.2175	-0.00458
-0.0571429	0.33977	-0.05714	0.35943	0.04247	0.21402	-0.24168	0.15959	0.215	-0.0012
-0.0541353	0.33698	-0.05414	0.34994	0.03846	0.19606	-0.24106	0.08856	0.2125	0.00369
-0.0511278	0.36812	-0.05113	0.34842	0.03445	0.19909	-0.24045	0.19118	0.21	0.05568
-0.0481203	0.37733	-0.04812	0.3569	0.03043	0.1593	-0.23984	0.23556	0.2075	0.01184
-0.0451128	0.3534	-0.04511	0.35811	0.02642	0.13543	-0.23923	0.15193	0.205	0.01537
-0.0421053	0.33309	-0.04211	0.35791	0.02241	0.1395	-0.23862	0.1078	0.2025	0.01849
-0.0390977	0.35928	-0.0391	0.35113	0.01839	0.16073	-0.23801	0.12996	0.2	0.01047
-0.0360902	0.37464	-0.03609	0.35146	0.01438	0.13642	-0.23739	0.21485	0.1975	-0.00973
-0.0330827	0.33804	-0.03308	0.35594	0.01037	0.14452	-0.23678	0.20786	0.195	-0.00996
-0.0300752	0.3343	-0.03008	0.35472	0.00635	0.14558	-0.23617	0.1962	0.1925	0.0245
-0.0270677	0.35533	-0.02707	0.35086	0.00234	0.13799	-0.23556	0.23739	0.19	-0.00134
-0.0240602	0.36622	-0.02406	0.34995	-0.00167	0.13754	-0.23495	0.17217	0.1875	0.00287
-0.0210526	0.34774	-0.02105	0.3592	-0.00569	0.14814	-0.23434	0.13271	0.185	0.01544
-0.0180451	0.33785	-0.01805	0.35931	-0.0097	0.12681	-0.23373	0.26462	0.1825	-0.00407
-0.0150376	0.34745	-0.01504	0.35783	-0.01371	0.14538	-0.23311	0.31306	0.18	0.02569
-0.0120301	0.35393	-0.01203	0.35359	-0.01773	0.15123	-0.2325	0.19711	0.1775	0.02255
-0.00902256	0.35018	-0.00902	0.35607	-0.02174	0.1513	-0.23189	0.21435	0.175	-0.02307
-0.00601504	0.35609	-0.00602	0.35861	-0.02575	0.14094	-0.23128	0.29702	0.1725	0.00885
-0.00300752	0.35877	-0.00301	0.35695	-0.02977	0.17724	-0.23067	0.23388	0.17	0.0025
-2e-09	0.33834	-2e-09	0.3545	-0.03378	0.13969	-0.23006	0.19949	0.1675	-0.03544
0.00300752	0.3405	0.00301	0.35732	-0.03779	0.14438	-0.22944	0.23885	0.165	-0.00945
0.00601504	0.36516	0.00602	0.36143	-0.04181	0.19073	-0.22883	0.30841	0.1625	-0.01774
0.00902255	0.38383	0.00902	0.36976	-0.04582	0.19262	-0.22822	0.28669	0.16	0.02125
0.0120301	0.35998	0.01203	0.37428	-0.04983	0.19986	-0.22761	0.20023	0.1575	-0.00773
0.0150376	0.34567	0.01504	0.36871	-0.05385	0.21374	-0.227	0.20471	0.155	-0.00117
0.0180451	0.37567	0.01805	0.3736	-0.05786	0.24659	-0.22639	0.22972	0.1525	0.02277
0.0210526	0.38381	0.02105	0.3747	-0.06187	0.26476	-0.22577	0.238	0.15	-0.01481
0.0240601	0.36788	0.02406	0.38147	-0.06589	0.24774	-0.22516	0.266	0.1475	0.00235
0.0270677	0.37199	0.02707	0.38538	-0.0699	0.24802	-0.22455	0.33304	0.145	-0.000438672
0.0300752	0.41135	0.03008	0.38871	-0.07391	0.26282	-0.22394	0.38194	0.1425	0.00907
0.0330827	0.39599	0.03308	0.39438	-0.07793	0.25582	-0.22333	0.28322	0.14	0.02004
0.0360902	0.36705	0.03609	0.4	-0.08194	0.28929	-0.22272	0.24537	0.1375	0.00605
0.0390977	0.39495	0.0391	0.40594	-0.08595	0.30311	-0.2221	0.30238	0.135	-0.00716
0.0421053	0.42435	0.04211	0.41688	-0.08997	0.28838	-0.22149	0.34315	0.1325	0.01426
0.0451128	0.40332	0.04511	0.42178	-0.09398	0.28362	-0.22088	0.35457	0.13	0.02093
0.0481203	0.38614	0.04812	0.42204	-0.09799	0.3096	-0.22027	0.34073	0.1275	0.01252
0.0511278	0.41443	0.05113	0.42926	-0.10201	0.28916	-0.21966	0.31507	0.125	0.0071
0.0541353	0.44998	0.05414	0.43863	-0.10602	0.3303	-0.21905	0.33789	0.1225	0.0103
0.0571429	0.42502	0.05714	0.44948	-0.11003	0.31635	-0.21844	0.39327	0.12	0.000273174
0.0601504	0.39139	0.06015	0.45703	-0.11405	0.3127	-0.21782	0.42101	0.1175	-0.00235
0.0631579	0.42218	0.06316	0.4575	-0.11806	0.31276	-0.21721	0.37479	0.115	0.02234
0.0661654	0.47402	0.06617	0.46374	-0.12207	0.31598	-0.2166	0.39608	0.1125	0.00434
0.0691729	0.43931	0.06917	0.47285	-0.12609	0.2973	-0.21599	0.4758	0.11	0.02079
0.0721804	0.4034	0.07218	0.48362	-0.1301	0.31697	-0.21538	0.4719	0.1075	-0.00637
0.075188	0.43977	0.07519	0.48998	-0.13411	0.30589	-0.21477	0.40293	0.105	0.00989
0.0781955	0.46296	0.0782	0.49524	-0.13813	0.29498	-0.21415	0.38422	0.1025	0.00735
0.081203	0.45144	0.0812	0.50133	-0.14214	0.2883	-0.21354	0.35171	0.1	0.01534
0.0842105	0.4386	0.08421	0.50943	-0.14615	0.26685	-0.21293	0.37085	0.0975	0.02205
0.087218	0.44871	0.08722	0.51373	-0.15017	0.25517	-0.21232	0.38466	0.095	-0.01051
0.0902256	0.46468	0.09023	0.51589	-0.15418	0.25884	-0.21171	0.40155	0.0925	-0.01531
0.0932331	0.45607	0.09323	0.52507	-0.15819	0.26067	-0.2111	0.49064	0.09	-0.00253
0.0962406	0.45376	0.09624	0.52795	-0.16221	0.27502	-0.21048	0.43628	0.0875	-0.01162
0.0992481	0.4651	0.09925	0.52303	-0.16622	0.29278	-0.20987	0.39439	0.085	-0.01504
0.102256	0.45725	0.10226	0.52757	-0.17023	0.29584	-0.20926	0.47972	0.0825	-0.04066
0.105263	0.45278	0.10526	0.52897	-0.17425	0.28198	-0.20865	0.46625	0.08	-0.02913
0.108271	0.45065	0.10827	0.53214	-0.17826	0.27956	-0.20804	0.40537	0.0775	0.02488
0.111278	0.46412	0.11128	0.52749	-0.18227	0.28486	-0.20743	0.41689	0.075	-0.000416306
0.114286	0.43875	0.11429	0.52293	-0.18629	0.27979	-0.20681	0.4177	0.0725	0.00734
0.117293	0.4524	0.11729	0.52517	-0.1903	0.27022	-0.2062	0.3927	0.07	-0.00956
0.120301	0.46899	0.1203	0.52399	-0.19431	0.27921	-0.20559	0.43184	0.0675	0.01349
0.123308	0.47031	0.12331	0.51566	-0.19833	0.27012	-0.20498	0.42881	0.065	0.01688
0.126316	0.43821	0.12632	0.50219	-0.20234	0.30407	-0.20437	0.37464	0.0625	-0.00672
0.129323	0.42784	0.12932	0.5045	-0.20635	0.29878	-0.20376	0.3934	0.06	-0.03397
0.132331	0.45241	0.13233	0.49688	-0.21037	0.29784	-0.20314	0.47541	0.0575	-0.00727
0.135338	0.48514	0.13534	0.501	-0.21438	0.32375	-0.20253	0.49544	0.055	-0.01284
0.138346	0.4318	0.13835	0.48784	-0.2184	0.31667	-0.20192	0.49131	0.0525	0.02058
0.141353	0.40877	0.14135	0.47347	-0.22241	0.32609	-0.20131	0.43107	0.05	0.00347
0.144361	0.4388	0.14436	0.46888	-0.22642	0.30737	-0.2007	0.41546	0.0475	0.0249
0.147368	0.43577	0.14737	0.46674	-0.23044	0.35465	-0.20009	0.46064	0.045	0.00393
0.150376	0.42602	0.15038	0.46254	-0.23445	0.33302	-0.19948	0.44305	0.0425	-0.00438
0.153383	0.42446	0.15338	0.45793	-0.23846	0.35135	-0.19886	0.36743	0.04	-0.00522
0.156391	0.43104	0.15639	0.44805	-0.24248	0.40032	-0.19825	0.31115	0.0375	-0.01878
0.159398	0.41247	0.1594	0.43777	-0.24649	0.36644	-0.19764	0.3373	0.035	-0.00293
0.162406	0.38595	0.16241	0.42998	-0.2505	0.33449	-0.19703	0.3301	0.0325	-0.01518
0.165414	0.41442	0.16541	0.42625	-0.25451	0.41311	-0.19642	0.3584	0.03	-0.00672
0.168421	0.445	0.16842	0.42672	-0.25853	0.4437	-0.19581	0.44946	0.0275	-0.00919
0.171429	0.4249	0.17143	0.42425	-0.26254	0.43483	-0.19519	0.42344	0.025	-0.00442
0.174436	0.37603	0.17444	0.41513	-0.26655	0.49076	-0.19458	0.30913	0.0225	-0.02616
0.177444	0.38182	0.17744	0.40604	-0.27057	0.45564	-0.19397	0.33863	0.02	-7.02072e-05
0.180451	0.39682	0.18045	0.40056	-0.27458	0.4428	-0.19336	0.42275	0.0175	-0.00212
0.183459	0.39641	0.18346	0.40184	-0.2786	0.43803	-0.19275	0.43752	0.015	-0.03128
0.186466	0.39593	0.18647	0.40217	-0.28261	0.4599	-0.19214	0.41216	0.0125	0.00748
0.189474	0.4157	0.18947	0.39751	-0.28662	0.4268	-0.19152	0.32522	0.01	-0.00282
0.192481	0.37793	0.19248	0.38871	-0.29063	0.45604	-0.19091	0.35781	0.0075	-0.02394
0.195489	0.36216	0.19549	0.38113	-0.29465	0.4658	-0.1903	0.43205	0.005	-0.0106
0.198496	0.37641	0.1985	0.3746	-0.29866	0.47022	-0.18969	0.32404	0.0025	-0.01812
0.201504	0.44874	0.2015	0.37329	-0.30268	0.4957	-0.18908	0.29432	0	0.01892
0.204511	0.39534	0.20451	0.37707	-0.30669	0.46014	-0.18847	0.37298	-0.0025	-0.0068
0.207519	0.36715	0.20752	0.37892	-0.3107	0.46308	-0.18785	0.36024	-0.005	0.04994
0.210526	0.37951	0.21053	0.37326	-0.31472	0.49052	-0.18724	0.30891	-0.0075	0.000295428
0.213534	0.40924	0.21353	0.36109	-0.31873	0.50852	-0.18663	0.26715	-0.01	-0.01019
0.216541	0.40495	0.21654	0.35878	-0.32274	0.50598	-0.18602	0.25479	-0.0125	0.01003
0.219549	0.3511	0.21955	0.36107	-0.32676	0.52874	-0.18541	0.35574	-0.015	-0.01725
0.222556	0.35798	0.22256	0.36433	-0.33077	0.51014	-0.1848	0.31604	-0.0175	-5.85022e-05
0.225564	0.40118	0.22556	0.36162	-0.33478	0.5537	-0.18418	0.21816	-0.02	-0.01493
0.228571	0.39605	0.22857	0.35243	-0.3388	0.52092	-0.18357	0.30736	-0.0225	0.02853
0.231579	0.38105	0.23158	0.35008	-0.34281	0.53352	-0.18296	0.3584	-0.025	0.05239
0.234586	0.3792	0.23459	0.35219	-0.34682	0.58034	-0.18235	0.33337	-0.0275	0.9232
0.237594	0.37986	0.23759	0.35531	-0.35084	0.57584	-0.18174	0.31011	-0.03	1.5876
0.240602	0.37509	0.2406	0.35473	-0.35485	0.62234	-0.18113	0.32894	-0.0325	0.95185
0.243609	0.39804	0.24361	0.34711	-0.35886	0.63332	-0.18052	0.31667	-0.035	1.7289
0.246617	0.37434	0.24662	0.34798	-0.36288	0.66204	-0.1799	0.31956	-0.0375	2.12151
0.249624	0.35062	0.24962	0.34244	-0.36689	0.68324	-0.17929	0.24036	-0.04	1.93388
0.252632	0.36226	0.25263	0.34078	-0.3709	0.6692	-0.17868	0.17083	-0.0425	2.08014
0.255639	0.37891	0.25564	0.34392	-0.37492	0.69454	-0.17807	0.17529	-0.045	1.9889
0.258647	0.39598	0.25865	0.33934	-0.37893	0.7304	-0.17746	0.23792	-0.0475	1.93248
0.261654	0.37841	0.26165	0.34317	-0.38294	0.71948	-0.17685	0.27418	-0.05	1.87704
0.264662	0.34976	0.26466	0.33845	-0.38696	0.74484	-0.17623	0.28876	-0.0525	1.71218
0.267669	0.36152	0.26767	0.33466	-0.39097	0.72126	-0.17562	0.28376	-0.055	1.65584
0.270677	0.38096	0.27068	0.33159	-0.39498	0.6666	-0.17501	0.26797	-0.0575	1.54384
0.273684	0.37031	0.27368	0.33456	-0.399	0.72232	-0.1744	0.26695	-0.06	1.43178
0.276692	0.36021	0.27669	0.33405	-0.40301	0.69502	-0.17379	0.25384	-0.0625	1.32153
0.279699	0.38187	0.2797	0.33624	-0.40702	0.68144	-0.17318	0.24353	-0.065	1.2701
0.282707	0.37299	0.28271	0.33027	-0.41104	0.72264	-0.17256	0.24767	-0.0675	1.34954
0.285714	0.34422	0.28571	0.32238	-0.41505	0.69448	-0.17195	0.23623	-0.07	1.1722
0.288722	0.35182	0.28872	0.32675	-0.41906	0.69242	-0.17134	0.28356	-0.0725	1.12284
0.291729	0.39169	0.29173	0.32953	-0.42308	0.6431	-0.17073	0.32631	-0.075	1.11392
0.294737	0.38743	0.29474	0.33169	-0.42709	0.68668	-0.17012	0.313	-0.0775	1.04054
0.297744	0.34108	0.29774	0.32843	-0.4311	0.68644	-0.16951	0.36839	-0.08	0.97271
0.300752	0.35096	0.30075	0.32254	-0.43512	0.63924	-0.16889	0.43925	-0.0825	0.97292
0.303759	0.39311	0.30376	0.32003	-0.43913	0.618	-0.16828	0.44563	-0.085	0.94174
0.306767	0.38183	0.30677	0.31727	-0.44314	0.61572	-0.16767	0.37648	-0.0875	0.91583
0.309774	0.34466	0.30977	0.31659	-0.44716	0.5964	-0.16706	0.33344	-0.09	0.91256
0.312782	0.34595	0.31278	0.31385	-0.45117	0.64844	-0.16645	0.31778	-0.0925	1.05972
0.315789	0.35979	0.31579	0.3188	-0.45518	0.6486	-0.16584	0.29967	-0.095	1.08791
0.318797	0.36138	0.3188	0.32502	-0.4592	0.63942	-0.16522	0.33402	-0.0975	1.12833
0.321805	0.36798	0.32181	0.32919	-0.46321	0.65668	-0.16461	0.28387	-0.1	1.1552
0.324812	0.34587	0.32481	0.3103	-0.46722	0.6626	-0.164	0.28146	-0.1025	1.40377
0.32782	0.34546	0.32782	0.30644	-0.47124	0.66158	-0.16339	0.40172	-0.105	1.70903
0.330827	0.33688	0.33083	0.31895	-0.47525	0.69218	-0.16278	0.42367	-0.1075	1.7649
0.333835	0.37867	0.33383	0.32387	-0.47926	0.71624	-0.16217	0.36671	-0.11	1.85403
0.336842	0.38869	0.33684	0.33036	-0.48328	0.77152	-0.16156	0.40925	-0.1125	2.00091
0.33985	0.3466	0.33985	0.31316	-0.48729	0.74158	-0.16094	0.39281	-0.115	1.94495
0.342857	0.31631	0.34286	0.3118	-0.4913	0.75718	-0.16033	0.36862	-0.1175	2.08057
0.345865	0.35345	0.34587	0.3231	-0.49532	0.79388	-0.15972	0.40744	-0.12	1.95785
0.348872	0.38534	0.34887	0.33151	-0.49933	0.7419	-0.15911	0.40534	-0.1225	1.88147
0.35188	0.34802	0.35188	0.32517	-0.50334	0.7351	-0.1585	0.37255	-0.125	1.81425
0.354887	0.34254	0.35489	0.31959	-0.50736	0.69816	-0.15789	0.38399	-0.1275	1.79298
0.357895	0.38232	0.35789	0.32174	-0.51137	0.77656	-0.15727	0.38507	-0.13	1.66059
0.360902	0.39717	0.3609	0.32589	-0.51538	0.7777	-0.15666	0.41189	-0.1325	1.56384
0.36391	0.3207	0.36391	0.33261	-0.5194	0.75678	-0.15605	0.49402	-0.135	1.43959
0.366917	0.32196	0.36692	0.33828	-0.52341	0.83314	-0.15544	0.51362	-0.1375	1.43336
0.369925	0.3718	0.36993	0.33374	-0.52742	0.8318	-0.15483	0.50133	-0.14	1.2828
0.372932	0.38716	0.37293	0.33732	-0.53144	0.7997	-0.15422	0.48686	-0.1425	1.3622
0.37594	0.36841	0.37594	0.33503	-0.53545	0.84398	-0.1536	0.46862	-0.145	1.30957
0.378947	0.35743	0.37895	0.34215	-0.53947	0.8047	-0.15299	0.47326	-0.1475	1.22515
0.381955	0.37361	0.38195	0.34361	-0.54348	0.83038	-0.15238	0.4841	-0.15	1.13907
0.384962	0.39779	0.38496	0.34797	-0.54749	0.88512	-0.15177	0.43872	-0.1525	1.0878
0.38797	0.38165	0.38797	0.34881	-0.55151	0.83314	-0.15116	0.43759	-0.155	1.08535
0.390977	0.38024	0.39098	0.35477	-0.55552	0.84152	-0.15055	0.51647	-0.1575	1.11261
0.393985	0.37952	0.39399	0.35749	-0.55953	0.895	-0.14993	0.51306	-0.16	1.05332
0.396992	0.38229	0.39699	0.36621	-0.56354	0.84698	-0.14932	0.46167	-0.1625	1.06019
0.4	0.3831	0.4	0.36075	-0.56756	0.87934	-0.14871	0.49666	-0.165	1.16744
0.403008	0.38925	0.40301	0.35927	-0.57157	0.887	-0.1481	0.58904	-0.1675	1.22593
0.406015	0.40044	0.40602	0.37015	-0.57559	0.8858	-0.14749	0.64772	-0.17	1.35973
0.409023	0.3982	0.40902	0.37595	-0.5796	0.8852	-0.14688	0.65686	-0.1725	1.40952
0.41203	0.39457	0.41203	0.38062	-0.58361	0.95322	-0.14626	0.66834	-0.175	1.49221
0.415038	0.40024	0.41504	0.3824	-0.58762	0.93946	-0.14565	0.70951	-0.1775	1.53527
0.418045	0.39556	0.41805	0.38386	-0.59164	0.98974	-0.14504	0.75088	-0.18	1.64968
0.421053	0.39521	0.42105	0.38781	-0.59565	1.0115	-0.14443	0.7621	-0.1825	1.65656
0.42406	0.42806	0.42406	0.38609	-0.59967	0.95458	-0.14382	0.74281	-0.185	1.54973
0.427068	0.43115	0.42707	0.39011	-0.60368	0.97678	-0.14321	0.78155	-0.1875	1.64769
0.430075	0.38849	0.43007	0.39318	-0.60769	0.96704	-0.1426	0.76888	-0.19	1.70785
0.433083	0.40883	0.43308	0.40166	-0.61171	0.89898	-0.14198	0.72926	-0.1925	1.65101
0.43609	0.45369	0.43609	0.40907	-0.61572	0.90518	-0.14137	0.77562	-0.195	1.57401
0.439098	0.4521	0.4391	0.40941	-0.61973	1.00806	-0.14076	0.82633	-0.1975	1.53912
0.442105	0.40191	0.44211	0.40573	-0.62375	1.00176	-0.14015	0.92176	-0.2	1.55712
0.445113	0.375	0.44511	0.41089	-0.62776	0.99184	-0.13954	0.9268	-0.2025	1.45973
0.44812	0.44446	0.44812	0.41184	-0.63177	0.9662	-0.13893	0.93424	-0.205	1.43854
0.451128	0.4642	0.45113	0.41879	-0.63579	1.05826	-0.13831	0.95065	-0.2075	1.34241
0.454135	0.41929	0.45414	0.42108	-0.6398	1.0782	-0.1377	0.97133	-0.21	1.31113
0.457143	0.3868	0.45714	0.41243	-0.64381	1.08552	-0.13709	0.97317	-0.2125	1.3255
0.46015	0.43558	0.46015	0.41746	-0.64783	1.12638	-0.13648	0.98885	-0.215	1.29156
0.463158	0.46091	0.46316	0.42492	-0.65184	1.24104	-0.13587	1.03052	-0.2175	1.38352
0.466165	0.43802	0.46617	0.423	-0.65585	1.1521	-0.13526	1.03607	-0.22	1.58111
0.469173	0.44375	0.46917	0.42308	-0.65987	1.23886	-0.13464	1.05166	-0.2225	1.35215
0.47218	0.45371	0.47218	0.42228	-0.66388	1.2379	-0.13403	1.05113	-0.225	1.45731
0.475188	0.44265	0.47519	0.42062	-0.66789	1.32924	-0.13342	1.07158	-0.2275	1.42754
0.478195	0.43098	0.47819	0.42068	-0.67191	1.40408	-0.13281	1.11426	-0.23	1.40619
0.481203	0.44772	0.4812	0.42189	-0.67592	1.3381	-0.1322	1.13458	-0.2325	1.48986
0.484211	0.4575	0.48421	0.42436	-0.67993	1.42882	-0.13159	1.07555	-0.235	1.51354
0.487218	0.41898	0.48722	0.42397	-0.68395	1.54064	-0.13097	1.04955	-0.2375	1.42205
0.490226	0.40579	0.49023	0.4208	-0.68796	1.45358	-0.13036	1.156	-0.24	1.60043
0.493233	0.45046	0.49323	0.41256	-0.69197	1.62174	-0.12975	1.18566	-0.2425	1.56967
0.496241	0.45619	0.49624	0.4086	-0.69599	1.60796	-0.12914	1.12835	-0.245	1.40918
0.499248	0.42625	0.49925	0.40499	-0.7	1.64402	-0.12853	1.18617	-0.2475	1.48892
0.502256	0.42836	0.50226	0.41139			-0.12792	1.22661	-0.25	1.6353
0.505263	0.46175	0.50526	0.40586			-0.1273	1.23343	-0.2525	1.62496
0.508271	0.4484	0.50827	0.40195			-0.12669	1.25186	-0.255	1.63258
0.511278	0.41957	0.51128	0.40543			-0.12608	1.23553	-0.2575	1.57829
0.514286	0.4218	0.51429	0.40348			-0.12547	1.22915	-0.26	1.5219
0.517293	0.42417	0.51729	0.40187			-0.12486	1.19914	-0.2625	1.65624
0.520301	0.44061	0.5203	0.38611			-0.12425	1.08497	-0.265	1.63467
0.523308	0.44766	0.52331	0.37835			-0.12364	1.11911	-0.2675	1.65527
0.526316	0.42924	0.52632	0.3746			-0.12302	1.15857	-0.27	1.42846
0.529323	0.41575	0.52932	0.38041			-0.12241	1.03644	-0.2725	1.37241
0.532331	0.43702	0.53233	0.38512			-0.1218	0.99874	-0.275	1.46099
0.535338	0.45358	0.53534	0.36996			-0.12119	1.05312	-0.2775	1.36218
0.538346	0.44809	0.53835	0.36697			-0.12058	1.06686	-0.28	1.28702
0.541353	0.43142	0.54135	0.35852			-0.11997	1.09634	-0.2825	1.27119
0.544361	0.40766	0.54436	0.36041			-0.11935	1.07449	-0.285	1.14774
0.547368	0.43424	0.54737	0.3576			-0.11874	1.03716	-0.2875	1.27553
0.550376	0.45005	0.55038	0.34613			-0.11813	1.01384	-0.29	1.19849
0.553383	0.41339	0.55338	0.35207			-0.11752	0.94328	-0.2925	1.2276
0.556391	0.39291	0.55639	0.35019			-0.11691	0.86254	-0.295	1.27368
0.559398	0.41196	0.5594	0.34333			-0.1163	0.81952	-0.2975	1.08448
0.562406	0.43539	0.56241	0.33309			-0.11568	0.72694	-0.3	1.05266
0.565414	0.39396	0.56541	0.34065			-0.11507	0.61869	-0.3025	1.32461
0.568421	0.36394	0.56842	0.33412			-0.11446	0.63712	-0.305	1.42555
0.571429	0.39895	0.57143	0.33575			-0.11385	0.66564	-0.3075	1.17946
0.574436	0.42679	0.57444	0.33122			-0.11324	0.63781	-0.31	1.20288
0.577444	0.43336	0.57744	0.32111			-0.11263	0.58057	-0.3125	1.3462
0.580451	0.38842	0.58045	0.31988			-0.11201	0.56031	-0.315	1.14639
0.583459	0.38165	0.58346	0.3209			-0.1114	0.53349	-0.3175	1.26844
0.586466	0.41741	0.58647	0.32121			-0.11079	0.48963	-0.32	1.26553
0.589474	0.41855	0.58947	0.31383			-0.11018	0.44647	-0.3225	1.22705
0.592481	0.42518	0.59248	0.32331			-0.10957	0.46483	-0.325	1.20387
0.595489	0.39273	0.59549	0.31563			-0.10896	0.45905	-0.3275	1.34263
0.598496	0.40206	0.5985	0.30687			-0.10834	0.46796	-0.33	1.26848
0.601504	0.38385	0.6015	0.30461			-0.10773	0.45304	-0.3325	1.17125
0.604511	0.39666	0.60451	0.29903			-0.10712	0.46631	-0.335	1.17278
0.607519	0.39244	0.60752	0.30808			-0.10651	0.45891	-0.3375	1.27543
0.610526	0.37048	0.61053	0.30576			-0.1059	0.40248	-0.34	1.15817
0.613534	0.40693	0.61353	0.31071			-0.10529	0.43989	-0.3425	1.00007
0.616541	0.39931	0.61654	0.30586			-0.10468	0.45356	-0.345	1.16558
0.619549	0.39451	0.61955	0.30443			-0.10406	0.39739	-0.3475	0.99332
0.622556	0.39197	0.62256	0.2988			-0.10345	0.40701	-0.35	0.90826
0.625564	0.36278	0.62556	0.29733			-0.10284	0.43052	-0.3525	1.18853
0.628571	0.3914	0.62857	0.29335			-0.10223	0.39426	-0.355	1.08731
0.631579	0.37532	0.63158	0.29502			-0.10162	0.38775	-0.3575	1.05244
0.634586	0.39243	0.63459	0.29596			-0.10101	0.39843	-0.36	1.11542
0.637594	0.37698	0.63759	0.28893			-0.10039	0.42526	-0.3625	1.06441
0.640602	0.41457	0.6406	0.28509			-0.09978	0.44951	-0.365	1.296
0.643609	0.38769	0.64361	0.28266			-0.09917	0.41954	-0.3675	0.34138
0.646617	0.3543	0.64662	0.29109			-0.09856	0.35761	-0.37	0.37451
0.649624	0.3691	0.64962	0.29664			-0.09795	0.34397	-0.3725	0.28254
0.652632	0.40093	0.65263	0.29109			-0.09734	0.34491	-0.375	0.3737
0.655639	0.39463	0.65564	0.2889			-0.09672	0.32419	-0.3775	0.47154
0.658647	0.3871	0.65865	0.29156			-0.09611	0.30802	-0.38	0.50355
0.661654	0.39239	0.66165	0.28382			-0.0955	0.34635	-0.3825	0.46134
0.664662	0.4121	0.66466	0.28318			-0.09489	0.34005	-0.385	0.62945
0.667669	0.36647	0.66767	0.281			-0.09428	0.4318	-0.3875	0.43147
0.670677	0.36701	0.67068	0.29234			-0.09367	0.461	-0.39	0.39378
0.673684	0.40631	0.67368	0.27981			-0.09305	0.34697	-0.3925	0.54226
0.676692	0.3978	0.67669	0.27619			-0.09244	0.41532	-0.395	0.48848
0.679699	0.41607	0.6797	0.27701			-0.09183	0.45574	-0.3975	0.57342
0.682707	0.3642	0.68271	0.27533			-0.09122	0.41788	-0.4	0.63521
0.685714	0.3702	0.68571	0.29016			-0.09061	0.38458	-0.4025	0.54936
0.688722	0.38842	0.68872	0.27427			-0.09	0.38065	-0.405	0.55523
0.691729	0.42259	0.69173	0.26787			-0.08938	0.47857	-0.4075	0.49442
0.694737	0.40027	0.69474	0.26068			-0.08877	0.52119	-0.41	0.59852
0.697744	0.38704	0.69774	0.26061			-0.08816	0.48468	-0.4125	0.69609
0.700752	0.38246	0.70075	0.2788			-0.08755	0.55665	-0.415	0.58484
0.703759	0.37223	0.70376	0.28456			-0.08694	0.61985	-0.4175	0.67513
0.706767	0.43079	0.70677	0.27137			-0.08633	0.46658	-0.42	0.65185
0.709774	0.3968	0.70977	0.26795			-0.08572	0.40408	-0.4225	0.52353
0.712782	0.34007	0.71278	0.27313			-0.0851	0.50261	-0.425	0.66267
0.715789	0.3972	0.71579	0.27266			-0.08449	0.53492	-0.4275	0.59579
0.718797	0.42141	0.7188	0.26522			-0.08388	0.47265	-0.43	0.61724
0.721805	0.43776	0.7218	0.26346			-0.08327	0.46033	-0.4325	0.53791
0.724812	0.40626	0.72481	0.25592			-0.08266	0.55447	-0.435	0.72464
0.72782	0.41746	0.72782	0.26296			-0.08205	0.66495	-0.4375	0.62753
0.730827	0.42094	0.73083	0.27563			-0.08143	0.67661	-0.44	0.62668
0.733835	0.41254	0.73384	0.26364			-0.08082	0.67077	-0.4425	0.66285
0.736842	0.41593	0.73684	0.2608			-0.08021	0.67764	-0.445	0.80643
0.73985	0.43738	0.73985	0.25591			-0.0796	0.63036	-0.4475	0.54416
0.742857	0.39575	0.74286	0.25264			-0.07899	0.58277	-0.45	0.61977
0.745865	0.41351	0.74587	0.26262			-0.07838	0.58137	-0.4525	0.65381
0.748872	0.425	0.74887	0.26075			-0.07776	0.57478	-0.455	0.50065
0.75188	0.43337	0.75188	0.25528			-0.07715	0.65078	-0.4575	0.62479
0.754887	0.41874	0.75489	0.25558			-0.07654	0.68592	-0.46	0.70381
0.757895	0.42069	0.75789	0.2555			-0.07593	0.71327	-0.4625	0.72496
0.760902	0.42408	0.7609	0.25877			-0.07532	0.72531	-0.465	0.6993
0.76391	0.42849	0.76391	0.25523			-0.07471	0.69869	-0.4675	0.67727
0.766917	0.38997	0.76692	0.25367			-0.07409	0.72493	-0.47	0.74584
0.769925	0.41488	0.76992	0.25331			-0.07348	0.72562	-0.4725	0.63228
0.772932	0.42592	0.77293	0.26096			-0.07287	0.73557	-0.475	0.69263
0.77594	0.41056	0.77594	0.26421			-0.07226	0.88048	-0.4775	0.74205
0.778947	0.41629	0.77895	0.26505			-0.07165	0.93672	-0.48	0.8528
0.781955	0.39956	0.78196	0.26176			-0.07104	0.84459	-0.4825	0.72233
0.784962	0.40304	0.78496	0.25883			-0.07043	0.8436	-0.485	0.73265
0.78797	0.42794	0.78797	0.26482			-0.06981	0.85678	-0.4875	0.73674
0.790977	0.43901	0.79098	0.26993			-0.0692	0.90377	-0.49	0.8352
0.793985	0.39029	0.79399	0.26246			-0.06859	0.93834	-0.4925	0.76448
0.796992	0.40137	0.79699	0.25643			-0.06798	0.94306	-0.495	0.78124
0.8	0.41871	0.8	0.27394			-0.06737	1.03633	-0.4975	0.7788
						-0.06676	1.10274	-0.5	0.78053
						-0.06614	1.05621
						-0.06553	1.05608
						-0.06492	1.12292
						-0.06431	1.14675
						-0.0637	1.15471
						-0.06309	1.24914
						-0.06247	1.33082
						-0.06186	1.37202
						-0.06125	1.41859
						-0.06064	1.50674
						-0.06003	1.50234
						-0.05942	1.53273
						-0.0588	1.55307
						-0.05819	1.43856
						-0.05758	1.37435
						-0.05697	1.36302
						-0.05636	1.47525
						-0.05575	1.58011
						-0.05513	1.55653
						-0.05452	1.57669
						-0.05391	1.67241
						-0.0533	1.52707
						-0.05269	1.44176
						-0.05208	1.55653
						-0.05147	1.63648
						-0.05085	1.70896
						-0.05024	1.90303
						-0.04963	2.04373
						-0.04902	1.96491
						-0.04841	1.53662
						-0.0478	1.09519
						-0.04718	0.83161
						-0.04657	0.63569
						-0.04596	0.49564
						-0.04535	0.56518
						-0.04474	0.8024
						-0.04413	1.33105
						-0.04351	1.9527
						-0.0429	2.37717
						-0.04229	1.95472
						-0.04168	1.25019
						-0.04107	0.61747
						-0.04046	0.26055
						-0.03984	0.07977
						-0.03923	0.09331
						-0.03862	0.05972
						-0.03801	-0.00618
						-0.0374	0.0259
						-0.03679	0.04714
						-0.03617	0.03076
						-0.03556	0.02192
						-0.03495	-0.0214
						-0.03434	0.04556
						-0.03373	0.09191
						-0.03312	-0.00827
						-0.03251	-0.03021
						-0.03189	0.03041
						-0.03128	0.03055
						-0.03067	0.02808
						-0.03006	0.03787
						-0.02945	0.05215
						-0.02884	0.05154
						-0.02822	0.02238
						-0.02761	-0.0118
						-0.027	-0.03517
						-0.02639	0.02871
						-0.02578	0.04687
						-0.02517	0.06302
						-0.02455	0.09304
						-0.02394	0.06093
						-0.02333	-0.02277
						-0.02272	-0.03363
						-0.02211	0.03494
						-0.0215	0.0577
						-0.02088	0.05604
						-0.02027	0.01941
						-0.01966	-0.02669
						-0.01905	0.04423
						-0.01844	0.07529
						-0.01783	0.00385
						-0.01721	0.04562
						-0.0166	0.06076
						-0.01599	0.01075
						-0.01538	-0.00551
						-0.01477	-0.02798
						-0.01416	-0.04986
						-0.01355	-0.0179
						-0.01293	-0.0314
						-0.01232	-0.06202
						-0.01171	-0.02485
						-0.0111	0.01706
						-0.01049	0.02172
						-0.00988	0.06375
						-0.00926	0.01663
						-0.00865	-0.0159
						-0.00804	0.02767
						-0.00743	0.01726
						-0.00682	-0.00667
						-0.00621	0.00278
						-0.00559	-0.03434
						-0.00498	-0.01638
						-0.00437	0.0729
						-0.00376	0.04771
						-0.00315	-0.01272
						-0.00254	0.0149
						-0.00192	0.02902
						-0.00131	0.02881
						-0.000701301	0.05054
						-8.96897e-05	0.06212
						0.000521922	0.07045
						0.00113	0.08484
						0.00175	-0.01057
						0.00236	-0.04892
						0.00297	-0.0215
						0.00358	-0.05319
						0.00419	-0.02377
						0.0048	0.0496
						0.00541	0.04069
						0.00603	0.03196
						0.00664	0.05872
						0.00725	0.04343
						0.00786	-0.03656
						0.00847	-0.01439
						0.00908	0.06302
						0.0097	0.00163
						0.01031	-0.02946
						0.01092	-0.03325
						0.01153	-0.01008
						0.01214	0.02076
						0.01275	0.01618
						0.01337	0.04542
						0.01398	0.02679
						0.01459	-0.03392
						0.0152	-0.03014
						0.01581	0.04867
						0.01642	0.06852
						0.01704	0.10012
						0.01765	0.11934
						0.01826	0.0738
						0.01887	0.0036
						0.01948	-0.01238
						0.02009	-0.00366
						0.02071	0.06768
						0.02132	0.07837
						0.02193	0.01687
						0.02254	-0.00762
						0.02315	0.00206
						0.02376	-0.00909
						0.02437	-0.02773
						0.02499	-0.04256
						0.0256	-0.07965
						0.02621	-0.05725
						0.02682	-0.000575893
						0.02743	-0.00454
						0.02804	-0.02077
						0.02866	-0.03842
						0.02927	-0.04817
						0.02988	-0.02927
						0.03049	6.52105e-05
						0.0311	0.04048
						0.03171	0.03172
						0.03233	-0.0041
						0.03294	-0.02331
						0.03355	-0.05109
						0.03416	-0.05579
						0.03477	0.01269
						0.03538	0.06714
						0.036	0.06805
						0.03661	0.04961
						0.03722	0.07158
						0.03783	0.00428
						0.03844	-0.05522
						0.03905	-0.00972
						0.03967	0.05937
						0.04028	0.08059
						0.04089	-0.03505
						0.0415	-0.07251
						0.04211	0.00143
						0.04272	-0.00581
						0.04333	-0.01735
						0.04395	0.08959
						0.04456	0.09935
						0.04517	-0.00474
						0.04578	0.01044
						0.04639	0.04886
						0.047	0.05043
						0.04762	-0.02139
						0.04823	-0.06435
						0.04884	0.000781726
						0.04945	0.01373
						0.05006	-0.00102
						0.05067	0.02163
						0.05129	0.02053
						0.0519	-0.00548
						0.05251	-0.03479
						0.05312	-0.0346
						0.05373	-0.00458
						0.05434	-0.0261
						0.05496	0.0316
						0.05557	0.08702
						0.05618	0.01284
						0.05679	0.078
						0.0574	0.15887
						0.05801	0.05568
						0.05863	-0.01079
						0.05924	0.08039
						0.05985	0.05167
						0.06046	0.02962
						0.06107	0.08123
						0.06168	0.10266
						0.06229	0.09545
						0.06291	0.0123
						0.06352	-0.01806
						0.06413	0.02575
						0.06474	0.00196
						0.06535	-0.02159
						0.06596	0.01916
						0.06658	0.05736
						0.06719	0.06966
						0.0678	0.07227
						0.06841	0.10804
						0.06902	0.07289
						0.06963	0.05715
						0.07025	0.07476
						0.07086	0.09249
						0.07147	0.12078
						0.07208	0.1125
						0.07269	0.20619
						0.0733	0.3873
						0.07392	0.82159
						0.07453	1.23021
						0.07514	1.57076
						0.07575	1.71529
						0.07636	1.5408
						0.07697	1.02441
						0.07758	0.64601
						0.0782	0.48794
						0.07881	0.50876
						0.07942	0.62269
						0.08003	0.77591
						0.08064	0.9667
						0.08125	1.23281
						0.08187	1.44829
						0.08248	1.63919
						0.08309	1.70968
						0.0837	1.69617
						0.08431	1.64975
						0.08492	1.56184
						0.08554	1.51875
						0.08615	1.55522
						0.08676	1.54145
						0.08737	1.46388
						0.08798	1.53072
						0.08859	1.58858
						0.08921	1.51138
						0.08982	1.49428
						0.09043	1.52128
						0.09104	1.52846
						0.09165	1.54908
						0.09226	1.5714
						0.09288	1.55326
						0.09349	1.5405
						0.0941	1.5207
						0.09471	1.40121
						0.09532	1.38511
						0.09593	1.46806
						0.09654	1.42353
						0.09716	1.36057
						0.09777	1.34742
						0.09838	1.32674
						0.09899	1.2693
						0.0996	1.24926
						0.10021	1.25222
						0.10083	1.21611
						0.10144	1.22528
						0.10205	1.20883
						0.10266	1.16152
						0.10327	1.14429
						0.10388	1.02098
						0.1045	1.00295
						0.10511	1.06365
						0.10572	0.96753
						0.10633	0.89368
						0.10694	0.94481
						0.10755	0.95515
						0.10817	0.95399
						0.10878	0.95866
						0.10939	0.95353
						0.11	0.86281
						0.11061	0.80147
						0.11122	0.82236
						0.11184	0.86204
						0.11245	0.91836
						0.11306	0.95185
						0.11367	0.98951
						0.11428	0.97238
						0.11489	0.90859
						0.1155	0.87841
						0.11612	0.74826
						0.11673	0.72099
						0.11734	0.84136
						0.11795	0.74504
						0.11856	0.68857
						0.11917	0.77183
						0.11979	0.79011
						0.1204	0.80547
						0.12101	0.77849
						0.12162	0.76639
						0.12223	0.78427
						0.12284	0.73019
						0.12346	0.69396
						0.12407	0.77583
						0.12468	0.83058
						0.12529	0.72785
						0.1259	0.66601
						0.12651	0.69733
						0.12713	0.6917
						0.12774	0.6196
						0.12835	0.63523
						0.12896	0.6858
						0.12957	0.63831
						0.13018	0.6244
						0.1308	0.70192
						0.13141	0.73716
						0.13202	0.67775
						0.13263	0.64374
						0.13324	0.73468
						0.13385	0.76022
						0.13446	0.73896
						0.13508	0.76496
						0.13569	0.78425
						0.1363	0.75158
						0.13691	0.74925
						0.13752	0.78579
						0.13813	0.74193
						0.13875	0.75074
						0.13936	0.83985
						0.13997	0.75244
						0.14058	0.67844
						0.14119	0.79042
						0.1418	0.85427
						0.14242	0.85174
						0.14303	0.83915
						0.14364	0.77795
						0.14425	0.7518
						0.14486	0.80742
						0.14547	0.88279
						0.14609	0.91465
						0.1467	0.95805
						0.14731	0.89113
						0.14792	0.95151
						0.14853	1.09724
						0.14914	1.15854
						0.14976	1.17174
						0.15037	1.23686
						0.15098	1.25119
						0.15159	1.24
						0.1522	1.2362
						0.15281	1.22719
						0.15342	1.20153
						0.15404	1.16663
						0.15465	1.19371
						0.15526	1.28824
						0.15587	1.35818
						0.15648	1.37164
						0.15709	1.39859
						0.15771	1.48158
						0.15832	1.51737
						0.15893	1.49603
						0.15954	1.54296
						0.16015	1.60598
						0.16076	1.51085
						0.16138	1.4455
						0.16199	1.526
						0.1626	1.4947
						0.16321	1.46042
						0.16382	1.41676
						0.16443	1.3431
						0.16505	1.379
						0.16566	1.42152
						0.16627	1.40508
						0.16688	1.41177
						0.16749	1.40739
						0.1681	1.35848
						0.16872	1.36723
						0.16933	1.32983
						0.16994	1.30726
						0.17055	1.3116
						0.17116	1.23201
						0.17177	1.19001
						0.17238	1.24666
						0.173	1.16411
						0.17361	1.06129
						0.17422	1.04681
						0.17483	1.12592
						0.17544	1.17239
						0.17605	1.02567
						0.17667	1.02083
						0.17728	1.08467
						0.17789	1.05812
						0.1785	1.07766
						0.17911	1.09824
						0.17972	1.08809
						0.18034	1.04174
						0.18095	0.97502
						0.18156	0.93522
						0.18217	0.96759
						0.18278	0.99243
						0.18339	0.99852
						0.18401	0.91311
						0.18462	0.84403
						0.18523	0.90859
						0.18584	0.91785
						0.18645	0.81063
						0.18706	0.85047
						0.18768	0.85583
						0.18829	0.81452
						0.1889	0.84587
						0.18951	0.81548
						0.19012	0.75232
						0.19073	0.71647
						0.19134	0.71394
						0.19196	0.7206
						0.19257	0.79978
						0.19318	0.80472
						0.19379	0.7902
						0.1944	0.78264
						0.19501	0.78963
						0.19563	0.74509
						0.19624	0.69623
						0.19685	0.66559
						0.19746	0.66754
						0.19807	0.70303
						0.19868	0.71963
						0.1993	0.75682
						0.19991	0.73181
						0.20052	0.69867
						0.20113	0.67072
						0.20174	0.69225
						0.20235	0.68138
						0.20297	0.64946
						0.20358	0.66097
						0.20419	0.68094
						0.2048	0.64917
						0.20541	0.70883
						0.20602	0.75243
						0.20664	0.70325
						0.20725	0.68603
						0.20786	0.69111
						0.20847	0.75648
						0.20908	0.63895
						0.20969	0.59023
						0.2103	0.71062
						0.21092	0.64815
						0.21153	0.51276
						0.21214	0.57096
						0.21275	0.57366
						0.21336	0.52243
						0.21397	0.52275
						0.21459	0.64154
						0.2152	0.67687
						0.21581	0.65696
						0.21642	0.67782
						0.21703	0.65408
						0.21764	0.62027
						0.21826	0.6545
						0.21887	0.67404
						0.21948	0.63964
						0.22009	0.71094
						0.2207	0.65727
						0.22131	0.62958
						0.22193	0.71996
						0.22254	0.64277
						0.22315	0.75377
						0.22376	0.92764
						0.22437	0.79945
						0.22498	0.66943
						0.22559	0.70349
						0.22621	0.72589
						0.22682	0.65737
						0.22743	0.63233
						0.22804	0.71168
						0.22865	0.7758
						0.22926	0.7133
						0.22988	0.65564
						0.23049	0.74159
						0.2311	0.81522
						0.23171	0.76544
						0.23232	0.75316
						0.23293	0.76034
						0.23355	0.79276
						0.23416	0.82352
						0.23477	0.88435
						0.23538	0.88532
						0.23599	0.82858
						0.2366	0.80408
						0.23722	0.73344
						0.23783	0.71502
						0.23844	0.73665
						0.23905	0.77703
						0.23966	0.82969
						0.24027	0.82178
						0.24089	0.74933
						0.2415	0.79594
						0.24211	0.87592
						0.24272	0.87342
						0.24333	0.81279
						0.24394	0.77178
						0.24455	0.6923
						0.24517	0.66838
						0.24578	0.65882
						0.24639	0.61389
						0.247	0.61539
						0.24761	0.69883
						0.24822	0.67694
						0.24884	0.70653
						0.24945	0.72341
						0.25006	0.6518
						0.25067	0.65122
						0.25128	0.67036
						0.25189	0.69467
						0.25251	0.73729
						0.25312	0.64236
						0.25373	0.56959
						0.25434	0.61394
						0.25495	0.66107
						0.25556	0.58616
						0.25618	0.62385
						0.25679	0.65383
						0.2574	0.55037
						0.25801	0.62295
						0.25862	0.70801
						0.25923	0.63094
						0.25985	0.64554
						0.26046	0.70615
						0.26107	0.71744
						0.26168	0.7831
						0.26229	0.69748
						0.2629	0.54786
						0.26351	0.54616
						0.26413	0.47726
						0.26474	0.46609
						0.26535	0.55159
						0.26596	0.59621
						0.26657	0.48068
						0.26718	0.47363
						0.2678	0.59331
						0.26841	0.57537
						0.26902	0.53564
						0.26963	0.50902
						0.27024	0.4955
						0.27085	0.52098
						0.27147	0.52887
						0.27208	0.5203
						0.27269	0.59362
						0.2733	0.56995
						0.27391	0.58622
						0.27452	0.61116
						0.27514	0.52126
						0.27575	0.50296
						0.27636	0.52668
						0.27697	0.49529
						0.27758	0.44816
						0.27819	0.40789
						0.27881	0.36551
						0.27942	0.41801
						0.28003	0.52482
						0.28064	0.50774
						0.28125	0.48494
						0.28186	0.57067
						0.28247	0.58271
						0.28309	0.49091
						0.2837	0.43762
						0.28431	0.41486
						0.28492	0.41221
						0.28553	0.43515
						0.28614	0.36058
						0.28676	0.3947
						0.28737	0.54465
						0.28798	0.57401
						0.28859	0.46938
						0.2892	0.33711
						0.28981	0.21902
						0.29043	--
						0.29104	--
						0.29165	--
						0.29226	--
						0.29287	--
						0.29348	--
						0.2941	--
						0.29471	--
						0.29532	--
						0.29593	--
						0.29654	--
						0.29715	--
						0.29777	--
						0.29838	--
						0.29899	--
						0.2996	--
