# Supplementary material for: Systematic modulation of charge and spin in graphene nanoribbons on MgO
Source: Nat Commun. 2025 Jul 1;16:5632. doi: 10.1038/s41467-025-60767-5 (PMC12218530; doi:10.1038/s41467-025-60767-5)
Supplement: Supplementary file 3 — Source Data [file 41467_2025_60767_MOESM3_ESM.zip › Source Data/Figure 1g.xlsx]

## Sheet: Figure 1g
318 MgO
Bias / V	dI/dV /(arb. units)
-0.1607	1.08266
-0.16039	1.05239
-0.16008	1.02211
-0.15976	0.99986
-0.15945	1.00265
-0.15914	1.01339
-0.15883	1.01366
-0.15852	1.00006
-0.1582	0.97652
-0.15789	0.93422
-0.15758	0.90031
-0.15727	0.88513
-0.15696	0.88928
-0.15665	0.86201
-0.15633	0.81835
-0.15602	0.76611
-0.15571	0.75606
-0.1554	0.75263
-0.15509	0.74525
-0.15477	0.69984
-0.15446	0.6531
-0.15415	0.64133
-0.15384	0.64008
-0.15353	0.65977
-0.15321	0.70365
-0.1529	0.75084
-0.15259	0.79631
-0.15228	0.83723
-0.15197	0.86434
-0.15165	0.86065
-0.15134	0.84725
-0.15103	0.83113
-0.15072	0.82269
-0.15041	0.81123
-0.15009	0.85968
-0.14978	0.92563
-0.14947	0.99235
-0.14916	1.01767
-0.14885	1.01012
-0.14854	1.0006
-0.14822	1.00951
-0.14791	1.05596
-0.1476	1.08762
-0.14729	1.08146
-0.14698	1.0542
-0.14666	1.04216
-0.14635	1.04219
-0.14604	1.04439
-0.14573	1.04509
-0.14542	1.04747
-0.1451	1.06087
-0.14479	1.09579
-0.14448	1.13597
-0.14417	1.14811
-0.14386	1.14159
-0.14354	1.10879
-0.14323	1.11465
-0.14292	1.12865
-0.14261	1.16371
-0.1423	1.18516
-0.14199	1.20855
-0.14167	1.22631
-0.14136	1.23304
-0.14105	1.20352
-0.14074	1.18028
-0.14043	1.17183
-0.14011	1.2016
-0.1398	1.22247
-0.13949	1.24441
-0.13918	1.25677
-0.13887	1.30505
-0.13855	1.35165
-0.13824	1.38495
-0.13793	1.38491
-0.13762	1.44381
-0.13731	1.48656
-0.13699	1.48993
-0.13668	1.43463
-0.13637	1.44166
-0.13606	1.48639
-0.13575	1.54191
-0.13544	1.54594
-0.13512	1.56441
-0.13481	1.58278
-0.1345	1.60178
-0.13419	1.61786
-0.13388	1.62167
-0.13356	1.59649
-0.13325	1.55257
-0.13294	1.53918
-0.13263	1.56733
-0.13232	1.61084
-0.132	1.63958
-0.13169	1.65414
-0.13138	1.658
-0.13107	1.64309
-0.13076	1.64222
-0.13044	1.63344
-0.13013	1.6425
-0.12982	1.65141
-0.12951	1.65519
-0.1292	1.66065
-0.12888	1.67197
-0.12857	1.70639
-0.12826	1.7111
-0.12795	1.71008
-0.12764	1.71994
-0.12733	1.75386
-0.12701	1.78492
-0.1267	1.77851
-0.12639	1.76059
-0.12608	1.71678
-0.12577	1.70563
-0.12545	1.69403
-0.12514	1.73723
-0.12483	1.77875
-0.12452	1.81119
-0.12421	1.79218
-0.12389	1.74012
-0.12358	1.69856
-0.12327	1.67712
-0.12296	1.66531
-0.12265	1.64265
-0.12233	1.60595
-0.12202	1.56068
-0.12171	1.54812
-0.1214	1.57651
-0.12109	1.60177
-0.12078	1.60007
-0.12046	1.59762
-0.12015	1.61764
-0.11984	1.62427
-0.11953	1.61362
-0.11922	1.58351
-0.1189	1.60074
-0.11859	1.63584
-0.11828	1.67953
-0.11797	1.68342
-0.11766	1.66732
-0.11734	1.62905
-0.11703	1.60372
-0.11672	1.57515
-0.11641	1.54663
-0.1161	1.4832
-0.11578	1.41157
-0.11547	1.31769
-0.11516	1.23216
-0.11485	1.16785
-0.11454	1.13395
-0.11423	1.10222
-0.11391	1.07928
-0.1136	1.06522
-0.11329	1.04575
-0.11298	1.02986
-0.11267	1.02528
-0.11235	1.02322
-0.11204	1.00329
-0.11173	0.97577
-0.11142	0.96528
-0.11111	0.95713
-0.11079	0.94407
-0.11048	0.92924
-0.11017	0.94547
-0.10986	0.95851
-0.10955	0.95517
-0.10923	0.92753
-0.10892	0.90418
-0.10861	0.90249
-0.1083	0.90496
-0.10799	0.9095
-0.10767	0.89632
-0.10736	0.89033
-0.10705	0.89515
-0.10674	0.90873
-0.10643	0.9298
-0.10612	0.93521
-0.1058	0.92118
-0.10549	0.8822
-0.10518	0.86591
-0.10487	0.8506
-0.10456	0.84854
-0.10424	0.83472
-0.10393	0.82378
-0.10362	0.80209
-0.10331	0.76211
-0.103	0.72883
-0.10268	0.7298
-0.10237	0.77022
-0.10206	0.79145
-0.10175	0.79121
-0.10144	0.78097
-0.10112	0.78708
-0.10081	0.76411
-0.1005	0.73539
-0.10019	0.71188
-0.09988	0.73848
-0.09957	0.76468
-0.09925	0.76333
-0.09894	0.73737
-0.09863	0.70675
-0.09832	0.69874
-0.09801	0.70262
-0.09769	0.73573
-0.09738	0.75952
-0.09707	0.77139
-0.09676	0.74812
-0.09645	0.72377
-0.09613	0.70319
-0.09582	0.67901
-0.09551	0.66127
-0.0952	0.64739
-0.09489	0.66156
-0.09457	0.67573
-0.09426	0.68178
-0.09395	0.68433
-0.09364	0.67505
-0.09333	0.69009
-0.09302	0.71954
-0.0927	0.74958
-0.09239	0.74793
-0.09208	0.73102
-0.09177	0.72133
-0.09146	0.72728
-0.09114	0.74832
-0.09083	0.77122
-0.09052	0.80113
-0.09021	0.81106
-0.0899	0.7957
-0.08958	0.75866
-0.08927	0.73367
-0.08896	0.74885
-0.08865	0.7917
-0.08834	0.82424
-0.08802	0.84108
-0.08771	0.86052
-0.0874	0.8821
-0.08709	0.85674
-0.08678	0.82069
-0.08646	0.77295
-0.08615	0.77005
-0.08584	0.7694
-0.08553	0.78196
-0.08522	0.77795
-0.08491	0.7648
-0.08459	0.75483
-0.08428	0.76267
-0.08397	0.77009
-0.08366	0.76176
-0.08335	0.74897
-0.08303	0.7661
-0.08272	0.80524
-0.08241	0.84382
-0.0821	0.86836
-0.08179	0.91786
-0.08147	0.97218
-0.08116	1.01059
-0.08085	1.01212
-0.08054	1.01434
-0.08023	1.0449
-0.07991	1.0732
-0.0796	1.06392
-0.07929	1.0132
-0.07898	0.96378
-0.07867	0.93309
-0.07836	0.90954
-0.07804	0.88347
-0.07773	0.87162
-0.07742	0.88194
-0.07711	0.9066
-0.0768	0.91285
-0.07648	0.9152
-0.07617	0.90348
-0.07586	0.91337
-0.07555	0.92632
-0.07524	0.96373
-0.07492	1.01623
-0.07461	1.06712
-0.0743	1.08861
-0.07399	1.09303
-0.07368	1.08801
-0.07336	1.07856
-0.07305	1.0646
-0.07274	1.0789
-0.07243	1.11701
-0.07212	1.15235
-0.07181	1.1565
-0.07149	1.12863
-0.07118	1.10047
-0.07087	1.10254
-0.07056	1.14501
-0.07025	1.18988
-0.06993	1.22807
-0.06962	1.26984
-0.06931	1.32082
-0.069	1.39273
-0.06869	1.45081
-0.06837	1.46206
-0.06806	1.43591
-0.06775	1.42229
-0.06744	1.43952
-0.06713	1.47893
-0.06681	1.50778
-0.0665	1.51691
-0.06619	1.51022
-0.06588	1.48941
-0.06557	1.47776
-0.06525	1.46835
-0.06494	1.47509
-0.06463	1.52005
-0.06432	1.58232
-0.06401	1.64399
-0.0637	1.65158
-0.06338	1.63464
-0.06307	1.63098
-0.06276	1.65061
-0.06245	1.70135
-0.06214	1.76881
-0.06182	1.83695
-0.06151	1.88998
-0.0612	1.91588
-0.06089	1.93353
-0.06058	1.94198
-0.06026	1.97378
-0.05995	2.00925
-0.05964	2.04245
-0.05933	2.06148
-0.05902	2.07291
-0.0587	2.02698
-0.05839	1.97199
-0.05808	1.93518
-0.05777	1.93103
-0.05746	1.93144
-0.05715	1.94684
-0.05683	1.97815
-0.05652	1.9984
-0.05621	2.01106
-0.0559	2.02876
-0.05559	2.04437
-0.05527	2.04112
-0.05496	2.03081
-0.05465	2.05333
-0.05434	2.07697
-0.05403	2.09333
-0.05371	2.10572
-0.0534	2.13902
-0.05309	2.1738
-0.05278	2.15904
-0.05247	2.11476
-0.05215	2.06207
-0.05184	2.04686
-0.05153	2.04256
-0.05122	2.04209
-0.05091	2.05567
-0.0506	2.07993
-0.05028	2.15586
-0.04997	2.30363
-0.04966	2.45415
-0.04935	2.59165
-0.04904	2.68797
-0.04872	2.75674
-0.04841	2.69506
-0.0481	2.58516
-0.04779	2.42105
-0.04748	2.17303
-0.04716	1.92115
-0.04685	1.68343
-0.04654	1.44866
-0.04623	1.22203
-0.04592	1.03504
-0.0456	0.91703
-0.04529	0.81686
-0.04498	0.78928
-0.04467	0.77858
-0.04436	0.79387
-0.04404	0.89666
-0.04373	1.02975
-0.04342	1.27478
-0.04311	1.72157
-0.0428	2.19465
-0.04249	2.65142
-0.04217	3.00294
-0.04186	3.25559
-0.04155	3.06294
-0.04124	2.67698
-0.04093	2.20934
-0.04061	1.66922
-0.0403	1.14587
-0.03999	0.75646
-0.03968	0.59694
-0.03937	0.46285
-0.03905	0.35924
-0.03874	0.29318
-0.03843	0.24538
-0.03812	0.22077
-0.03781	0.20176
-0.03749	0.16957
-0.03718	0.15722
-0.03687	0.1445
-0.03656	0.1392
-0.03625	0.13257
-0.03594	0.1303
-0.03562	0.1566
-0.03531	0.18033
-0.035	0.19239
-0.03469	0.16408
-0.03438	0.12592
-0.03406	0.10417
-0.03375	0.14454
-0.03344	0.19986
-0.03313	0.23704
-0.03282	0.22851
-0.0325	0.21283
-0.03219	0.18883
-0.03188	0.16433
-0.03157	0.14408
-0.03126	0.13655
-0.03094	0.11854
-0.03063	0.11137
-0.03032	0.11086
-0.03001	0.12231
-0.0297	0.10386
-0.02939	0.08791
-0.02907	0.08662
-0.02876	0.13039
-0.02845	0.17469
-0.02814	0.19937
-0.02783	0.1947
-0.02751	0.19382
-0.0272	0.19791
-0.02689	0.18691
-0.02658	0.17064
-0.02627	0.16364
-0.02595	0.1696
-0.02564	0.17203
-0.02533	0.1575
-0.02502	0.12634
-0.02471	0.09643
-0.02439	0.10281
-0.02408	0.13655
-0.02377	0.17698
-0.02346	0.1655
-0.02315	0.13883
-0.02283	0.10082
-0.02252	0.08292
-0.02221	0.07824
-0.0219	0.10016
-0.02159	0.1169
-0.02128	0.12273
-0.02096	0.12288
-0.02065	0.13643
-0.02034	0.13628
-0.02003	0.11458
-0.01972	0.08919
-0.0194	0.0894
-0.01909	0.10195
-0.01878	0.11791
-0.01847	0.12615
-0.01816	0.11846
-0.01784	0.11184
-0.01753	0.12221
-0.01722	0.15315
-0.01691	0.17613
-0.0166	0.17538
-0.01628	0.16415
-0.01597	0.15012
-0.01566	0.13531
-0.01535	0.12078
-0.01504	0.12615
-0.01473	0.1318
-0.01441	0.13048
-0.0141	0.10697
-0.01379	0.09306
-0.01348	0.09327
-0.01317	0.10233
-0.01285	0.10671
-0.01254	0.10408
-0.01223	0.11966
-0.01192	0.13628
-0.01161	0.1352
-0.01129	0.0971
-0.01098	0.05846
-0.01067	0.05449
-0.01036	0.07988
-0.01005	0.12252
-0.00973	0.11398
-0.00942	0.10147
-0.00911	0.07253
-0.0088	0.08725
-0.00849	0.09785
-0.00818	0.10374
-0.00786	0.10307
-0.00755	0.09381
-0.00724	0.0827
-0.00693	0.07832
-0.00662	0.08485
-0.0063	0.08532
-0.00599	0.08473
-0.00568	0.09518
-0.00537	0.12631
-0.00506	0.15376
-0.00474	0.17136
-0.00443	0.16801
-0.00412	0.16372
-0.00381	0.14703
-0.0035	0.13718
-0.00318	0.13224
-0.00287	0.14857
-0.00256	0.17545
-0.00225	0.18249
-0.00194	0.14637
-0.00162	0.097
-0.00131	0.08892
-0.001	0.12764
-0.000689189	0.15894
-0.000377277	0.14609
-6.53654e-05	0.1135
0.000246547	0.09203
0.000558458	0.10664
0.00087037	0.12283
0.00118	0.1236
0.00149	0.08513
0.00181	0.05124
0.00212	0.0367
0.00243	0.06227
0.00274	0.09042
0.00305	0.10034
0.00337	0.12867
0.00368	0.15325
0.00399	0.17316
0.0043	0.17288
0.00461	0.16997
0.00493	0.15478
0.00524	0.1421
0.00555	0.11892
0.00586	0.08185
0.00617	0.04719
0.00648	0.04379
0.0068	0.07328
0.00711	0.11051
0.00742	0.12761
0.00773	0.14804
0.00804	0.14891
0.00836	0.1387
0.00867	0.11134
0.00898	0.10038
0.00929	0.12318
0.0096	0.15274
0.00992	0.17818
0.01023	0.16461
0.01054	0.15403
0.01085	0.13984
0.01116	0.11598
0.01148	0.09163
0.01179	0.07869
0.0121	0.08732
0.01241	0.0884
0.01272	0.09167
0.01303	0.09252
0.01335	0.09941
0.01366	0.10279
0.01397	0.10173
0.01428	0.0887
0.01459	0.06661
0.01491	0.05894
0.01522	0.04648
0.01553	0.04802
0.01584	0.0665
0.01615	0.1325
0.01647	0.19188
0.01678	0.21481
0.01709	0.19775
0.0174	0.18059
0.01771	0.16504
0.01803	0.15594
0.01834	0.15437
0.01865	0.15702
0.01896	0.15691
0.01927	0.15296
0.01959	0.13291
0.0199	0.10863
0.02021	0.07653
0.02052	0.05872
0.02083	0.063
0.02114	0.09156
0.02146	0.10044
0.02177	0.09436
0.02208	0.08016
0.02239	0.09696
0.0227	0.10539
0.02302	0.10756
0.02333	0.09438
0.02364	0.08098
0.02395	0.07369
0.02426	0.07275
0.02458	0.09818
0.02489	0.13951
0.0252	0.16668
0.02551	0.16365
0.02582	0.14963
0.02614	0.13783
0.02645	0.12519
0.02676	0.11956
0.02707	0.11236
0.02738	0.11607
0.02769	0.13643
0.02801	0.16131
0.02832	0.15558
0.02863	0.12482
0.02894	0.12411
0.02925	0.12913
0.02957	0.1547
0.02988	0.15686
0.03019	0.15775
0.0305	0.14263
0.03081	0.12737
0.03113	0.12076
0.03144	0.13362
0.03175	0.14827
0.03206	0.14701
0.03237	0.11967
0.03269	0.10554
0.033	0.11535
0.03331	0.15411
0.03362	0.18697
0.03393	0.2035
0.03424	0.18187
0.03456	0.15836
0.03487	0.14503
0.03518	0.1664
0.03549	0.18972
0.0358	0.18414
0.03612	0.15478
0.03643	0.12219
0.03674	0.14502
0.03705	0.18231
0.03736	0.21424
0.03768	0.20138
0.03799	0.18144
0.0383	0.1628
0.03861	0.14558
0.03892	0.12661
0.03924	0.09397
0.03955	0.05849
0.03986	0.03234
0.04017	0.05113
0.04048	0.08014
0.0408	0.11167
0.04111	0.12749
0.04142	0.14568
0.04173	0.16632
0.04204	0.19129
0.04235	0.20342
0.04267	0.20368
0.04298	0.17696
0.04329	0.15149
0.0436	0.15127
0.04391	0.17413
0.04423	0.19373
0.04454	0.18513
0.04485	0.17065
0.04516	0.15648
0.04547	0.16205
0.04579	0.17219
0.0461	0.17557
0.04641	0.15562
0.04672	0.13417
0.04703	0.14136
0.04735	0.15043
0.04766	0.16056
0.04797	0.16865
0.04828	0.18032
0.04859	0.17925
0.0489	0.1514
0.04922	0.12253
0.04953	0.11763
0.04984	0.10809
0.05015	0.10718
0.05046	0.09568
0.05078	0.097
0.05109	0.10872
0.0514	0.13029
0.05171	0.14152
0.05202	0.124
0.05234	0.11968
0.05265	0.12627
0.05296	0.14579
0.05327	0.14687
0.05358	0.14259
0.0539	0.14737
0.05421	0.1588
0.05452	0.1655
0.05483	0.14665
0.05514	0.12893
0.05545	0.13113
0.05577	0.15937
0.05608	0.18574
0.05639	0.20225
0.0567	0.22309
0.05701	0.24137
0.05733	0.22239
0.05764	0.17784
0.05795	0.1466
0.05826	0.14405
0.05857	0.14481
0.05889	0.12584
0.0592	0.11651
0.05951	0.12167
0.05982	0.14474
0.06013	0.15256
0.06045	0.14942
0.06076	0.14615
0.06107	0.14485
0.06138	0.144
0.06169	0.12984
0.06201	0.1076
0.06232	0.0803
0.06263	0.09527
0.06294	0.12676
0.06325	0.1434
0.06356	0.14947
0.06388	0.14146
0.06419	0.15493
0.0645	0.14305
0.06481	0.13659
0.06512	0.13885
0.06544	0.15679
0.06575	0.17407
0.06606	0.19129
0.06637	0.20281
0.06668	0.18646
0.067	0.14011
0.06731	0.1086
0.06762	0.14359
0.06793	0.1947
0.06824	0.22823
0.06856	0.2433
0.06887	0.25585
0.06918	0.2533
0.06949	0.22436
0.0698	0.19575
0.07011	0.18554
0.07043	0.17721
0.07074	0.16948
0.07105	0.15919
0.07136	0.17212
0.07167	0.18617
0.07199	0.20227
0.0723	0.20372
0.07261	0.19794
0.07292	0.21252
0.07323	0.23852
0.07355	0.30439
0.07386	0.39489
0.07417	0.48428
0.07448	0.63659
0.07479	0.84428
0.07511	1.11402
0.07542	1.47272
0.07573	1.84456
0.07604	2.19469
0.07635	2.38894
0.07666	2.52048
0.07698	2.45017
0.07729	2.18665
0.0776	1.89929
0.07791	1.6066
0.07822	1.32314
0.07854	1.06202
0.07885	0.91812
0.07916	0.81776
0.07947	0.78435
0.07978	0.82747
0.0801	0.87677
0.08041	0.92974
0.08072	0.97928
0.08103	1.02666
0.08134	1.14162
0.08166	1.29821
0.08197	1.48006
0.08228	1.6443
0.08259	1.80937
0.0829	1.95871
0.08322	2.0692
0.08353	2.16618
0.08384	2.22439
0.08415	2.2514
0.08446	2.26995
0.08477	2.2282
0.08509	2.14417
0.0854	2.06008
0.08571	2.05031
0.08602	2.05219
0.08633	2.04895
0.08665	2.0374
0.08696	2.02799
0.08727	2.01376
0.08758	1.97864
0.08789	1.94683
0.08821	1.93515
0.08852	1.94614
0.08883	1.95362
0.08914	1.93991
0.08945	1.91027
0.08977	1.88688
0.09008	1.88903
0.09039	1.90258
0.0907	1.93497
0.09101	1.98475
0.09132	2.02102
0.09164	2.02835
0.09195	2.00078
0.09226	1.9853
0.09257	1.97263
0.09288	1.98522
0.0932	2.00627
0.09351	2.03542
0.09382	2.05325
0.09413	2.04112
0.09444	1.99834
0.09476	1.96636
0.09507	1.975
0.09538	2.00941
0.09569	2.02306
0.096	2.00361
0.09632	1.98358
0.09663	1.96144
0.09694	1.90968
0.09725	1.85671
0.09756	1.82759
0.09787	1.80758
0.09819	1.78962
0.0985	1.78208
0.09881	1.7974
0.09912	1.79865
0.09943	1.80357
0.09975	1.80731
0.10006	1.81146
0.10037	1.79148
0.10068	1.76854
0.10099	1.75097
0.10131	1.71643
0.10162	1.66636
0.10193	1.61533
0.10224	1.59363
0.10255	1.58574
0.10287	1.56489
0.10318	1.53166
0.10349	1.51413
0.1038	1.51168
0.10411	1.50928
0.10443	1.48301
0.10474	1.46811
0.10505	1.45873
0.10536	1.46148
0.10567	1.45568
0.10598	1.44761
0.1063	1.43374
0.10661	1.41966
0.10692	1.4169
0.10723	1.41977
0.10754	1.42334
0.10786	1.40291
0.10817	1.35274
0.10848	1.30635
0.10879	1.30028
0.1091	1.30425
0.10942	1.28022
0.10973	1.2205
0.11004	1.17121
0.11035	1.15636
0.11066	1.13294
0.11098	1.10493
0.11129	1.09697
0.1116	1.15673
0.11191	1.21947
0.11222	1.25865
0.11253	1.26994
0.11285	1.29313
0.11316	1.30585
0.11347	1.3139
0.11378	1.29465
0.11409	1.31461
0.11441	1.33292
0.11472	1.36584
0.11503	1.36445
0.11534	1.35446
0.11565	1.30303
0.11597	1.25024
0.11628	1.19059
0.11659	1.1552
0.1169	1.1034
0.11721	1.06752
0.11753	1.06191
0.11784	1.07612
0.11815	1.10064
0.11846	1.11593
0.11877	1.123
0.11908	1.12129
0.1194	1.12918
0.11971	1.13744
0.12002	1.14722
0.12033	1.16846
0.12064	1.198
0.12096	1.21242
0.12127	1.19785
0.12158	1.15616
0.12189	1.14765
0.1222	1.16289
0.12252	1.2122
0.12283	1.24605
0.12314	1.27048
0.12345	1.23358
0.12376	1.17092
0.12408	1.12727
0.12439	1.11899
0.1247	1.11667
0.12501	1.10703
0.12532	1.1141
0.12564	1.12276
0.12595	1.14207
0.12626	1.17413
0.12657	1.20799
0.12688	1.20743
0.12719	1.18075
0.12751	1.14479
0.12782	1.10746
0.12813	1.08114
0.12844	1.05949
0.12875	1.08886
0.12907	1.11885
0.12938	1.14681
0.12969	1.14626
0.13	1.14592
0.13031	1.14647
0.13063	1.15769
0.13094	1.17757
0.13125	1.19436
0.13156	1.21384
0.13187	1.23725
0.13219	1.2598
0.1325	1.266
0.13281	1.23124
0.13312	1.15954
0.13343	1.10371
0.13374	1.11749
0.13406	1.18892
0.13437	1.25961
0.13468	1.25161
0.13499	1.22859
0.1353	1.19699
0.13562	1.19037
0.13593	1.1776
0.13624	1.15816
0.13655	1.14464
0.13686	1.14532
0.13718	1.15129
0.13749	1.16027
0.1378	1.17226
0.13811	1.19551
0.13842	1.21785
0.13874	1.20017
0.13905	1.15256
0.13936	1.10087
0.13967	1.05496
0.13998	1.04749
0.14029	1.04546
0.14061	1.05412
0.14092	1.04664
0.14123	1.03917
0.14154	1.02681
0.14185	1.01451
0.14217	0.99901
0.14248	0.97421
0.14279	0.95252
0.1431	0.93442
0.14341	0.92974
0.14373	0.92598
0.14404	0.91288
0.14435	0.88476
0.14466	0.85664
0.14497	0.83284
0.14529	0.81647
0.1456	0.8001
0.14591	0.76998
0.14622	0.73722
0.14653	0.7115
0.14685	0.71893
0.14716	0.72901
0.14747	0.72458
0.14778	0.6693
0.14809	0.61402
0.1484	0.58817
0.14872	0.59768
0.14903	0.60718
0.14934	0.60289
0.14965	0.59123
0.14996	0.57957
0.15028	0.57627
0.15059	0.57564
0.1509	0.57502
