# Supplementary material for: Systematic modulation of charge and spin in graphene nanoribbons on MgO
Source: Nat Commun. 2025 Jul 1;16:5632. doi: 10.1038/s41467-025-60767-5 (PMC12218530; doi:10.1038/s41467-025-60767-5)
Supplement: Supplementary file 3 — Source Data [file 41467_2025_60767_MOESM3_ESM.zip › Source Data/Figure 2b.txt]

WSxM file copyright UAM
WSxM ASCII XYZ file
X[V]		Y[nm]		Z[V]
0.21	-0.24	0.291194
0.209245	-0.24	0.405882
0.20849	-0.24	0.421833
0.207735	-0.24	0.335999
0.20698	-0.24	0.388871
0.206225	-0.24	0.457077
0.20547	-0.24	0.355124
0.204715	-0.24	0.323088
0.20396	-0.24	0.376084
0.203205	-0.24	0.335974
0.20245	-0.24	0.452618
0.201695	-0.24	0.417773
0.20094	-0.24	0.339284
0.200185	-0.24	0.341654
0.19943	-0.24	0.368445
0.198674	-0.24	0.368996
0.197919	-0.24	0.334096
0.197164	-0.24	0.401826
0.196409	-0.24	0.364554
0.195654	-0.24	0.351345
0.194899	-0.24	0.460502
0.194144	-0.24	0.33082
0.193389	-0.24	0.334972
0.192634	-0.24	0.412123
0.191879	-0.24	0.372837
0.191124	-0.24	0.323116
0.190369	-0.24	0.441113
0.189614	-0.24	0.378348
0.188859	-0.24	0.356393
0.188104	-0.24	0.345589
0.187349	-0.24	0.414038
0.186594	-0.24	0.39968
0.185839	-0.24	0.409486
0.185084	-0.24	0.388295
0.184329	-0.24	0.381922
0.183574	-0.24	0.408921
0.182819	-0.24	0.430096
0.182064	-0.24	0.373037
0.181309	-0.24	0.377218
0.180554	-0.24	0.370978
0.179799	-0.24	0.424053
0.179044	-0.24	0.404475
0.178289	-0.24	0.458074
0.177534	-0.24	0.414216
0.176779	-0.24	0.409746
0.176023	-0.24	0.44913
0.175268	-0.24	0.400184
0.174513	-0.24	0.370965
0.173758	-0.24	0.344849
0.173003	-0.24	0.392613
0.172248	-0.24	0.377288
0.171493	-0.24	0.376359
0.170738	-0.24	0.406206
0.169983	-0.24	0.374729
0.169228	-0.24	0.38108
0.168473	-0.24	0.36893
0.167718	-0.24	0.406613
0.166963	-0.24	0.423963
0.166208	-0.24	0.379759
0.165453	-0.24	0.372288
0.164698	-0.24	0.423176
0.163943	-0.24	0.395004
0.163188	-0.24	0.403999
0.162433	-0.24	0.435983
0.161678	-0.24	0.396407
0.160923	-0.24	0.357792
0.160168	-0.24	0.349212
0.159413	-0.24	0.378208
0.158658	-0.24	0.395214
0.157903	-0.24	0.356825
0.157148	-0.24	0.347876
0.156393	-0.24	0.38412
0.155638	-0.24	0.395121
0.154883	-0.24	0.444697
0.154128	-0.24	0.406601
0.153372	-0.24	0.362089
0.152617	-0.24	0.391436
0.151862	-0.24	0.344506
0.151107	-0.24	0.33277
0.150352	-0.24	0.3823
0.149597	-0.24	0.397209
0.148842	-0.24	0.396918
0.148087	-0.24	0.396628
0.147332	-0.24	0.396338
0.146577	-0.24	0.396047
0.145822	-0.24	0.395757
0.145067	-0.24	0.395466
0.144312	-0.24	0.395176
0.143557	-0.24	0.394886
0.142802	-0.24	0.394595
0.142047	-0.24	0.394305
0.141292	-0.24	0.394014
0.140537	-0.24	0.393724
0.139782	-0.24	0.393433
0.139027	-0.24	0.393143
0.138272	-0.24	0.392853
0.137517	-0.24	0.392562
0.136762	-0.24	0.392272
0.136007	-0.24	0.391981
0.135252	-0.24	0.391691
0.134497	-0.24	0.391401
0.133742	-0.24	0.39111
0.132987	-0.24	0.39082
0.132232	-0.24	0.390529
0.131477	-0.24	0.390239
0.130721	-0.24	0.389948
0.129966	-0.24	0.389658
0.129211	-0.24	0.389368
0.128456	-0.24	0.389077
0.127701	-0.24	0.388787
0.126946	-0.24	0.388496
0.126191	-0.24	0.388206
0.125436	-0.24	0.387916
0.124681	-0.24	0.387625
0.123926	-0.24	0.387335
0.123171	-0.24	0.387044
0.122416	-0.24	0.386754
0.121661	-0.24	0.386463
0.120906	-0.24	0.386173
0.120151	-0.24	0.385883
0.119396	-0.24	0.385592
0.118641	-0.24	0.385302
0.117886	-0.24	0.385011
0.117131	-0.24	0.384721
0.116376	-0.24	0.38443
0.115621	-0.24	0.38414
0.114866	-0.24	0.38385
0.114111	-0.24	0.383559
0.113356	-0.24	0.383269
0.112601	-0.24	0.382978
0.111846	-0.24	0.382688
0.111091	-0.24	0.382398
0.110336	-0.24	0.382107
0.109581	-0.24	0.37477
0.108826	-0.24	0.379326
0.10807	-0.24	0.394386
0.107315	-0.24	0.402613
0.10656	-0.24	0.411003
0.105805	-0.24	0.378171
0.10505	-0.24	0.363242
0.104295	-0.24	0.344112
0.10354	-0.24	0.341143
0.102785	-0.24	0.372506
0.10203	-0.24	0.355539
0.101275	-0.24	0.337176
0.10052	-0.24	0.366808
0.0997651	-0.24	0.417243
0.0990101	-0.24	0.400227
0.098255	-0.24	0.311213
0.0975	-0.24	0.275436
0.096745	-0.24	0.319731
0.0959899	-0.24	0.360973
0.0952349	-0.24	0.401494
0.0944799	-0.24	0.369872
0.0937248	-0.24	0.339985
0.0929698	-0.24	0.412034
0.0922148	-0.24	0.394409
0.0914597	-0.24	0.365257
0.0907047	-0.24	0.347113
0.0899497	-0.24	0.307219
0.0891946	-0.24	0.315752
0.0884396	-0.24	0.38335
0.0876846	-0.24	0.41941
0.0869295	-0.24	0.375475
0.0861745	-0.24	0.403661
0.0854195	-0.24	0.370962
0.0846644	-0.24	0.331439
0.0839094	-0.24	0.36481
0.0831544	-0.24	0.352301
0.0823993	-0.24	0.274833
0.0816443	-0.24	0.300143
0.0808893	-0.24	0.35523
0.0801342	-0.24	0.381874
0.0793792	-0.24	0.358067
0.0786242	-0.24	0.333192
0.0778691	-0.24	0.388189
0.0771141	-0.24	0.375169
0.0763591	-0.24	0.317768
0.075604	-0.24	0.363183
0.074849	-0.24	0.404156
0.074094	-0.24	0.3721
0.0733389	-0.24	0.398114
0.0725839	-0.24	0.357885
0.0718289	-0.24	0.349033
0.0710738	-0.24	0.386653
0.0703188	-0.24	0.393342
0.0695638	-0.24	0.428224
0.0688087	-0.24	0.393691
0.0680537	-0.24	0.355771
0.0672987	-0.24	0.385918
0.0665436	-0.24	0.422385
0.0657886	-0.24	0.429051
0.0650336	-0.24	0.394638
0.0642785	-0.24	0.409248
0.0635235	-0.24	0.461513
0.0627685	-0.24	0.434445
0.0620134	-0.24	0.423194
0.0612584	-0.24	0.405715
0.0605034	-0.24	0.378476
0.0597483	-0.24	0.388336
0.0589933	-0.24	0.3924
0.0582383	-0.24	0.396464
0.0574832	-0.24	0.400527
0.0567282	-0.24	0.404591
0.0559732	-0.24	0.408655
0.0552181	-0.24	0.412718
0.0544631	-0.24	0.416782
0.0537081	-0.24	0.420846
0.052953	-0.24	0.424909
0.052198	-0.24	0.428973
0.051443	-0.24	0.433037
0.0506879	-0.24	0.437101
0.0499329	-0.24	0.441164
0.0491779	-0.24	0.445228
0.0484228	-0.24	0.449292
0.0476678	-0.24	0.453355
0.0469128	-0.24	0.457419
0.0461577	-0.24	0.461483
0.0454027	-0.24	0.465546
0.0446477	-0.24	0.46961
0.0438926	-0.24	0.473674
0.0431376	-0.24	0.477737
0.0423826	-0.24	0.481801
0.0416275	-0.24	0.485865
0.0408725	-0.24	0.489929
0.0401174	-0.24	0.493992
0.0393624	-0.24	0.38912
0.0386074	-0.24	0.381915
0.0378523	-0.24	0.41472
0.0370973	-0.24	0.423146
0.0363423	-0.24	0.387216
0.0355872	-0.24	0.381823
0.0348322	-0.24	0.401848
0.0340772	-0.24	0.409776
0.0333221	-0.24	0.409752
0.0325671	-0.24	0.46358
0.0318121	-0.24	0.404721
0.031057	-0.24	0.369475
0.030302	-0.24	0.408377
0.029547	-0.24	0.404091
0.0287919	-0.24	0.443913
0.0280369	-0.24	0.423205
0.0272819	-0.24	0.461839
0.0265268	-0.24	0.447437
0.0257718	-0.24	0.457508
0.0250168	-0.24	0.40256
0.0242617	-0.24	0.382937
0.0235067	-0.24	0.388014
0.0227517	-0.24	0.396071
0.0219966	-0.24	0.40921
0.0212416	-0.24	0.42957
0.0204866	-0.24	0.443587
0.0197315	-0.24	0.420597
0.0189765	-0.24	0.396561
0.0182215	-0.24	0.390114
0.0174664	-0.24	0.408966
0.0167114	-0.24	0.446584
0.0159564	-0.24	0.456205
0.0152013	-0.24	0.443519
0.0144463	-0.24	0.436817
0.0136913	-0.24	0.412644
0.0129362	-0.24	0.385753
0.0121812	-0.24	0.406847
0.0114262	-0.24	0.421648
0.0106711	-0.24	0.379656
0.00991611	-0.24	0.400318
0.00916107	-0.24	0.502974
0.00840604	-0.24	0.492861
0.00765101	-0.24	0.4182
0.00689597	-0.24	0.434248
0.00614094	-0.24	0.443321
0.00538591	-0.24	0.484182
0.00463087	-0.24	0.465833
0.00387584	-0.24	0.441135
0.00312081	-0.24	0.430991
0.00236577	-0.24	0.409051
0.00161074	-0.24	0.43348
0.000855705	-0.24	0.389736
0.000100671	-0.24	0.380856
-0.000654362	-0.24	0.408501
-0.0014094	-0.24	0.460814
-0.00216443	-0.24	0.43776
-0.00291946	-0.24	0.378126
-0.0036745	-0.24	0.371743
-0.00442953	-0.24	0.390709
-0.00518456	-0.24	0.432973
-0.0059396	-0.24	0.426802
-0.00669463	-0.24	0.486076
-0.00744966	-0.24	0.434876
-0.0082047	-0.24	0.406112
-0.00895973	-0.24	0.361605
-0.00971477	-0.24	0.458401
-0.0104698	-0.24	0.473696
-0.0112248	-0.24	0.434184
-0.0119799	-0.24	0.473673
-0.0127349	-0.24	0.407198
-0.0134899	-0.24	0.447612
-0.014245	-0.24	0.349825
-0.015	-0.24	0.363969
-0.015755	-0.24	0.365385
-0.0165101	-0.24	0.3668
-0.0172651	-0.24	0.368216
-0.0180201	-0.24	0.369631
-0.0187752	-0.24	0.371047
-0.0195302	-0.24	0.372462
-0.0202852	-0.24	0.373878
-0.0210403	-0.24	0.375294
-0.0217953	-0.24	0.376709
-0.0225503	-0.24	0.378125
-0.0233054	-0.24	0.37954
-0.0240604	-0.24	0.380956
-0.0248154	-0.24	0.382371
-0.0255705	-0.24	0.383787
-0.0263255	-0.24	0.385202
-0.0270805	-0.24	0.386618
-0.0278356	-0.24	0.388033
-0.0285906	-0.24	0.389449
-0.0293456	-0.24	0.390864
-0.0301007	-0.24	0.39228
-0.0308557	-0.24	0.393696
-0.0316107	-0.24	0.395111
-0.0323658	-0.24	0.396527
-0.0331208	-0.24	0.397942
-0.0338758	-0.24	0.399358
-0.0346309	-0.24	0.400773
-0.0353859	-0.24	0.402189
-0.0361409	-0.24	0.403604
-0.036896	-0.24	0.40502
-0.037651	-0.24	0.406435
-0.038406	-0.24	0.407851
-0.0391611	-0.24	0.409266
-0.0399161	-0.24	0.410682
-0.0406711	-0.24	0.412097
-0.0414262	-0.24	0.413513
-0.0421812	-0.24	0.414929
-0.0429362	-0.24	0.416344
-0.0436913	-0.24	0.41776
-0.0444463	-0.24	0.419175
-0.0452013	-0.24	0.408093
-0.0459564	-0.24	0.385442
-0.0467114	-0.24	0.417619
-0.0474664	-0.24	0.428766
-0.0482215	-0.24	0.474267
-0.0489765	-0.24	0.449654
-0.0497315	-0.24	0.418203
-0.0504866	-0.24	0.449787
-0.0512416	-0.24	0.399373
-0.0519966	-0.24	0.413669
-0.0527517	-0.24	0.428238
-0.0535067	-0.24	0.38342
-0.0542617	-0.24	0.465076
-0.0550168	-0.24	0.436474
-0.0557718	-0.24	0.441597
-0.0565268	-0.24	0.414909
-0.0572819	-0.24	0.384996
-0.0580369	-0.24	0.43271
-0.0587919	-0.24	0.412129
-0.059547	-0.24	0.397157
-0.060302	-0.24	0.337157
-0.061057	-0.24	0.397092
-0.0618121	-0.24	0.409273
-0.0625671	-0.24	0.35005
-0.0633221	-0.24	0.473643
-0.0640772	-0.24	0.414377
-0.0648322	-0.24	0.355247
-0.0655872	-0.24	0.410251
-0.0663423	-0.24	0.426577
-0.0670973	-0.24	0.436772
-0.0678523	-0.24	0.358117
-0.0686074	-0.24	0.370296
-0.0693624	-0.24	0.402225
-0.0701174	-0.24	0.368622
-0.0708725	-0.24	0.398782
-0.0716275	-0.24	0.361452
-0.0723826	-0.24	0.426967
-0.0731376	-0.24	0.41398
-0.0738926	-0.24	0.414082
-0.0746477	-0.24	0.380952
-0.0754027	-0.24	0.359495
-0.0761577	-0.24	0.404218
-0.0769128	-0.24	0.461921
-0.0776678	-0.24	0.431645
-0.0784228	-0.24	0.385277
-0.0791779	-0.24	0.388499
-0.0799329	-0.24	0.420539
-0.0806879	-0.24	0.42028
-0.081443	-0.24	0.440058
-0.082198	-0.24	0.371778
-0.082953	-0.24	0.374691
-0.0837081	-0.24	0.385819
-0.0844631	-0.24	0.373715
-0.0852181	-0.24	0.359535
-0.0859732	-0.24	0.390182
-0.0867282	-0.24	0.396327
-0.0874832	-0.24	0.400913
-0.0882383	-0.24	0.380169
-0.0889933	-0.24	0.37666
-0.0897483	-0.24	0.4025
-0.0905034	-0.24	0.411566
-0.0912584	-0.24	0.414163
-0.0920134	-0.24	0.400265
-0.0927685	-0.24	0.397743
-0.0935235	-0.24	0.417489
-0.0942785	-0.24	0.462775
-0.0950336	-0.24	0.451184
-0.0957886	-0.24	0.429154
-0.0965436	-0.24	0.426878
-0.0972987	-0.24	0.386479
-0.0980537	-0.24	0.380429
-0.0988087	-0.24	0.370387
-0.0995638	-0.24	0.37589
-0.100319	-0.24	0.409202
-0.101074	-0.24	0.410642
-0.101829	-0.24	0.412082
-0.102584	-0.24	0.413522
-0.103339	-0.24	0.414962
-0.104094	-0.24	0.416402
-0.104849	-0.24	0.417842
-0.105604	-0.24	0.419282
-0.106359	-0.24	0.420722
-0.107114	-0.24	0.422162
-0.107869	-0.24	0.423602
-0.108624	-0.24	0.425042
-0.109379	-0.24	0.426482
-0.110134	-0.24	0.427922
-0.110889	-0.24	0.429362
-0.111644	-0.24	0.430802
-0.112399	-0.24	0.432242
-0.113154	-0.24	0.433682
-0.113909	-0.24	0.435122
-0.114664	-0.24	0.436562
-0.115419	-0.24	0.438002
-0.116174	-0.24	0.439442
-0.11693	-0.24	0.440882
-0.117685	-0.24	0.442322
-0.11844	-0.24	0.443762
-0.119195	-0.24	0.445202
-0.11995	-0.24	0.446642
-0.120705	-0.24	0.354379
-0.12146	-0.24	0.410384
-0.122215	-0.24	0.379731
-0.12297	-0.24	0.522379
-0.123725	-0.24	0.430392
-0.12448	-0.24	0.406454
-0.125235	-0.24	0.383604
-0.12599	-0.24	0.448604
-0.126745	-0.24	0.356878
-0.1275	-0.24	0.386263
-0.128255	-0.24	0.454634
-0.12901	-0.24	0.492875
-0.129765	-0.24	0.440611
-0.13052	-0.24	0.463137
-0.131275	-0.24	0.398274
-0.13203	-0.24	0.368535
-0.132785	-0.24	0.410302
-0.13354	-0.24	0.343951
-0.134295	-0.24	0.472824
-0.13505	-0.24	0.474536
-0.135805	-0.24	0.417228
-0.13656	-0.24	0.426585
-0.137315	-0.24	0.392729
-0.13807	-0.24	0.434232
-0.138826	-0.24	0.416066
-0.139581	-0.24	0.484141
-0.140336	-0.24	0.442502
-0.141091	-0.24	0.449969
-0.141846	-0.24	0.43455
-0.142601	-0.24	0.404273
-0.143356	-0.24	0.464604
-0.144111	-0.24	0.378503
-0.144866	-0.24	0.506591
-0.145621	-0.24	0.397492
-0.146376	-0.24	0.491165
-0.147131	-0.24	0.437049
-0.147886	-0.24	0.424668
-0.148641	-0.24	0.52563
-0.149396	-0.24	0.413581
-0.150151	-0.24	0.440711
-0.150906	-0.24	0.423464
-0.151661	-0.24	0.37796
-0.152416	-0.24	0.434901
-0.153171	-0.24	0.447602
-0.153926	-0.24	0.381723
-0.154681	-0.24	0.400503
-0.155436	-0.24	0.469838
-0.156191	-0.24	0.416542
-0.156946	-0.24	0.415005
-0.157701	-0.24	0.445991
-0.158456	-0.24	0.450657
-0.159211	-0.24	0.484805
-0.159966	-0.24	0.457908
-0.160721	-0.24	0.422522
-0.161477	-0.24	0.488548
-0.162232	-0.24	0.473307
-0.162987	-0.24	0.416818
-0.163742	-0.24	0.538035
-0.164497	-0.24	0.507197
-0.165252	-0.24	0.430855
-0.166007	-0.24	0.38236
-0.166762	-0.24	0.416339
-0.167517	-0.24	0.48085
-0.168272	-0.24	0.382703
-0.169027	-0.24	0.443649
-0.169782	-0.24	0.434481
-0.170537	-0.24	0.470082
-0.171292	-0.24	0.533708
-0.172047	-0.24	0.356679
-0.172802	-0.24	0.421241
-0.173557	-0.24	0.478576
-0.174312	-0.24	0.453179
-0.175067	-0.24	0.4216
-0.175822	-0.24	0.425938
-0.176577	-0.24	0.477834
-0.177332	-0.24	0.453549
-0.178087	-0.24	0.488776
-0.178842	-0.24	0.474367
-0.179597	-0.24	0.497419
-0.180352	-0.24	0.435854
-0.181107	-0.24	0.510479
-0.181862	-0.24	0.469915
-0.182617	-0.24	0.462047
-0.183372	-0.24	0.519342
-0.184128	-0.24	0.503928
-0.184883	-0.24	0.442994
-0.185638	-0.24	0.508494
-0.186393	-0.24	0.445651
-0.187148	-0.24	0.491848
-0.187903	-0.24	0.455369
-0.188658	-0.24	0.436064
-0.189413	-0.24	0.426321
-0.190168	-0.24	0.462171
-0.190923	-0.24	0.439182
-0.191678	-0.24	0.458682
-0.192433	-0.24	0.493546
-0.193188	-0.24	0.410355
-0.193943	-0.24	0.453955
-0.194698	-0.24	0.488192
-0.195453	-0.24	0.477794
-0.196208	-0.24	0.4895
-0.196963	-0.24	0.527373
-0.197718	-0.24	0.480482
-0.198473	-0.24	0.450904
-0.199228	-0.24	0.496252
-0.199983	-0.24	0.523487
-0.200738	-0.24	0.495093
-0.201493	-0.24	0.452875
-0.202248	-0.24	0.452335
-0.203003	-0.24	0.413511
-0.203758	-0.24	0.504502
-0.204513	-0.24	0.543155
-0.205268	-0.24	0.472657
-0.206023	-0.24	0.470118
-0.206779	-0.24	0.497084
-0.207534	-0.24	0.48666
-0.208289	-0.24	0.529404
-0.209044	-0.24	0.467987
-0.209799	-0.24	0.501068
-0.210554	-0.24	0.524732
-0.211309	-0.24	0.501716
-0.212064	-0.24	0.534119
-0.212819	-0.24	0.515294
-0.213574	-0.24	0.510374
-0.214329	-0.24	0.436553
-0.215084	-0.24	0.52067
-0.215839	-0.24	0.477254
-0.216594	-0.24	0.513498
-0.217349	-0.24	0.519424
-0.218104	-0.24	0.425204
-0.218859	-0.24	0.513955
-0.219614	-0.24	0.484173
-0.220369	-0.24	0.479607
-0.221124	-0.24	0.558502
-0.221879	-0.24	0.59686
-0.222634	-0.24	0.6138
-0.223389	-0.24	0.562699
-0.224144	-0.24	0.440714
-0.224899	-0.24	0.517316
-0.225654	-0.24	0.565261
-0.226409	-0.24	0.456717
-0.227164	-0.24	0.460629
-0.227919	-0.24	0.440114
-0.228674	-0.24	0.591186
-0.22943	-0.24	0.53566
-0.230185	-0.24	0.564213
-0.23094	-0.24	0.537764
-0.231695	-0.24	0.424031
-0.23245	-0.24	0.459364
-0.233205	-0.24	0.509598
-0.23396	-0.24	0.555133
-0.234715	-0.24	0.519374
-0.23547	-0.24	0.506569
-0.236225	-0.24	0.479584
-0.23698	-0.24	0.521551
-0.237735	-0.24	0.530481
-0.23849	-0.24	0.529638
-0.239245	-0.24	0.579161
-0.24	-0.24	0.427831
0.21	-0.221544	0.299073
0.209245	-0.221544	0.403024
0.20849	-0.221544	0.405097
0.207735	-0.221544	0.349891
0.20698	-0.221544	0.379668
0.206225	-0.221544	0.447883
0.20547	-0.221544	0.364331
0.204715	-0.221544	0.337732
0.20396	-0.221544	0.38535
0.203205	-0.221544	0.338846
0.20245	-0.221544	0.450231
0.201695	-0.221544	0.410474
0.20094	-0.221544	0.332599
0.200185	-0.221544	0.345005
0.19943	-0.221544	0.363441
0.198674	-0.221544	0.372331
0.197919	-0.221544	0.344245
0.197164	-0.221544	0.398762
0.196409	-0.221544	0.369058
0.195654	-0.221544	0.371441
0.194899	-0.221544	0.445326
0.194144	-0.221544	0.343037
0.193389	-0.221544	0.349874
0.192634	-0.221544	0.398627
0.191879	-0.221544	0.36735
0.191124	-0.221544	0.326583
0.190369	-0.221544	0.432143
0.189614	-0.221544	0.378294
0.188859	-0.221544	0.354086
0.188104	-0.221544	0.349395
0.187349	-0.221544	0.401423
0.186594	-0.221544	0.397457
0.185839	-0.221544	0.404002
0.185084	-0.221544	0.386252
0.184329	-0.221544	0.372563
0.183574	-0.221544	0.404167
0.182819	-0.221544	0.430093
0.182064	-0.221544	0.375434
0.181309	-0.221544	0.374006
0.180554	-0.221544	0.36562
0.179799	-0.221544	0.418205
0.179044	-0.221544	0.397704
0.178289	-0.221544	0.442878
0.177534	-0.221544	0.410833
0.176779	-0.221544	0.41133
0.176023	-0.221544	0.436784
0.175268	-0.221544	0.3922
0.174513	-0.221544	0.372616
0.173758	-0.221544	0.352367
0.173003	-0.221544	0.385484
0.172248	-0.221544	0.387589
0.171493	-0.221544	0.381699
0.170738	-0.221544	0.401444
0.169983	-0.221544	0.368025
0.169228	-0.221544	0.373208
0.168473	-0.221544	0.369769
0.167718	-0.221544	0.402543
0.166963	-0.221544	0.411007
0.166208	-0.221544	0.374571
0.165453	-0.221544	0.370209
0.164698	-0.221544	0.413782
0.163943	-0.221544	0.399074
0.163188	-0.221544	0.401196
0.162433	-0.221544	0.422352
0.161678	-0.221544	0.384605
0.160923	-0.221544	0.35937
0.160168	-0.221544	0.36176
0.159413	-0.221544	0.383208
0.158658	-0.221544	0.39498
0.157903	-0.221544	0.364257
0.157148	-0.221544	0.352275
0.156393	-0.221544	0.383064
0.155638	-0.221544	0.391724
0.154883	-0.221544	0.432935
0.154128	-0.221544	0.396253
0.153372	-0.221544	0.358862
0.152617	-0.221544	0.401785
0.151862	-0.221544	0.357023
0.151107	-0.221544	0.341376
0.150352	-0.221544	0.382144
0.149597	-0.221544	0.387863
0.148842	-0.221544	0.387564
0.148087	-0.221544	0.387265
0.147332	-0.221544	0.386967
0.146577	-0.221544	0.386668
0.145822	-0.221544	0.386369
0.145067	-0.221544	0.38607
0.144312	-0.221544	0.385771
0.143557	-0.221544	0.385472
0.142802	-0.221544	0.385173
0.142047	-0.221544	0.384875
0.141292	-0.221544	0.384576
0.140537	-0.221544	0.384277
0.139782	-0.221544	0.383978
0.139027	-0.221544	0.383679
0.138272	-0.221544	0.38338
0.137517	-0.221544	0.383081
0.136762	-0.221544	0.382783
0.136007	-0.221544	0.382484
0.135252	-0.221544	0.382185
0.134497	-0.221544	0.381886
0.133742	-0.221544	0.381587
0.132987	-0.221544	0.381288
0.132232	-0.221544	0.380989
0.131477	-0.221544	0.380691
0.130721	-0.221544	0.380392
0.129966	-0.221544	0.380093
0.129211	-0.221544	0.379794
0.128456	-0.221544	0.379495
0.127701	-0.221544	0.379196
0.126946	-0.221544	0.378897
0.126191	-0.221544	0.378598
0.125436	-0.221544	0.3783
0.124681	-0.221544	0.378001
0.123926	-0.221544	0.377702
0.123171	-0.221544	0.377403
0.122416	-0.221544	0.377104
0.121661	-0.221544	0.376805
0.120906	-0.221544	0.376506
0.120151	-0.221544	0.376208
0.119396	-0.221544	0.375909
0.118641	-0.221544	0.37561
0.117886	-0.221544	0.375311
0.117131	-0.221544	0.375012
0.116376	-0.221544	0.374713
0.115621	-0.221544	0.374414
0.114866	-0.221544	0.374116
0.114111	-0.221544	0.373817
0.113356	-0.221544	0.373518
0.112601	-0.221544	0.373219
0.111846	-0.221544	0.37292
0.111091	-0.221544	0.372621
0.110336	-0.221544	0.372322
0.109581	-0.221544	0.367179
0.108826	-0.221544	0.376209
0.10807	-0.221544	0.388848
0.107315	-0.221544	0.403705
0.10656	-0.221544	0.409474
0.105805	-0.221544	0.385695
0.10505	-0.221544	0.372986
0.104295	-0.221544	0.343474
0.10354	-0.221544	0.344321
0.102785	-0.221544	0.378592
0.10203	-0.221544	0.363175
0.101275	-0.221544	0.342638
0.10052	-0.221544	0.362056
0.0997651	-0.221544	0.401425
0.0990101	-0.221544	0.38795
0.098255	-0.221544	0.314227
0.0975	-0.221544	0.287572
0.096745	-0.221544	0.326063
0.0959899	-0.221544	0.365109
0.0952349	-0.221544	0.396267
0.0944799	-0.221544	0.364862
0.0937248	-0.221544	0.338254
0.0929698	-0.221544	0.393695
0.0922148	-0.221544	0.386882
0.0914597	-0.221544	0.369177
0.0907047	-0.221544	0.342632
0.0899497	-0.221544	0.301712
0.0891946	-0.221544	0.313478
0.0884396	-0.221544	0.371396
0.0876846	-0.221544	0.407429
0.0869295	-0.221544	0.368631
0.0861745	-0.221544	0.39457
0.0854195	-0.221544	0.370875
0.0846644	-0.221544	0.336781
0.0839094	-0.221544	0.370802
0.0831544	-0.221544	0.359053
0.0823993	-0.221544	0.287123
0.0816443	-0.221544	0.300119
0.0808893	-0.221544	0.347333
0.0801342	-0.221544	0.385056
0.0793792	-0.221544	0.369497
0.0786242	-0.221544	0.330979
0.0778691	-0.221544	0.384989
0.0771141	-0.221544	0.381428
0.0763591	-0.221544	0.327905
0.075604	-0.221544	0.362494
0.074849	-0.221544	0.393717
0.074094	-0.221544	0.375923
0.0733389	-0.221544	0.395084
0.0725839	-0.221544	0.350061
0.0718289	-0.221544	0.349724
0.0710738	-0.221544	0.385272
0.0703188	-0.221544	0.387974
0.0695638	-0.221544	0.423457
0.0688087	-0.221544	0.388979
0.0680537	-0.221544	0.363352
0.0672987	-0.221544	0.385851
0.0665436	-0.221544	0.417698
0.0657886	-0.221544	0.424912
0.0650336	-0.221544	0.382816
0.0642785	-0.221544	0.403128
0.0635235	-0.221544	0.452185
0.0627685	-0.221544	0.42271
0.0620134	-0.221544	0.409269
0.0612584	-0.221544	0.397719
0.0605034	-0.221544	0.377905
0.0597483	-0.221544	0.381295
0.0589933	-0.221544	0.385211
0.0582383	-0.221544	0.389127
0.0574832	-0.221544	0.393044
0.0567282	-0.221544	0.39696
0.0559732	-0.221544	0.400876
0.0552181	-0.221544	0.404793
0.0544631	-0.221544	0.408709
0.0537081	-0.221544	0.412626
0.052953	-0.221544	0.416542
0.052198	-0.221544	0.420458
0.051443	-0.221544	0.424375
0.0506879	-0.221544	0.428291
0.0499329	-0.221544	0.432208
0.0491779	-0.221544	0.436124
0.0484228	-0.221544	0.44004
0.0476678	-0.221544	0.443957
0.0469128	-0.221544	0.447873
0.0461577	-0.221544	0.45179
0.0454027	-0.221544	0.455706
0.0446477	-0.221544	0.459622
0.0438926	-0.221544	0.463539
0.0431376	-0.221544	0.467455
0.0423826	-0.221544	0.471372
0.0416275	-0.221544	0.475288
0.0408725	-0.221544	0.479204
0.0401174	-0.221544	0.483121
0.0393624	-0.221544	0.387201
0.0386074	-0.221544	0.378693
0.0378523	-0.221544	0.403335
0.0370973	-0.221544	0.425786
0.0363423	-0.221544	0.399602
0.0355872	-0.221544	0.387823
0.0348322	-0.221544	0.394167
0.0340772	-0.221544	0.41026
0.0333221	-0.221544	0.413672
0.0325671	-0.221544	0.453401
0.0318121	-0.221544	0.409196
0.031057	-0.221544	0.386786
0.030302	-0.221544	0.404107
0.029547	-0.221544	0.410215
0.0287919	-0.221544	0.433575
0.0280369	-0.221544	0.413735
0.0272819	-0.221544	0.449698
0.0265268	-0.221544	0.443432
0.0257718	-0.221544	0.447882
0.0250168	-0.221544	0.402129
0.0242617	-0.221544	0.380167
0.0235067	-0.221544	0.390969
0.0227517	-0.221544	0.403941
0.0219966	-0.221544	0.411669
0.0212416	-0.221544	0.425464
0.0204866	-0.221544	0.435875
0.0197315	-0.221544	0.409187
0.0189765	-0.221544	0.39098
0.0182215	-0.221544	0.393894
0.0174664	-0.221544	0.409199
0.0167114	-0.221544	0.442148
0.0159564	-0.221544	0.443272
0.0152013	-0.221544	0.432874
0.0144463	-0.221544	0.436894
0.0136913	-0.221544	0.420937
0.0129362	-0.221544	0.394783
0.0121812	-0.221544	0.396003
0.0114262	-0.221544	0.413644
0.0106711	-0.221544	0.387132
0.00991611	-0.221544	0.401071
0.00916107	-0.221544	0.476826
0.00840604	-0.221544	0.481733
0.00765101	-0.221544	0.426672
0.00689597	-0.221544	0.428546
0.00614094	-0.221544	0.434013
0.00538591	-0.221544	0.46311
0.00463087	-0.221544	0.46111
0.00387584	-0.221544	0.439628
0.00312081	-0.221544	0.434544
0.00236577	-0.221544	0.40693
0.00161074	-0.221544	0.434137
0.000855705	-0.221544	0.39688
0.000100671	-0.221544	0.375321
-0.000654362	-0.221544	0.401619
-0.0014094	-0.221544	0.458507
-0.00216443	-0.221544	0.428339
-0.00291946	-0.221544	0.392255
-0.0036745	-0.221544	0.381596
-0.00442953	-0.221544	0.387294
-0.00518456	-0.221544	0.440145
-0.0059396	-0.221544	0.426588
-0.00669463	-0.221544	0.474847
-0.00744966	-0.221544	0.435323
-0.0082047	-0.221544	0.405028
-0.00895973	-0.221544	0.362204
-0.00971477	-0.221544	0.448877
-0.0104698	-0.221544	0.459971
-0.0112248	-0.221544	0.438316
-0.0119799	-0.221544	0.453462
-0.0127349	-0.221544	0.402649
-0.0134899	-0.221544	0.44927
-0.014245	-0.221544	0.357348
-0.015	-0.221544	0.373969
-0.015755	-0.221544	0.375109
-0.0165101	-0.221544	0.376249
-0.0172651	-0.221544	0.377389
-0.0180201	-0.221544	0.378528
-0.0187752	-0.221544	0.379668
-0.0195302	-0.221544	0.380808
-0.0202852	-0.221544	0.381948
-0.0210403	-0.221544	0.383088
-0.0217953	-0.221544	0.384228
-0.0225503	-0.221544	0.385368
-0.0233054	-0.221544	0.386508
-0.0240604	-0.221544	0.387648
-0.0248154	-0.221544	0.388788
-0.0255705	-0.221544	0.389928
-0.0263255	-0.221544	0.391068
-0.0270805	-0.221544	0.392208
-0.0278356	-0.221544	0.393348
-0.0285906	-0.221544	0.394488
-0.0293456	-0.221544	0.395628
-0.0301007	-0.221544	0.396768
-0.0308557	-0.221544	0.397908
-0.0316107	-0.221544	0.399048
-0.0323658	-0.221544	0.400188
-0.0331208	-0.221544	0.401328
-0.0338758	-0.221544	0.402468
-0.0346309	-0.221544	0.403607
-0.0353859	-0.221544	0.404747
-0.0361409	-0.221544	0.405887
-0.036896	-0.221544	0.407027
-0.037651	-0.221544	0.408167
-0.038406	-0.221544	0.409307
-0.0391611	-0.221544	0.410447
-0.0399161	-0.221544	0.411587
-0.0406711	-0.221544	0.412727
-0.0414262	-0.221544	0.413867
-0.0421812	-0.221544	0.415007
-0.0429362	-0.221544	0.416147
-0.0436913	-0.221544	0.417287
-0.0444463	-0.221544	0.418427
-0.0452013	-0.221544	0.407477
-0.0459564	-0.221544	0.387148
-0.0467114	-0.221544	0.42427
-0.0474664	-0.221544	0.430255
-0.0482215	-0.221544	0.451746
-0.0489765	-0.221544	0.438348
-0.0497315	-0.221544	0.417274
-0.0504866	-0.221544	0.440911
-0.0512416	-0.221544	0.403605
-0.0519966	-0.221544	0.412059
-0.0527517	-0.221544	0.426184
-0.0535067	-0.221544	0.385369
-0.0542617	-0.221544	0.445304
-0.0550168	-0.221544	0.432909
-0.0557718	-0.221544	0.426479
-0.0565268	-0.221544	0.410061
-0.0572819	-0.221544	0.389989
-0.0580369	-0.221544	0.427532
-0.0587919	-0.221544	0.417005
-0.059547	-0.221544	0.401339
-0.060302	-0.221544	0.3431
-0.061057	-0.221544	0.403307
-0.0618121	-0.221544	0.40762
-0.0625671	-0.221544	0.363724
-0.0633221	-0.221544	0.463747
-0.0640772	-0.221544	0.411662
-0.0648322	-0.221544	0.373382
-0.0655872	-0.221544	0.398519
-0.0663423	-0.221544	0.411471
-0.0670973	-0.221544	0.440447
-0.0678523	-0.221544	0.371293
-0.0686074	-0.221544	0.3734
-0.0693624	-0.221544	0.404004
-0.0701174	-0.221544	0.366907
-0.0708725	-0.221544	0.407423
-0.0716275	-0.221544	0.369083
-0.0723826	-0.221544	0.428032
-0.0731376	-0.221544	0.412299
-0.0738926	-0.221544	0.411027
-0.0746477	-0.221544	0.394508
-0.0754027	-0.221544	0.352739
-0.0761577	-0.221544	0.391918
-0.0769128	-0.221544	0.448844
-0.0776678	-0.221544	0.424098
-0.0784228	-0.221544	0.382205
-0.0791779	-0.221544	0.38624
-0.0799329	-0.221544	0.415833
-0.0806879	-0.221544	0.41353
-0.081443	-0.221544	0.429563
-0.082198	-0.221544	0.374191
-0.082953	-0.221544	0.386022
-0.0837081	-0.221544	0.397684
-0.0844631	-0.221544	0.365503
-0.0852181	-0.221544	0.358873
-0.0859732	-0.221544	0.385841
-0.0867282	-0.221544	0.38877
-0.0874832	-0.221544	0.390051
-0.0882383	-0.221544	0.381513
-0.0889933	-0.221544	0.380888
-0.0897483	-0.221544	0.396028
-0.0905034	-0.221544	0.402675
-0.0912584	-0.221544	0.41033
-0.0920134	-0.221544	0.396812
-0.0927685	-0.221544	0.395864
-0.0935235	-0.221544	0.41613
-0.0942785	-0.221544	0.450512
-0.0950336	-0.221544	0.441026
-0.0957886	-0.221544	0.422365
-0.0965436	-0.221544	0.416106
-0.0972987	-0.221544	0.380519
-0.0980537	-0.221544	0.378925
-0.0988087	-0.221544	0.376668
-0.0995638	-0.221544	0.37807
-0.100319	-0.221544	0.398736
-0.101074	-0.221544	0.400269
-0.101829	-0.221544	0.401802
-0.102584	-0.221544	0.403335
-0.103339	-0.221544	0.404868
-0.104094	-0.221544	0.406401
-0.104849	-0.221544	0.407934
-0.105604	-0.221544	0.409467
-0.106359	-0.221544	0.411
-0.107114	-0.221544	0.412533
-0.107869	-0.221544	0.414065
-0.108624	-0.221544	0.415598
-0.109379	-0.221544	0.417131
-0.110134	-0.221544	0.418664
-0.110889	-0.221544	0.420197
-0.111644	-0.221544	0.42173
-0.112399	-0.221544	0.423263
-0.113154	-0.221544	0.424796
-0.113909	-0.221544	0.426329
-0.114664	-0.221544	0.427862
-0.115419	-0.221544	0.429395
-0.116174	-0.221544	0.430928
-0.11693	-0.221544	0.432461
-0.117685	-0.221544	0.433993
-0.11844	-0.221544	0.435526
-0.119195	-0.221544	0.437059
-0.11995	-0.221544	0.438592
-0.120705	-0.221544	0.368166
-0.12146	-0.221544	0.414035
-0.122215	-0.221544	0.390802
-0.12297	-0.221544	0.501368
-0.123725	-0.221544	0.41451
-0.12448	-0.221544	0.399791
-0.125235	-0.221544	0.3799
-0.12599	-0.221544	0.4384
-0.126745	-0.221544	0.368982
-0.1275	-0.221544	0.397439
-0.128255	-0.221544	0.450447
-0.12901	-0.221544	0.481417
-0.129765	-0.221544	0.437093
-0.13052	-0.221544	0.466396
-0.131275	-0.221544	0.406168
-0.13203	-0.221544	0.376776
-0.132785	-0.221544	0.42257
-0.13354	-0.221544	0.35713
-0.134295	-0.221544	0.463113
-0.13505	-0.221544	0.452015
-0.135805	-0.221544	0.4203
-0.13656	-0.221544	0.429745
-0.137315	-0.221544	0.398079
-0.13807	-0.221544	0.43105
-0.138826	-0.221544	0.413616
-0.139581	-0.221544	0.476952
-0.140336	-0.221544	0.440648
-0.141091	-0.221544	0.451716
-0.141846	-0.221544	0.429054
-0.142601	-0.221544	0.405798
-0.143356	-0.221544	0.462466
-0.144111	-0.221544	0.376851
-0.144866	-0.221544	0.490257
-0.145621	-0.221544	0.404272
-0.146376	-0.221544	0.484249
-0.147131	-0.221544	0.443082
-0.147886	-0.221544	0.407463
-0.148641	-0.221544	0.517759
-0.149396	-0.221544	0.41004
-0.150151	-0.221544	0.44501
-0.150906	-0.221544	0.425667
-0.151661	-0.221544	0.390901
-0.152416	-0.221544	0.437859
-0.153171	-0.221544	0.447338
-0.153926	-0.221544	0.4088
-0.154681	-0.221544	0.409778
-0.155436	-0.221544	0.467403
-0.156191	-0.221544	0.427129
-0.156946	-0.221544	0.433986
-0.157701	-0.221544	0.443142
-0.158456	-0.221544	0.459491
-0.159211	-0.221544	0.488785
-0.159966	-0.221544	0.4629
-0.160721	-0.221544	0.431831
-0.161477	-0.221544	0.487236
-0.162232	-0.221544	0.478688
-0.162987	-0.221544	0.417294
-0.163742	-0.221544	0.514708
-0.164497	-0.221544	0.498827
-0.165252	-0.221544	0.433225
-0.166007	-0.221544	0.393401
-0.166762	-0.221544	0.429762
-0.167517	-0.221544	0.48986
-0.168272	-0.221544	0.403974
-0.169027	-0.221544	0.447382
-0.169782	-0.221544	0.438286
-0.170537	-0.221544	0.463996
-0.171292	-0.221544	0.51336
-0.172047	-0.221544	0.379508
-0.172802	-0.221544	0.428829
-0.173557	-0.221544	0.48372
-0.174312	-0.221544	0.457195
-0.175067	-0.221544	0.43271
-0.175822	-0.221544	0.4386
-0.176577	-0.221544	0.480452
-0.177332	-0.221544	0.447771
-0.178087	-0.221544	0.499738
-0.178842	-0.221544	0.462209
-0.179597	-0.221544	0.484482
-0.180352	-0.221544	0.438578
-0.181107	-0.221544	0.494412
-0.181862	-0.221544	0.464032
-0.182617	-0.221544	0.458031
-0.183372	-0.221544	0.499637
-0.184128	-0.221544	0.505326
-0.184883	-0.221544	0.467723
-0.185638	-0.221544	0.498428
-0.186393	-0.221544	0.442725
-0.187148	-0.221544	0.50005
-0.187903	-0.221544	0.458278
-0.188658	-0.221544	0.440028
-0.189413	-0.221544	0.443479
-0.190168	-0.221544	0.473233
-0.190923	-0.221544	0.449015
-0.191678	-0.221544	0.468022
-0.192433	-0.221544	0.491125
-0.193188	-0.221544	0.429546
-0.193943	-0.221544	0.47586
-0.194698	-0.221544	0.475133
-0.195453	-0.221544	0.494384
-0.196208	-0.221544	0.490891
-0.196963	-0.221544	0.532174
-0.197718	-0.221544	0.476649
-0.198473	-0.221544	0.463266
-0.199228	-0.221544	0.502926
-0.199983	-0.221544	0.521542
-0.200738	-0.221544	0.495105
-0.201493	-0.221544	0.462804
-0.202248	-0.221544	0.45022
-0.203003	-0.221544	0.435079
-0.203758	-0.221544	0.500638
-0.204513	-0.221544	0.53241
-0.205268	-0.221544	0.474823
-0.206023	-0.221544	0.476228
-0.206779	-0.221544	0.500859
-0.207534	-0.221544	0.490735
-0.208289	-0.221544	0.504391
-0.209044	-0.221544	0.494108
-0.209799	-0.221544	0.498699
-0.210554	-0.221544	0.515775
-0.211309	-0.221544	0.50372
-0.212064	-0.221544	0.529756
-0.212819	-0.221544	0.528904
-0.213574	-0.221544	0.503526
-0.214329	-0.221544	0.459322
-0.215084	-0.221544	0.510107
-0.215839	-0.221544	0.479323
-0.216594	-0.221544	0.497806
-0.217349	-0.221544	0.513956
-0.218104	-0.221544	0.453027
-0.218859	-0.221544	0.509147
-0.219614	-0.221544	0.489544
-0.220369	-0.221544	0.479969
-0.221124	-0.221544	0.538733
-0.221879	-0.221544	0.590325
-0.222634	-0.221544	0.602621
-0.223389	-0.221544	0.568483
-0.224144	-0.221544	0.457598
-0.224899	-0.221544	0.517274
-0.225654	-0.221544	0.557176
-0.226409	-0.221544	0.460002
-0.227164	-0.221544	0.47264
-0.227919	-0.221544	0.455109
-0.228674	-0.221544	0.585529
-0.22943	-0.221544	0.541494
-0.230185	-0.221544	0.549731
-0.23094	-0.221544	0.530582
-0.231695	-0.221544	0.436554
-0.23245	-0.221544	0.464092
-0.233205	-0.221544	0.512722
-0.23396	-0.221544	0.537884
-0.234715	-0.221544	0.517393
-0.23547	-0.221544	0.504913
-0.236225	-0.221544	0.484601
-0.23698	-0.221544	0.526819
-0.237735	-0.221544	0.526775
-0.23849	-0.221544	0.535175
-0.239245	-0.221544	0.557328
-0.24	-0.221544	0.455107
0.21	-0.203087	0.306951
0.209245	-0.203087	0.400167
0.20849	-0.203087	0.388361
0.207735	-0.203087	0.363784
0.20698	-0.203087	0.370464
0.206225	-0.203087	0.438688
0.20547	-0.203087	0.373538
0.204715	-0.203087	0.352376
0.20396	-0.203087	0.394615
0.203205	-0.203087	0.341719
0.20245	-0.203087	0.447845
0.201695	-0.203087	0.403175
0.20094	-0.203087	0.325914
0.200185	-0.203087	0.348356
0.19943	-0.203087	0.358437
0.198674	-0.203087	0.375666
0.197919	-0.203087	0.354394
0.197164	-0.203087	0.395698
0.196409	-0.203087	0.373563
0.195654	-0.203087	0.391537
0.194899	-0.203087	0.430151
0.194144	-0.203087	0.355253
0.193389	-0.203087	0.364776
0.192634	-0.203087	0.385132
0.191879	-0.203087	0.361863
0.191124	-0.203087	0.330051
0.190369	-0.203087	0.423174
0.189614	-0.203087	0.37824
0.188859	-0.203087	0.351779
0.188104	-0.203087	0.353202
0.187349	-0.203087	0.388809
0.186594	-0.203087	0.395234
0.185839	-0.203087	0.398519
0.185084	-0.203087	0.384209
0.184329	-0.203087	0.363203
0.183574	-0.203087	0.399412
0.182819	-0.203087	0.43009
0.182064	-0.203087	0.377831
0.181309	-0.203087	0.370794
0.180554	-0.203087	0.360262
0.179799	-0.203087	0.412356
0.179044	-0.203087	0.390934
0.178289	-0.203087	0.427683
0.177534	-0.203087	0.40745
0.176779	-0.203087	0.412914
0.176023	-0.203087	0.424438
0.175268	-0.203087	0.384216
0.174513	-0.203087	0.374267
0.173758	-0.203087	0.359886
0.173003	-0.203087	0.378356
0.172248	-0.203087	0.39789
0.171493	-0.203087	0.387039
0.170738	-0.203087	0.396681
0.169983	-0.203087	0.361322
0.169228	-0.203087	0.365336
0.168473	-0.203087	0.370607
0.167718	-0.203087	0.398474
0.166963	-0.203087	0.39805
0.166208	-0.203087	0.369383
0.165453	-0.203087	0.368129
0.164698	-0.203087	0.404388
0.163943	-0.203087	0.403144
0.163188	-0.203087	0.398392
0.162433	-0.203087	0.408721
0.161678	-0.203087	0.372802
0.160923	-0.203087	0.360948
0.160168	-0.203087	0.374309
0.159413	-0.203087	0.388208
0.158658	-0.203087	0.394745
0.157903	-0.203087	0.371688
0.157148	-0.203087	0.356674
0.156393	-0.203087	0.382007
0.155638	-0.203087	0.388326
0.154883	-0.203087	0.421173
0.154128	-0.203087	0.385905
0.153372	-0.203087	0.355635
0.152617	-0.203087	0.412134
0.151862	-0.203087	0.369541
0.151107	-0.203087	0.349983
0.150352	-0.203087	0.381989
0.149597	-0.203087	0.378518
0.148842	-0.203087	0.37821
0.148087	-0.203087	0.377903
0.147332	-0.203087	0.377596
0.146577	-0.203087	0.377288
0.145822	-0.203087	0.376981
0.145067	-0.203087	0.376674
0.144312	-0.203087	0.376366
0.143557	-0.203087	0.376059
0.142802	-0.203087	0.375752
0.142047	-0.203087	0.375444
0.141292	-0.203087	0.375137
0.140537	-0.203087	0.37483
0.139782	-0.203087	0.374523
0.139027	-0.203087	0.374215
0.138272	-0.203087	0.373908
0.137517	-0.203087	0.373601
0.136762	-0.203087	0.373293
0.136007	-0.203087	0.372986
0.135252	-0.203087	0.372679
0.134497	-0.203087	0.372371
0.133742	-0.203087	0.372064
0.132987	-0.203087	0.371757
0.132232	-0.203087	0.371449
0.131477	-0.203087	0.371142
0.130721	-0.203087	0.370835
0.129966	-0.203087	0.370528
0.129211	-0.203087	0.37022
0.128456	-0.203087	0.369913
0.127701	-0.203087	0.369606
0.126946	-0.203087	0.369298
0.126191	-0.203087	0.368991
0.125436	-0.203087	0.368684
0.124681	-0.203087	0.368376
0.123926	-0.203087	0.368069
0.123171	-0.203087	0.367762
0.122416	-0.203087	0.367454
0.121661	-0.203087	0.367147
0.120906	-0.203087	0.36684
0.120151	-0.203087	0.366533
0.119396	-0.203087	0.366225
0.118641	-0.203087	0.365918
0.117886	-0.203087	0.365611
0.117131	-0.203087	0.365303
0.116376	-0.203087	0.364996
0.115621	-0.203087	0.364689
0.114866	-0.203087	0.364381
0.114111	-0.203087	0.364074
0.113356	-0.203087	0.363767
0.112601	-0.203087	0.363459
0.111846	-0.203087	0.363152
0.111091	-0.203087	0.362845
0.110336	-0.203087	0.362538
0.109581	-0.203087	0.359588
0.108826	-0.203087	0.373093
0.10807	-0.203087	0.383311
0.107315	-0.203087	0.404798
0.10656	-0.203087	0.407946
0.105805	-0.203087	0.393218
0.10505	-0.203087	0.382731
0.104295	-0.203087	0.342835
0.10354	-0.203087	0.347499
0.102785	-0.203087	0.384679
0.10203	-0.203087	0.370811
0.101275	-0.203087	0.348099
0.10052	-0.203087	0.357305
0.0997651	-0.203087	0.385606
0.0990101	-0.203087	0.375674
0.098255	-0.203087	0.317242
0.0975	-0.203087	0.299708
0.096745	-0.203087	0.332395
0.0959899	-0.203087	0.369245
0.0952349	-0.203087	0.391039
0.0944799	-0.203087	0.359853
0.0937248	-0.203087	0.336523
0.0929698	-0.203087	0.375356
0.0922148	-0.203087	0.379356
0.0914597	-0.203087	0.373097
0.0907047	-0.203087	0.338151
0.0899497	-0.203087	0.296205
0.0891946	-0.203087	0.311204
0.0884396	-0.203087	0.359441
0.0876846	-0.203087	0.395448
0.0869295	-0.203087	0.361788
0.0861745	-0.203087	0.385479
0.0854195	-0.203087	0.370788
0.0846644	-0.203087	0.342124
0.0839094	-0.203087	0.376793
0.0831544	-0.203087	0.365806
0.0823993	-0.203087	0.299413
0.0816443	-0.203087	0.300096
0.0808893	-0.203087	0.339436
0.0801342	-0.203087	0.388237
0.0793792	-0.203087	0.380927
0.0786242	-0.203087	0.328766
0.0778691	-0.203087	0.381789
0.0771141	-0.203087	0.387687
0.0763591	-0.203087	0.338042
0.075604	-0.203087	0.361805
0.074849	-0.203087	0.383279
0.074094	-0.203087	0.379746
0.0733389	-0.203087	0.392053
0.0725839	-0.203087	0.342237
0.0718289	-0.203087	0.350415
0.0710738	-0.203087	0.383891
0.0703188	-0.203087	0.382606
0.0695638	-0.203087	0.418689
0.0688087	-0.203087	0.384268
0.0680537	-0.203087	0.370933
0.0672987	-0.203087	0.385784
0.0665436	-0.203087	0.413011
0.0657886	-0.203087	0.420772
0.0650336	-0.203087	0.370995
0.0642785	-0.203087	0.397009
0.0635235	-0.203087	0.442857
0.0627685	-0.203087	0.410974
0.0620134	-0.203087	0.395344
0.0612584	-0.203087	0.389723
0.0605034	-0.203087	0.377333
0.0597483	-0.203087	0.374253
0.0589933	-0.203087	0.378022
0.0582383	-0.203087	0.381791
0.0574832	-0.203087	0.38556
0.0567282	-0.203087	0.389329
0.0559732	-0.203087	0.393098
0.0552181	-0.203087	0.396867
0.0544631	-0.203087	0.400636
0.0537081	-0.203087	0.404406
0.052953	-0.203087	0.408175
0.052198	-0.203087	0.411944
0.051443	-0.203087	0.415713
0.0506879	-0.203087	0.419482
0.0499329	-0.203087	0.423251
0.0491779	-0.203087	0.42702
0.0484228	-0.203087	0.430789
0.0476678	-0.203087	0.434558
0.0469128	-0.203087	0.438327
0.0461577	-0.203087	0.442096
0.0454027	-0.203087	0.445866
0.0446477	-0.203087	0.449635
0.0438926	-0.203087	0.453404
0.0431376	-0.203087	0.457173
0.0423826	-0.203087	0.460942
0.0416275	-0.203087	0.464711
0.0408725	-0.203087	0.46848
0.0401174	-0.203087	0.472249
0.0393624	-0.203087	0.385282
0.0386074	-0.203087	0.375471
0.0378523	-0.203087	0.391949
0.0370973	-0.203087	0.428426
0.0363423	-0.203087	0.411987
0.0355872	-0.203087	0.393824
0.0348322	-0.203087	0.386486
0.0340772	-0.203087	0.410743
0.0333221	-0.203087	0.417591
0.0325671	-0.203087	0.443223
0.0318121	-0.203087	0.413672
0.031057	-0.203087	0.404097
0.030302	-0.203087	0.399837
0.029547	-0.203087	0.416339
0.0287919	-0.203087	0.423238
0.0280369	-0.203087	0.404264
0.0272819	-0.203087	0.437557
0.0265268	-0.203087	0.439427
0.0257718	-0.203087	0.438257
0.0250168	-0.203087	0.401698
0.0242617	-0.203087	0.377398
0.0235067	-0.203087	0.393925
0.0227517	-0.203087	0.411811
0.0219966	-0.203087	0.414128
0.0212416	-0.203087	0.421359
0.0204866	-0.203087	0.428164
0.0197315	-0.203087	0.397776
0.0189765	-0.203087	0.385399
0.0182215	-0.203087	0.397674
0.0174664	-0.203087	0.409433
0.0167114	-0.203087	0.437712
0.0159564	-0.203087	0.430338
0.0152013	-0.203087	0.422228
0.0144463	-0.203087	0.436971
0.0136913	-0.203087	0.429229
0.0129362	-0.203087	0.403812
0.0121812	-0.203087	0.385159
0.0114262	-0.203087	0.405641
0.0106711	-0.203087	0.394609
0.00991611	-0.203087	0.401824
0.00916107	-0.203087	0.450679
0.00840604	-0.203087	0.470605
0.00765101	-0.203087	0.435144
0.00689597	-0.203087	0.422844
0.00614094	-0.203087	0.424705
0.00538591	-0.203087	0.442038
0.00463087	-0.203087	0.456388
0.00387584	-0.203087	0.438121
0.00312081	-0.203087	0.438096
0.00236577	-0.203087	0.404809
0.00161074	-0.203087	0.434794
0.000855705	-0.203087	0.404023
0.000100671	-0.203087	0.369787
-0.000654362	-0.203087	0.394736
-0.0014094	-0.203087	0.4562
-0.00216443	-0.203087	0.418918
-0.00291946	-0.203087	0.406385
-0.0036745	-0.203087	0.391448
-0.00442953	-0.203087	0.38388
-0.00518456	-0.203087	0.447317
-0.0059396	-0.203087	0.426374
-0.00669463	-0.203087	0.463618
-0.00744966	-0.203087	0.43577
-0.0082047	-0.203087	0.403943
-0.00895973	-0.203087	0.362804
-0.00971477	-0.203087	0.439354
-0.0104698	-0.203087	0.446246
-0.0112248	-0.203087	0.442447
-0.0119799	-0.203087	0.433251
-0.0127349	-0.203087	0.3981
-0.0134899	-0.203087	0.450928
-0.014245	-0.203087	0.36487
-0.015	-0.203087	0.383968
-0.015755	-0.203087	0.384832
-0.0165101	-0.203087	0.385697
-0.0172651	-0.203087	0.386561
-0.0180201	-0.203087	0.387426
-0.0187752	-0.203087	0.38829
-0.0195302	-0.203087	0.389154
-0.0202852	-0.203087	0.390019
-0.0210403	-0.203087	0.390883
-0.0217953	-0.203087	0.391747
-0.0225503	-0.203087	0.392612
-0.0233054	-0.203087	0.393476
-0.0240604	-0.203087	0.394341
-0.0248154	-0.203087	0.395205
-0.0255705	-0.203087	0.396069
-0.0263255	-0.203087	0.396934
-0.0270805	-0.203087	0.397798
-0.0278356	-0.203087	0.398662
-0.0285906	-0.203087	0.399527
-0.0293456	-0.203087	0.400391
-0.0301007	-0.203087	0.401256
-0.0308557	-0.203087	0.40212
-0.0316107	-0.203087	0.402984
-0.0323658	-0.203087	0.403849
-0.0331208	-0.203087	0.404713
-0.0338758	-0.203087	0.405577
-0.0346309	-0.203087	0.406442
-0.0353859	-0.203087	0.407306
-0.0361409	-0.203087	0.40817
-0.036896	-0.203087	0.409035
-0.037651	-0.203087	0.409899
-0.038406	-0.203087	0.410764
-0.0391611	-0.203087	0.411628
-0.0399161	-0.203087	0.412492
-0.0406711	-0.203087	0.413357
-0.0414262	-0.203087	0.414221
-0.0421812	-0.203087	0.415085
-0.0429362	-0.203087	0.41595
-0.0436913	-0.203087	0.416814
-0.0444463	-0.203087	0.417679
-0.0452013	-0.203087	0.406861
-0.0459564	-0.203087	0.388854
-0.0467114	-0.203087	0.430921
-0.0474664	-0.203087	0.431743
-0.0482215	-0.203087	0.429224
-0.0489765	-0.203087	0.427043
-0.0497315	-0.203087	0.416346
-0.0504866	-0.203087	0.432035
-0.0512416	-0.203087	0.407837
-0.0519966	-0.203087	0.41045
-0.0527517	-0.203087	0.424131
-0.0535067	-0.203087	0.387317
-0.0542617	-0.203087	0.425532
-0.0550168	-0.203087	0.429344
-0.0557718	-0.203087	0.41136
-0.0565268	-0.203087	0.405212
-0.0572819	-0.203087	0.394982
-0.0580369	-0.203087	0.422355
-0.0587919	-0.203087	0.42188
-0.059547	-0.203087	0.40552
-0.060302	-0.203087	0.349043
-0.061057	-0.203087	0.409522
-0.0618121	-0.203087	0.405967
-0.0625671	-0.203087	0.377397
-0.0633221	-0.203087	0.453852
-0.0640772	-0.203087	0.408946
-0.0648322	-0.203087	0.391516
-0.0655872	-0.203087	0.386787
-0.0663423	-0.203087	0.396365
-0.0670973	-0.203087	0.444122
-0.0678523	-0.203087	0.38447
-0.0686074	-0.203087	0.376504
-0.0693624	-0.203087	0.405784
-0.0701174	-0.203087	0.365191
-0.0708725	-0.203087	0.416065
-0.0716275	-0.203087	0.376714
-0.0723826	-0.203087	0.429098
-0.0731376	-0.203087	0.410617
-0.0738926	-0.203087	0.407973
-0.0746477	-0.203087	0.408065
-0.0754027	-0.203087	0.345983
-0.0761577	-0.203087	0.379618
-0.0769128	-0.203087	0.435768
-0.0776678	-0.203087	0.41655
-0.0784228	-0.203087	0.379134
-0.0791779	-0.203087	0.383982
-0.0799329	-0.203087	0.411127
-0.0806879	-0.203087	0.406781
-0.081443	-0.203087	0.419067
-0.082198	-0.203087	0.376604
-0.082953	-0.203087	0.397352
-0.0837081	-0.203087	0.409549
-0.0844631	-0.203087	0.357291
-0.0852181	-0.203087	0.35821
-0.0859732	-0.203087	0.3815
-0.0867282	-0.203087	0.381213
-0.0874832	-0.203087	0.379189
-0.0882383	-0.203087	0.382856
-0.0889933	-0.203087	0.385117
-0.0897483	-0.203087	0.389556
-0.0905034	-0.203087	0.393785
-0.0912584	-0.203087	0.406497
-0.0920134	-0.203087	0.393358
-0.0927685	-0.203087	0.393985
-0.0935235	-0.203087	0.414771
-0.0942785	-0.203087	0.43825
-0.0950336	-0.203087	0.430867
-0.0957886	-0.203087	0.415577
-0.0965436	-0.203087	0.405333
-0.0972987	-0.203087	0.37456
-0.0980537	-0.203087	0.377421
-0.0988087	-0.203087	0.382949
-0.0995638	-0.203087	0.38025
-0.100319	-0.203087	0.388271
-0.101074	-0.203087	0.389897
-0.101829	-0.203087	0.391522
-0.102584	-0.203087	0.393148
-0.103339	-0.203087	0.394774
-0.104094	-0.203087	0.3964
-0.104849	-0.203087	0.398026
-0.105604	-0.203087	0.399651
-0.106359	-0.203087	0.401277
-0.107114	-0.203087	0.402903
-0.107869	-0.203087	0.404529
-0.108624	-0.203087	0.406155
-0.109379	-0.203087	0.407781
-0.110134	-0.203087	0.409406
-0.110889	-0.203087	0.411032
-0.111644	-0.203087	0.412658
-0.112399	-0.203087	0.414284
-0.113154	-0.203087	0.41591
-0.113909	-0.203087	0.417536
-0.114664	-0.203087	0.419161
-0.115419	-0.203087	0.420787
-0.116174	-0.203087	0.422413
-0.11693	-0.203087	0.424039
-0.117685	-0.203087	0.425665
-0.11844	-0.203087	0.42729
-0.119195	-0.203087	0.428916
-0.11995	-0.203087	0.430542
-0.120705	-0.203087	0.381953
-0.12146	-0.203087	0.417687
-0.122215	-0.203087	0.401872
-0.12297	-0.203087	0.480358
-0.123725	-0.203087	0.398627
-0.12448	-0.203087	0.393128
-0.125235	-0.203087	0.376196
-0.12599	-0.203087	0.428196
-0.126745	-0.203087	0.381086
-0.1275	-0.203087	0.408615
-0.128255	-0.203087	0.446259
-0.12901	-0.203087	0.469958
-0.129765	-0.203087	0.433575
-0.13052	-0.203087	0.469655
-0.131275	-0.203087	0.414061
-0.13203	-0.203087	0.385017
-0.132785	-0.203087	0.434838
-0.13354	-0.203087	0.37031
-0.134295	-0.203087	0.453403
-0.13505	-0.203087	0.429494
-0.135805	-0.203087	0.423373
-0.13656	-0.203087	0.432904
-0.137315	-0.203087	0.403429
-0.13807	-0.203087	0.427867
-0.138826	-0.203087	0.411165
-0.139581	-0.203087	0.469763
-0.140336	-0.203087	0.438793
-0.141091	-0.203087	0.453463
-0.141846	-0.203087	0.423558
-0.142601	-0.203087	0.407323
-0.143356	-0.203087	0.460328
-0.144111	-0.203087	0.375198
-0.144866	-0.203087	0.473923
-0.145621	-0.203087	0.411053
-0.146376	-0.203087	0.477332
-0.147131	-0.203087	0.449115
-0.147886	-0.203087	0.390259
-0.148641	-0.203087	0.509888
-0.149396	-0.203087	0.406499
-0.150151	-0.203087	0.449308
-0.150906	-0.203087	0.42787
-0.151661	-0.203087	0.403843
-0.152416	-0.203087	0.440817
-0.153171	-0.203087	0.447074
-0.153926	-0.203087	0.435876
-0.154681	-0.203087	0.419054
-0.155436	-0.203087	0.464968
-0.156191	-0.203087	0.437716
-0.156946	-0.203087	0.452968
-0.157701	-0.203087	0.440293
-0.158456	-0.203087	0.468326
-0.159211	-0.203087	0.492765
-0.159966	-0.203087	0.467892
-0.160721	-0.203087	0.441139
-0.161477	-0.203087	0.485924
-0.162232	-0.203087	0.484068
-0.162987	-0.203087	0.417769
-0.163742	-0.203087	0.49138
-0.164497	-0.203087	0.490457
-0.165252	-0.203087	0.435594
-0.166007	-0.203087	0.404441
-0.166762	-0.203087	0.443185
-0.167517	-0.203087	0.49887
-0.168272	-0.203087	0.425245
-0.169027	-0.203087	0.451116
-0.169782	-0.203087	0.442091
-0.170537	-0.203087	0.457909
-0.171292	-0.203087	0.493012
-0.172047	-0.203087	0.402336
-0.172802	-0.203087	0.436417
-0.173557	-0.203087	0.488865
-0.174312	-0.203087	0.46121
-0.175067	-0.203087	0.44382
-0.175822	-0.203087	0.451261
-0.176577	-0.203087	0.48307
-0.177332	-0.203087	0.441993
-0.178087	-0.203087	0.5107
-0.178842	-0.203087	0.450051
-0.179597	-0.203087	0.471545
-0.180352	-0.203087	0.441303
-0.181107	-0.203087	0.478344
-0.181862	-0.203087	0.45815
-0.182617	-0.203087	0.454014
-0.183372	-0.203087	0.479932
-0.184128	-0.203087	0.506723
-0.184883	-0.203087	0.492452
-0.185638	-0.203087	0.488362
-0.186393	-0.203087	0.439799
-0.187148	-0.203087	0.508253
-0.187903	-0.203087	0.461188
-0.188658	-0.203087	0.443992
-0.189413	-0.203087	0.460637
-0.190168	-0.203087	0.484296
-0.190923	-0.203087	0.458848
-0.191678	-0.203087	0.477363
-0.192433	-0.203087	0.488705
-0.193188	-0.203087	0.448736
-0.193943	-0.203087	0.497765
-0.194698	-0.203087	0.462074
-0.195453	-0.203087	0.510974
-0.196208	-0.203087	0.492282
-0.196963	-0.203087	0.536974
-0.197718	-0.203087	0.472817
-0.198473	-0.203087	0.475628
-0.199228	-0.203087	0.5096
-0.199983	-0.203087	0.519597
-0.200738	-0.203087	0.495117
-0.201493	-0.203087	0.472734
-0.202248	-0.203087	0.448105
-0.203003	-0.203087	0.456647
-0.203758	-0.203087	0.496774
-0.204513	-0.203087	0.521665
-0.205268	-0.203087	0.476989
-0.206023	-0.203087	0.482337
-0.206779	-0.203087	0.504634
-0.207534	-0.203087	0.494809
-0.208289	-0.203087	0.479378
-0.209044	-0.203087	0.520228
-0.209799	-0.203087	0.496329
-0.210554	-0.203087	0.506818
-0.211309	-0.203087	0.505724
-0.212064	-0.203087	0.525394
-0.212819	-0.203087	0.542513
-0.213574	-0.203087	0.496679
-0.214329	-0.203087	0.482091
-0.215084	-0.203087	0.499544
-0.215839	-0.203087	0.481391
-0.216594	-0.203087	0.482114
-0.217349	-0.203087	0.508488
-0.218104	-0.203087	0.48085
-0.218859	-0.203087	0.504338
-0.219614	-0.203087	0.494915
-0.220369	-0.203087	0.480332
-0.221124	-0.203087	0.518965
-0.221879	-0.203087	0.58379
-0.222634	-0.203087	0.591443
-0.223389	-0.203087	0.574268
-0.224144	-0.203087	0.474481
-0.224899	-0.203087	0.517231
-0.225654	-0.203087	0.549091
-0.226409	-0.203087	0.463287
-0.227164	-0.203087	0.484652
-0.227919	-0.203087	0.470104
-0.228674	-0.203087	0.579871
-0.22943	-0.203087	0.547329
-0.230185	-0.203087	0.535249
-0.23094	-0.203087	0.5234
-0.231695	-0.203087	0.449077
-0.23245	-0.203087	0.46882
-0.233205	-0.203087	0.515846
-0.23396	-0.203087	0.520636
-0.234715	-0.203087	0.515412
-0.23547	-0.203087	0.503256
-0.236225	-0.203087	0.489618
-0.23698	-0.203087	0.532086
-0.237735	-0.203087	0.523068
-0.23849	-0.203087	0.540712
-0.239245	-0.203087	0.535494
-0.24	-0.203087	0.482383
0.21	-0.184631	0.31483
0.209245	-0.184631	0.397309
0.20849	-0.184631	0.371625
0.207735	-0.184631	0.377676
0.20698	-0.184631	0.361261
0.206225	-0.184631	0.429494
0.20547	-0.184631	0.382744
0.204715	-0.184631	0.36702
0.20396	-0.184631	0.403881
0.203205	-0.184631	0.344592
0.20245	-0.184631	0.445459
0.201695	-0.184631	0.395877
0.20094	-0.184631	0.319229
0.200185	-0.184631	0.351707
0.19943	-0.184631	0.353433
0.198674	-0.184631	0.379002
0.197919	-0.184631	0.364543
0.197164	-0.184631	0.392633
0.196409	-0.184631	0.378067
0.195654	-0.184631	0.411633
0.194899	-0.184631	0.414975
0.194144	-0.184631	0.367469
0.193389	-0.184631	0.379678
0.192634	-0.184631	0.371636
0.191879	-0.184631	0.356376
0.191124	-0.184631	0.333518
0.190369	-0.184631	0.414205
0.189614	-0.184631	0.378185
0.188859	-0.184631	0.349472
0.188104	-0.184631	0.357008
0.187349	-0.184631	0.376195
0.186594	-0.184631	0.393012
0.185839	-0.184631	0.393035
0.185084	-0.184631	0.382167
0.184329	-0.184631	0.353843
0.183574	-0.184631	0.394658
0.182819	-0.184631	0.430088
0.182064	-0.184631	0.380227
0.181309	-0.184631	0.367582
0.180554	-0.184631	0.354905
0.179799	-0.184631	0.406508
0.179044	-0.184631	0.384163
0.178289	-0.184631	0.412488
0.177534	-0.184631	0.404067
0.176779	-0.184631	0.414498
0.176023	-0.184631	0.412092
0.175268	-0.184631	0.376232
0.174513	-0.184631	0.375918
0.173758	-0.184631	0.367404
0.173003	-0.184631	0.371228
0.172248	-0.184631	0.408191
0.171493	-0.184631	0.392379
0.170738	-0.184631	0.391919
0.169983	-0.184631	0.354618
0.169228	-0.184631	0.357464
0.168473	-0.184631	0.371446
0.167718	-0.184631	0.394404
0.166963	-0.184631	0.385093
0.166208	-0.184631	0.364194
0.165453	-0.184631	0.36605
0.164698	-0.184631	0.394993
0.163943	-0.184631	0.407214
0.163188	-0.184631	0.395589
0.162433	-0.184631	0.395091
0.161678	-0.184631	0.361
0.160923	-0.184631	0.362526
0.160168	-0.184631	0.386857
0.159413	-0.184631	0.393208
0.158658	-0.184631	0.394511
0.157903	-0.184631	0.37912
0.157148	-0.184631	0.361074
0.156393	-0.184631	0.38095
0.155638	-0.184631	0.384929
0.154883	-0.184631	0.409411
0.154128	-0.184631	0.375558
0.153372	-0.184631	0.352408
0.152617	-0.184631	0.422482
0.151862	-0.184631	0.382058
0.151107	-0.184631	0.35859
0.150352	-0.184631	0.381833
0.149597	-0.184631	0.369172
0.148842	-0.184631	0.368856
0.148087	-0.184631	0.36854
0.147332	-0.184631	0.368225
0.146577	-0.184631	0.367909
0.145822	-0.184631	0.367593
0.145067	-0.184631	0.367277
0.144312	-0.184631	0.366962
0.143557	-0.184631	0.366646
0.142802	-0.184631	0.36633
0.142047	-0.184631	0.366014
0.141292	-0.184631	0.365699
0.140537	-0.184631	0.365383
0.139782	-0.184631	0.365067
0.139027	-0.184631	0.364751
0.138272	-0.184631	0.364436
0.137517	-0.184631	0.36412
0.136762	-0.184631	0.363804
0.136007	-0.184631	0.363488
0.135252	-0.184631	0.363173
0.134497	-0.184631	0.362857
0.133742	-0.184631	0.362541
0.132987	-0.184631	0.362225
0.132232	-0.184631	0.36191
0.131477	-0.184631	0.361594
0.130721	-0.184631	0.361278
0.129966	-0.184631	0.360962
0.129211	-0.184631	0.360647
0.128456	-0.184631	0.360331
0.127701	-0.184631	0.360015
0.126946	-0.184631	0.359699
0.126191	-0.184631	0.359384
0.125436	-0.184631	0.359068
0.124681	-0.184631	0.358752
0.123926	-0.184631	0.358436
0.123171	-0.184631	0.358121
0.122416	-0.184631	0.357805
0.121661	-0.184631	0.357489
0.120906	-0.184631	0.357173
0.120151	-0.184631	0.356858
0.119396	-0.184631	0.356542
0.118641	-0.184631	0.356226
0.117886	-0.184631	0.35591
0.117131	-0.184631	0.355595
0.116376	-0.184631	0.355279
0.115621	-0.184631	0.354963
0.114866	-0.184631	0.354647
0.114111	-0.184631	0.354332
0.113356	-0.184631	0.354016
0.112601	-0.184631	0.3537
0.111846	-0.184631	0.353384
0.111091	-0.184631	0.353069
0.110336	-0.184631	0.352753
0.109581	-0.184631	0.351997
0.108826	-0.184631	0.369976
0.10807	-0.184631	0.377773
0.107315	-0.184631	0.405891
0.10656	-0.184631	0.406417
0.105805	-0.184631	0.400742
0.10505	-0.184631	0.392475
0.104295	-0.184631	0.342197
0.10354	-0.184631	0.350678
0.102785	-0.184631	0.390766
0.10203	-0.184631	0.378447
0.101275	-0.184631	0.353561
0.10052	-0.184631	0.352554
0.0997651	-0.184631	0.369788
0.0990101	-0.184631	0.363397
0.098255	-0.184631	0.320256
0.0975	-0.184631	0.311844
0.096745	-0.184631	0.338726
0.0959899	-0.184631	0.37338
0.0952349	-0.184631	0.385811
0.0944799	-0.184631	0.354843
0.0937248	-0.184631	0.334792
0.0929698	-0.184631	0.357018
0.0922148	-0.184631	0.371829
0.0914597	-0.184631	0.377017
0.0907047	-0.184631	0.33367
0.0899497	-0.184631	0.290698
0.0891946	-0.184631	0.30893
0.0884396	-0.184631	0.347487
0.0876846	-0.184631	0.383467
0.0869295	-0.184631	0.354944
0.0861745	-0.184631	0.376388
0.0854195	-0.184631	0.370702
0.0846644	-0.184631	0.347466
0.0839094	-0.184631	0.382784
0.0831544	-0.184631	0.372558
0.0823993	-0.184631	0.311703
0.0816443	-0.184631	0.300072
0.0808893	-0.184631	0.331539
0.0801342	-0.184631	0.391419
0.0793792	-0.184631	0.392358
0.0786242	-0.184631	0.326553
0.0778691	-0.184631	0.378589
0.0771141	-0.184631	0.393946
0.0763591	-0.184631	0.348178
0.075604	-0.184631	0.361116
0.074849	-0.184631	0.37284
0.074094	-0.184631	0.383569
0.0733389	-0.184631	0.389023
0.0725839	-0.184631	0.334414
0.0718289	-0.184631	0.351106
0.0710738	-0.184631	0.38251
0.0703188	-0.184631	0.377239
0.0695638	-0.184631	0.413922
0.0688087	-0.184631	0.379556
0.0680537	-0.184631	0.378514
0.0672987	-0.184631	0.385718
0.0665436	-0.184631	0.408324
0.0657886	-0.184631	0.416632
0.0650336	-0.184631	0.359173
0.0642785	-0.184631	0.39089
0.0635235	-0.184631	0.433529
0.0627685	-0.184631	0.399239
0.0620134	-0.184631	0.381419
0.0612584	-0.184631	0.381726
0.0605034	-0.184631	0.376762
0.0597483	-0.184631	0.367211
0.0589933	-0.184631	0.370833
0.0582383	-0.184631	0.374455
0.0574832	-0.184631	0.378076
0.0567282	-0.184631	0.381698
0.0559732	-0.184631	0.38532
0.0552181	-0.184631	0.388942
[truncated: 354,412 more rows]
