# Supplementary material for: Systematic modulation of charge and spin in graphene nanoribbons on MgO
Source: Nat Commun. 2025 Jul 1;16:5632. doi: 10.1038/s41467-025-60767-5 (PMC12218530; doi:10.1038/s41467-025-60767-5)
Supplement: Supplementary file 3 — Source Data [file 41467_2025_60767_MOESM3_ESM.zip › Source Data/Figure 3a Inset Ag001.txt]

WSxM file copyright UAM
WSxM ASCII XYZ file
X[nm]		Y[nm]		Z[�]
0	0	-1425.63
0.0219436	0	-1425.63
0.0438871	0	-1425.63
0.0658307	0	-1425.63
0.0877743	0	-1425.63
0.109718	0	-1425.63
0.131661	0	-1425.63
0.153605	0	-1425.63
0.175549	0	-1425.62
0.197492	0	-1425.63
0.219436	0	-1425.62
0.241379	0	-1425.62
0.263323	0	-1425.63
0.285266	0	-1425.62
0.30721	0	-1425.63
0.329154	0	-1425.62
0.351097	0	-1425.62
0.373041	0	-1425.62
0.394984	0	-1425.62
0.416928	0	-1425.62
0.438871	0	-1425.62
0.460815	0	-1425.62
0.482759	0	-1425.61
0.504702	0	-1425.61
0.526646	0	-1425.61
0.548589	0	-1425.62
0.570533	0	-1425.61
0.592476	0	-1425.61
0.61442	0	-1425.61
0.636364	0	-1425.61
0.658307	0	-1425.61
0.680251	0	-1425.61
0.702194	0	-1425.61
0.724138	0	-1425.61
0.746082	0	-1425.61
0.768025	0	-1425.6
0.789969	0	-1425.59
0.811912	0	-1425.59
0.833856	0	-1425.59
0.855799	0	-1425.59
0.877743	0	-1425.59
0.899687	0	-1425.6
0.92163	0	-1425.59
0.943574	0	-1425.59
0.965517	0	-1425.59
0.987461	0	-1425.59
1.0094	0	-1425.58
1.03135	0	-1425.58
1.05329	0	-1425.58
1.07524	0	-1425.58
1.09718	0	-1425.59
1.11912	0	-1425.58
1.14107	0	-1425.58
1.16301	0	-1425.58
1.18495	0	-1425.58
1.2069	0	-1425.57
1.22884	0	-1425.57
1.25078	0	-1425.57
1.27273	0	-1425.57
1.29467	0	-1425.57
1.31661	0	-1425.57
1.33856	0	-1425.57
1.3605	0	-1425.57
1.38245	0	-1425.57
1.40439	0	-1425.57
1.42633	0	-1425.57
1.44828	0	-1425.56
1.47022	0	-1425.56
1.49216	0	-1425.56
1.51411	0	-1425.56
1.53605	0	-1425.56
1.55799	0	-1425.56
1.57994	0	-1425.56
1.60188	0	-1425.56
1.62382	0	-1425.56
1.64577	0	-1425.56
1.66771	0	-1425.55
1.68966	0	-1425.55
1.7116	0	-1425.56
1.73354	0	-1425.55
1.75549	0	-1425.56
1.77743	0	-1425.55
1.79937	0	-1425.55
1.82132	0	-1425.55
1.84326	0	-1425.55
1.8652	0	-1425.55
1.88715	0	-1425.54
1.90909	0	-1425.55
1.93103	0	-1425.54
1.95298	0	-1425.55
1.97492	0	-1425.54
1.99687	0	-1425.54
2.01881	0	-1425.54
2.04075	0	-1425.54
2.0627	0	-1425.55
2.08464	0	-1425.54
2.10658	0	-1425.54
2.12853	0	-1425.53
2.15047	0	-1425.54
2.17241	0	-1425.53
2.19436	0	-1425.54
2.2163	0	-1425.54
2.23824	0	-1425.53
2.26019	0	-1425.53
2.28213	0	-1425.52
2.30408	0	-1425.53
2.32602	0	-1425.52
2.34796	0	-1425.53
2.36991	0	-1425.52
2.39185	0	-1425.53
2.41379	0	-1425.52
2.43574	0	-1425.53
2.45768	0	-1425.52
2.47962	0	-1425.53
2.50157	0	-1425.52
2.52351	0	-1425.51
2.54545	0	-1425.52
2.5674	0	-1425.52
2.58934	0	-1425.52
2.61129	0	-1425.52
2.63323	0	-1425.52
2.65517	0	-1425.52
2.67712	0	-1425.51
2.69906	0	-1425.51
2.721	0	-1425.5
2.74295	0	-1425.5
2.76489	0	-1425.51
2.78683	0	-1425.49
2.80878	0	-1425.51
2.83072	0	-1425.5
2.85266	0	-1425.5
2.87461	0	-1425.51
2.89655	0	-1425.5
2.9185	0	-1425.51
2.94044	0	-1425.49
2.96238	0	-1425.5
2.98433	0	-1425.5
3.00627	0	-1425.5
3.02821	0	-1425.5
3.05016	0	-1425.49
3.0721	0	-1425.5
3.09404	0	-1425.49
3.11599	0	-1425.49
3.13793	0	-1425.5
3.15987	0	-1425.49
3.18182	0	-1425.49
3.20376	0	-1425.49
3.22571	0	-1425.49
3.24765	0	-1425.49
3.26959	0	-1425.48
3.29154	0	-1425.49
3.31348	0	-1425.48
3.33542	0	-1425.48
3.35737	0	-1425.48
3.37931	0	-1425.48
3.40125	0	-1425.48
3.4232	0	-1425.48
3.44514	0	-1425.49
3.46708	0	-1425.48
3.48903	0	-1425.48
3.51097	0	-1425.48
3.53292	0	-1425.49
3.55486	0	-1425.48
3.5768	0	-1425.48
3.59875	0	-1425.47
3.62069	0	-1425.47
3.64263	0	-1425.47
3.66458	0	-1425.48
3.68652	0	-1425.48
3.70846	0	-1425.48
3.73041	0	-1425.48
3.75235	0	-1425.48
3.77429	0	-1425.48
3.79624	0	-1425.48
3.81818	0	-1425.48
3.84013	0	-1425.48
3.86207	0	-1425.48
3.88401	0	-1425.49
3.90596	0	-1425.49
3.9279	0	-1425.49
3.94984	0	-1425.48
3.97179	0	-1425.49
3.99373	0	-1425.49
4.01567	0	-1425.49
4.03762	0	-1425.49
4.05956	0	-1425.49
4.0815	0	-1425.49
4.10345	0	-1425.5
4.12539	0	-1425.5
4.14734	0	-1425.5
4.16928	0	-1425.51
4.19122	0	-1425.5
4.21317	0	-1425.5
4.23511	0	-1425.5
4.25705	0	-1425.51
4.279	0	-1425.5
4.30094	0	-1425.5
4.32288	0	-1425.5
4.34483	0	-1425.5
4.36677	0	-1425.51
4.38871	0	-1425.5
4.41066	0	-1425.51
4.4326	0	-1425.51
4.45455	0	-1425.5
4.47649	0	-1425.51
4.49843	0	-1425.5
4.52038	0	-1425.51
4.54232	0	-1425.5
4.56426	0	-1425.5
4.58621	0	-1425.51
4.60815	0	-1425.5
4.63009	0	-1425.51
4.65204	0	-1425.51
4.67398	0	-1425.51
4.69592	0	-1425.51
4.71787	0	-1425.51
4.73981	0	-1425.52
4.76176	0	-1425.52
4.7837	0	-1425.52
4.80564	0	-1425.53
4.82759	0	-1425.53
4.84953	0	-1425.53
4.87147	0	-1425.53
4.89342	0	-1425.52
4.91536	0	-1425.52
4.9373	0	-1425.51
4.95925	0	-1425.52
4.98119	0	-1425.51
5.00313	0	-1425.52
5.02508	0	-1425.52
5.04702	0	-1425.52
5.06897	0	-1425.52
5.09091	0	-1425.52
5.11285	0	-1425.52
5.1348	0	-1425.52
5.15674	0	-1425.52
5.17868	0	-1425.52
5.20063	0	-1425.53
5.22257	0	-1425.53
5.24451	0	-1425.53
5.26646	0	-1425.53
5.2884	0	-1425.52
5.31034	0	-1425.53
5.33229	0	-1425.53
5.35423	0	-1425.52
5.37618	0	-1425.53
5.39812	0	-1425.53
5.42006	0	-1425.53
5.44201	0	-1425.53
5.46395	0	-1425.53
5.48589	0	-1425.54
5.50784	0	-1425.53
5.52978	0	-1425.53
5.55172	0	-1425.54
5.57367	0	-1425.53
5.59561	0	-1425.54
5.61755	0	-1425.54
5.6395	0	-1425.54
5.66144	0	-1425.54
5.68339	0	-1425.55
5.70533	0	-1425.55
5.72727	0	-1425.55
5.74922	0	-1425.55
5.77116	0	-1425.55
5.7931	0	-1425.55
5.81505	0	-1425.55
5.83699	0	-1425.55
5.85893	0	-1425.55
5.88088	0	-1425.55
5.90282	0	-1425.55
5.92476	0	-1425.55
5.94671	0	-1425.56
5.96865	0	-1425.55
5.9906	0	-1425.56
6.01254	0	-1425.57
6.03448	0	-1425.57
6.05643	0	-1425.57
6.07837	0	-1425.57
6.10031	0	-1425.58
6.12226	0	-1425.58
6.1442	0	-1425.58
6.16614	0	-1425.58
6.18809	0	-1425.58
6.21003	0	-1425.57
6.23197	0	-1425.58
6.25392	0	-1425.58
6.27586	0	-1425.58
6.29781	0	-1425.59
6.31975	0	-1425.59
6.34169	0	-1425.6
6.36364	0	-1425.59
6.38558	0	-1425.59
6.40752	0	-1425.6
6.42947	0	-1425.61
6.45141	0	-1425.61
6.47335	0	-1425.6
6.4953	0	-1425.6
6.51724	0	-1425.6
6.53918	0	-1425.6
6.56113	0	-1425.6
6.58307	0	-1425.6
6.60502	0	-1425.61
6.62696	0	-1425.61
6.6489	0	-1425.6
6.67085	0	-1425.61
6.69279	0	-1425.61
6.71473	0	-1425.6
6.73668	0	-1425.6
6.75862	0	-1425.61
6.78056	0	-1425.61
6.80251	0	-1425.61
6.82445	0	-1425.61
6.84639	0	-1425.62
6.86834	0	-1425.62
6.89028	0	-1425.61
6.91223	0	-1425.61
6.93417	0	-1425.61
6.95611	0	-1425.62
6.97806	0	-1425.63
7	0	-1425.63
0	0.0220588	-1425.62
0.0219436	0.0220588	-1425.62
0.0438871	0.0220588	-1425.63
0.0658307	0.0220588	-1425.63
0.0877743	0.0220588	-1425.63
0.109718	0.0220588	-1425.63
0.131661	0.0220588	-1425.63
0.153605	0.0220588	-1425.63
0.175549	0.0220588	-1425.62
0.197492	0.0220588	-1425.62
0.219436	0.0220588	-1425.63
0.241379	0.0220588	-1425.63
0.263323	0.0220588	-1425.62
0.285266	0.0220588	-1425.63
0.30721	0.0220588	-1425.62
0.329154	0.0220588	-1425.62
0.351097	0.0220588	-1425.61
0.373041	0.0220588	-1425.62
0.394984	0.0220588	-1425.62
0.416928	0.0220588	-1425.62
0.438871	0.0220588	-1425.62
0.460815	0.0220588	-1425.62
0.482759	0.0220588	-1425.62
0.504702	0.0220588	-1425.61
0.526646	0.0220588	-1425.6
0.548589	0.0220588	-1425.6
0.570533	0.0220588	-1425.61
0.592476	0.0220588	-1425.61
0.61442	0.0220588	-1425.6
0.636364	0.0220588	-1425.61
0.658307	0.0220588	-1425.61
0.680251	0.0220588	-1425.61
0.702194	0.0220588	-1425.6
0.724138	0.0220588	-1425.6
0.746082	0.0220588	-1425.6
0.768025	0.0220588	-1425.6
0.789969	0.0220588	-1425.6
0.811912	0.0220588	-1425.6
0.833856	0.0220588	-1425.6
0.855799	0.0220588	-1425.6
0.877743	0.0220588	-1425.59
0.899687	0.0220588	-1425.59
0.92163	0.0220588	-1425.59
0.943574	0.0220588	-1425.59
0.965517	0.0220588	-1425.58
0.987461	0.0220588	-1425.58
1.0094	0.0220588	-1425.58
1.03135	0.0220588	-1425.58
1.05329	0.0220588	-1425.57
1.07524	0.0220588	-1425.58
1.09718	0.0220588	-1425.58
1.11912	0.0220588	-1425.58
1.14107	0.0220588	-1425.57
1.16301	0.0220588	-1425.57
1.18495	0.0220588	-1425.58
1.2069	0.0220588	-1425.58
1.22884	0.0220588	-1425.57
1.25078	0.0220588	-1425.56
1.27273	0.0220588	-1425.57
1.29467	0.0220588	-1425.57
1.31661	0.0220588	-1425.57
1.33856	0.0220588	-1425.56
1.3605	0.0220588	-1425.56
1.38245	0.0220588	-1425.56
1.40439	0.0220588	-1425.56
1.42633	0.0220588	-1425.56
1.44828	0.0220588	-1425.56
1.47022	0.0220588	-1425.56
1.49216	0.0220588	-1425.56
1.51411	0.0220588	-1425.56
1.53605	0.0220588	-1425.56
1.55799	0.0220588	-1425.56
1.57994	0.0220588	-1425.56
1.60188	0.0220588	-1425.55
1.62382	0.0220588	-1425.55
1.64577	0.0220588	-1425.55
1.66771	0.0220588	-1425.55
1.68966	0.0220588	-1425.54
1.7116	0.0220588	-1425.55
1.73354	0.0220588	-1425.56
1.75549	0.0220588	-1425.56
1.77743	0.0220588	-1425.55
1.79937	0.0220588	-1425.54
1.82132	0.0220588	-1425.54
1.84326	0.0220588	-1425.54
1.8652	0.0220588	-1425.54
1.88715	0.0220588	-1425.54
1.90909	0.0220588	-1425.54
1.93103	0.0220588	-1425.54
1.95298	0.0220588	-1425.53
1.97492	0.0220588	-1425.53
1.99687	0.0220588	-1425.54
2.01881	0.0220588	-1425.54
2.04075	0.0220588	-1425.53
2.0627	0.0220588	-1425.53
2.08464	0.0220588	-1425.53
2.10658	0.0220588	-1425.53
2.12853	0.0220588	-1425.53
2.15047	0.0220588	-1425.53
2.17241	0.0220588	-1425.53
2.19436	0.0220588	-1425.53
2.2163	0.0220588	-1425.53
2.23824	0.0220588	-1425.53
2.26019	0.0220588	-1425.54
2.28213	0.0220588	-1425.54
2.30408	0.0220588	-1425.54
2.32602	0.0220588	-1425.53
2.34796	0.0220588	-1425.52
2.36991	0.0220588	-1425.52
2.39185	0.0220588	-1425.52
2.41379	0.0220588	-1425.52
2.43574	0.0220588	-1425.53
2.45768	0.0220588	-1425.52
2.47962	0.0220588	-1425.52
2.50157	0.0220588	-1425.51
2.52351	0.0220588	-1425.51
2.54545	0.0220588	-1425.51
2.5674	0.0220588	-1425.51
2.58934	0.0220588	-1425.51
2.61129	0.0220588	-1425.52
2.63323	0.0220588	-1425.52
2.65517	0.0220588	-1425.52
2.67712	0.0220588	-1425.51
2.69906	0.0220588	-1425.51
2.721	0.0220588	-1425.5
2.74295	0.0220588	-1425.5
2.76489	0.0220588	-1425.5
2.78683	0.0220588	-1425.51
2.80878	0.0220588	-1425.51
2.83072	0.0220588	-1425.52
2.85266	0.0220588	-1425.51
2.87461	0.0220588	-1425.5
2.89655	0.0220588	-1425.51
2.9185	0.0220588	-1425.51
2.94044	0.0220588	-1425.51
2.96238	0.0220588	-1425.5
2.98433	0.0220588	-1425.51
3.00627	0.0220588	-1425.5
3.02821	0.0220588	-1425.5
3.05016	0.0220588	-1425.49
3.0721	0.0220588	-1425.5
3.09404	0.0220588	-1425.5
3.11599	0.0220588	-1425.5
3.13793	0.0220588	-1425.49
3.15987	0.0220588	-1425.49
3.18182	0.0220588	-1425.49
3.20376	0.0220588	-1425.49
3.22571	0.0220588	-1425.49
3.24765	0.0220588	-1425.49
3.26959	0.0220588	-1425.49
3.29154	0.0220588	-1425.49
3.31348	0.0220588	-1425.49
3.33542	0.0220588	-1425.48
3.35737	0.0220588	-1425.48
3.37931	0.0220588	-1425.47
3.40125	0.0220588	-1425.47
3.4232	0.0220588	-1425.47
3.44514	0.0220588	-1425.47
3.46708	0.0220588	-1425.47
3.48903	0.0220588	-1425.47
3.51097	0.0220588	-1425.48
3.53292	0.0220588	-1425.49
3.55486	0.0220588	-1425.49
3.5768	0.0220588	-1425.48
3.59875	0.0220588	-1425.47
3.62069	0.0220588	-1425.47
3.64263	0.0220588	-1425.47
3.66458	0.0220588	-1425.47
3.68652	0.0220588	-1425.47
3.70846	0.0220588	-1425.48
3.73041	0.0220588	-1425.48
3.75235	0.0220588	-1425.47
3.77429	0.0220588	-1425.47
3.79624	0.0220588	-1425.47
3.81818	0.0220588	-1425.47
3.84013	0.0220588	-1425.47
3.86207	0.0220588	-1425.48
3.88401	0.0220588	-1425.49
3.90596	0.0220588	-1425.49
3.9279	0.0220588	-1425.48
3.94984	0.0220588	-1425.47
3.97179	0.0220588	-1425.47
3.99373	0.0220588	-1425.47
4.01567	0.0220588	-1425.47
4.03762	0.0220588	-1425.47
4.05956	0.0220588	-1425.48
4.0815	0.0220588	-1425.49
4.10345	0.0220588	-1425.49
4.12539	0.0220588	-1425.49
4.14734	0.0220588	-1425.49
4.16928	0.0220588	-1425.49
4.19122	0.0220588	-1425.49
4.21317	0.0220588	-1425.48
4.23511	0.0220588	-1425.48
4.25705	0.0220588	-1425.49
4.279	0.0220588	-1425.5
4.30094	0.0220588	-1425.5
4.32288	0.0220588	-1425.5
4.34483	0.0220588	-1425.5
4.36677	0.0220588	-1425.5
4.38871	0.0220588	-1425.5
4.41066	0.0220588	-1425.5
4.4326	0.0220588	-1425.5
4.45455	0.0220588	-1425.51
4.47649	0.0220588	-1425.51
4.49843	0.0220588	-1425.51
4.52038	0.0220588	-1425.51
4.54232	0.0220588	-1425.51
4.56426	0.0220588	-1425.5
4.58621	0.0220588	-1425.5
4.60815	0.0220588	-1425.5
4.63009	0.0220588	-1425.5
4.65204	0.0220588	-1425.5
4.67398	0.0220588	-1425.5
4.69592	0.0220588	-1425.5
4.71787	0.0220588	-1425.5
4.73981	0.0220588	-1425.5
4.76176	0.0220588	-1425.5
4.7837	0.0220588	-1425.51
4.80564	0.0220588	-1425.51
4.82759	0.0220588	-1425.5
4.84953	0.0220588	-1425.5
4.87147	0.0220588	-1425.5
4.89342	0.0220588	-1425.51
4.91536	0.0220588	-1425.5
4.9373	0.0220588	-1425.5
4.95925	0.0220588	-1425.5
4.98119	0.0220588	-1425.51
5.00313	0.0220588	-1425.52
5.02508	0.0220588	-1425.52
5.04702	0.0220588	-1425.52
5.06897	0.0220588	-1425.51
5.09091	0.0220588	-1425.5
5.11285	0.0220588	-1425.51
5.1348	0.0220588	-1425.51
5.15674	0.0220588	-1425.51
5.17868	0.0220588	-1425.51
5.20063	0.0220588	-1425.51
5.22257	0.0220588	-1425.5
5.24451	0.0220588	-1425.49
5.26646	0.0220588	-1425.48
5.2884	0.0220588	-1425.47
5.31034	0.0220588	-1425.48
5.33229	0.0220588	-1425.49
5.35423	0.0220588	-1425.5
5.37618	0.0220588	-1425.51
5.39812	0.0220588	-1425.51
5.42006	0.0220588	-1425.51
5.44201	0.0220588	-1425.51
5.46395	0.0220588	-1425.5
5.48589	0.0220588	-1425.5
5.50784	0.0220588	-1425.51
5.52978	0.0220588	-1425.51
5.55172	0.0220588	-1425.51
5.57367	0.0220588	-1425.52
5.59561	0.0220588	-1425.53
5.61755	0.0220588	-1425.53
5.6395	0.0220588	-1425.52
5.66144	0.0220588	-1425.52
5.68339	0.0220588	-1425.52
5.70533	0.0220588	-1425.52
5.72727	0.0220588	-1425.52
5.74922	0.0220588	-1425.53
5.77116	0.0220588	-1425.54
5.7931	0.0220588	-1425.54
5.81505	0.0220588	-1425.54
5.83699	0.0220588	-1425.53
5.85893	0.0220588	-1425.53
5.88088	0.0220588	-1425.53
5.90282	0.0220588	-1425.53
5.92476	0.0220588	-1425.53
5.94671	0.0220588	-1425.53
5.96865	0.0220588	-1425.54
5.9906	0.0220588	-1425.54
6.01254	0.0220588	-1425.54
6.03448	0.0220588	-1425.55
6.05643	0.0220588	-1425.55
6.07837	0.0220588	-1425.55
6.10031	0.0220588	-1425.56
6.12226	0.0220588	-1425.56
6.1442	0.0220588	-1425.57
6.16614	0.0220588	-1425.57
6.18809	0.0220588	-1425.56
6.21003	0.0220588	-1425.57
6.23197	0.0220588	-1425.57
6.25392	0.0220588	-1425.57
6.27586	0.0220588	-1425.57
6.29781	0.0220588	-1425.57
6.31975	0.0220588	-1425.58
6.34169	0.0220588	-1425.58
6.36364	0.0220588	-1425.57
6.38558	0.0220588	-1425.58
6.40752	0.0220588	-1425.58
6.42947	0.0220588	-1425.59
6.45141	0.0220588	-1425.59
6.47335	0.0220588	-1425.59
6.4953	0.0220588	-1425.59
6.51724	0.0220588	-1425.59
6.53918	0.0220588	-1425.59
6.56113	0.0220588	-1425.59
6.58307	0.0220588	-1425.6
6.60502	0.0220588	-1425.59
6.62696	0.0220588	-1425.6
6.6489	0.0220588	-1425.6
6.67085	0.0220588	-1425.61
6.69279	0.0220588	-1425.61
6.71473	0.0220588	-1425.6
6.73668	0.0220588	-1425.6
6.75862	0.0220588	-1425.6
6.78056	0.0220588	-1425.6
6.80251	0.0220588	-1425.6
6.82445	0.0220588	-1425.6
6.84639	0.0220588	-1425.61
6.86834	0.0220588	-1425.61
6.89028	0.0220588	-1425.61
6.91223	0.0220588	-1425.61
6.93417	0.0220588	-1425.61
6.95611	0.0220588	-1425.61
6.97806	0.0220588	-1425.6
7	0.0220588	-1425.6
0	0.0441176	-1425.61
0.0219436	0.0441176	-1425.62
0.0438871	0.0441176	-1425.63
0.0658307	0.0441176	-1425.62
0.0877743	0.0441176	-1425.63
0.109718	0.0441176	-1425.64
0.131661	0.0441176	-1425.64
0.153605	0.0441176	-1425.63
0.175549	0.0441176	-1425.62
0.197492	0.0441176	-1425.62
0.219436	0.0441176	-1425.62
0.241379	0.0441176	-1425.62
0.263323	0.0441176	-1425.61
0.285266	0.0441176	-1425.62
0.30721	0.0441176	-1425.62
0.329154	0.0441176	-1425.61
0.351097	0.0441176	-1425.6
0.373041	0.0441176	-1425.6
0.394984	0.0441176	-1425.6
0.416928	0.0441176	-1425.59
0.438871	0.0441176	-1425.58
0.460815	0.0441176	-1425.59
0.482759	0.0441176	-1425.59
0.504702	0.0441176	-1425.59
0.526646	0.0441176	-1425.58
0.548589	0.0441176	-1425.58
0.570533	0.0441176	-1425.57
0.592476	0.0441176	-1425.57
0.61442	0.0441176	-1425.57
0.636364	0.0441176	-1425.58
0.658307	0.0441176	-1425.58
0.680251	0.0441176	-1425.59
0.702194	0.0441176	-1425.59
0.724138	0.0441176	-1425.59
0.746082	0.0441176	-1425.59
0.768025	0.0441176	-1425.59
0.789969	0.0441176	-1425.59
0.811912	0.0441176	-1425.59
0.833856	0.0441176	-1425.59
0.855799	0.0441176	-1425.59
0.877743	0.0441176	-1425.58
0.899687	0.0441176	-1425.57
0.92163	0.0441176	-1425.58
0.943574	0.0441176	-1425.57
0.965517	0.0441176	-1425.57
0.987461	0.0441176	-1425.56
1.0094	0.0441176	-1425.56
1.03135	0.0441176	-1425.55
1.05329	0.0441176	-1425.55
1.07524	0.0441176	-1425.55
1.09718	0.0441176	-1425.55
1.11912	0.0441176	-1425.54
1.14107	0.0441176	-1425.54
1.16301	0.0441176	-1425.54
1.18495	0.0441176	-1425.54
1.2069	0.0441176	-1425.54
1.22884	0.0441176	-1425.54
1.25078	0.0441176	-1425.54
1.27273	0.0441176	-1425.54
1.29467	0.0441176	-1425.55
1.31661	0.0441176	-1425.54
1.33856	0.0441176	-1425.54
1.3605	0.0441176	-1425.54
1.38245	0.0441176	-1425.55
1.40439	0.0441176	-1425.55
1.42633	0.0441176	-1425.55
1.44828	0.0441176	-1425.55
1.47022	0.0441176	-1425.55
1.49216	0.0441176	-1425.55
1.51411	0.0441176	-1425.54
1.53605	0.0441176	-1425.54
1.55799	0.0441176	-1425.54
1.57994	0.0441176	-1425.55
1.60188	0.0441176	-1425.55
1.62382	0.0441176	-1425.55
1.64577	0.0441176	-1425.55
1.66771	0.0441176	-1425.54
1.68966	0.0441176	-1425.54
1.7116	0.0441176	-1425.54
1.73354	0.0441176	-1425.54
1.75549	0.0441176	-1425.54
1.77743	0.0441176	-1425.53
1.79937	0.0441176	-1425.53
1.82132	0.0441176	-1425.53
1.84326	0.0441176	-1425.53
1.8652	0.0441176	-1425.52
1.88715	0.0441176	-1425.52
1.90909	0.0441176	-1425.52
1.93103	0.0441176	-1425.51
1.95298	0.0441176	-1425.51
1.97492	0.0441176	-1425.51
1.99687	0.0441176	-1425.52
2.01881	0.0441176	-1425.53
2.04075	0.0441176	-1425.52
2.0627	0.0441176	-1425.51
2.08464	0.0441176	-1425.51
2.10658	0.0441176	-1425.51
2.12853	0.0441176	-1425.52
2.15047	0.0441176	-1425.52
2.17241	0.0441176	-1425.52
2.19436	0.0441176	-1425.52
2.2163	0.0441176	-1425.52
2.23824	0.0441176	-1425.52
2.26019	0.0441176	-1425.53
2.28213	0.0441176	-1425.53
2.30408	0.0441176	-1425.53
2.32602	0.0441176	-1425.52
2.34796	0.0441176	-1425.52
2.36991	0.0441176	-1425.53
2.39185	0.0441176	-1425.53
2.41379	0.0441176	-1425.52
2.43574	0.0441176	-1425.52
2.45768	0.0441176	-1425.52
2.47962	0.0441176	-1425.52
2.50157	0.0441176	-1425.51
2.52351	0.0441176	-1425.5
2.54545	0.0441176	-1425.5
2.5674	0.0441176	-1425.5
2.58934	0.0441176	-1425.51
2.61129	0.0441176	-1425.51
2.63323	0.0441176	-1425.51
2.65517	0.0441176	-1425.51
2.67712	0.0441176	-1425.51
2.69906	0.0441176	-1425.5
2.721	0.0441176	-1425.5
2.74295	0.0441176	-1425.5
2.76489	0.0441176	-1425.5
2.78683	0.0441176	-1425.49
2.80878	0.0441176	-1425.49
2.83072	0.0441176	-1425.49
2.85266	0.0441176	-1425.49
2.87461	0.0441176	-1425.49
2.89655	0.0441176	-1425.5
2.9185	0.0441176	-1425.5
2.94044	0.0441176	-1425.5
2.96238	0.0441176	-1425.5
2.98433	0.0441176	-1425.5
3.00627	0.0441176	-1425.5
3.02821	0.0441176	-1425.49
3.05016	0.0441176	-1425.49
3.0721	0.0441176	-1425.49
3.09404	0.0441176	-1425.49
3.11599	0.0441176	-1425.49
3.13793	0.0441176	-1425.48
3.15987	0.0441176	-1425.47
3.18182	0.0441176	-1425.48
3.20376	0.0441176	-1425.48
3.22571	0.0441176	-1425.47
3.24765	0.0441176	-1425.47
3.26959	0.0441176	-1425.47
3.29154	0.0441176	-1425.47
3.31348	0.0441176	-1425.46
3.33542	0.0441176	-1425.47
3.35737	0.0441176	-1425.47
3.37931	0.0441176	-1425.46
3.40125	0.0441176	-1425.45
3.4232	0.0441176	-1425.45
3.44514	0.0441176	-1425.45
3.46708	0.0441176	-1425.45
3.48903	0.0441176	-1425.46
3.51097	0.0441176	-1425.46
3.53292	0.0441176	-1425.47
3.55486	0.0441176	-1425.46
3.5768	0.0441176	-1425.46
3.59875	0.0441176	-1425.46
3.62069	0.0441176	-1425.47
3.64263	0.0441176	-1425.46
3.66458	0.0441176	-1425.46
3.68652	0.0441176	-1425.46
3.70846	0.0441176	-1425.46
3.73041	0.0441176	-1425.46
3.75235	0.0441176	-1425.46
3.77429	0.0441176	-1425.45
3.79624	0.0441176	-1425.46
3.81818	0.0441176	-1425.45
3.84013	0.0441176	-1425.45
3.86207	0.0441176	-1425.44
3.88401	0.0441176	-1425.45
3.90596	0.0441176	-1425.46
3.9279	0.0441176	-1425.46
3.94984	0.0441176	-1425.46
3.97179	0.0441176	-1425.47
3.99373	0.0441176	-1425.46
4.01567	0.0441176	-1425.46
4.03762	0.0441176	-1425.46
4.05956	0.0441176	-1425.46
4.0815	0.0441176	-1425.47
4.10345	0.0441176	-1425.47
4.12539	0.0441176	-1425.47
4.14734	0.0441176	-1425.48
4.16928	0.0441176	-1425.48
4.19122	0.0441176	-1425.48
4.21317	0.0441176	-1425.47
4.23511	0.0441176	-1425.48
4.25705	0.0441176	-1425.48
4.279	0.0441176	-1425.49
4.30094	0.0441176	-1425.49
4.32288	0.0441176	-1425.49
4.34483	0.0441176	-1425.49
4.36677	0.0441176	-1425.49
4.38871	0.0441176	-1425.49
4.41066	0.0441176	-1425.49
4.4326	0.0441176	-1425.49
4.45455	0.0441176	-1425.5
4.47649	0.0441176	-1425.5
4.49843	0.0441176	-1425.5
4.52038	0.0441176	-1425.5
4.54232	0.0441176	-1425.5
4.56426	0.0441176	-1425.5
4.58621	0.0441176	-1425.49
4.60815	0.0441176	-1425.5
4.63009	0.0441176	-1425.5
4.65204	0.0441176	-1425.5
4.67398	0.0441176	-1425.49
4.69592	0.0441176	-1425.5
4.71787	0.0441176	-1425.51
4.73981	0.0441176	-1425.5
4.76176	0.0441176	-1425.5
4.7837	0.0441176	-1425.5
4.80564	0.0441176	-1425.5
4.82759	0.0441176	-1425.51
4.84953	0.0441176	-1425.51
4.87147	0.0441176	-1425.51
4.89342	0.0441176	-1425.51
4.91536	0.0441176	-1425.51
4.9373	0.0441176	-1425.5
4.95925	0.0441176	-1425.51
4.98119	0.0441176	-1425.51
5.00313	0.0441176	-1425.52
5.02508	0.0441176	-1425.52
5.04702	0.0441176	-1425.52
5.06897	0.0441176	-1425.52
5.09091	0.0441176	-1425.52
5.11285	0.0441176	-1425.52
5.1348	0.0441176	-1425.52
5.15674	0.0441176	-1425.52
5.17868	0.0441176	-1425.52
5.20063	0.0441176	-1425.51
5.22257	0.0441176	-1425.52
5.24451	0.0441176	-1425.52
5.26646	0.0441176	-1425.51
5.2884	0.0441176	-1425.51
5.31034	0.0441176	-1425.51
5.33229	0.0441176	-1425.5
5.35423	0.0441176	-1425.5
5.37618	0.0441176	-1425.5
5.39812	0.0441176	-1425.51
5.42006	0.0441176	-1425.52
5.44201	0.0441176	-1425.52
5.46395	0.0441176	-1425.52
5.48589	0.0441176	-1425.52
5.50784	0.0441176	-1425.52
5.52978	0.0441176	-1425.51
5.55172	0.0441176	-1425.51
5.57367	0.0441176	-1425.51
5.59561	0.0441176	-1425.52
5.61755	0.0441176	-1425.53
5.6395	0.0441176	-1425.53
5.66144	0.0441176	-1425.53
5.68339	0.0441176	-1425.53
5.70533	0.0441176	-1425.54
5.72727	0.0441176	-1425.53
5.74922	0.0441176	-1425.54
5.77116	0.0441176	-1425.54
5.7931	0.0441176	-1425.54
5.81505	0.0441176	-1425.54
5.83699	0.0441176	-1425.54
5.85893	0.0441176	-1425.54
5.88088	0.0441176	-1425.54
5.90282	0.0441176	-1425.54
5.92476	0.0441176	-1425.54
5.94671	0.0441176	-1425.55
5.96865	0.0441176	-1425.54
5.9906	0.0441176	-1425.54
6.01254	0.0441176	-1425.54
6.03448	0.0441176	-1425.54
6.05643	0.0441176	-1425.54
6.07837	0.0441176	-1425.54
6.10031	0.0441176	-1425.55
6.12226	0.0441176	-1425.55
6.1442	0.0441176	-1425.56
6.16614	0.0441176	-1425.56
6.18809	0.0441176	-1425.56
6.21003	0.0441176	-1425.56
6.23197	0.0441176	-1425.56
6.25392	0.0441176	-1425.55
6.27586	0.0441176	-1425.55
6.29781	0.0441176	-1425.56
6.31975	0.0441176	-1425.58
6.34169	0.0441176	-1425.58
6.36364	0.0441176	-1425.58
6.38558	0.0441176	-1425.58
6.40752	0.0441176	-1425.58
6.42947	0.0441176	-1425.58
6.45141	0.0441176	-1425.58
6.47335	0.0441176	-1425.59
6.4953	0.0441176	-1425.59
6.51724	0.0441176	-1425.59
6.53918	0.0441176	-1425.59
6.56113	0.0441176	-1425.59
6.58307	0.0441176	-1425.59
6.60502	0.0441176	-1425.6
6.62696	0.0441176	-1425.6
6.6489	0.0441176	-1425.6
6.67085	0.0441176	-1425.6
6.69279	0.0441176	-1425.6
6.71473	0.0441176	-1425.6
6.73668	0.0441176	-1425.59
6.75862	0.0441176	-1425.6
6.78056	0.0441176	-1425.6
6.80251	0.0441176	-1425.59
6.82445	0.0441176	-1425.59
6.84639	0.0441176	-1425.59
6.86834	0.0441176	-1425.6
6.89028	0.0441176	-1425.59
6.91223	0.0441176	-1425.59
6.93417	0.0441176	-1425.6
6.95611	0.0441176	-1425.6
6.97806	0.0441176	-1425.6
7	0.0441176	-1425.59
0	0.0661765	-1425.61
0.0219436	0.0661765	-1425.61
0.0438871	0.0661765	-1425.62
0.0658307	0.0661765	-1425.61
0.0877743	0.0661765	-1425.61
0.109718	0.0661765	-1425.62
0.131661	0.0661765	-1425.62
0.153605	0.0661765	-1425.62
0.175549	0.0661765	-1425.62
0.197492	0.0661765	-1425.62
0.219436	0.0661765	-1425.61
0.241379	0.0661765	-1425.61
0.263323	0.0661765	-1425.62
0.285266	0.0661765	-1425.62
0.30721	0.0661765	-1425.63
0.329154	0.0661765	-1425.62
0.351097	0.0661765	-1425.62
0.373041	0.0661765	-1425.62
0.394984	0.0661765	-1425.61
0.416928	0.0661765	-1425.61
0.438871	0.0661765	-1425.61
0.460815	0.0661765	-1425.6
0.482759	0.0661765	-1425.61
0.504702	0.0661765	-1425.61
0.526646	0.0661765	-1425.61
0.548589	0.0661765	-1425.61
0.570533	0.0661765	-1425.61
0.592476	0.0661765	-1425.61
0.61442	0.0661765	-1425.6
0.636364	0.0661765	-1425.6
0.658307	0.0661765	-1425.6
0.680251	0.0661765	-1425.6
0.702194	0.0661765	-1425.6
0.724138	0.0661765	-1425.6
0.746082	0.0661765	-1425.6
0.768025	0.0661765	-1425.6
0.789969	0.0661765	-1425.59
0.811912	0.0661765	-1425.59
0.833856	0.0661765	-1425.59
0.855799	0.0661765	-1425.59
0.877743	0.0661765	-1425.59
0.899687	0.0661765	-1425.58
0.92163	0.0661765	-1425.58
0.943574	0.0661765	-1425.58
0.965517	0.0661765	-1425.58
0.987461	0.0661765	-1425.58
1.0094	0.0661765	-1425.58
1.03135	0.0661765	-1425.57
1.05329	0.0661765	-1425.57
1.07524	0.0661765	-1425.56
1.09718	0.0661765	-1425.56
1.11912	0.0661765	-1425.56
1.14107	0.0661765	-1425.55
1.16301	0.0661765	-1425.55
1.18495	0.0661765	-1425.55
1.2069	0.0661765	-1425.55
1.22884	0.0661765	-1425.55
1.25078	0.0661765	-1425.54
1.27273	0.0661765	-1425.53
1.29467	0.0661765	-1425.53
1.31661	0.0661765	-1425.52
1.33856	0.0661765	-1425.52
1.3605	0.0661765	-1425.52
1.38245	0.0661765	-1425.53
1.40439	0.0661765	-1425.53
1.42633	0.0661765	-1425.53
1.44828	0.0661765	-1425.53
1.47022	0.0661765	-1425.54
1.49216	0.0661765	-1425.53
1.51411	0.0661765	-1425.52
1.53605	0.0661765	-1425.52
1.55799	0.0661765	-1425.52
1.57994	0.0661765	-1425.53
1.60188	0.0661765	-1425.54
1.62382	0.0661765	-1425.54
1.64577	0.0661765	-1425.54
1.66771	0.0661765	-1425.53
1.68966	0.0661765	-1425.53
1.7116	0.0661765	-1425.52
1.73354	0.0661765	-1425.53
1.75549	0.0661765	-1425.53
1.77743	0.0661765	-1425.52
1.79937	0.0661765	-1425.52
1.82132	0.0661765	-1425.52
1.84326	0.0661765	-1425.52
1.8652	0.0661765	-1425.51
1.88715	0.0661765	-1425.51
1.90909	0.0661765	-1425.51
1.93103	0.0661765	-1425.51
1.95298	0.0661765	-1425.51
1.97492	0.0661765	-1425.51
1.99687	0.0661765	-1425.51
2.01881	0.0661765	-1425.52
2.04075	0.0661765	-1425.53
2.0627	0.0661765	-1425.52
2.08464	0.0661765	-1425.52
2.10658	0.0661765	-1425.51
2.12853	0.0661765	-1425.51
2.15047	0.0661765	-1425.51
2.17241	0.0661765	-1425.51
2.19436	0.0661765	-1425.51
2.2163	0.0661765	-1425.51
2.23824	0.0661765	-1425.5
2.26019	0.0661765	-1425.51
2.28213	0.0661765	-1425.51
2.30408	0.0661765	-1425.51
2.32602	0.0661765	-1425.51
2.34796	0.0661765	-1425.51
2.36991	0.0661765	-1425.51
2.39185	0.0661765	-1425.51
2.41379	0.0661765	-1425.5
2.43574	0.0661765	-1425.51
2.45768	0.0661765	-1425.51
2.47962	0.0661765	-1425.51
2.50157	0.0661765	-1425.51
2.52351	0.0661765	-1425.5
2.54545	0.0661765	-1425.5
2.5674	0.0661765	-1425.5
2.58934	0.0661765	-1425.5
2.61129	0.0661765	-1425.5
2.63323	0.0661765	-1425.5
2.65517	0.0661765	-1425.5
2.67712	0.0661765	-1425.5
2.69906	0.0661765	-1425.49
2.721	0.0661765	-1425.49
2.74295	0.0661765	-1425.49
2.76489	0.0661765	-1425.49
2.78683	0.0661765	-1425.48
2.80878	0.0661765	-1425.48
2.83072	0.0661765	-1425.49
2.85266	0.0661765	-1425.48
2.87461	0.0661765	-1425.48
2.89655	0.0661765	-1425.49
2.9185	0.0661765	-1425.49
2.94044	0.0661765	-1425.49
2.96238	0.0661765	-1425.48
2.98433	0.0661765	-1425.48
3.00627	0.0661765	-1425.48
3.02821	0.0661765	-1425.48
3.05016	0.0661765	-1425.48
3.0721	0.0661765	-1425.49
3.09404	0.0661765	-1425.49
3.11599	0.0661765	-1425.49
3.13793	0.0661765	-1425.48
3.15987	0.0661765	-1425.47
3.18182	0.0661765	-1425.47
3.20376	0.0661765	-1425.47
3.22571	0.0661765	-1425.47
3.24765	0.0661765	-1425.48
3.26959	0.0661765	-1425.48
3.29154	0.0661765	-1425.48
3.31348	0.0661765	-1425.47
3.33542	0.0661765	-1425.47
3.35737	0.0661765	-1425.47
3.37931	0.0661765	-1425.46
3.40125	0.0661765	-1425.46
3.4232	0.0661765	-1425.46
3.44514	0.0661765	-1425.46
3.46708	0.0661765	-1425.46
3.48903	0.0661765	-1425.46
3.51097	0.0661765	-1425.47
3.53292	0.0661765	-1425.47
3.55486	0.0661765	-1425.47
3.5768	0.0661765	-1425.47
3.59875	0.0661765	-1425.46
3.62069	0.0661765	-1425.46
3.64263	0.0661765	-1425.46
3.66458	0.0661765	-1425.46
3.68652	0.0661765	-1425.46
3.70846	0.0661765	-1425.47
3.73041	0.0661765	-1425.47
3.75235	0.0661765	-1425.47
3.77429	0.0661765	-1425.47
3.79624	0.0661765	-1425.47
3.81818	0.0661765	-1425.47
3.84013	0.0661765	-1425.46
3.86207	0.0661765	-1425.46
3.88401	0.0661765	-1425.46
3.90596	0.0661765	-1425.47
3.9279	0.0661765	-1425.47
3.94984	0.0661765	-1425.47
3.97179	0.0661765	-1425.47
3.99373	0.0661765	-1425.47
4.01567	0.0661765	-1425.47
4.03762	0.0661765	-1425.47
4.05956	0.0661765	-1425.46
4.0815	0.0661765	-1425.47
4.10345	0.0661765	-1425.47
4.12539	0.0661765	-1425.47
4.14734	0.0661765	-1425.48
4.16928	0.0661765	-1425.48
4.19122	0.0661765	-1425.48
4.21317	0.0661765	-1425.48
4.23511	0.0661765	-1425.48
4.25705	0.0661765	-1425.48
4.279	0.0661765	-1425.47
4.30094	0.0661765	-1425.47
4.32288	0.0661765	-1425.47
4.34483	0.0661765	-1425.48
4.36677	0.0661765	-1425.48
4.38871	0.0661765	-1425.48
4.41066	0.0661765	-1425.48
4.4326	0.0661765	-1425.48
4.45455	0.0661765	-1425.47
4.47649	0.0661765	-1425.46
4.49843	0.0661765	-1425.46
4.52038	0.0661765	-1425.47
4.54232	0.0661765	-1425.48
4.56426	0.0661765	-1425.48
4.58621	0.0661765	-1425.48
4.60815	0.0661765	-1425.48
4.63009	0.0661765	-1425.47
4.65204	0.0661765	-1425.46
4.67398	0.0661765	-1425.46
4.69592	0.0661765	-1425.47
4.71787	0.0661765	-1425.48
4.73981	0.0661765	-1425.48
4.76176	0.0661765	-1425.48
4.7837	0.0661765	-1425.49
4.80564	0.0661765	-1425.5
4.82759	0.0661765	-1425.5
4.84953	0.0661765	-1425.5
4.87147	0.0661765	-1425.5
4.89342	0.0661765	-1425.5
4.91536	0.0661765	-1425.5
4.9373	0.0661765	-1425.49
4.95925	0.0661765	-1425.49
4.98119	0.0661765	-1425.5
5.00313	0.0661765	-1425.5
5.02508	0.0661765	-1425.5
5.04702	0.0661765	-1425.5
5.06897	0.0661765	-1425.5
5.09091	0.0661765	-1425.5
5.11285	0.0661765	-1425.49
5.1348	0.0661765	-1425.49
5.15674	0.0661765	-1425.5
5.17868	0.0661765	-1425.5
5.20063	0.0661765	-1425.5
5.22257	0.0661765	-1425.5
5.24451	0.0661765	-1425.5
5.26646	0.0661765	-1425.49
5.2884	0.0661765	-1425.49
5.31034	0.0661765	-1425.48
5.33229	0.0661765	-1425.48
5.35423	0.0661765	-1425.48
5.37618	0.0661765	-1425.48
5.39812	0.0661765	-1425.48
5.42006	0.0661765	-1425.49
5.44201	0.0661765	-1425.5
5.46395	0.0661765	-1425.5
5.48589	0.0661765	-1425.5
5.50784	0.0661765	-1425.5
5.52978	0.0661765	-1425.49
5.55172	0.0661765	-1425.49
5.57367	0.0661765	-1425.5
5.59561	0.0661765	-1425.51
5.61755	0.0661765	-1425.53
5.6395	0.0661765	-1425.53
5.66144	0.0661765	-1425.52
5.68339	0.0661765	-1425.52
5.70533	0.0661765	-1425.52
5.72727	0.0661765	-1425.52
5.74922	0.0661765	-1425.52
5.77116	0.0661765	-1425.53
5.7931	0.0661765	-1425.53
5.81505	0.0661765	-1425.53
5.83699	0.0661765	-1425.53
5.85893	0.0661765	-1425.54
5.88088	0.0661765	-1425.54
5.90282	0.0661765	-1425.53
5.92476	0.0661765	-1425.53
5.94671	0.0661765	-1425.53
5.96865	0.0661765	-1425.54
5.9906	0.0661765	-1425.54
6.01254	0.0661765	-1425.54
6.03448	0.0661765	-1425.54
6.05643	0.0661765	-1425.55
6.07837	0.0661765	-1425.55
6.10031	0.0661765	-1425.54
6.12226	0.0661765	-1425.54
6.1442	0.0661765	-1425.55
6.16614	0.0661765	-1425.55
6.18809	0.0661765	-1425.56
6.21003	0.0661765	-1425.56
6.23197	0.0661765	-1425.57
6.25392	0.0661765	-1425.56
6.27586	0.0661765	-1425.56
6.29781	0.0661765	-1425.57
6.31975	0.0661765	-1425.58
6.34169	0.0661765	-1425.59
6.36364	0.0661765	-1425.58
6.38558	0.0661765	-1425.57
6.40752	0.0661765	-1425.57
6.42947	0.0661765	-1425.58
6.45141	0.0661765	-1425.58
6.47335	0.0661765	-1425.59
6.4953	0.0661765	-1425.6
6.51724	0.0661765	-1425.6
6.53918	0.0661765	-1425.59
6.56113	0.0661765	-1425.59
6.58307	0.0661765	-1425.6
6.60502	0.0661765	-1425.6
6.62696	0.0661765	-1425.6
6.6489	0.0661765	-1425.6
6.67085	0.0661765	-1425.61
6.69279	0.0661765	-1425.61
6.71473	0.0661765	-1425.62
6.73668	0.0661765	-1425.61
6.75862	0.0661765	-1425.61
6.78056	0.0661765	-1425.61
6.80251	0.0661765	-1425.61
6.82445	0.0661765	-1425.6
6.84639	0.0661765	-1425.6
6.86834	0.0661765	-1425.61
6.89028	0.0661765	-1425.61
6.91223	0.0661765	-1425.61
6.93417	0.0661765	-1425.61
6.95611	0.0661765	-1425.61
6.97806	0.0661765	-1425.61
7	0.0661765	-1425.61
0	0.0882353	-1425.62
0.0219436	0.0882353	-1425.62
0.0438871	0.0882353	-1425.62
0.0658307	0.0882353	-1425.62
0.0877743	0.0882353	-1425.62
0.109718	0.0882353	-1425.63
0.131661	0.0882353	-1425.63
0.153605	0.0882353	-1425.63
0.175549	0.0882353	-1425.63
0.197492	0.0882353	-1425.63
0.219436	0.0882353	-1425.63
0.241379	0.0882353	-1425.63
0.263323	0.0882353	-1425.62
0.285266	0.0882353	-1425.62
0.30721	0.0882353	-1425.62
0.329154	0.0882353	-1425.62
0.351097	0.0882353	-1425.62
0.373041	0.0882353	-1425.61
0.394984	0.0882353	-1425.62
0.416928	0.0882353	-1425.61
0.438871	0.0882353	-1425.6
0.460815	0.0882353	-1425.6
0.482759	0.0882353	-1425.61
0.504702	0.0882353	-1425.61
0.526646	0.0882353	-1425.61
0.548589	0.0882353	-1425.61
0.570533	0.0882353	-1425.62
0.592476	0.0882353	-1425.62
0.61442	0.0882353	-1425.61
0.636364	0.0882353	-1425.61
0.658307	0.0882353	-1425.61
0.680251	0.0882353	-1425.61
0.702194	0.0882353	-1425.61
0.724138	0.0882353	-1425.61
0.746082	0.0882353	-1425.61
0.768025	0.0882353	-1425.61
0.789969	0.0882353	-1425.61
0.811912	0.0882353	-1425.6
0.833856	0.0882353	-1425.6
0.855799	0.0882353	-1425.6
0.877743	0.0882353	-1425.6
0.899687	0.0882353	-1425.59
0.92163	0.0882353	-1425.59
0.943574	0.0882353	-1425.59
0.965517	0.0882353	-1425.58
0.987461	0.0882353	-1425.57
1.0094	0.0882353	-1425.58
1.03135	0.0882353	-1425.58
1.05329	0.0882353	-1425.58
1.07524	0.0882353	-1425.57
1.09718	0.0882353	-1425.57
1.11912	0.0882353	-1425.57
1.14107	0.0882353	-1425.56
1.16301	0.0882353	-1425.56
1.18495	0.0882353	-1425.56
1.2069	0.0882353	-1425.56
1.22884	0.0882353	-1425.55
1.25078	0.0882353	-1425.56
1.27273	0.0882353	-1425.56
1.29467	0.0882353	-1425.56
1.31661	0.0882353	-1425.56
1.33856	0.0882353	-1425.55
1.3605	0.0882353	-1425.55
1.38245	0.0882353	-1425.55
1.40439	0.0882353	-1425.55
1.42633	0.0882353	-1425.54
1.44828	0.0882353	-1425.55
1.47022	0.0882353	-1425.55
1.49216	0.0882353	-1425.55
1.51411	0.0882353	-1425.54
1.53605	0.0882353	-1425.54
1.55799	0.0882353	-1425.54
1.57994	0.0882353	-1425.54
1.60188	0.0882353	-1425.53
1.62382	0.0882353	-1425.53
1.64577	0.0882353	-1425.53
1.66771	0.0882353	-1425.53
1.68966	0.0882353	-1425.53
1.7116	0.0882353	-1425.52
1.73354	0.0882353	-1425.53
1.75549	0.0882353	-1425.53
1.77743	0.0882353	-1425.52
1.79937	0.0882353	-1425.52
1.82132	0.0882353	-1425.52
1.84326	0.0882353	-1425.52
1.8652	0.0882353	-1425.52
1.88715	0.0882353	-1425.51
1.90909	0.0882353	-1425.51
1.93103	0.0882353	-1425.52
1.95298	0.0882353	-1425.51
1.97492	0.0882353	-1425.51
1.99687	0.0882353	-1425.51
2.01881	0.0882353	-1425.51
2.04075	0.0882353	-1425.5
2.0627	0.0882353	-1425.5
2.08464	0.0882353	-1425.51
2.10658	0.0882353	-1425.51
2.12853	0.0882353	-1425.51
2.15047	0.0882353	-1425.5
2.17241	0.0882353	-1425.5
2.19436	0.0882353	-1425.5
2.2163	0.0882353	-1425.5
2.23824	0.0882353	-1425.5
2.26019	0.0882353	-1425.5
2.28213	0.0882353	-1425.5
2.30408	0.0882353	-1425.5
2.32602	0.0882353	-1425.5
2.34796	0.0882353	-1425.5
2.36991	0.0882353	-1425.51
2.39185	0.0882353	-1425.51
2.41379	0.0882353	-1425.51
2.43574	0.0882353	-1425.51
2.45768	0.0882353	-1425.51
2.47962	0.0882353	-1425.51
2.50157	0.0882353	-1425.5
2.52351	0.0882353	-1425.5
2.54545	0.0882353	-1425.5
2.5674	0.0882353	-1425.49
2.58934	0.0882353	-1425.49
2.61129	0.0882353	-1425.49
2.63323	0.0882353	-1425.49
2.65517	0.0882353	-1425.49
2.67712	0.0882353	-1425.48
2.69906	0.0882353	-1425.48
2.721	0.0882353	-1425.48
2.74295	0.0882353	-1425.49
2.76489	0.0882353	-1425.48
2.78683	0.0882353	-1425.48
2.80878	0.0882353	-1425.48
2.83072	0.0882353	-1425.48
2.85266	0.0882353	-1425.48
2.87461	0.0882353	-1425.48
2.89655	0.0882353	-1425.48
2.9185	0.0882353	-1425.48
2.94044	0.0882353	-1425.47
2.96238	0.0882353	-1425.47
2.98433	0.0882353	-1425.48
3.00627	0.0882353	-1425.47
3.02821	0.0882353	-1425.47
3.05016	0.0882353	-1425.47
3.0721	0.0882353	-1425.48
3.09404	0.0882353	-1425.48
3.11599	0.0882353	-1425.47
3.13793	0.0882353	-1425.46
3.15987	0.0882353	-1425.46
3.18182	0.0882353	-1425.46
3.20376	0.0882353	-1425.47
3.22571	0.0882353	-1425.47
3.24765	0.0882353	-1425.47
3.26959	0.0882353	-1425.47
3.29154	0.0882353	-1425.47
3.31348	0.0882353	-1425.47
3.33542	0.0882353	-1425.47
3.35737	0.0882353	-1425.47
3.37931	0.0882353	-1425.47
3.40125	0.0882353	-1425.47
3.4232	0.0882353	-1425.47
3.44514	0.0882353	-1425.47
3.46708	0.0882353	-1425.47
3.48903	0.0882353	-1425.46
3.51097	0.0882353	-1425.46
3.53292	0.0882353	-1425.46
3.55486	0.0882353	-1425.46
3.5768	0.0882353	-1425.45
3.59875	0.0882353	-1425.45
3.62069	0.0882353	-1425.46
3.64263	0.0882353	-1425.46
3.66458	0.0882353	-1425.46
3.68652	0.0882353	-1425.46
3.70846	0.0882353	-1425.46
3.73041	0.0882353	-1425.46
3.75235	0.0882353	-1425.46
3.77429	0.0882353	-1425.46
3.79624	0.0882353	-1425.46
3.81818	0.0882353	-1425.47
3.84013	0.0882353	-1425.46
3.86207	0.0882353	-1425.46
3.88401	0.0882353	-1425.46
3.90596	0.0882353	-1425.47
3.9279	0.0882353	-1425.47
3.94984	0.0882353	-1425.47
3.97179	0.0882353	-1425.47
3.99373	0.0882353	-1425.47
4.01567	0.0882353	-1425.47
4.03762	0.0882353	-1425.46
4.05956	0.0882353	-1425.46
4.0815	0.0882353	-1425.47
4.10345	0.0882353	-1425.47
4.12539	0.0882353	-1425.46
4.14734	0.0882353	-1425.47
4.16928	0.0882353	-1425.47
4.19122	0.0882353	-1425.47
4.21317	0.0882353	-1425.47
4.23511	0.0882353	-1425.47
4.25705	0.0882353	-1425.47
4.279	0.0882353	-1425.47
4.30094	0.0882353	-1425.47
4.32288	0.0882353	-1425.47
4.34483	0.0882353	-1425.48
4.36677	0.0882353	-1425.48
4.38871	0.0882353	-1425.48
4.41066	0.0882353	-1425.47
4.4326	0.0882353	-1425.47
4.45455	0.0882353	-1425.48
4.47649	0.0882353	-1425.48
4.49843	0.0882353	-1425.49
4.52038	0.0882353	-1425.49
4.54232	0.0882353	-1425.49
4.56426	0.0882353	-1425.49
4.58621	0.0882353	-1425.49
4.60815	0.0882353	-1425.49
4.63009	0.0882353	-1425.49
4.65204	0.0882353	-1425.49
4.67398	0.0882353	-1425.48
4.69592	0.0882353	-1425.49
4.71787	0.0882353	-1425.49
4.73981	0.0882353	-1425.5
4.76176	0.0882353	-1425.49
4.7837	0.0882353	-1425.49
4.80564	0.0882353	-1425.49
4.82759	0.0882353	-1425.48
4.84953	0.0882353	-1425.48
4.87147	0.0882353	-1425.49
4.89342	0.0882353	-1425.49
4.91536	0.0882353	-1425.49
4.9373	0.0882353	-1425.49
4.95925	0.0882353	-1425.49
4.98119	0.0882353	-1425.49
5.00313	0.0882353	-1425.49
5.02508	0.0882353	-1425.48
5.04702	0.0882353	-1425.49
5.06897	0.0882353	-1425.49
5.09091	0.0882353	-1425.49
5.11285	0.0882353	-1425.49
5.1348	0.0882353	-1425.49
5.15674	0.0882353	-1425.5
5.17868	0.0882353	-1425.5
5.20063	0.0882353	-1425.49
5.22257	0.0882353	-1425.49
5.24451	0.0882353	-1425.5
5.26646	0.0882353	-1425.5
5.2884	0.0882353	-1425.5
5.31034	0.0882353	-1425.5
5.33229	0.0882353	-1425.5
5.35423	0.0882353	-1425.49
5.37618	0.0882353	-1425.49
5.39812	0.0882353	-1425.49
5.42006	0.0882353	-1425.5
5.44201	0.0882353	-1425.5
5.46395	0.0882353	-1425.5
5.48589	0.0882353	-1425.5
5.50784	0.0882353	-1425.5
5.52978	0.0882353	-1425.5
5.55172	0.0882353	-1425.5
5.57367	0.0882353	-1425.5
5.59561	0.0882353	-1425.5
5.61755	0.0882353	-1425.51
5.6395	0.0882353	-1425.5
5.66144	0.0882353	-1425.5
5.68339	0.0882353	-1425.51
5.70533	0.0882353	-1425.51
5.72727	0.0882353	-1425.51
5.74922	0.0882353	-1425.51
5.77116	0.0882353	-1425.52
5.7931	0.0882353	-1425.52
5.81505	0.0882353	-1425.53
5.83699	0.0882353	-1425.53
5.85893	0.0882353	-1425.53
5.88088	0.0882353	-1425.53
5.90282	0.0882353	-1425.52
5.92476	0.0882353	-1425.52
5.94671	0.0882353	-1425.53
5.96865	0.0882353	-1425.54
5.9906	0.0882353	-1425.54
6.01254	0.0882353	-1425.54
6.03448	0.0882353	-1425.55
6.05643	0.0882353	-1425.55
6.07837	0.0882353	-1425.55
6.10031	0.0882353	-1425.55
6.12226	0.0882353	-1425.55
6.1442	0.0882353	-1425.55
6.16614	0.0882353	-1425.55
6.18809	0.0882353	-1425.56
6.21003	0.0882353	-1425.56
6.23197	0.0882353	-1425.56
6.25392	0.0882353	-1425.56
6.27586	0.0882353	-1425.55
6.29781	0.0882353	-1425.55
6.31975	0.0882353	-1425.56
6.34169	0.0882353	-1425.57
6.36364	0.0882353	-1425.57
6.38558	0.0882353	-1425.57
6.40752	0.0882353	-1425.57
6.42947	0.0882353	-1425.57
6.45141	0.0882353	-1425.56
6.47335	0.0882353	-1425.57
6.4953	0.0882353	-1425.57
6.51724	0.0882353	-1425.57
6.53918	0.0882353	-1425.58
6.56113	0.0882353	-1425.58
6.58307	0.0882353	-1425.59
6.60502	0.0882353	-1425.6
6.62696	0.0882353	-1425.6
6.6489	0.0882353	-1425.6
6.67085	0.0882353	-1425.6
6.69279	0.0882353	-1425.61
6.71473	0.0882353	-1425.61
6.73668	0.0882353	-1425.61
6.75862	0.0882353	-1425.62
6.78056	0.0882353	-1425.62
6.80251	0.0882353	-1425.62
6.82445	0.0882353	-1425.61
6.84639	0.0882353	-1425.61
6.86834	0.0882353	-1425.62
6.89028	0.0882353	-1425.63
6.91223	0.0882353	-1425.63
6.93417	0.0882353	-1425.63
6.95611	0.0882353	-1425.63
6.97806	0.0882353	-1425.63
7	0.0882353	-1425.62
0	0.110294	-1425.62
0.0219436	0.110294	-1425.62
0.0438871	0.110294	-1425.62
0.0658307	0.110294	-1425.62
0.0877743	0.110294	-1425.61
0.109718	0.110294	-1425.61
0.131661	0.110294	-1425.61
0.153605	0.110294	-1425.61
0.175549	0.110294	-1425.61
0.197492	0.110294	-1425.62
0.219436	0.110294	-1425.62
0.241379	0.110294	-1425.62
0.263323	0.110294	-1425.61
0.285266	0.110294	-1425.61
0.30721	0.110294	-1425.61
0.329154	0.110294	-1425.61
0.351097	0.110294	-1425.6
0.373041	0.110294	-1425.6
0.394984	0.110294	-1425.6
0.416928	0.110294	-1425.61
0.438871	0.110294	-1425.6
0.460815	0.110294	-1425.6
0.482759	0.110294	-1425.6
0.504702	0.110294	-1425.6
0.526646	0.110294	-1425.59
0.548589	0.110294	-1425.59
0.570533	0.110294	-1425.6
0.592476	0.110294	-1425.6
0.61442	0.110294	-1425.6
0.636364	0.110294	-1425.59
0.658307	0.110294	-1425.59
0.680251	0.110294	-1425.59
0.702194	0.110294	-1425.59
0.724138	0.110294	-1425.59
0.746082	0.110294	-1425.59
0.768025	0.110294	-1425.59
0.789969	0.110294	-1425.59
0.811912	0.110294	-1425.58
0.833856	0.110294	-1425.59
0.855799	0.110294	-1425.58
0.877743	0.110294	-1425.57
0.899687	0.110294	-1425.57
0.92163	0.110294	-1425.58
0.943574	0.110294	-1425.58
0.965517	0.110294	-1425.57
0.987461	0.110294	-1425.56
1.0094	0.110294	-1425.56
1.03135	0.110294	-1425.56
1.05329	0.110294	-1425.56
1.07524	0.110294	-1425.56
1.09718	0.110294	-1425.55
1.11912	0.110294	-1425.55
1.14107	0.110294	-1425.55
1.16301	0.110294	-1425.55
1.18495	0.110294	-1425.54
1.2069	0.110294	-1425.54
1.22884	0.110294	-1425.54
1.25078	0.110294	-1425.54
1.27273	0.110294	-1425.55
1.29467	0.110294	-1425.55
1.31661	0.110294	-1425.54
1.33856	0.110294	-1425.54
1.3605	0.110294	-1425.53
1.38245	0.110294	-1425.54
1.40439	0.110294	-1425.54
1.42633	0.110294	-1425.53
1.44828	0.110294	-1425.53
1.47022	0.110294	-1425.54
1.49216	0.110294	-1425.54
1.51411	0.110294	-1425.54
1.53605	0.110294	-1425.53
1.55799	0.110294	-1425.54
1.57994	0.110294	-1425.54
1.60188	0.110294	-1425.53
1.62382	0.110294	-1425.53
1.64577	0.110294	-1425.53
1.66771	0.110294	-1425.53
1.68966	0.110294	-1425.53
1.7116	0.110294	-1425.53
1.73354	0.110294	-1425.53
1.75549	0.110294	-1425.52
1.77743	0.110294	-1425.51
1.79937	0.110294	-1425.51
1.82132	0.110294	-1425.51
1.84326	0.110294	-1425.51
1.8652	0.110294	-1425.51
1.88715	0.110294	-1425.5
1.90909	0.110294	-1425.5
1.93103	0.110294	-1425.5
1.95298	0.110294	-1425.5
1.97492	0.110294	-1425.51
1.99687	0.110294	-1425.51
2.01881	0.110294	-1425.51
2.04075	0.110294	-1425.5
2.0627	0.110294	-1425.49
2.08464	0.110294	-1425.49
2.10658	0.110294	-1425.49
2.12853	0.110294	-1425.49
2.15047	0.110294	-1425.49
2.17241	0.110294	-1425.49
2.19436	0.110294	-1425.5
2.2163	0.110294	-1425.5
2.23824	0.110294	-1425.49
2.26019	0.110294	-1425.5
2.28213	0.110294	-1425.5
2.30408	0.110294	-1425.5
2.32602	0.110294	-1425.49
2.34796	0.110294	-1425.49
2.36991	0.110294	-1425.49
2.39185	0.110294	-1425.5
2.41379	0.110294	-1425.5
2.43574	0.110294	-1425.5
2.45768	0.110294	-1425.49
2.47962	0.110294	-1425.49
2.50157	0.110294	-1425.48
2.52351	0.110294	-1425.48
2.54545	0.110294	-1425.48
2.5674	0.110294	-1425.48
2.58934	0.110294	-1425.48
2.61129	0.110294	-1425.48
2.63323	0.110294	-1425.47
2.65517	0.110294	-1425.48
2.67712	0.110294	-1425.47
2.69906	0.110294	-1425.47
2.721	0.110294	-1425.47
2.74295	0.110294	-1425.47
2.76489	0.110294	-1425.46
2.78683	0.110294	-1425.46
2.80878	0.110294	-1425.47
2.83072	0.110294	-1425.47
2.85266	0.110294	-1425.46
2.87461	0.110294	-1425.46
2.89655	0.110294	-1425.47
2.9185	0.110294	-1425.47
2.94044	0.110294	-1425.47
2.96238	0.110294	-1425.47
2.98433	0.110294	-1425.47
3.00627	0.110294	-1425.47
3.02821	0.110294	-1425.47
3.05016	0.110294	-1425.47
3.0721	0.110294	-1425.47
3.09404	0.110294	-1425.47
3.11599	0.110294	-1425.47
3.13793	0.110294	-1425.48
3.15987	0.110294	-1425.47
3.18182	0.110294	-1425.47
3.20376	0.110294	-1425.47
3.22571	0.110294	-1425.46
3.24765	0.110294	-1425.46
3.26959	0.110294	-1425.47
3.29154	0.110294	-1425.47
3.31348	0.110294	-1425.47
3.33542	0.110294	-1425.46
3.35737	0.110294	-1425.46
3.37931	0.110294	-1425.46
3.40125	0.110294	-1425.45
3.4232	0.110294	-1425.45
3.44514	0.110294	-1425.46
3.46708	0.110294	-1425.46
3.48903	0.110294	-1425.46
3.51097	0.110294	-1425.46
3.53292	0.110294	-1425.46
3.55486	0.110294	-1425.46
3.5768	0.110294	-1425.45
3.59875	0.110294	-1425.45
3.62069	0.110294	-1425.45
3.64263	0.110294	-1425.46
3.66458	0.110294	-1425.46
3.68652	0.110294	-1425.46
3.70846	0.110294	-1425.46
3.73041	0.110294	-1425.45
3.75235	0.110294	-1425.45
3.77429	0.110294	-1425.45
3.79624	0.110294	-1425.45
3.81818	0.110294	-1425.46
3.84013	0.110294	-1425.46
3.86207	0.110294	-1425.45
3.88401	0.110294	-1425.46
3.90596	0.110294	-1425.46
3.9279	0.110294	-1425.46
3.94984	0.110294	-1425.45
3.97179	0.110294	-1425.45
3.99373	0.110294	-1425.46
4.01567	0.110294	-1425.46
4.03762	0.110294	-1425.46
4.05956	0.110294	-1425.47
4.0815	0.110294	-1425.47
4.10345	0.110294	-1425.47
4.12539	0.110294	-1425.46
4.14734	0.110294	-1425.46
4.16928	0.110294	-1425.46
4.19122	0.110294	-1425.47
4.21317	0.110294	-1425.47
4.23511	0.110294	-1425.47
4.25705	0.110294	-1425.47
4.279	0.110294	-1425.47
4.30094	0.110294	-1425.47
4.32288	0.110294	-1425.47
4.34483	0.110294	-1425.47
4.36677	0.110294	-1425.47
4.38871	0.110294	-1425.47
4.41066	0.110294	-1425.47
4.4326	0.110294	-1425.48
4.45455	0.110294	-1425.48
4.47649	0.110294	-1425.47
4.49843	0.110294	-1425.47
4.52038	0.110294	-1425.47
4.54232	0.110294	-1425.48
4.56426	0.110294	-1425.48
4.58621	0.110294	-1425.48
4.60815	0.110294	-1425.48
4.63009	0.110294	-1425.48
4.65204	0.110294	-1425.48
4.67398	0.110294	-1425.47
4.69592	0.110294	-1425.47
4.71787	0.110294	-1425.48
4.73981	0.110294	-1425.48
4.76176	0.110294	-1425.48
4.7837	0.110294	-1425.49
4.80564	0.110294	-1425.49
4.82759	0.110294	-1425.48
4.84953	0.110294	-1425.47
4.87147	0.110294	-1425.47
4.89342	0.110294	-1425.48
4.91536	0.110294	-1425.49
4.9373	0.110294	-1425.49
4.95925	0.110294	-1425.49
4.98119	0.110294	-1425.48
5.00313	0.110294	-1425.49
5.02508	0.110294	-1425.48
5.04702	0.110294	-1425.49
5.06897	0.110294	-1425.49
5.09091	0.110294	-1425.49
5.11285	0.110294	-1425.49
5.1348	0.110294	-1425.49
5.15674	0.110294	-1425.49
5.17868	0.110294	-1425.49
5.20063	0.110294	-1425.49
5.22257	0.110294	-1425.49
5.24451	0.110294	-1425.49
5.26646	0.110294	-1425.49
5.2884	0.110294	-1425.48
5.31034	0.110294	-1425.48
5.33229	0.110294	-1425.49
5.35423	0.110294	-1425.49
5.37618	0.110294	-1425.48
5.39812	0.110294	-1425.48
5.42006	0.110294	-1425.47
5.44201	0.110294	-1425.48
5.46395	0.110294	-1425.48
5.48589	0.110294	-1425.49
5.50784	0.110294	-1425.49
5.52978	0.110294	-1425.5
5.55172	0.110294	-1425.49
5.57367	0.110294	-1425.49
5.59561	0.110294	-1425.49
5.61755	0.110294	-1425.5
5.6395	0.110294	-1425.5
5.66144	0.110294	-1425.5
5.68339	0.110294	-1425.51
5.70533	0.110294	-1425.52
5.72727	0.110294	-1425.52
5.74922	0.110294	-1425.51
5.77116	0.110294	-1425.52
5.7931	0.110294	-1425.52
5.81505	0.110294	-1425.52
5.83699	0.110294	-1425.52
5.85893	0.110294	-1425.52
5.88088	0.110294	-1425.53
5.90282	0.110294	-1425.53
5.92476	0.110294	-1425.52
5.94671	0.110294	-1425.53
5.96865	0.110294	-1425.53
5.9906	0.110294	-1425.53
6.01254	0.110294	-1425.53
6.03448	0.110294	-1425.53
6.05643	0.110294	-1425.53
6.07837	0.110294	-1425.53
6.10031	0.110294	-1425.53
6.12226	0.110294	-1425.54
6.1442	0.110294	-1425.54
6.16614	0.110294	-1425.54
6.18809	0.110294	-1425.54
6.21003	0.110294	-1425.54
6.23197	0.110294	-1425.55
6.25392	0.110294	-1425.55
6.27586	0.110294	-1425.55
6.29781	0.110294	-1425.55
6.31975	0.110294	-1425.55
6.34169	0.110294	-1425.55
6.36364	0.110294	-1425.55
6.38558	0.110294	-1425.56
6.40752	0.110294	-1425.57
6.42947	0.110294	-1425.57
6.45141	0.110294	-1425.57
6.47335	0.110294	-1425.57
6.4953	0.110294	-1425.57
6.51724	0.110294	-1425.58
6.53918	0.110294	-1425.58
6.56113	0.110294	-1425.58
6.58307	0.110294	-1425.59
6.60502	0.110294	-1425.59
6.62696	0.110294	-1425.59
6.6489	0.110294	-1425.58
6.67085	0.110294	-1425.59
6.69279	0.110294	-1425.59
6.71473	0.110294	-1425.59
6.73668	0.110294	-1425.58
6.75862	0.110294	-1425.59
6.78056	0.110294	-1425.59
6.80251	0.110294	-1425.59
6.82445	0.110294	-1425.59
6.84639	0.110294	-1425.59
6.86834	0.110294	-1425.59
6.89028	0.110294	-1425.59
6.91223	0.110294	-1425.59
6.93417	0.110294	-1425.59
6.95611	0.110294	-1425.6
6.97806	0.110294	-1425.61
7	0.110294	-1425.61
0	0.132353	-1425.62
0.0219436	0.132353	-1425.62
0.0438871	0.132353	-1425.63
0.0658307	0.132353	-1425.63
0.0877743	0.132353	-1425.63
0.109718	0.132353	-1425.63
0.131661	0.132353	-1425.63
0.153605	0.132353	-1425.62
0.175549	0.132353	-1425.62
0.197492	0.132353	-1425.62
0.219436	0.132353	-1425.62
0.241379	0.132353	-1425.62
0.263323	0.132353	-1425.61
0.285266	0.132353	-1425.61
0.30721	0.132353	-1425.61
0.329154	0.132353	-1425.61
0.351097	0.132353	-1425.61
0.373041	0.132353	-1425.6
0.394984	0.132353	-1425.61
0.416928	0.132353	-1425.61
0.438871	0.132353	-1425.6
0.460815	0.132353	-1425.6
0.482759	0.132353	-1425.6
0.504702	0.132353	-1425.6
0.526646	0.132353	-1425.59
0.548589	0.132353	-1425.59
0.570533	0.132353	-1425.59
0.592476	0.132353	-1425.59
0.61442	0.132353	-1425.59
0.636364	0.132353	-1425.59
0.658307	0.132353	-1425.59
0.680251	0.132353	-1425.59
0.702194	0.132353	-1425.58
0.724138	0.132353	-1425.58
0.746082	0.132353	-1425.59
0.768025	0.132353	-1425.59
0.789969	0.132353	-1425.58
0.811912	0.132353	-1425.58
0.833856	0.132353	-1425.58
0.855799	0.132353	-1425.58
0.877743	0.132353	-1425.57
0.899687	0.132353	-1425.57
0.92163	0.132353	-1425.57
0.943574	0.132353	-1425.57
0.965517	0.132353	-1425.57
0.987461	0.132353	-1425.56
1.0094	0.132353	-1425.56
1.03135	0.132353	-1425.56
1.05329	0.132353	-1425.56
1.07524	0.132353	-1425.55
1.09718	0.132353	-1425.54
1.11912	0.132353	-1425.54
1.14107	0.132353	-1425.53
1.16301	0.132353	-1425.53
1.18495	0.132353	-1425.53
1.2069	0.132353	-1425.53
1.22884	0.132353	-1425.52
1.25078	0.132353	-1425.51
1.27273	0.132353	-1425.51
1.29467	0.132353	-1425.51
1.31661	0.132353	-1425.52
1.33856	0.132353	-1425.52
1.3605	0.132353	-1425.51
1.38245	0.132353	-1425.52
1.40439	0.132353	-1425.52
1.42633	0.132353	-1425.51
1.44828	0.132353	-1425.52
1.47022	0.132353	-1425.53
1.49216	0.132353	-1425.53
1.51411	0.132353	-1425.53
1.53605	0.132353	-1425.52
1.55799	0.132353	-1425.53
1.57994	0.132353	-1425.52
1.60188	0.132353	-1425.52
1.62382	0.132353	-1425.52
1.64577	0.132353	-1425.52
1.66771	0.132353	-1425.52
[truncated: 41,843 more rows]
