# Supplementary material for: Systematic modulation of charge and spin in graphene nanoribbons on MgO
Source: Nat Commun. 2025 Jul 1;16:5632. doi: 10.1038/s41467-025-60767-5 (PMC12218530; doi:10.1038/s41467-025-60767-5)
Supplement: Supplementary file 3 — Source Data [file 41467_2025_60767_MOESM3_ESM.zip › Source Data/Figure 3a Inset MgO.txt]

WSxM file copyright UAM
WSxM ASCII XYZ file
X[nm]		Y[nm]		Z[nA]
0	0	0.19138
0.0292887	0	0.19378
0.0585774	0	0.194033
0.0878661	0	0.191021
0.117155	0	0.192823
0.146444	0	0.192663
0.175732	0	0.193073
0.205021	0	0.193149
0.23431	0	0.194619
0.263598	0	0.194805
0.292887	0	0.194605
0.322176	0	0.193058
0.351464	0	0.19296
0.380753	0	0.192352
0.410042	0	0.190668
0.439331	0	0.191599
0.468619	0	0.191141
0.497908	0	0.189031
0.527197	0	0.189833
0.556485	0	0.187744
0.585774	0	0.185876
0.615063	0	0.186296
0.644351	0	0.187868
0.67364	0	0.186541
0.702929	0	0.185805
0.732218	0	0.184884
0.761506	0	0.185545
0.790795	0	0.183802
0.820084	0	0.18095
0.849372	0	0.178346
0.878661	0	0.178767
0.90795	0	0.17809
0.937238	0	0.176336
0.966527	0	0.175253
0.995816	0	0.171747
1.0251	0	0.169059
1.05439	0	0.16647
1.08368	0	0.163747
1.11297	0	0.161363
1.14226	0	0.16064
1.17155	0	0.161177
1.20084	0	0.159811
1.23013	0	0.157894
1.25941	0	0.156964
1.2887	0	0.15902
1.31799	0	0.159539
1.34728	0	0.159922
1.37657	0	0.16362
1.40586	0	0.165101
1.43515	0	0.166117
1.46444	0	0.168304
1.49372	0	0.171064
1.52301	0	0.174579
1.5523	0	0.178283
1.58159	0	0.179813
1.61088	0	0.181847
1.64017	0	0.182012
1.66946	0	0.182869
1.69874	0	0.184691
1.72803	0	0.184717
1.75732	0	0.182815
1.78661	0	0.182048
1.8159	0	0.182695
1.84519	0	0.181304
1.87448	0	0.177876
1.90377	0	0.176461
1.93305	0	0.174112
1.96234	0	0.173094
1.99163	0	0.17365
2.02092	0	0.174984
2.05021	0	0.174167
2.0795	0	0.172554
2.10879	0	0.17308
2.13808	0	0.173073
2.16736	0	0.17349
2.19665	0	0.175379
2.22594	0	0.177985
2.25523	0	0.181973
2.28452	0	0.183158
2.31381	0	0.186781
2.3431	0	0.185751
2.37238	0	0.188159
2.40167	0	0.191532
2.43096	0	0.194826
2.46025	0	0.195076
2.48954	0	0.194148
2.51883	0	0.194404
2.54812	0	0.194278
2.57741	0	0.193967
2.60669	0	0.193483
2.63598	0	0.189652
2.66527	0	0.188032
2.69456	0	0.186087
2.72385	0	0.182274
2.75314	0	0.179049
2.78243	0	0.176171
2.81172	0	0.174653
2.841	0	0.172558
2.87029	0	0.17189
2.89958	0	0.169753
2.92887	0	0.169448
2.95816	0	0.168603
2.98745	0	0.167788
3.01674	0	0.168869
3.04603	0	0.171397
3.07531	0	0.173368
3.1046	0	0.174958
3.13389	0	0.176568
3.16318	0	0.17793
3.19247	0	0.179299
3.22176	0	0.182202
3.25105	0	0.182309
3.28033	0	0.18326
3.30962	0	0.185809
3.33891	0	0.188224
3.3682	0	0.185965
3.39749	0	0.183064
3.42678	0	0.181543
3.45607	0	0.18021
3.48536	0	0.179471
3.51464	0	0.179753
3.54393	0	0.177514
3.57322	0	0.173906
3.60251	0	0.168158
3.6318	0	0.165842
3.66109	0	0.164852
3.69038	0	0.163474
3.71967	0	0.16175
3.74895	0	0.16111
3.77824	0	0.162576
3.80753	0	0.161421
3.83682	0	0.16041
3.86611	0	0.161573
3.8954	0	0.164498
3.92469	0	0.166546
3.95397	0	0.168586
3.98326	0	0.171514
4.01255	0	0.174456
4.04184	0	0.176863
4.07113	0	0.178348
4.10042	0	0.180136
4.12971	0	0.182959
4.159	0	0.188972
4.18828	0	0.191128
4.21757	0	0.189828
4.24686	0	0.190346
4.27615	0	0.19058
4.30544	0	0.187763
4.33473	0	0.184484
4.36402	0	0.183227
4.39331	0	0.18168
4.42259	0	0.178448
4.45188	0	0.17581
4.48117	0	0.175199
4.51046	0	0.170913
4.53975	0	0.169086
4.56904	0	0.166812
4.59833	0	0.167897
4.62762	0	0.167834
4.6569	0	0.167959
4.68619	0	0.169216
4.71548	0	0.171248
4.74477	0	0.172543
4.77406	0	0.174024
4.80335	0	0.176818
4.83264	0	0.179615
4.86192	0	0.182464
4.89121	0	0.184303
4.9205	0	0.187156
4.94979	0	0.188975
4.97908	0	0.193025
5.00837	0	0.195125
5.03766	0	0.195378
5.06695	0	0.193848
5.09623	0	0.194478
5.12552	0	0.193653
5.15481	0	0.190757
5.1841	0	0.186071
5.21339	0	0.186428
5.24268	0	0.183682
5.27197	0	0.178829
5.30126	0	0.176215
5.33054	0	0.173984
5.35983	0	0.174618
5.38912	0	0.173675
5.41841	0	0.173401
5.4477	0	0.173873
5.47699	0	0.172614
5.50628	0	0.173745
5.53556	0	0.17769
5.56485	0	0.181566
5.59414	0	0.184227
5.62343	0	0.18755
5.65272	0	0.191245
5.68201	0	0.193885
5.7113	0	0.19739
5.74059	0	0.200359
5.76987	0	0.204087
5.79916	0	0.204485
5.82845	0	0.203775
5.85774	0	0.206721
5.88703	0	0.206706
5.91632	0	0.204545
5.94561	0	0.206446
5.9749	0	0.210245
6.00418	0	0.207246
6.03347	0	0.206072
6.06276	0	0.20518
6.09205	0	0.204824
6.12134	0	0.203871
6.15063	0	0.204244
6.17992	0	0.205639
6.20921	0	0.20734
6.23849	0	0.204825
6.26778	0	0.201458
6.29707	0	0.20176
6.32636	0	0.199275
6.35565	0	0.198753
6.38494	0	0.200325
6.41423	0	0.202087
6.44351	0	0.202831
6.4728	0	0.200491
6.50209	0	0.200488
6.53138	0	0.200509
6.56067	0	0.199823
6.58996	0	0.199601
6.61925	0	0.200972
6.64854	0	0.203224
6.67782	0	0.202125
6.70711	0	0.198533
6.7364	0	0.19616
6.76569	0	0.198482
6.79498	0	0.199271
6.82427	0	0.199412
6.85356	0	0.200087
6.88285	0	0.201631
6.91213	0	0.199992
6.94142	0	0.198097
6.97071	0	0.197996
7	0	0.200769
0	0.0294118	0.192846
0.0292887	0.0294118	0.191368
0.0585774	0.0294118	0.190793
0.0878661	0.0294118	0.19146
0.117155	0.0294118	0.190607
0.146444	0.0294118	0.191416
0.175732	0.0294118	0.192943
0.205021	0.0294118	0.193006
0.23431	0.0294118	0.191445
0.263598	0.0294118	0.190926
0.292887	0.0294118	0.19173
0.322176	0.0294118	0.190711
0.351464	0.0294118	0.191494
0.380753	0.0294118	0.191445
0.410042	0.0294118	0.191872
0.439331	0.0294118	0.190493
0.468619	0.0294118	0.189187
0.497908	0.0294118	0.190896
0.527197	0.0294118	0.188592
0.556485	0.0294118	0.187685
0.585774	0.0294118	0.187941
0.615063	0.0294118	0.191197
0.644351	0.0294118	0.189319
0.67364	0.0294118	0.187988
0.702929	0.0294118	0.187718
0.732218	0.0294118	0.186076
0.761506	0.0294118	0.183428
0.790795	0.0294118	0.182845
0.820084	0.0294118	0.184972
0.849372	0.0294118	0.186897
0.878661	0.0294118	0.183064
0.90795	0.0294118	0.179871
0.937238	0.0294118	0.176102
0.966527	0.0294118	0.172772
0.995816	0.0294118	0.172114
1.0251	0.0294118	0.168584
1.05439	0.0294118	0.16636
1.08368	0.0294118	0.163414
1.11297	0.0294118	0.160174
1.14226	0.0294118	0.158166
1.17155	0.0294118	0.155888
1.20084	0.0294118	0.154114
1.23013	0.0294118	0.152775
1.25941	0.0294118	0.154134
1.2887	0.0294118	0.155532
1.31799	0.0294118	0.155565
1.34728	0.0294118	0.156641
1.37657	0.0294118	0.158275
1.40586	0.0294118	0.159405
1.43515	0.0294118	0.161319
1.46444	0.0294118	0.164517
1.49372	0.0294118	0.17005
1.52301	0.0294118	0.17364
1.5523	0.0294118	0.174469
1.58159	0.0294118	0.17517
1.61088	0.0294118	0.177961
1.64017	0.0294118	0.181799
1.66946	0.0294118	0.186484
1.69874	0.0294118	0.187647
1.72803	0.0294118	0.185722
1.75732	0.0294118	0.185183
1.78661	0.0294118	0.184435
1.8159	0.0294118	0.182313
1.84519	0.0294118	0.1773
1.87448	0.0294118	0.175465
1.90377	0.0294118	0.174927
1.93305	0.0294118	0.173095
1.96234	0.0294118	0.172836
1.99163	0.0294118	0.172247
2.02092	0.0294118	0.169524
2.05021	0.0294118	0.167968
2.0795	0.0294118	0.16912
2.10879	0.0294118	0.169889
2.13808	0.0294118	0.169059
2.16736	0.0294118	0.169966
2.19665	0.0294118	0.172402
2.22594	0.0294118	0.174657
2.25523	0.0294118	0.17544
2.28452	0.0294118	0.176353
2.31381	0.0294118	0.179461
2.3431	0.0294118	0.184358
2.37238	0.0294118	0.186547
2.40167	0.0294118	0.189446
2.43096	0.0294118	0.190757
2.46025	0.0294118	0.191292
2.48954	0.0294118	0.193126
2.51883	0.0294118	0.196204
2.54812	0.0294118	0.199779
2.57741	0.0294118	0.19977
2.60669	0.0294118	0.198288
2.63598	0.0294118	0.195696
2.66527	0.0294118	0.193049
2.69456	0.0294118	0.186339
2.72385	0.0294118	0.184851
2.75314	0.0294118	0.181911
2.78243	0.0294118	0.176549
2.81172	0.0294118	0.173756
2.841	0.0294118	0.173527
2.87029	0.0294118	0.171267
2.89958	0.0294118	0.169076
2.92887	0.0294118	0.166805
2.95816	0.0294118	0.168314
2.98745	0.0294118	0.167535
3.01674	0.0294118	0.167179
3.04603	0.0294118	0.169736
3.07531	0.0294118	0.172563
3.1046	0.0294118	0.174047
3.13389	0.0294118	0.173998
3.16318	0.0294118	0.176162
3.19247	0.0294118	0.17889
3.22176	0.0294118	0.183005
3.25105	0.0294118	0.18821
3.28033	0.0294118	0.188109
3.30962	0.0294118	0.188916
3.33891	0.0294118	0.189029
3.3682	0.0294118	0.189165
3.39749	0.0294118	0.194473
3.42678	0.0294118	0.188162
3.45607	0.0294118	0.185706
3.48536	0.0294118	0.185602
3.51464	0.0294118	0.185858
3.54393	0.0294118	0.180823
3.57322	0.0294118	0.171737
3.60251	0.0294118	0.167785
3.6318	0.0294118	0.16881
3.66109	0.0294118	0.164613
3.69038	0.0294118	0.161867
3.71967	0.0294118	0.159468
3.74895	0.0294118	0.157891
3.77824	0.0294118	0.157302
3.80753	0.0294118	0.156352
3.83682	0.0294118	0.157842
3.86611	0.0294118	0.159436
3.8954	0.0294118	0.161205
3.92469	0.0294118	0.164279
3.95397	0.0294118	0.167022
3.98326	0.0294118	0.169705
4.01255	0.0294118	0.172206
4.04184	0.0294118	0.175257
4.07113	0.0294118	0.177885
4.10042	0.0294118	0.182132
4.12971	0.0294118	0.18544
4.159	0.0294118	0.189371
4.18828	0.0294118	0.192215
4.21757	0.0294118	0.192051
4.24686	0.0294118	0.191733
4.27615	0.0294118	0.191973
4.30544	0.0294118	0.190806
4.33473	0.0294118	0.188048
4.36402	0.0294118	0.186934
4.39331	0.0294118	0.185526
4.42259	0.0294118	0.180851
4.45188	0.0294118	0.175067
4.48117	0.0294118	0.170872
4.51046	0.0294118	0.169863
4.53975	0.0294118	0.169559
4.56904	0.0294118	0.166886
4.59833	0.0294118	0.165236
4.62762	0.0294118	0.165642
4.6569	0.0294118	0.165842
4.68619	0.0294118	0.166037
4.71548	0.0294118	0.167883
4.74477	0.0294118	0.169879
4.77406	0.0294118	0.171878
4.80335	0.0294118	0.175366
4.83264	0.0294118	0.177844
4.86192	0.0294118	0.181164
4.89121	0.0294118	0.185778
4.9205	0.0294118	0.188013
4.94979	0.0294118	0.193057
4.97908	0.0294118	0.195625
5.00837	0.0294118	0.198922
5.03766	0.0294118	0.202244
5.06695	0.0294118	0.20124
5.09623	0.0294118	0.199703
5.12552	0.0294118	0.19866
5.15481	0.0294118	0.197145
5.1841	0.0294118	0.192218
5.21339	0.0294118	0.188903
5.24268	0.0294118	0.186068
5.27197	0.0294118	0.182225
5.30126	0.0294118	0.1778
5.33054	0.0294118	0.175318
5.35983	0.0294118	0.175578
5.38912	0.0294118	0.173766
5.41841	0.0294118	0.172277
5.4477	0.0294118	0.172264
5.47699	0.0294118	0.172608
5.50628	0.0294118	0.174022
5.53556	0.0294118	0.176621
5.56485	0.0294118	0.179084
5.59414	0.0294118	0.183941
5.62343	0.0294118	0.188485
5.65272	0.0294118	0.194098
5.68201	0.0294118	0.197106
5.7113	0.0294118	0.199068
5.74059	0.0294118	0.201933
5.76987	0.0294118	0.205634
5.79916	0.0294118	0.206795
5.82845	0.0294118	0.207871
5.85774	0.0294118	0.211469
5.88703	0.0294118	0.211658
5.91632	0.0294118	0.210764
5.94561	0.0294118	0.209471
5.9749	0.0294118	0.206405
6.00418	0.0294118	0.206471
6.03347	0.0294118	0.205677
6.06276	0.0294118	0.205656
6.09205	0.0294118	0.206537
6.12134	0.0294118	0.20706
6.15063	0.0294118	0.204898
6.17992	0.0294118	0.205578
6.20921	0.0294118	0.203097
6.23849	0.0294118	0.202808
6.26778	0.0294118	0.204455
6.29707	0.0294118	0.204414
6.32636	0.0294118	0.205034
6.35565	0.0294118	0.205123
6.38494	0.0294118	0.202217
6.41423	0.0294118	0.201515
6.44351	0.0294118	0.202588
6.4728	0.0294118	0.201159
6.50209	0.0294118	0.201113
6.53138	0.0294118	0.201121
6.56067	0.0294118	0.200663
6.58996	0.0294118	0.200595
6.61925	0.0294118	0.200392
6.64854	0.0294118	0.200335
6.67782	0.0294118	0.19957
6.70711	0.0294118	0.199103
6.7364	0.0294118	0.199402
6.76569	0.0294118	0.200477
6.79498	0.0294118	0.20008
6.82427	0.0294118	0.198878
6.85356	0.0294118	0.199511
6.88285	0.0294118	0.200232
6.91213	0.0294118	0.199611
6.94142	0.0294118	0.198596
6.97071	0.0294118	0.200379
7	0.0294118	0.202072
0	0.0588236	0.193897
0.0292887	0.0588236	0.192789
0.0585774	0.0588236	0.192874
0.0878661	0.0588236	0.193426
0.117155	0.0588236	0.192145
0.146444	0.0588236	0.192197
0.175732	0.0588236	0.193724
0.205021	0.0588236	0.192089
0.23431	0.0588236	0.191934
0.263598	0.0588236	0.192448
0.292887	0.0588236	0.19377
0.322176	0.0588236	0.194265
0.351464	0.0588236	0.193142
0.380753	0.0588236	0.191029
0.410042	0.0588236	0.191513
0.439331	0.0588236	0.190659
0.468619	0.0588236	0.190567
0.497908	0.0588236	0.192613
0.527197	0.0588236	0.189034
0.556485	0.0588236	0.188982
0.585774	0.0588236	0.187363
0.615063	0.0588236	0.186506
0.644351	0.0588236	0.187742
0.67364	0.0588236	0.187091
0.702929	0.0588236	0.186312
0.732218	0.0588236	0.186485
0.761506	0.0588236	0.184921
0.790795	0.0588236	0.186926
0.820084	0.0588236	0.183505
0.849372	0.0588236	0.18319
0.878661	0.0588236	0.182398
0.90795	0.0588236	0.184265
0.937238	0.0588236	0.183427
0.966527	0.0588236	0.176711
0.995816	0.0588236	0.172636
1.0251	0.0588236	0.169038
1.05439	0.0588236	0.169226
1.08368	0.0588236	0.170078
1.11297	0.0588236	0.16078
1.14226	0.0588236	0.156676
1.17155	0.0588236	0.15361
1.20084	0.0588236	0.153653
1.23013	0.0588236	0.155211
1.25941	0.0588236	0.151768
1.2887	0.0588236	0.149998
1.31799	0.0588236	0.151233
1.34728	0.0588236	0.154938
1.37657	0.0588236	0.158564
1.40586	0.0588236	0.160479
1.43515	0.0588236	0.160736
1.46444	0.0588236	0.163466
1.49372	0.0588236	0.167873
1.52301	0.0588236	0.174741
1.5523	0.0588236	0.176723
1.58159	0.0588236	0.177385
1.61088	0.0588236	0.180546
1.64017	0.0588236	0.185
1.66946	0.0588236	0.190358
1.69874	0.0588236	0.193266
1.72803	0.0588236	0.189049
1.75732	0.0588236	0.187807
1.78661	0.0588236	0.190743
1.8159	0.0588236	0.194106
1.84519	0.0588236	0.19021
1.87448	0.0588236	0.179863
1.90377	0.0588236	0.178279
1.93305	0.0588236	0.177686
1.96234	0.0588236	0.175918
1.99163	0.0588236	0.17397
2.02092	0.0588236	0.172208
2.05021	0.0588236	0.171161
2.0795	0.0588236	0.174409
2.10879	0.0588236	0.170965
2.13808	0.0588236	0.170895
2.16736	0.0588236	0.172427
2.19665	0.0588236	0.174196
2.22594	0.0588236	0.1772
2.25523	0.0588236	0.182171
2.28452	0.0588236	0.184015
2.31381	0.0588236	0.188234
2.3431	0.0588236	0.192005
2.37238	0.0588236	0.195846
2.40167	0.0588236	0.198437
2.43096	0.0588236	0.199376
2.46025	0.0588236	0.202561
2.48954	0.0588236	0.205816
2.51883	0.0588236	0.20745
2.54812	0.0588236	0.213365
2.57741	0.0588236	0.211514
2.60669	0.0588236	0.20558
2.63598	0.0588236	0.206168
2.66527	0.0588236	0.204362
2.69456	0.0588236	0.199271
2.72385	0.0588236	0.190272
2.75314	0.0588236	0.186203
2.78243	0.0588236	0.179607
2.81172	0.0588236	0.176516
2.841	0.0588236	0.171841
2.87029	0.0588236	0.169493
2.89958	0.0588236	0.165415
2.92887	0.0588236	0.163521
2.95816	0.0588236	0.164662
2.98745	0.0588236	0.165539
3.01674	0.0588236	0.167125
3.04603	0.0588236	0.16781
3.07531	0.0588236	0.16847
3.1046	0.0588236	0.171033
3.13389	0.0588236	0.174542
3.16318	0.0588236	0.181758
3.19247	0.0588236	0.186115
3.22176	0.0588236	0.188451
3.25105	0.0588236	0.190139
3.28033	0.0588236	0.194587
3.30962	0.0588236	0.195688
3.33891	0.0588236	0.197656
3.3682	0.0588236	0.200313
3.39749	0.0588236	0.20003
3.42678	0.0588236	0.19732
3.45607	0.0588236	0.191618
3.48536	0.0588236	0.186973
3.51464	0.0588236	0.184235
3.54393	0.0588236	0.180237
3.57322	0.0588236	0.176969
3.60251	0.0588236	0.171028
3.6318	0.0588236	0.167928
3.66109	0.0588236	0.165639
3.69038	0.0588236	0.161251
3.71967	0.0588236	0.159967
3.74895	0.0588236	0.157904
3.77824	0.0588236	0.157109
3.80753	0.0588236	0.157737
3.83682	0.0588236	0.159486
3.86611	0.0588236	0.16133
3.8954	0.0588236	0.164585
3.92469	0.0588236	0.16548
3.95397	0.0588236	0.168631
3.98326	0.0588236	0.171216
4.01255	0.0588236	0.173788
4.04184	0.0588236	0.177934
4.07113	0.0588236	0.183118
4.10042	0.0588236	0.187067
4.12971	0.0588236	0.190184
4.159	0.0588236	0.193127
4.18828	0.0588236	0.19751
4.21757	0.0588236	0.200959
4.24686	0.0588236	0.20302
4.27615	0.0588236	0.20575
4.30544	0.0588236	0.203788
4.33473	0.0588236	0.201068
4.36402	0.0588236	0.194031
4.39331	0.0588236	0.190366
4.42259	0.0588236	0.184899
4.45188	0.0588236	0.177496
4.48117	0.0588236	0.174382
4.51046	0.0588236	0.17235
4.53975	0.0588236	0.170558
4.56904	0.0588236	0.171426
4.59833	0.0588236	0.166842
4.62762	0.0588236	0.165586
4.6569	0.0588236	0.16703
4.68619	0.0588236	0.168905
4.71548	0.0588236	0.174189
4.74477	0.0588236	0.171868
4.77406	0.0588236	0.171873
4.80335	0.0588236	0.174578
4.83264	0.0588236	0.179315
4.86192	0.0588236	0.186287
4.89121	0.0588236	0.191609
4.9205	0.0588236	0.194685
4.94979	0.0588236	0.199871
4.97908	0.0588236	0.206788
5.00837	0.0588236	0.21104
5.03766	0.0588236	0.214498
5.06695	0.0588236	0.213323
5.09623	0.0588236	0.209957
5.12552	0.0588236	0.211141
5.15481	0.0588236	0.214718
5.1841	0.0588236	0.208697
5.21339	0.0588236	0.20116
5.24268	0.0588236	0.191181
5.27197	0.0588236	0.187257
5.30126	0.0588236	0.191023
5.33054	0.0588236	0.186705
5.35983	0.0588236	0.182927
5.38912	0.0588236	0.176836
5.41841	0.0588236	0.17491
5.4477	0.0588236	0.176287
5.47699	0.0588236	0.178897
5.50628	0.0588236	0.175199
5.53556	0.0588236	0.178143
5.56485	0.0588236	0.188923
5.59414	0.0588236	0.194471
5.62343	0.0588236	0.199601
5.65272	0.0588236	0.197311
5.68201	0.0588236	0.198411
5.7113	0.0588236	0.20226
5.74059	0.0588236	0.209118
5.76987	0.0588236	0.212958
5.79916	0.0588236	0.213939
5.82845	0.0588236	0.212287
5.85774	0.0588236	0.214167
5.88703	0.0588236	0.21247
5.91632	0.0588236	0.21144
5.94561	0.0588236	0.208935
5.9749	0.0588236	0.210877
6.00418	0.0588236	0.212312
6.03347	0.0588236	0.210001
6.06276	0.0588236	0.205175
6.09205	0.0588236	0.206646
6.12134	0.0588236	0.205156
6.15063	0.0588236	0.201824
6.17992	0.0588236	0.203532
6.20921	0.0588236	0.204788
6.23849	0.0588236	0.205403
6.26778	0.0588236	0.204629
6.29707	0.0588236	0.204479
6.32636	0.0588236	0.202889
6.35565	0.0588236	0.205432
6.38494	0.0588236	0.203744
6.41423	0.0588236	0.205389
6.44351	0.0588236	0.207048
6.4728	0.0588236	0.205533
6.50209	0.0588236	0.206514
6.53138	0.0588236	0.203623
6.56067	0.0588236	0.200298
6.58996	0.0588236	0.200657
6.61925	0.0588236	0.202538
6.64854	0.0588236	0.200977
6.67782	0.0588236	0.200527
6.70711	0.0588236	0.202395
6.7364	0.0588236	0.20289
6.76569	0.0588236	0.199763
6.79498	0.0588236	0.198204
6.82427	0.0588236	0.198662
6.85356	0.0588236	0.19903
6.88285	0.0588236	0.198022
6.91213	0.0588236	0.197932
6.94142	0.0588236	0.19933
6.97071	0.0588236	0.198758
7	0.0588236	0.197358
0	0.0882354	0.191251
0.0292887	0.0882354	0.191635
0.0585774	0.0882354	0.191203
0.0878661	0.0882354	0.193095
0.117155	0.0882354	0.193806
0.146444	0.0882354	0.192162
0.175732	0.0882354	0.192848
0.205021	0.0882354	0.191866
0.23431	0.0882354	0.191691
0.263598	0.0882354	0.192376
0.292887	0.0882354	0.192821
0.322176	0.0882354	0.193939
0.351464	0.0882354	0.194299
0.380753	0.0882354	0.192302
0.410042	0.0882354	0.192817
0.439331	0.0882354	0.194058
0.468619	0.0882354	0.192172
0.497908	0.0882354	0.193333
0.527197	0.0882354	0.192446
0.556485	0.0882354	0.188945
0.585774	0.0882354	0.187708
0.615063	0.0882354	0.187244
0.644351	0.0882354	0.184116
0.67364	0.0882354	0.185183
0.702929	0.0882354	0.186878
0.732218	0.0882354	0.189108
0.761506	0.0882354	0.185746
0.790795	0.0882354	0.18427
0.820084	0.0882354	0.186773
0.849372	0.0882354	0.187362
0.878661	0.0882354	0.186127
0.90795	0.0882354	0.184774
0.937238	0.0882354	0.183167
0.966527	0.0882354	0.18107
0.995816	0.0882354	0.176235
1.0251	0.0882354	0.172111
1.05439	0.0882354	0.1699
1.08368	0.0882354	0.165524
1.11297	0.0882354	0.160672
1.14226	0.0882354	0.156841
1.17155	0.0882354	0.154979
1.20084	0.0882354	0.152472
1.23013	0.0882354	0.148868
1.25941	0.0882354	0.147027
1.2887	0.0882354	0.148339
1.31799	0.0882354	0.150971
1.34728	0.0882354	0.151954
1.37657	0.0882354	0.153598
1.40586	0.0882354	0.154436
1.43515	0.0882354	0.158421
1.46444	0.0882354	0.162947
1.49372	0.0882354	0.164416
1.52301	0.0882354	0.168497
1.5523	0.0882354	0.173328
1.58159	0.0882354	0.18036
1.61088	0.0882354	0.183188
1.64017	0.0882354	0.183975
1.66946	0.0882354	0.187674
1.69874	0.0882354	0.192484
1.72803	0.0882354	0.194043
1.75732	0.0882354	0.192996
1.78661	0.0882354	0.197176
1.8159	0.0882354	0.194241
1.84519	0.0882354	0.187688
1.87448	0.0882354	0.181838
1.90377	0.0882354	0.178442
1.93305	0.0882354	0.17793
1.96234	0.0882354	0.174932
1.99163	0.0882354	0.172543
2.02092	0.0882354	0.168377
2.05021	0.0882354	0.169327
2.0795	0.0882354	0.169836
2.10879	0.0882354	0.167288
2.13808	0.0882354	0.167539
2.16736	0.0882354	0.169755
2.19665	0.0882354	0.171677
2.22594	0.0882354	0.173361
2.25523	0.0882354	0.173374
2.28452	0.0882354	0.17976
2.31381	0.0882354	0.184876
2.3431	0.0882354	0.188139
2.37238	0.0882354	0.191383
2.40167	0.0882354	0.197163
2.43096	0.0882354	0.206186
2.46025	0.0882354	0.211275
2.48954	0.0882354	0.209543
2.51883	0.0882354	0.210318
2.54812	0.0882354	0.21143
2.57741	0.0882354	0.214212
2.60669	0.0882354	0.213635
2.63598	0.0882354	0.211464
2.66527	0.0882354	0.211957
2.69456	0.0882354	0.207045
2.72385	0.0882354	0.198026
2.75314	0.0882354	0.189807
2.78243	0.0882354	0.188118
2.81172	0.0882354	0.184086
2.841	0.0882354	0.179926
2.87029	0.0882354	0.17113
2.89958	0.0882354	0.16955
2.92887	0.0882354	0.16832
2.95816	0.0882354	0.16313
2.98745	0.0882354	0.164419
3.01674	0.0882354	0.166723
3.04603	0.0882354	0.172769
3.07531	0.0882354	0.172871
3.1046	0.0882354	0.178873
3.13389	0.0882354	0.180373
3.16318	0.0882354	0.180194
3.19247	0.0882354	0.187184
3.22176	0.0882354	0.195037
3.25105	0.0882354	0.199212
3.28033	0.0882354	0.197638
3.30962	0.0882354	0.209015
3.33891	0.0882354	0.21012
3.3682	0.0882354	0.212433
3.39749	0.0882354	0.208756
3.42678	0.0882354	0.205547
3.45607	0.0882354	0.209274
3.48536	0.0882354	0.20052
3.51464	0.0882354	0.198259
3.54393	0.0882354	0.198375
3.57322	0.0882354	0.186688
3.60251	0.0882354	0.178725
3.6318	0.0882354	0.174703
3.66109	0.0882354	0.171142
3.69038	0.0882354	0.166084
3.71967	0.0882354	0.161234
3.74895	0.0882354	0.166808
3.77824	0.0882354	0.164598
3.80753	0.0882354	0.162597
3.83682	0.0882354	0.158949
3.86611	0.0882354	0.158128
3.8954	0.0882354	0.166404
3.92469	0.0882354	0.173831
3.95397	0.0882354	0.171762
3.98326	0.0882354	0.176547
4.01255	0.0882354	0.179094
4.04184	0.0882354	0.185377
4.07113	0.0882354	0.197567
4.10042	0.0882354	0.192383
4.12971	0.0882354	0.195201
4.159	0.0882354	0.200559
4.18828	0.0882354	0.206019
4.21757	0.0882354	0.216808
4.24686	0.0882354	0.218085
4.27615	0.0882354	0.218792
4.30544	0.0882354	0.21177
4.33473	0.0882354	0.20896
4.36402	0.0882354	0.21567
4.39331	0.0882354	0.209809
4.42259	0.0882354	0.195934
4.45188	0.0882354	0.187999
4.48117	0.0882354	0.181433
4.51046	0.0882354	0.184242
4.53975	0.0882354	0.18802
4.56904	0.0882354	0.175848
4.59833	0.0882354	0.172309
4.62762	0.0882354	0.170958
4.6569	0.0882354	0.1767
4.68619	0.0882354	0.174793
4.71548	0.0882354	0.170429
4.74477	0.0882354	0.172664
4.77406	0.0882354	0.17261
4.80335	0.0882354	0.179312
4.83264	0.0882354	0.186407
4.86192	0.0882354	0.18591
4.89121	0.0882354	0.191663
4.9205	0.0882354	0.199041
4.94979	0.0882354	0.205303
4.97908	0.0882354	0.212562
5.00837	0.0882354	0.21177
5.03766	0.0882354	0.219715
5.06695	0.0882354	0.223045
5.09623	0.0882354	0.222328
5.12552	0.0882354	0.226101
5.15481	0.0882354	0.222902
5.1841	0.0882354	0.213008
5.21339	0.0882354	0.211599
5.24268	0.0882354	0.205995
5.27197	0.0882354	0.202434
5.30126	0.0882354	0.194523
5.33054	0.0882354	0.190292
5.35983	0.0882354	0.185041
5.38912	0.0882354	0.179665
5.41841	0.0882354	0.178912
5.4477	0.0882354	0.179195
5.47699	0.0882354	0.182587
5.50628	0.0882354	0.188964
5.53556	0.0882354	0.18389
5.56485	0.0882354	0.187322
5.59414	0.0882354	0.19211
5.62343	0.0882354	0.195672
5.65272	0.0882354	0.207896
5.68201	0.0882354	0.207276
5.7113	0.0882354	0.207856
5.74059	0.0882354	0.210142
5.76987	0.0882354	0.211916
5.79916	0.0882354	0.213835
5.82845	0.0882354	0.212985
5.85774	0.0882354	0.211615
5.88703	0.0882354	0.211573
5.91632	0.0882354	0.212873
5.94561	0.0882354	0.213751
5.9749	0.0882354	0.212313
6.00418	0.0882354	0.214543
6.03347	0.0882354	0.213012
6.06276	0.0882354	0.210435
6.09205	0.0882354	0.212918
6.12134	0.0882354	0.206908
6.15063	0.0882354	0.210591
6.17992	0.0882354	0.212008
6.20921	0.0882354	0.208682
6.23849	0.0882354	0.207919
6.26778	0.0882354	0.206435
6.29707	0.0882354	0.203631
6.32636	0.0882354	0.203275
6.35565	0.0882354	0.20614
6.38494	0.0882354	0.203267
6.41423	0.0882354	0.204546
6.44351	0.0882354	0.202198
6.4728	0.0882354	0.201947
6.50209	0.0882354	0.200288
6.53138	0.0882354	0.199624
6.56067	0.0882354	0.199519
6.58996	0.0882354	0.200527
6.61925	0.0882354	0.201541
6.64854	0.0882354	0.200297
6.67782	0.0882354	0.200659
6.70711	0.0882354	0.20057
6.7364	0.0882354	0.200256
6.76569	0.0882354	0.200825
6.79498	0.0882354	0.199361
6.82427	0.0882354	0.201032
6.85356	0.0882354	0.201925
6.88285	0.0882354	0.200308
6.91213	0.0882354	0.201582
6.94142	0.0882354	0.202081
6.97071	0.0882354	0.199166
7	0.0882354	0.202268
0	0.117647	0.192453
0.0292887	0.117647	0.191805
0.0585774	0.117647	0.190267
0.0878661	0.117647	0.191363
0.117155	0.117647	0.191958
0.146444	0.117647	0.191848
0.175732	0.117647	0.191866
0.205021	0.117647	0.192792
0.23431	0.117647	0.193624
0.263598	0.117647	0.19287
0.292887	0.117647	0.192165
0.322176	0.117647	0.193401
0.351464	0.117647	0.192615
0.380753	0.117647	0.191862
0.410042	0.117647	0.192756
0.439331	0.117647	0.193102
0.468619	0.117647	0.192495
0.497908	0.117647	0.191806
0.527197	0.117647	0.190518
0.556485	0.117647	0.189955
0.585774	0.117647	0.188924
0.615063	0.117647	0.188311
0.644351	0.117647	0.187824
0.67364	0.117647	0.185916
0.702929	0.117647	0.185923
0.732218	0.117647	0.188664
0.761506	0.117647	0.18941
0.790795	0.117647	0.189259
0.820084	0.117647	0.191494
0.849372	0.117647	0.195313
0.878661	0.117647	0.203155
0.90795	0.117647	0.19247
0.937238	0.117647	0.188641
0.966527	0.117647	0.190496
0.995816	0.117647	0.189415
1.0251	0.117647	0.192131
1.05439	0.117647	0.17912
1.08368	0.117647	0.172368
1.11297	0.117647	0.168018
1.14226	0.117647	0.16662
1.17155	0.117647	0.164186
1.20084	0.117647	0.157024
1.23013	0.117647	0.151396
1.25941	0.117647	0.151233
1.2887	0.117647	0.153754
1.31799	0.117647	0.152641
1.34728	0.117647	0.156608
1.37657	0.117647	0.156366
1.40586	0.117647	0.154965
1.43515	0.117647	0.158444
1.46444	0.117647	0.163786
1.49372	0.117647	0.169276
1.52301	0.117647	0.176433
1.5523	0.117647	0.182387
1.58159	0.117647	0.184555
1.61088	0.117647	0.191573
1.64017	0.117647	0.201812
1.66946	0.117647	0.216269
1.69874	0.117647	0.214466
1.72803	0.117647	0.220265
1.75732	0.117647	0.224944
1.78661	0.117647	0.221641
1.8159	0.117647	0.213989
1.84519	0.117647	0.200411
1.87448	0.117647	0.198855
1.90377	0.117647	0.194612
1.93305	0.117647	0.189655
1.96234	0.117647	0.179873
1.99163	0.117647	0.179185
2.02092	0.117647	0.174981
2.05021	0.117647	0.172082
2.0795	0.117647	0.171362
2.10879	0.117647	0.169263
2.13808	0.117647	0.166463
2.16736	0.117647	0.169692
2.19665	0.117647	0.173058
2.22594	0.117647	0.171482
2.25523	0.117647	0.174466
2.28452	0.117647	0.190332
2.31381	0.117647	0.191127
2.3431	0.117647	0.192073
2.37238	0.117647	0.197253
2.40167	0.117647	0.207664
2.43096	0.117647	0.224731
2.46025	0.117647	0.228196
2.48954	0.117647	0.219665
2.51883	0.117647	0.223177
2.54812	0.117647	0.23588
2.57741	0.117647	0.239499
2.60669	0.117647	0.235395
2.63598	0.117647	0.229774
2.66527	0.117647	0.229066
2.69456	0.117647	0.224839
2.72385	0.117647	0.21468
2.75314	0.117647	0.218403
2.78243	0.117647	0.206943
2.81172	0.117647	0.194294
2.841	0.117647	0.187632
2.87029	0.117647	0.186153
2.89958	0.117647	0.191984
2.92887	0.117647	0.179877
2.95816	0.117647	0.165975
2.98745	0.117647	0.167576
3.01674	0.117647	0.178349
3.04603	0.117647	0.186981
3.07531	0.117647	0.188673
3.1046	0.117647	0.180447
3.13389	0.117647	0.184061
3.16318	0.117647	0.2044
3.19247	0.117647	0.207407
3.22176	0.117647	0.206606
3.25105	0.117647	0.202758
3.28033	0.117647	0.213798
3.30962	0.117647	0.217257
3.33891	0.117647	0.215069
3.3682	0.117647	0.215004
3.39749	0.117647	0.216741
3.42678	0.117647	0.222477
3.45607	0.117647	0.21955
3.48536	0.117647	0.216679
3.51464	0.117647	0.210331
3.54393	0.117647	0.207266
3.57322	0.117647	0.199627
3.60251	0.117647	0.193064
3.6318	0.117647	0.183714
3.66109	0.117647	0.17823
3.69038	0.117647	0.174072
3.71967	0.117647	0.166525
3.74895	0.117647	0.176543
3.77824	0.117647	0.168643
3.80753	0.117647	0.164605
3.83682	0.117647	0.162768
3.86611	0.117647	0.162093
3.8954	0.117647	0.175049
3.92469	0.117647	0.176582
3.95397	0.117647	0.172816
3.98326	0.117647	0.177803
4.01255	0.117647	0.180973
4.04184	0.117647	0.193991
4.07113	0.117647	0.197328
4.10042	0.117647	0.198267
4.12971	0.117647	0.207576
4.159	0.117647	0.214128
4.18828	0.117647	0.223855
4.21757	0.117647	0.22986
4.24686	0.117647	0.22674
4.27615	0.117647	0.228665
4.30544	0.117647	0.227714
4.33473	0.117647	0.222776
4.36402	0.117647	0.220897
4.39331	0.117647	0.215944
4.42259	0.117647	0.207409
4.45188	0.117647	0.202303
4.48117	0.117647	0.193076
4.51046	0.117647	0.18814
4.53975	0.117647	0.18416
4.56904	0.117647	0.180147
4.59833	0.117647	0.178922
4.62762	0.117647	0.177405
4.6569	0.117647	0.177239
4.68619	0.117647	0.174253
4.71548	0.117647	0.174434
4.74477	0.117647	0.175441
4.77406	0.117647	0.177937
4.80335	0.117647	0.182015
4.83264	0.117647	0.187995
4.86192	0.117647	0.194697
4.89121	0.117647	0.199568
4.9205	0.117647	0.205578
4.94979	0.117647	0.216646
4.97908	0.117647	0.22636
5.00837	0.117647	0.235071
5.03766	0.117647	0.23914
5.06695	0.117647	0.242844
5.09623	0.117647	0.250856
5.12552	0.117647	0.245978
5.15481	0.117647	0.242591
5.1841	0.117647	0.236526
5.21339	0.117647	0.231338
5.24268	0.117647	0.2227
5.27197	0.117647	0.215531
5.30126	0.117647	0.213526
5.33054	0.117647	0.202675
5.35983	0.117647	0.197776
5.38912	0.117647	0.193225
5.41841	0.117647	0.19158
5.4477	0.117647	0.196785
5.47699	0.117647	0.200768
5.50628	0.117647	0.19504
5.53556	0.117647	0.195834
5.56485	0.117647	0.195445
5.59414	0.117647	0.19982
5.62343	0.117647	0.203029
5.65272	0.117647	0.207168
5.68201	0.117647	0.211417
5.7113	0.117647	0.216967
5.74059	0.117647	0.215593
5.76987	0.117647	0.218012
5.79916	0.117647	0.217444
5.82845	0.117647	0.214802
5.85774	0.117647	0.214921
5.88703	0.117647	0.215173
5.91632	0.117647	0.217195
5.94561	0.117647	0.215122
5.9749	0.117647	0.212495
6.00418	0.117647	0.214699
6.03347	0.117647	0.213142
6.06276	0.117647	0.209226
6.09205	0.117647	0.211704
6.12134	0.117647	0.21333
6.15063	0.117647	0.209977
6.17992	0.117647	0.208573
6.20921	0.117647	0.208373
6.23849	0.117647	0.20486
6.26778	0.117647	0.20539
6.29707	0.117647	0.209113
6.32636	0.117647	0.206512
6.35565	0.117647	0.205628
6.38494	0.117647	0.205383
6.41423	0.117647	0.204301
6.44351	0.117647	0.203087
6.4728	0.117647	0.201453
6.50209	0.117647	0.201751
6.53138	0.117647	0.204381
6.56067	0.117647	0.204748
6.58996	0.117647	0.203623
6.61925	0.117647	0.202465
6.64854	0.117647	0.20189
6.67782	0.117647	0.203024
6.70711	0.117647	0.201773
6.7364	0.117647	0.201648
6.76569	0.117647	0.202596
6.79498	0.117647	0.204217
6.82427	0.117647	0.201449
6.85356	0.117647	0.199931
6.88285	0.117647	0.200338
6.91213	0.117647	0.200806
6.94142	0.117647	0.199869
6.97071	0.117647	0.200755
7	0.117647	0.203707
0	0.147059	0.195788
0.0292887	0.147059	0.192946
0.0585774	0.147059	0.190328
0.0878661	0.147059	0.194028
0.117155	0.147059	0.19445
0.146444	0.147059	0.195339
0.175732	0.147059	0.195596
0.205021	0.147059	0.19437
0.23431	0.147059	0.193209
0.263598	0.147059	0.194281
0.292887	0.147059	0.194115
0.322176	0.147059	0.194855
0.351464	0.147059	0.195137
0.380753	0.147059	0.194896
0.410042	0.147059	0.193733
0.439331	0.147059	0.190711
0.468619	0.147059	0.191226
0.497908	0.147059	0.192116
0.527197	0.147059	0.19067
0.556485	0.147059	0.191766
0.585774	0.147059	0.191862
0.615063	0.147059	0.191807
0.644351	0.147059	0.190929
0.67364	0.147059	0.189213
0.702929	0.147059	0.191559
0.732218	0.147059	0.19553
0.761506	0.147059	0.19629
0.790795	0.147059	0.197536
0.820084	0.147059	0.199747
0.849372	0.147059	0.201607
0.878661	0.147059	0.201874
0.90795	0.147059	0.200647
0.937238	0.147059	0.19959
0.966527	0.147059	0.200438
0.995816	0.147059	0.196982
1.0251	0.147059	0.192546
1.05439	0.147059	0.184454
1.08368	0.147059	0.175895
1.11297	0.147059	0.169063
1.14226	0.147059	0.164739
1.17155	0.147059	0.161024
1.20084	0.147059	0.159035
1.23013	0.147059	0.157179
1.25941	0.147059	0.154998
1.2887	0.147059	0.155811
1.31799	0.147059	0.156755
1.34728	0.147059	0.155349
1.37657	0.147059	0.155375
1.40586	0.147059	0.158052
1.43515	0.147059	0.160863
1.46444	0.147059	0.166526
1.49372	0.147059	0.169688
1.52301	0.147059	0.172317
1.5523	0.147059	0.178105
1.58159	0.147059	0.184695
1.61088	0.147059	0.193894
1.64017	0.147059	0.202592
1.66946	0.147059	0.211463
1.69874	0.147059	0.218364
1.72803	0.147059	0.21917
1.75732	0.147059	0.218324
1.78661	0.147059	0.215104
1.8159	0.147059	0.214472
1.84519	0.147059	0.213074
1.87448	0.147059	0.206824
1.90377	0.147059	0.199573
1.93305	0.147059	0.195847
1.96234	0.147059	0.191009
1.99163	0.147059	0.18541
2.02092	0.147059	0.180274
2.05021	0.147059	0.175539
2.0795	0.147059	0.176744
2.10879	0.147059	0.175922
2.13808	0.147059	0.172854
2.16736	0.147059	0.172049
2.19665	0.147059	0.171694
2.22594	0.147059	0.173561
2.25523	0.147059	0.179432
2.28452	0.147059	0.186482
2.31381	0.147059	0.193764
2.3431	0.147059	0.197942
2.37238	0.147059	0.204908
2.40167	0.147059	0.216808
2.43096	0.147059	0.226125
2.46025	0.147059	0.23026
2.48954	0.147059	0.239025
2.51883	0.147059	0.250139
2.54812	0.147059	0.25875
2.57741	0.147059	0.267017
2.60669	0.147059	0.259108
2.63598	0.147059	0.252162
2.66527	0.147059	0.2485
2.69456	0.147059	0.242446
2.72385	0.147059	0.238568
2.75314	0.147059	0.224258
2.78243	0.147059	0.215692
2.81172	0.147059	0.222728
2.841	0.147059	0.211662
2.87029	0.147059	0.188111
2.89958	0.147059	0.19231
2.92887	0.147059	0.18541
2.95816	0.147059	0.191061
2.98745	0.147059	0.1866
3.01674	0.147059	0.178054
3.04603	0.147059	0.185561
3.07531	0.147059	0.199267
3.1046	0.147059	0.203812
3.13389	0.147059	0.210101
3.16318	0.147059	0.20128
3.19247	0.147059	0.211624
3.22176	0.147059	0.217547
3.25105	0.147059	0.217149
3.28033	0.147059	0.21896
3.30962	0.147059	0.223966
3.33891	0.147059	0.22786
3.3682	0.147059	0.235587
3.39749	0.147059	0.239783
3.42678	0.147059	0.24224
3.45607	0.147059	0.240027
3.48536	0.147059	0.234219
3.51464	0.147059	0.231541
3.54393	0.147059	0.223415
3.57322	0.147059	0.2143
3.60251	0.147059	0.204309
3.6318	0.147059	0.19721
3.66109	0.147059	0.189484
3.69038	0.147059	0.184591
3.71967	0.147059	0.177732
3.74895	0.147059	0.173982
3.77824	0.147059	0.167278
3.80753	0.147059	0.167517
3.83682	0.147059	0.173832
3.86611	0.147059	0.174093
3.8954	0.147059	0.174024
3.92469	0.147059	0.173979
3.95397	0.147059	0.177199
3.98326	0.147059	0.180806
4.01255	0.147059	0.185504
4.04184	0.147059	0.192748
4.07113	0.147059	0.200197
4.10042	0.147059	0.209373
4.12971	0.147059	0.220886
4.159	0.147059	0.226511
4.18828	0.147059	0.233207
4.21757	0.147059	0.241292
4.24686	0.147059	0.246876
4.27615	0.147059	0.257024
4.30544	0.147059	0.266437
4.33473	0.147059	0.259267
4.36402	0.147059	0.262951
4.39331	0.147059	0.248894
4.42259	0.147059	0.241619
4.45188	0.147059	0.23345
4.48117	0.147059	0.223473
4.51046	0.147059	0.221653
4.53975	0.147059	0.207587
4.56904	0.147059	0.197384
4.59833	0.147059	0.195765
4.62762	0.147059	0.192133
4.6569	0.147059	0.192571
4.68619	0.147059	0.194513
4.71548	0.147059	0.184243
4.74477	0.147059	0.185165
4.77406	0.147059	0.194519
4.80335	0.147059	0.197356
4.83264	0.147059	0.208453
4.86192	0.147059	0.207692
4.89121	0.147059	0.214051
4.9205	0.147059	0.225513
4.94979	0.147059	0.242255
4.97908	0.147059	0.260604
5.00837	0.147059	0.270586
5.03766	0.147059	0.276441
5.06695	0.147059	0.275234
5.09623	0.147059	0.27961
5.12552	0.147059	0.294426
5.15481	0.147059	0.286234
5.1841	0.147059	0.275275
5.21339	0.147059	0.263375
5.24268	0.147059	0.26363
5.27197	0.147059	0.246434
5.30126	0.147059	0.231899
5.33054	0.147059	0.222442
5.35983	0.147059	0.214049
5.38912	0.147059	0.208405
5.41841	0.147059	0.204537
5.4477	0.147059	0.202631
5.47699	0.147059	0.198883
5.50628	0.147059	0.196189
5.53556	0.147059	0.199187
5.56485	0.147059	0.203671
5.59414	0.147059	0.209436
5.62343	0.147059	0.216378
5.65272	0.147059	0.226171
5.68201	0.147059	0.225231
5.7113	0.147059	0.225747
5.74059	0.147059	0.227439
5.76987	0.147059	0.226385
5.79916	0.147059	0.221506
5.82845	0.147059	0.220462
5.85774	0.147059	0.220644
5.88703	0.147059	0.217376
5.91632	0.147059	0.215237
5.94561	0.147059	0.212222
5.9749	0.147059	0.212028
6.00418	0.147059	0.210485
6.03347	0.147059	0.208007
6.06276	0.147059	0.209472
6.09205	0.147059	0.20877
6.12134	0.147059	0.205591
6.15063	0.147059	0.204623
6.17992	0.147059	0.204488
6.20921	0.147059	0.203476
6.23849	0.147059	0.203866
6.26778	0.147059	0.204403
6.29707	0.147059	0.20546
6.32636	0.147059	0.204196
6.35565	0.147059	0.204651
6.38494	0.147059	0.205051
6.41423	0.147059	0.203063
6.44351	0.147059	0.201615
6.4728	0.147059	0.202036
6.50209	0.147059	0.201386
6.53138	0.147059	0.200691
6.56067	0.147059	0.200423
6.58996	0.147059	0.200597
6.61925	0.147059	0.199896
6.64854	0.147059	0.198931
6.67782	0.147059	0.199648
6.70711	0.147059	0.1997
6.7364	0.147059	0.199664
6.76569	0.147059	0.200114
6.79498	0.147059	0.201323
6.82427	0.147059	0.201715
6.85356	0.147059	0.199646
6.88285	0.147059	0.198939
6.91213	0.147059	0.20184
6.94142	0.147059	0.201851
6.97071	0.147059	0.201496
7	0.147059	0.203076
0	0.176471	0.192059
0.0292887	0.176471	0.191152
0.0585774	0.176471	0.191963
0.0878661	0.176471	0.192357
0.117155	0.176471	0.19307
0.146444	0.176471	0.194635
0.175732	0.176471	0.195741
0.205021	0.176471	0.194774
0.23431	0.176471	0.193398
0.263598	0.176471	0.193103
0.292887	0.176471	0.193746
0.322176	0.176471	0.194618
0.351464	0.176471	0.193883
0.380753	0.176471	0.193818
0.410042	0.176471	0.194123
0.439331	0.176471	0.193064
0.468619	0.176471	0.191064
0.497908	0.176471	0.190543
0.527197	0.176471	0.191414
0.556485	0.176471	0.190835
0.585774	0.176471	0.190449
0.615063	0.176471	0.191613
0.644351	0.176471	0.194824
0.67364	0.176471	0.196071
0.702929	0.176471	0.19374
0.732218	0.176471	0.197251
0.761506	0.176471	0.20238
0.790795	0.176471	0.206851
0.820084	0.176471	0.216756
0.849372	0.176471	0.219237
0.878661	0.176471	0.220197
0.90795	0.176471	0.220269
0.937238	0.176471	0.222759
0.966527	0.176471	0.226633
0.995816	0.176471	0.21252
1.0251	0.176471	0.205227
1.05439	0.176471	0.197421
1.08368	0.176471	0.191942
1.11297	0.176471	0.186597
1.14226	0.176471	0.178771
1.17155	0.176471	0.170228
1.20084	0.176471	0.164258
1.23013	0.176471	0.16139
1.25941	0.176471	0.160964
1.2887	0.176471	0.158421
1.31799	0.176471	0.156224
1.34728	0.176471	0.159962
1.37657	0.176471	0.158537
1.40586	0.176471	0.161398
1.43515	0.176471	0.163599
1.46444	0.176471	0.16773
1.49372	0.176471	0.17982
1.52301	0.176471	0.183781
1.5523	0.176471	0.195692
1.58159	0.176471	0.197358
1.61088	0.176471	0.204374
1.64017	0.176471	0.224764
1.66946	0.176471	0.230659
1.69874	0.176471	0.235487
1.72803	0.176471	0.236379
1.75732	0.176471	0.239247
1.78661	0.176471	0.239248
1.8159	0.176471	0.245249
1.84519	0.176471	0.236617
1.87448	0.176471	0.227429
1.90377	0.176471	0.216787
1.93305	0.176471	0.21035
1.96234	0.176471	0.2155
1.99163	0.176471	0.205989
2.02092	0.176471	0.198056
2.05021	0.176471	0.19273
2.0795	0.176471	0.186247
2.10879	0.176471	0.192268
2.13808	0.176471	0.188362
2.16736	0.176471	0.179671
2.19665	0.176471	0.17777
2.22594	0.176471	0.183159
2.25523	0.176471	0.197156
2.28452	0.176471	0.199346
2.31381	0.176471	0.204734
2.3431	0.176471	0.214467
2.37238	0.176471	0.229239
2.40167	0.176471	0.239729
2.43096	0.176471	0.243423
2.46025	0.176471	0.255934
2.48954	0.176471	0.262054
2.51883	0.176471	0.268725
2.54812	0.176471	0.276975
2.57741	0.176471	0.278699
2.60669	0.176471	0.277028
2.63598	0.176471	0.27679
2.66527	0.176471	0.276505
2.69456	0.176471	0.280707
2.72385	0.176471	0.281006
2.75314	0.176471	0.256906
2.78243	0.176471	0.260777
2.81172	0.176471	0.252275
2.841	0.176471	0.233502
2.87029	0.176471	0.223583
2.89958	0.176471	0.215909
2.92887	0.176471	0.206371
2.95816	0.176471	0.200114
2.98745	0.176471	0.194846
3.01674	0.176471	0.206624
3.04603	0.176471	0.198999
3.07531	0.176471	0.206234
3.1046	0.176471	0.202012
3.13389	0.176471	0.210865
3.16318	0.176471	0.220418
3.19247	0.176471	0.225284
3.22176	0.176471	0.2272
3.25105	0.176471	0.235341
3.28033	0.176471	0.241175
3.30962	0.176471	0.245872
3.33891	0.176471	0.24968
3.3682	0.176471	0.258307
3.39749	0.176471	0.264799
3.42678	0.176471	0.269591
3.45607	0.176471	0.266615
3.48536	0.176471	0.262796
3.51464	0.176471	0.259693
3.54393	0.176471	0.25295
3.57322	0.176471	0.241451
3.60251	0.176471	0.225811
3.6318	0.176471	0.22286
3.66109	0.176471	0.219548
3.69038	0.176471	0.203774
3.71967	0.176471	0.195752
3.74895	0.176471	0.191888
3.77824	0.176471	0.193793
3.80753	0.176471	0.186953
3.83682	0.176471	0.181745
3.86611	0.176471	0.184361
3.8954	0.176471	0.18499
3.92469	0.176471	0.186773
3.95397	0.176471	0.184426
3.98326	0.176471	0.18922
4.01255	0.176471	0.195794
4.04184	0.176471	0.204029
4.07113	0.176471	0.21399
4.10042	0.176471	0.224494
4.12971	0.176471	0.233276
4.159	0.176471	0.243971
4.18828	0.176471	0.255711
4.21757	0.176471	0.262051
4.24686	0.176471	0.27679
4.27615	0.176471	0.288981
4.30544	0.176471	0.294343
4.33473	0.176471	0.290126
4.36402	0.176471	0.282249
4.39331	0.176471	0.297562
4.42259	0.176471	0.298238
4.45188	0.176471	0.261706
4.48117	0.176471	0.254122
4.51046	0.176471	0.256347
4.53975	0.176471	0.274847
4.56904	0.176471	0.265407
4.59833	0.176471	0.219292
4.62762	0.176471	0.212706
4.6569	0.176471	0.216168
4.68619	0.176471	0.234736
4.71548	0.176471	0.219057
4.74477	0.176471	0.20031
4.77406	0.176471	0.205605
4.80335	0.176471	0.209254
4.83264	0.176471	0.219195
4.86192	0.176471	0.230781
4.89121	0.176471	0.24029
4.9205	0.176471	0.244862
4.94979	0.176471	0.256664
4.97908	0.176471	0.277164
5.00837	0.176471	0.312646
5.03766	0.176471	0.330314
5.06695	0.176471	0.306619
5.09623	0.176471	0.31355
5.12552	0.176471	0.335207
5.15481	0.176471	0.340347
5.1841	0.176471	0.323952
5.21339	0.176471	0.290593
5.24268	0.176471	0.292332
5.27197	0.176471	0.288233
5.30126	0.176471	0.271518
5.33054	0.176471	0.273694
5.35983	0.176471	0.238997
5.38912	0.176471	0.240074
5.41841	0.176471	0.262238
5.4477	0.176471	0.230231
5.47699	0.176471	0.219658
5.50628	0.176471	0.232148
5.53556	0.176471	0.249247
5.56485	0.176471	0.232354
5.59414	0.176471	0.233467
5.62343	0.176471	0.251971
5.65272	0.176471	0.260425
5.68201	0.176471	0.254408
5.7113	0.176471	0.240308
5.74059	0.176471	0.247392
5.76987	0.176471	0.243977
5.79916	0.176471	0.232955
5.82845	0.176471	0.227533
5.85774	0.176471	0.222579
5.88703	0.176471	0.217999
5.91632	0.176471	0.215514
5.94561	0.176471	0.213152
5.9749	0.176471	0.212499
6.00418	0.176471	0.210944
6.03347	0.176471	0.210391
6.06276	0.176471	0.210656
6.09205	0.176471	0.210164
6.12134	0.176471	0.209486
6.15063	0.176471	0.209065
6.17992	0.176471	0.206111
6.20921	0.176471	0.205269
6.23849	0.176471	0.207314
6.26778	0.176471	0.205756
6.29707	0.176471	0.205404
6.32636	0.176471	0.206609
6.35565	0.176471	0.207193
6.38494	0.176471	0.207312
6.41423	0.176471	0.204712
6.44351	0.176471	0.201453
6.4728	0.176471	0.201775
6.50209	0.176471	0.202634
6.53138	0.176471	0.202474
6.56067	0.176471	0.202338
6.58996	0.176471	0.202213
6.61925	0.176471	0.201462
6.64854	0.176471	0.200757
6.67782	0.176471	0.199229
6.70711	0.176471	0.201171
6.7364	0.176471	0.20129
6.76569	0.176471	0.203121
6.79498	0.176471	0.200607
6.82427	0.176471	0.199782
6.85356	0.176471	0.20216
6.88285	0.176471	0.199898
6.91213	0.176471	0.197484
6.94142	0.176471	0.200195
6.97071	0.176471	0.20373
7	0.176471	0.202314
0	0.205883	0.191935
0.0292887	0.205883	0.190916
0.0585774	0.205883	0.194984
0.0878661	0.205883	0.195819
0.117155	0.205883	0.19647
0.146444	0.205883	0.196122
0.175732	0.205883	0.197089
0.205021	0.205883	0.195893
0.23431	0.205883	0.196097
0.263598	0.205883	0.195277
0.292887	0.205883	0.195023
0.322176	0.205883	0.200429
0.351464	0.205883	0.19635
0.380753	0.205883	0.194376
0.410042	0.205883	0.19565
0.439331	0.205883	0.19546
0.468619	0.205883	0.19341
0.497908	0.205883	0.19238
0.527197	0.205883	0.19277
0.556485	0.205883	0.194456
0.585774	0.205883	0.19645
0.615063	0.205883	0.194414
0.644351	0.205883	0.195334
0.67364	0.205883	0.197447
0.702929	0.205883	0.201378
0.732218	0.205883	0.206265
0.761506	0.205883	0.212739
0.790795	0.205883	0.217681
0.820084	0.205883	0.222576
0.849372	0.205883	0.231911
0.878661	0.205883	0.235882
0.90795	0.205883	0.239046
0.937238	0.205883	0.237099
0.966527	0.205883	0.24297
0.995816	0.205883	0.239914
1.0251	0.205883	0.224835
1.05439	0.205883	0.220013
1.08368	0.205883	0.210915
1.11297	0.205883	0.210987
1.14226	0.205883	0.196963
1.17155	0.205883	0.184591
1.20084	0.205883	0.177972
1.23013	0.205883	0.172639
1.25941	0.205883	0.170938
1.2887	0.205883	0.174015
1.31799	0.205883	0.169154
1.34728	0.205883	0.167034
1.37657	0.205883	0.167622
1.40586	0.205883	0.16731
1.43515	0.205883	0.17411
1.46444	0.205883	0.184165
1.49372	0.205883	0.187707
1.52301	0.205883	0.192557
1.5523	0.205883	0.200159
1.58159	0.205883	0.221405
1.61088	0.205883	0.242844
1.64017	0.205883	0.239654
1.66946	0.205883	0.247846
1.69874	0.205883	0.261586
1.72803	0.205883	0.279231
1.75732	0.205883	0.276927
1.78661	0.205883	0.264665
1.8159	0.205883	0.259517
1.84519	0.205883	0.252148
1.87448	0.205883	0.244514
1.90377	0.205883	0.241539
1.93305	0.205883	0.240497
1.96234	0.205883	0.23483
1.99163	0.205883	0.218715
2.02092	0.205883	0.211911
2.05021	0.205883	0.207984
2.0795	0.205883	0.203578
2.10879	0.205883	0.199835
2.13808	0.205883	0.196128
2.16736	0.205883	0.198096
2.19665	0.205883	0.197264
2.22594	0.205883	0.199003
2.25523	0.205883	0.205414
2.28452	0.205883	0.216841
2.31381	0.205883	0.235984
2.3431	0.205883	0.238674
2.37238	0.205883	0.246494
2.40167	0.205883	0.264538
2.43096	0.205883	0.277931
2.46025	0.205883	0.280999
2.48954	0.205883	0.281966
2.51883	0.205883	0.299186
2.54812	0.205883	0.308807
2.57741	0.205883	0.314182
2.60669	0.205883	0.318315
2.63598	0.205883	0.304063
2.66527	0.205883	0.30606
2.69456	0.205883	0.297349
2.72385	0.205883	0.294023
2.75314	0.205883	0.28139
2.78243	0.205883	0.270582
2.81172	0.205883	0.260248
2.841	0.205883	0.254592
2.87029	0.205883	0.232188
2.89958	0.205883	0.224596
2.92887	0.205883	0.215319
2.95816	0.205883	0.207327
2.98745	0.205883	0.222451
3.01674	0.205883	0.221727
3.04603	0.205883	0.214131
3.07531	0.205883	0.217515
3.1046	0.205883	0.225919
3.13389	0.205883	0.238701
3.16318	0.205883	0.241519
3.19247	0.205883	0.239136
3.22176	0.205883	0.25408
3.25105	0.205883	0.272025
3.28033	0.205883	0.274934
3.30962	0.205883	0.268509
3.33891	0.205883	0.276218
3.3682	0.205883	0.283264
3.39749	0.205883	0.296557
3.42678	0.205883	0.296998
3.45607	0.205883	0.296598
3.48536	0.205883	0.293332
3.51464	0.205883	0.290917
3.54393	0.205883	0.283687
3.57322	0.205883	0.266194
3.60251	0.205883	0.259734
3.6318	0.205883	0.25659
3.66109	0.205883	0.241339
3.69038	0.205883	0.228393
3.71967	0.205883	0.218502
3.74895	0.205883	0.219565
3.77824	0.205883	0.217154
3.80753	0.205883	0.209817
3.83682	0.205883	0.204478
3.86611	0.205883	0.203427
3.8954	0.205883	0.207952
3.92469	0.205883	0.206365
3.95397	0.205883	0.205822
3.98326	0.205883	0.206742
4.01255	0.205883	0.212786
4.04184	0.205883	0.220991
4.07113	0.205883	0.233833
4.10042	0.205883	0.241387
4.12971	0.205883	0.254509
4.159	0.205883	0.267094
4.18828	0.205883	0.278755
4.21757	0.205883	0.291394
4.24686	0.205883	0.302518
4.27615	0.205883	0.311933
4.30544	0.205883	0.313228
4.33473	0.205883	0.309228
4.36402	0.205883	0.305931
4.39331	0.205883	0.296756
4.42259	0.205883	0.288393
4.45188	0.205883	0.278087
4.48117	0.205883	0.273685
4.51046	0.205883	0.258564
4.53975	0.205883	0.254087
4.56904	0.205883	0.251135
4.59833	0.205883	0.238674
4.62762	0.205883	0.230417
4.6569	0.205883	0.221039
4.68619	0.205883	0.221027
4.71548	0.205883	0.222578
4.74477	0.205883	0.216695
4.77406	0.205883	0.218169
4.80335	0.205883	0.224948
4.83264	0.205883	0.239509
4.86192	0.205883	0.242876
4.89121	0.205883	0.250955
4.9205	0.205883	0.267746
4.94979	0.205883	0.282421
4.97908	0.205883	0.296413
5.00837	0.205883	0.311621
5.03766	0.205883	0.316688
5.06695	0.205883	0.326195
5.09623	0.205883	0.337244
5.12552	0.205883	0.347724
5.15481	0.205883	0.346786
5.1841	0.205883	0.344995
5.21339	0.205883	0.336466
5.24268	0.205883	0.318973
5.27197	0.205883	0.304803
5.30126	0.205883	0.293975
5.33054	0.205883	0.284856
5.35983	0.205883	0.267852
5.38912	0.205883	0.262905
5.41841	0.205883	0.259661
5.4477	0.205883	0.248788
5.47699	0.205883	0.242372
5.50628	0.205883	0.243952
5.53556	0.205883	0.248481
5.56485	0.205883	0.248202
5.59414	0.205883	0.257861
5.62343	0.205883	0.26532
5.65272	0.205883	0.2703
5.68201	0.205883	0.261201
5.7113	0.205883	0.256469
5.74059	0.205883	0.256464
5.76987	0.205883	0.257064
5.79916	0.205883	0.243591
5.82845	0.205883	0.235907
5.85774	0.205883	0.229984
5.88703	0.205883	0.226485
5.91632	0.205883	0.2189
5.94561	0.205883	0.215677
5.9749	0.205883	0.212847
6.00418	0.205883	0.212276
6.03347	0.205883	0.211944
6.06276	0.205883	0.210793
6.09205	0.205883	0.209495
6.12134	0.205883	0.206774
6.15063	0.205883	0.205419
6.17992	0.205883	0.204935
6.20921	0.205883	0.204143
6.23849	0.205883	0.203645
6.26778	0.205883	0.205774
6.29707	0.205883	0.206744
6.32636	0.205883	0.204783
6.35565	0.205883	0.203403
6.38494	0.205883	0.204285
6.41423	0.205883	0.204182
6.44351	0.205883	0.201943
6.4728	0.205883	0.202305
6.50209	0.205883	0.204863
6.53138	0.205883	0.204592
6.56067	0.205883	0.20323
6.58996	0.205883	0.204249
6.61925	0.205883	0.203006
6.64854	0.205883	0.202514
6.67782	0.205883	0.20306
6.70711	0.205883	0.200628
6.7364	0.205883	0.202526
6.76569	0.205883	0.200599
6.79498	0.205883	0.200095
6.82427	0.205883	0.200314
6.85356	0.205883	0.2012
6.88285	0.205883	0.200983
6.91213	0.205883	0.200956
6.94142	0.205883	0.201037
6.97071	0.205883	0.202075
7	0.205883	0.203031
0	0.235294	0.194282
0.0292887	0.235294	0.192768
0.0585774	0.235294	0.193899
0.0878661	0.235294	0.195045
0.117155	0.235294	0.194281
0.146444	0.235294	0.195879
0.175732	0.235294	0.193959
0.205021	0.235294	0.194162
0.23431	0.235294	0.19601
0.263598	0.235294	0.197
0.292887	0.235294	0.19686
0.322176	0.235294	0.19701
0.351464	0.235294	0.196242
0.380753	0.235294	0.194678
0.410042	0.235294	0.193435
0.439331	0.235294	0.19353
0.468619	0.235294	0.193625
0.497908	0.235294	0.194305
0.527197	0.235294	0.195486
0.556485	0.235294	0.196795
0.585774	0.235294	0.196643
0.615063	0.235294	0.200235
0.644351	0.235294	0.204903
0.67364	0.235294	0.206809
0.702929	0.235294	0.210936
0.732218	0.235294	0.218246
0.761506	0.235294	0.227554
0.790795	0.235294	0.235028
0.820084	0.235294	0.239864
0.849372	0.235294	0.24755
0.878661	0.235294	0.254679
0.90795	0.235294	0.25865
0.937238	0.235294	0.265152
0.966527	0.235294	0.264411
0.995816	0.235294	0.258616
1.0251	0.235294	0.250577
1.05439	0.235294	0.241829
1.08368	0.235294	0.22889
1.11297	0.235294	0.223032
1.14226	0.235294	0.213619
1.17155	0.235294	0.205226
1.20084	0.235294	0.195261
1.23013	0.235294	0.189883
1.25941	0.235294	0.186932
1.2887	0.235294	0.184216
1.31799	0.235294	0.183081
1.34728	0.235294	0.181858
1.37657	0.235294	0.183865
1.40586	0.235294	0.184263
1.43515	0.235294	0.186429
1.46444	0.235294	0.196249
1.49372	0.235294	0.200124
1.52301	0.235294	0.207414
1.5523	0.235294	0.216968
1.58159	0.235294	0.232429
1.61088	0.235294	0.249794
1.64017	0.235294	0.258268
1.66946	0.235294	0.266097
1.69874	0.235294	0.278152
1.72803	0.235294	0.290062
1.75732	0.235294	0.296985
1.78661	0.235294	0.298874
1.8159	0.235294	0.291619
1.84519	0.235294	0.286078
1.87448	0.235294	0.284266
1.90377	0.235294	0.272122
1.93305	0.235294	0.264071
1.96234	0.235294	0.252724
1.99163	0.235294	0.253049
2.02092	0.235294	0.254753
2.05021	0.235294	0.248561
2.0795	0.235294	0.242392
2.10879	0.235294	0.230206
2.13808	0.235294	0.225641
2.16736	0.235294	0.227724
2.19665	0.235294	0.23884
2.22594	0.235294	0.237784
[truncated: 21,043 more rows]
