# Supplementary material for: Systematic modulation of charge and spin in graphene nanoribbons on MgO
Source: Nat Commun. 2025 Jul 1;16:5632. doi: 10.1038/s41467-025-60767-5 (PMC12218530; doi:10.1038/s41467-025-60767-5)
Supplement: Supplementary file 3 — Source Data [file 41467_2025_60767_MOESM3_ESM.zip › Source Data/Figure 3a.xlsx]

## Sheet: Figure 3a
318 L=6 Ag001		318 L=6 MgO
Bias / V	dI/dV (arb. units)	Bias / V	dI/dV (arb. units)
0.5	0.8077	-0.45	0.54288
0.49608	0.72099	-0.44906	0.51487
0.49216	0.7166	-0.44813	0.55557
0.48824	0.75066	-0.44719	0.75749
0.48431	0.7449	-0.44625	0.69236
0.48039	0.68937	-0.44532	0.44395
0.47647	0.68879	-0.44438	0.407
0.47255	0.71063	-0.44344	0.50976
0.46863	0.62759	-0.44251	0.55114
0.46471	0.65126	-0.44157	0.55546
0.46078	0.6311	-0.44064	0.77541
0.45686	0.65072	-0.4397	0.81079
0.45294	0.61465	-0.43876	0.68108
0.44902	0.62052	-0.43783	0.47495
0.4451	0.63024	-0.43689	0.53431
0.44118	0.59156	-0.43595	0.71176
0.43726	0.59815	-0.43502	0.6452
0.43333	0.62556	-0.43408	0.4691
0.42941	0.61713	-0.43314	0.38144
0.42549	0.56339	-0.43221	0.46223
0.42157	0.62443	-0.43127	0.53815
0.41765	0.57836	-0.43033	0.6511
0.41373	0.63008	-0.4294	0.74255
0.4098	0.69175	-0.42846	0.59354
0.40588	0.60395	-0.42752	0.52519
0.40196	0.61265	-0.42659	0.63857
0.39804	0.63375	-0.42565	0.66233
0.39412	0.61693	-0.42472	0.57354
0.3902	0.61455	-0.42378	0.58093
0.38627	0.64958	-0.42284	0.7961
0.38235	0.63998	-0.42191	0.76947
0.37843	0.63714	-0.42097	0.66898
0.37451	0.65819	-0.42003	0.52958
0.37059	0.66025	-0.4191	0.47746
0.36667	0.62801	-0.41816	0.60507
0.36274	0.63164	-0.41722	0.65268
0.35882	0.70081	-0.41629	0.75759
0.3549	0.7	-0.41535	0.70996
0.35098	0.72146	-0.41442	0.77524
0.34706	0.74197	-0.41348	0.656
0.34314	0.80898	-0.41254	0.67901
0.33922	0.6992	-0.41161	0.76499
0.33529	0.67148	-0.41067	0.7962
0.33137	0.71791	-0.40973	0.59315
0.32745	0.79514	-0.4088	0.46531
0.32353	0.77827	-0.40786	0.527
0.31961	0.82279	-0.40692	0.72449
0.31569	0.82653	-0.40599	0.73058
0.31176	0.86055	-0.40505	0.70525
0.30784	0.84012	-0.40411	0.80803
0.30392	0.92843	-0.40318	0.8569
0.3	0.86699	-0.40224	0.80717
0.29608	0.92943	-0.4013	0.59342
0.29216	0.92789	-0.40037	0.56824
0.28824	0.95527	-0.39943	0.62532
0.28431	0.99159	-0.39849	0.68718
0.28039	0.99548	-0.39756	0.67073
0.27647	1.01343	-0.39662	0.71827
0.27255	0.98452	-0.39569	0.82225
0.26863	1.05999	-0.39475	0.88825
0.26471	1.10397	-0.39381	0.8523
0.26078	1.03483	-0.39288	0.91918
0.25686	1.06951	-0.39194	0.8614
0.25294	1.11849	-0.391	0.92943
0.24902	1.09292	-0.39007	0.90369
0.2451	1.11718	-0.38913	0.89609
0.24118	1.0895	-0.38819	0.83184
0.23725	1.07112	-0.38726	0.8658
0.23333	1.08997	-0.38632	0.8528
0.22941	1.10862	-0.38538	0.82281
0.22549	1.07818	-0.38445	0.85436
0.22157	1.04497	-0.38351	0.99002
0.21765	1.03897	-0.38258	1.06345
0.21373	1.06292	-0.38164	1.11527
0.2098	1.06695	-0.3807	1.00828
0.20588	1.05431	-0.37977	0.94453
0.20196	1.06435	-0.37883	1.04072
0.19804	1.05688	-0.37789	1.11009
0.19412	1.00671	-0.37696	0.89042
0.1902	0.96248	-0.37602	0.78055
0.18628	0.92568	-0.37508	0.99248
0.18235	0.9448	-0.37415	1.2035
0.17843	0.9266	-0.37321	1.0084
0.17451	0.88506	-0.37227	0.98278
0.17059	0.82175	-0.37134	0.91617
0.16667	0.81181	-0.3704	0.97153
0.16275	0.79689	-0.36946	0.85931
0.15882	0.77826	-0.36853	1.01889
0.1549	0.76001	-0.36759	0.96067
0.15098	0.73908	-0.36665	1.05582
0.14706	0.67725	-0.36572	1.02993
0.14314	0.71701	-0.36478	1.04928
0.13922	0.66388	-0.36385	0.86163
0.13529	0.67795	-0.36291	0.89015
0.13137	0.67858	-0.36197	0.87559
0.12745	0.63565	-0.36104	0.93119
0.12353	0.67579	-0.3601	1.00521
0.11961	0.64918	-0.35916	1.03667
0.11569	0.65966	-0.35823	1.06943
0.11177	0.61991	-0.35729	1.10378
0.10784	0.65762	-0.35636	1.09061
0.10392	0.63606	-0.35542	0.92618
0.1	0.65289	-0.35448	0.83674
0.09608	0.65058	-0.35355	0.94273
0.09216	0.67042	-0.35261	1.04645
0.08824	0.6427	-0.35167	0.97742
0.08431	0.64884	-0.35074	0.95105
0.08039	0.66021	-0.3498	0.95945
0.07647	0.67197	-0.34886	1.05724
0.07255	0.65744	-0.34793	0.97652
0.06863	0.6619	-0.34699	1.00699
0.06471	0.6865	-0.34605	0.90606
0.06078	0.67956	-0.34512	0.91994
0.05686	0.69988	-0.34418	0.85593
0.05294	0.7241	-0.34324	0.87413
0.04902	0.71644	-0.34231	0.81745
0.0451	0.75108	-0.34137	0.94189
0.04118	0.75002	-0.34043	0.92248
0.03725	0.7583	-0.3395	0.91898
0.03333	0.76698	-0.33856	0.89703
0.02941	0.78594	-0.33763	0.99812
0.02549	0.77856	-0.33669	0.98769
0.02157	0.83483	-0.33575	1.009
0.01765	0.84989	-0.33482	0.95323
0.01373	0.86384	-0.33388	1.04466
0.0098	0.88341	-0.33294	1.08329
0.00588	0.92178	-0.33201	1.01681
0.00196	0.95704	-0.33107	0.97873
-0.00196	1.01328	-0.33013	1.06623
-0.00588	1.0467	-0.3292	1.12021
-0.0098	1.08154	-0.32826	0.96039
-0.01373	1.16963	-0.32732	0.93576
-0.01765	1.19538	-0.32639	1.00564
-0.02157	1.23628	-0.32545	1.14686
-0.02549	1.2489	-0.32452	1.084
-0.02941	1.29178	-0.32358	1.02063
-0.03333	1.31869	-0.32264	1.04719
-0.03725	1.32713	-0.32171	1.18291
-0.04118	1.28479	-0.32077	1.20598
-0.0451	1.31034	-0.31983	1.19375
-0.04902	1.31064	-0.3189	1.21551
-0.05294	1.29282	-0.31796	1.16077
-0.05686	1.23714	-0.31702	1.27771
-0.06078	1.19862	-0.31609	1.3858
-0.06471	1.15716	-0.31515	1.50433
-0.06863	1.13012	-0.31421	1.36594
-0.07255	1.08145	-0.31328	1.38357
-0.07647	1.03739	-0.31234	1.40816
-0.08039	1.03062	-0.3114	1.52127
-0.08431	1.00058	-0.31047	1.61281
-0.08824	0.9582	-0.30953	1.66619
-0.09216	0.94005	-0.3086	1.61639
-0.09608	0.92038	-0.30766	1.61199
-0.1	0.90837	-0.30672	1.65739
-0.10392	0.8952	-0.30579	1.60742
-0.10784	0.86083	-0.30485	1.57967
-0.11177	0.86411	-0.30391	1.63881
-0.11569	0.8583	-0.30298	1.66761
-0.11961	0.79915	-0.30204	1.78155
-0.12353	0.85159	-0.3011	1.95097
-0.12745	0.8291	-0.30017	1.9783
-0.13137	0.83095	-0.29923	1.86219
-0.13529	0.8193	-0.29829	1.7422
-0.13922	0.86504	-0.29736	1.6654
-0.14314	0.79112	-0.29642	1.51245
-0.14706	0.79751	-0.29549	1.64783
-0.15098	0.85777	-0.29455	1.78348
-0.1549	0.8326	-0.29361	1.83668
-0.15882	0.85293	-0.29268	1.74014
-0.16275	0.89829	-0.29174	1.71072
-0.16667	0.84348	-0.2908	1.68629
-0.17059	0.89225	-0.28987	1.53254
-0.17451	0.85128	-0.28893	1.37539
-0.17843	0.85326	-0.28799	1.23576
-0.18235	0.87209	-0.28706	1.23163
-0.18628	0.884	-0.28612	1.19129
-0.1902	0.8641	-0.28518	1.16044
-0.19412	0.89807	-0.28425	1.0455
-0.19804	0.85771	-0.28331	0.97127
-0.20196	0.89642	-0.28237	0.99751
-0.20588	0.86474	-0.28144	1.0716
-0.2098	0.90181	-0.2805	1.03046
-0.21373	0.87454	-0.27957	0.99125
-0.21765	0.87729	-0.27863	1.02283
-0.22157	0.89807	-0.27769	0.92974
-0.22549	0.87582	-0.27676	0.86062
-0.22941	0.86525	-0.27582	0.88284
-0.23333	0.86804	-0.27488	0.9288
-0.23725	0.88931	-0.27395	0.83873
-0.24118	0.85783	-0.27301	0.86346
-0.2451	0.91024	-0.27207	0.9029
-0.24902	0.87775	-0.27114	0.88488
-0.25294	0.89761	-0.2702	0.81947
-0.25686	0.94301	-0.26926	0.78204
-0.26078	0.90296	-0.26833	0.73496
-0.26471	0.8942	-0.26739	0.70863
-0.26863	0.9035	-0.26646	0.71257
-0.27255	0.91197	-0.26552	0.71726
-0.27647	0.93628	-0.26458	0.79963
-0.28039	0.97702	-0.26364	0.8368
-0.28431	0.93411	-0.26271	0.86256
-0.28824	0.94322	-0.26177	0.86421
-0.29216	0.96378	-0.26084	0.86601
-0.29608	0.97462	-0.2599	0.78717
-0.3	1.02151	-0.25896	0.7146
-0.30392	0.97635	-0.25803	0.75705
-0.30784	1.05779	-0.25709	0.86241
-0.31176	0.96036	-0.25615	0.94861
-0.31569	1.01942	-0.25522	0.86762
-0.31961	1.04661	-0.25428	0.90784
-0.32353	1.01991	-0.25334	0.94667
-0.32745	1.03339	-0.25241	0.9535
-0.33137	1.06827	-0.25147	0.88154
-0.33529	1.0554	-0.25054	0.91928
-0.33922	1.08336	-0.2496	0.93896
-0.34314	1.04635	-0.24866	0.96463
-0.34706	1.06534	-0.24773	1.05443
-0.35098	1.08417	-0.24679	1.08003
-0.3549	1.10985	-0.24585	1.03784
-0.35882	1.10164	-0.24492	1.00198
-0.36274	1.1363	-0.24398	1.095
-0.36667	1.0644	-0.24304	1.18419
-0.37059	1.09177	-0.24211	1.2652
-0.37451	1.08478	-0.24117	1.37581
-0.37843	1.08136	-0.24023	1.4412
-0.38235	1.10134	-0.2393	1.42304
-0.38627	1.08118	-0.23836	1.42952
-0.3902	1.10621	-0.23743	1.57272
-0.39412	1.06975	-0.23649	1.59288
-0.39804	1.09065	-0.23555	1.61511
-0.40196	1.10748	-0.23462	1.67395
-0.40588	1.11126	-0.23368	1.78076
-0.4098	1.1869	-0.23274	1.89485
-0.41373	1.14427	-0.23181	2.08774
-0.41765	1.13742	-0.23087	2.17335
-0.42157	1.08879	-0.22993	2.07735
-0.42549	1.1111	-0.229	1.95556
-0.42941	1.12414	-0.22806	1.90664
-0.43333	1.15841	-0.22712	1.90535
-0.43726	1.10411	-0.22619	2.03471
-0.44118	1.14569	-0.22525	2.31854
-0.4451	1.13433	-0.22431	2.57754
-0.44902	1.08269	-0.22338	2.62332
-0.45294	1.09706	-0.22244	2.44715
-0.45686	1.13906	-0.22151	2.05548
-0.46078	1.1729	-0.22057	1.47456
-0.46471	1.06131	-0.21963	0.96737
-0.46863	1.12625	-0.2187	0.74751
-0.47255	1.15541	-0.21776	1.2051
-0.47647	1.07284	-0.21682	2.31894
-0.48039	1.07659	-0.21589	3.12618
-0.48431	1.1478	-0.21495	2.4936
-0.48824	1.11378	-0.21401	1.1302
-0.49216	1.09979	-0.21308	0.29198
-0.49608	1.0645	-0.21214	0.16313
-0.5	1.01588	-0.2112	0.12746
		-0.21027	0.09597
		-0.20933	0.10026
		-0.2084	0.08986
		-0.20746	0.05215
		-0.20652	0.0733
		-0.20559	0.09248
		-0.20465	0.0678
		-0.20371	0.04161
		-0.20278	0.06531
		-0.20184	0.05401
		-0.2009	0.04699
		-0.19997	0.05865
		-0.19903	0.07155
		-0.19809	0.03645
		-0.19716	0.03599
		-0.19622	0.03428
		-0.19528	0.03535
		-0.19435	0.03509
		-0.19341	0.06211
		-0.19248	0.02848
		-0.19154	0.01383
		-0.1906	0.03849
		-0.18967	0.07252
		-0.18873	0.03372
		-0.18779	0.02785
		-0.18686	0.0705
		-0.18592	0.07513
		-0.18498	0.03271
		-0.18405	0.01997
		-0.18311	0.03263
		-0.18217	0.00978
		-0.18124	0.01719
		-0.1803	0.03361
		-0.17937	0.03277
		-0.17843	0.0261
		-0.17749	0.05683
		-0.17656	0.04867
		-0.17562	0.01161
		-0.17468	0.01456
		-0.17375	0.04045
		-0.17281	0.02688
		-0.17187	0.01672
		-0.17094	0.04118
		-0.17	0.06072
		0.13	0.03569
		0.13097	0.00672
		0.13194	0.00561
		0.1329	0.00333
		0.13387	0.00152
		0.13484	0.02135
		0.13581	0.02797
		0.13677	0.03325
		0.13774	0.05182
		0.13871	0.03841
		0.13968	0.000483631
		0.14065	0.01048
		0.14161	0.05485
		0.14258	0.0495
		0.14355	0.03727
		0.14452	0.05855
		0.14548	0.04126
		0.14645	0.02876
		0.14742	0.03808
		0.14839	0.0467
		0.14935	0.03098
		0.15032	0.05066
		0.15129	0.06234
		0.15226	0.02406
		0.15323	0.04012
		0.15419	0.08814
		0.15516	0.08698
		0.15613	0.03962
		0.1571	0.05088
		0.15807	0.06636
		0.15903	0.07172
		0.16	0.07339
		0.16097	0.1528
		0.16194	0.47181
		0.1629	0.91524
		0.16387	1.03062
		0.16484	0.6664
		0.16581	0.31585
		0.16677	0.23978
		0.16774	0.32534
		0.16871	0.48548
		0.16968	0.74603
		0.17065	0.92493
		0.17161	0.92521
		0.17258	0.83087
		0.17355	0.72314
		0.17452	0.64013
		0.17548	0.61582
		0.17645	0.67205
		0.17742	0.72294
		0.17839	0.74711
		0.17935	0.74405
		0.18032	0.72745
		0.18129	0.6657
		0.18226	0.62904
		0.18323	0.61031
		0.18419	0.59007
		0.18516	0.56254
		0.18613	0.58214
		0.1871	0.565
		0.18807	0.5155
		0.18903	0.50603
		0.19	0.49348
		0.19097	0.46945
		0.19193	0.42475
		0.1929	0.40708
		0.19387	0.36333
		0.19484	0.38974
		0.19581	0.38826
		0.19677	0.31999
		0.19774	0.2925
		0.19871	0.32227
		0.19968	0.35502
		0.20065	0.37513
		0.20161	0.40653
		0.20258	0.35117
		0.20355	0.29592
		0.20452	0.31681
		0.20548	0.30016
		0.20645	0.27391
		0.20742	0.34541
		0.20839	0.38182
		0.20935	0.31333
		0.21032	0.24034
		0.21129	0.28409
		0.21226	0.27424
		0.21323	0.29469
		0.21419	0.26938
		0.21516	0.26132
		0.21613	0.23681
		0.2171	0.26894
		0.21807	0.27874
		0.21903	0.25739
		0.22	0.29958
		0.22097	0.32197
		0.22193	0.31521
		0.2229	0.2756
		0.22387	0.28052
		0.22484	0.26854
		0.22581	0.27214
		0.22677	0.28099
		0.22774	0.28299
		0.22871	0.29124
		0.22968	0.31467
		0.23065	0.30392
		0.23161	0.30231
		0.23258	0.34021
		0.23355	0.33187
		0.23452	0.34725
		0.23548	0.41094
		0.23645	0.52086
		0.23742	0.52706
		0.23839	0.53375
		0.23935	0.52557
		0.24032	0.48047
		0.24129	0.4436
		0.24226	0.47234
		0.24323	0.50599
		0.24419	0.48357
		0.24516	0.55926
		0.24613	0.62921
		0.2471	0.66518
		0.24807	0.62161
		0.24903	0.61081
		0.25	0.54027
		0.25097	0.51216
		0.25194	0.51509
		0.2529	0.47287
		0.25387	0.43213
		0.25484	0.48023
		0.25581	0.54513
		0.25677	0.52059
		0.25774	0.5039
		0.25871	0.48935
		0.25968	0.44863
		0.26064	0.39846
		0.26161	0.40052
		0.26258	0.36302
		0.26355	0.37813
		0.26452	0.39276
		0.26548	0.39565
		0.26645	0.3452
		0.26742	0.32736
		0.26839	0.30907
		0.26936	0.27171
		0.27032	0.2661
		0.27129	0.31053
		0.27226	0.36929
		0.27323	0.37088
		0.27419	0.2815
		0.27516	0.22813
		0.27613	0.27975
		0.2771	0.33729
		0.27807	0.25497
		0.27903	0.22732
		0.28	0.25749
		0.28097	0.25878
		0.28193	0.17554
		0.2829	0.2359
		0.28387	0.24625
		0.28484	0.22164
		0.28581	0.26071
		0.28677	0.31719
		0.28774	0.23405
		0.28871	0.226
		0.28968	0.29931
		0.29064	0.26477
		0.29161	0.24981
		0.29258	0.27917
		0.29355	0.25644
		0.29452	0.18144
		0.29548	0.24462
		0.29645	0.27973
		0.29742	0.24886
		0.29839	0.24111
		0.29936	0.22658
		0.30032	0.1949
		0.30129	0.19352
		0.30226	0.25676
		0.30323	0.2144
		0.30419	0.19635
		0.30516	0.18581
		0.30613	0.22858
		0.3071	0.16804
		0.30806	0.25627
		0.30903	0.26264
		0.31	0.24439
		0.31097	0.21199
		0.31194	0.3119
		0.3129	0.28291
		0.31387	0.27494
		0.31484	0.25326
		0.31581	0.29593
		0.31677	0.27549
		0.31774	0.30966
		0.31871	0.25174
		0.31968	0.18333
		0.32064	0.26455
		0.32161	0.28898
		0.32258	0.28649
		0.32355	0.29401
		0.32452	0.34628
		0.32548	0.25179
		0.32645	0.19544
		0.32742	0.24215
		0.32839	0.28002
		0.32936	0.27266
		0.33032	0.25563
		0.33129	0.22703
		0.33226	0.21576
		0.33323	0.24792
		0.33419	0.21325
		0.33516	0.21397
		0.33613	0.22458
		0.3371	0.27965
		0.33807	0.25691
		0.33903	0.26141
		0.34	0.17212
		0.34097	0.16411
		0.34193	0.15896
		0.3429	0.21832
		0.34387	0.20791
		0.34484	0.21618
		0.34581	0.14779
		0.34677	0.14272
		0.34774	0.22731
		0.34871	0.24811
		0.34968	0.19044
		0.35064	0.23324
		0.35161	0.27256
		0.35258	0.17936
		0.35355	0.08603
		0.35452	0.17593
		0.35548	0.2511
		0.35645	0.25638
		0.35742	0.22529
		0.35839	0.18766
		0.35936	0.13879
		0.36032	0.17181
		0.36129	0.20223
		0.36226	0.15364
		0.36323	0.11172
		0.36419	0.19162
		0.36516	0.19334
		0.36613	0.17615
		0.3671	0.19218
		0.36806	0.2181
		0.36903	0.19533
		0.37	0.20435
		0.37097	0.17589
		0.37194	0.13044
		0.3729	0.15734
		0.37387	0.20608
		0.37484	0.18657
		0.37581	0.20847
		0.37677	0.23559
		0.37774	0.19355
		0.37871	0.19345
		0.37968	0.26767
		0.38064	0.28601
		0.38161	0.16282
		0.38258	0.143
		0.38355	0.19253
		0.38452	0.19166
		0.38548	0.17193
		0.38645	0.17544
		0.38742	0.19021
		0.38839	0.13241
		0.38936	0.11644
		0.39032	0.05946
		0.39129	0.0495
		0.39226	0.10857
		0.39323	0.22426
		0.39419	0.26825
		0.39516	0.22048
		0.39613	0.17813
		0.3971	0.21041
		0.39807	0.22741
		0.39903	0.2167
		0.4	0.17621
