# Supplementary material for: Systematic modulation of charge and spin in graphene nanoribbons on MgO
Source: Nat Commun. 2025 Jul 1;16:5632. doi: 10.1038/s41467-025-60767-5 (PMC12218530; doi:10.1038/s41467-025-60767-5)
Supplement: Supplementary file 3 — Source Data [file 41467_2025_60767_MOESM3_ESM.zip › Source Data/Figure 3a_318L6_Ag001_HOMO.txt]

WSxM file copyright UAM
WSxM ASCII XYZ file
X[nm]		Y[nm]		Z[mV]
0	0	-14.3255
0.0219436	0	-27.1607
0.0438871	0	-7.94653
0.0658307	0	-2.9749
0.0877743	0	7.696
0.109718	0	19.9728
0.131661	0	19.8741
0.153605	0	9.8606
0.175549	0	-18.3919
0.197492	0	-20.4738
0.219436	0	-1.24899
0.241379	0	7.43016
0.263323	0	-19.9015
0.285266	0	9.84737
0.30721	0	11.9522
0.329154	0	-16.923
0.351097	0	-7.04554
0.373041	0	-3.96553
0.394984	0	2.171
0.416928	0	-17.9903
0.438871	0	-5.78252
0.460815	0	-12.5122
0.482759	0	7.11569
0.504702	0	-1.11822
0.526646	0	-9.8354
0.548589	0	0.698889
0.570533	0	-0.253831
0.592476	0	1.94463
0.61442	0	5.25149
0.636364	0	22.1218
0.658307	0	12.1538
0.680251	0	9.19291
0.702194	0	22.6837
0.724138	0	12.1768
0.746082	0	-0.665461
0.768025	0	1.67974
0.789969	0	-3.33062
0.811912	0	4.16836
0.833856	0	-9.63167
0.855799	0	-6.78221
0.877743	0	-8.7463
0.899687	0	24.1288
0.92163	0	26
0.943574	0	20.3143
0.965517	0	12.1398
0.987461	0	16.3518
1.0094	0	6.72051
1.03135	0	11.7429
1.05329	0	30.0218
1.07524	0	21.3291
1.09718	0	-12.2758
1.11912	0	-1.88867
1.14107	0	9.37697
1.16301	0	23.4995
1.18495	0	29.0265
1.2069	0	13.89
1.22884	0	-21.3536
1.25078	0	-14.5138
1.27273	0	1.46135
1.29467	0	-0.414168
1.31661	0	16.6283
1.33856	0	-1.31479
1.3605	0	-1.99107
1.38245	0	1.11731
1.40439	0	-1.86673
1.42633	0	22.5563
1.44828	0	20.4717
1.47022	0	-22.4692
1.49216	0	-30.5673
1.51411	0	7.14251
1.53605	0	10.0755
1.55799	0	14.5753
1.57994	0	0.855769
1.60188	0	8.63537
1.62382	0	13.1373
1.64577	0	2.5123
1.66771	0	5.98224
1.68966	0	13.9353
1.7116	0	5.34221
1.73354	0	-14.8629
1.75549	0	7.35375
1.77743	0	12.9107
1.79937	0	5.07423
1.82132	0	-6.74227
1.84326	0	-12.301
1.8652	0	-15.9109
1.88715	0	-10.0137
1.90909	0	7.57893
1.93103	0	10.1267
1.95298	0	-16.806
1.97492	0	-6.70675
1.99687	0	-25.0986
2.01881	0	-2.83042
2.04075	0	22.7767
2.0627	0	17.5563
2.08464	0	29.6641
2.10658	0	22.061
2.12853	0	9.96145
2.15047	0	1.91196
2.17241	0	21.3345
2.19436	0	5.33923
2.2163	0	-8.1642
2.23824	0	-15.8015
2.26019	0	-3.20092
2.28213	0	-10.0787
2.30408	0	-18.0273
2.32602	0	-7.85688
2.34796	0	-2.23652
2.36991	0	-11.2063
2.39185	0	-19.4576
2.41379	0	7.58418
2.43574	0	18.105
2.45768	0	11.6489
2.47962	0	14.0397
2.50157	0	-5.64006
2.52351	0	5.67516
2.54545	0	16.7943
2.5674	0	14.2053
2.58934	0	4.91926
2.61129	0	-8.32585
2.63323	0	-8.27399
2.65517	0	5.12036
2.67712	0	-17.9732
2.69906	0	3.35392
2.721	0	-7.54074
2.74295	0	-11.4313
2.76489	0	-15.9854
2.78683	0	3.25629
2.80878	0	13.8454
2.83072	0	8.82288
2.85266	0	1.52322
2.87461	0	12.6762
2.89655	0	18.5929
2.9185	0	12.0953
2.94044	0	-4.08319
2.96238	0	-12.4655
2.98433	0	-0.577484
3.00627	0	-8.64986
3.02821	0	8.10596
3.05016	0	3.16986
3.0721	0	7.81878
3.09404	0	22.2999
3.11599	0	6.19325
3.13793	0	-2.52322
3.15987	0	-4.7969
3.18182	0	-3.78266
3.20376	0	-7.87595
3.22571	0	-12.9964
3.24765	0	-10.5634
3.26959	0	1.19718
3.29154	0	-5.37292
3.31348	0	-4.54846
3.33542	0	10.0377
3.35737	0	0.57813
3.37931	0	-5.48926
3.40125	0	-22.3916
3.4232	0	-17.8653
3.44514	0	10.9954
3.46708	0	-18.2208
3.48903	0	-44.0309
3.51097	0	-1.44402
3.53292	0	9.55948
3.55486	0	-12.5125
3.5768	0	-8.26672
3.59875	0	20.3898
3.62069	0	7.30261
3.64263	0	8.55562
3.66458	0	6.99147
3.68652	0	21.6579
3.70846	0	17.2515
3.73041	0	-7.34917
3.75235	0	-18.243
3.77429	0	-3.7891
3.79624	0	-9.2204
3.81818	0	-11.8971
3.84013	0	-8.11068
3.86207	0	-4.44034
3.88401	0	-0.247036
3.90596	0	-2.0217
3.9279	0	-9.41232
3.94984	0	-15.1239
3.97179	0	1.66651
3.99373	0	5.04824
4.01567	0	20.3576
4.03762	0	9.11506
4.05956	0	-3.35768
4.0815	0	5.5333
4.10345	0	22.6946
4.12539	0	3.66517
4.14734	0	11.6413
4.16928	0	-2.417
4.19122	0	13.7014
4.21317	0	3.71679
4.23511	0	-22.5278
4.25705	0	0.645722
4.279	0	-9.06793
4.30094	0	-9.81442
4.32288	0	16.4344
4.34483	0	6.40258
4.36677	0	-11.3886
4.38871	0	-7.556
4.41066	0	19.9135
4.4326	0	31.8484
4.45455	0	17.7838
4.47649	0	10.4447
4.49843	0	-12.7695
4.52038	0	-29.9886
4.54232	0	-37.8294
4.56426	0	-21.1143
4.58621	0	-5.75796
4.60815	0	-8.75107
4.63009	0	-9.55621
4.65204	0	-16.1028
4.67398	0	-7.07797
4.69592	0	5.40086
4.71787	0	14.0355
4.73981	0	22.7089
4.76176	0	-6.98665
4.7837	0	-16.3095
4.80564	0	-1.19368
4.82759	0	-1.08579
4.84953	0	4.38389
4.87147	0	-14.2374
4.89342	0	-14.9896
4.91536	0	-8.16539
4.9373	0	18.1394
4.95925	0	-1.33923
4.98119	0	-11.6521
5.00313	0	-6.69232
5.02508	0	-15.2725
5.04702	0	-23.4334
5.06897	0	-7.54348
5.09091	0	-11.4167
5.11285	0	12.1107
5.1348	0	5.86494
5.15674	0	1.38291
5.17868	0	15.3131
5.20063	0	19.3356
5.22257	0	2.22548
5.24451	0	7.78731
5.26646	0	-10.5948
5.2884	0	-39.0265
5.31034	0	-39.3347
5.33229	0	-21.4227
5.35423	0	-7.73004
5.37618	0	17.2277
5.39812	0	3.36977
5.42006	0	-29.4015
5.44201	0	0.587786
5.46395	0	6.30053
5.48589	0	22.0729
5.50784	0	12.1503
5.52978	0	-15.7688
5.55172	0	-17.3102
5.57367	0	-8.7612
5.59561	0	9.75272
5.61755	0	25.9471
5.6395	0	21.5807
5.66144	0	10.4127
5.68339	0	-14.1691
5.70533	0	-9.66707
5.72727	0	-13.0689
5.74922	0	-3.46926
5.77116	0	12.0575
5.7931	0	-10.6994
5.81505	0	-20.0224
5.83699	0	-20.8023
5.85893	0	-13.4058
5.88088	0	-5.09349
5.90282	0	0.442709
5.92476	0	-10.9555
5.94671	0	-16.2505
5.96865	0	11.1111
5.9906	0	22.1766
6.01254	0	-15.7208
6.03448	0	-41.5948
6.05643	0	-40.3486
6.07837	0	-20.5093
6.10031	0	-14.6846
6.12226	0	-1.15589
6.1442	0	21.5777
6.16614	0	-1.43925
6.18809	0	-34.5791
6.21003	0	-9.6083
6.23197	0	-2.01074
6.25392	0	7.0047
6.27586	0	7.16516
6.29781	0	6.52763
6.31975	0	19.1394
6.34169	0	3.46836
6.36364	0	-0.333225
6.38558	0	22.0275
6.40752	0	5.95661
6.42947	0	11.9415
6.45141	0	-11.7975
6.47335	0	10.4458
6.4953	0	12.1259
6.51724	0	2.55224
6.53918	0	0.220026
6.56113	0	-5.13724
6.58307	0	-0.718271
6.60502	0	-8.83988
6.62696	0	6.23378
6.6489	0	20.014
6.67085	0	11.4753
6.69279	0	-6.52484
6.71473	0	-7.35692
6.73668	0	21.062
6.75862	0	26.0237
6.78056	0	31.5147
6.80251	0	9.93022
6.82445	0	-12.6076
6.84639	0	-12.7614
6.86834	0	-13.6683
6.89028	0	9.22891
6.91223	0	5.59374
6.93417	0	3.07926
6.95611	0	-28.8594
6.97806	0	1.20851
7	0	14.0688
0	0.0220588	24.2378
0.0219436	0.0220588	-8.97239
0.0438871	0.0220588	-0.0245124
0.0658307	0.0220588	0.919793
0.0877743	0.0220588	-18.2449
0.109718	0.0220588	-13.4911
0.131661	0.0220588	16.5123
0.153605	0.0220588	2.46763
0.175549	0.0220588	-21.786
0.197492	0.0220588	-17.8548
0.219436	0.0220588	-6.2721
0.241379	0.0220588	0.671375
0.263323	0.0220588	14.7083
0.285266	0.0220588	-5.13907
0.30721	0.0220588	-6.36141
0.329154	0.0220588	-18.5243
0.351097	0.0220588	-19.3435
0.373041	0.0220588	-6.83072
0.394984	0.0220588	10.7516
0.416928	0.0220588	14.0091
0.438871	0.0220588	9.07346
0.460815	0.0220588	-1.39566
0.482759	0.0220588	6.42048
0.504702	0.0220588	32.5923
0.526646	0.0220588	52.6619
0.548589	0.0220588	15.6628
0.570533	0.0220588	-0.0940375
0.592476	0.0220588	-5.72087
0.61442	0.0220588	4.33262
0.636364	0.0220588	-2.40566
0.658307	0.0220588	-3.24241
0.680251	0.0220588	-5.07852
0.702194	0.0220588	-8.46158
0.724138	0.0220588	2.66087
0.746082	0.0220588	-5.0222
0.768025	0.0220588	3.68953
0.789969	0.0220588	2.95014
0.811912	0.0220588	8.77143
0.833856	0.0220588	1.44882
0.855799	0.0220588	9.8298
0.877743	0.0220588	24.6944
0.899687	0.0220588	7.44783
0.92163	0.0220588	4.97317
0.943574	0.0220588	36.9445
0.965517	0.0220588	7.16636
0.987461	0.0220588	-18.0182
1.0094	0.0220588	6.13997
1.03135	0.0220588	22.4943
1.05329	0.0220588	0.522323
1.07524	0.0220588	-4.83609
1.09718	0.0220588	8.42573
1.11912	0.0220588	-14.0347
1.14107	0.0220588	-11.8332
1.16301	0.0220588	-16.3531
1.18495	0.0220588	4.78568
1.2069	0.0220588	29.9413
1.22884	0.0220588	8.31308
1.25078	0.0220588	-8.96185
1.27273	0.0220588	2.28219
1.29467	0.0220588	-0.869501
1.31661	0.0220588	-20.5431
1.33856	0.0220588	-17.1237
1.3605	0.0220588	-23.7935
1.38245	0.0220588	-39.3783
1.40439	0.0220588	-9.48348
1.42633	0.0220588	4.92176
1.44828	0.0220588	3.7757
1.47022	0.0220588	-7.15454
1.49216	0.0220588	16.9393
1.51411	0.0220588	3.51344
1.53605	0.0220588	19.6497
1.55799	0.0220588	1.25322
1.57994	0.0220588	-12.3796
1.60188	0.0220588	2.76673
1.62382	0.0220588	20.1886
1.64577	0.0220588	-3.24794
1.66771	0.0220588	0.0385789
1.68966	0.0220588	-11.5911
1.7116	0.0220588	-6.70314
1.73354	0.0220588	-12.3663
1.75549	0.0220588	-11.2826
1.77743	0.0220588	5.21679
1.79937	0.0220588	-2.45459
1.82132	0.0220588	-4.7687
1.84326	0.0220588	-21.0712
1.8652	0.0220588	8.22346
1.88715	0.0220588	-7.88951
1.90909	0.0220588	-1.18085
1.93103	0.0220588	8.35837
1.95298	0.0220588	23.58
1.97492	0.0220588	1.502
1.99687	0.0220588	-14.0736
2.01881	0.0220588	-7.42123
2.04075	0.0220588	-6.54156
2.0627	0.0220588	-0.0588264
2.08464	0.0220588	-7.01908
2.10658	0.0220588	16.8276
2.12853	0.0220588	14.4655
2.15047	0.0220588	-0.0313665
2.17241	0.0220588	-20.0807
2.19436	0.0220588	-29.7518
2.2163	0.0220588	-17.412
2.23824	0.0220588	2.92184
2.26019	0.0220588	-9.89912
2.28213	0.0220588	-0.443021
2.30408	0.0220588	-1.68621
2.32602	0.0220588	-11.7012
2.34796	0.0220588	2.9063
2.36991	0.0220588	26.9916
2.39185	0.0220588	28.8305
2.41379	0.0220588	12.0254
2.43574	0.0220588	-1.11502
2.45768	0.0220588	12.1277
2.47962	0.0220588	10.8979
2.50157	0.0220588	-20.4522
2.52351	0.0220588	-1.23936
2.54545	0.0220588	1.87093
2.5674	0.0220588	11.0037
2.58934	0.0220588	6.52894
2.61129	0.0220588	17.9799
2.63323	0.0220588	4.97683
2.65517	0.0220588	8.69743
2.67712	0.0220588	5.52625
2.69906	0.0220588	1.49591
2.721	0.0220588	-2.28798
2.74295	0.0220588	-15.622
2.76489	0.0220588	5.31083
2.78683	0.0220588	29.5083
2.80878	0.0220588	20.1694
2.83072	0.0220588	12.728
2.85266	0.0220588	22.6942
2.87461	0.0220588	12.9489
2.89655	0.0220588	-1.46648
2.9185	0.0220588	-15.8803
2.94044	0.0220588	-12.9843
2.96238	0.0220588	5.42456
2.98433	0.0220588	22.353
3.00627	0.0220588	4.74853
3.02821	0.0220588	-4.37393
3.05016	0.0220588	-13.3347
3.0721	0.0220588	4.04569
3.09404	0.0220588	26.0656
3.11599	0.0220588	-1.56042
3.13793	0.0220588	-26.2341
3.15987	0.0220588	-16.1165
3.18182	0.0220588	13.3874
3.20376	0.0220588	8.89085
3.22571	0.0220588	-26.6654
3.24765	0.0220588	-39.2051
3.26959	0.0220588	-18.5754
3.29154	0.0220588	1.57457
3.31348	0.0220588	0.671866
3.33542	0.0220588	-3.50696
3.35737	0.0220588	-8.53785
3.37931	0.0220588	-12.3174
3.40125	0.0220588	-0.420592
3.4232	0.0220588	-2.06288
3.44514	0.0220588	-0.542086
3.46708	0.0220588	26.1339
3.48903	0.0220588	10.3793
3.51097	0.0220588	12.2942
3.53292	0.0220588	-0.31719
3.55486	0.0220588	-1.13638
3.5768	0.0220588	0.363196
3.59875	0.0220588	-13.204
3.62069	0.0220588	-2.74459
3.64263	0.0220588	5.96864
3.66458	0.0220588	2.40007
3.68652	0.0220588	-10.6157
3.70846	0.0220588	-12.4012
3.73041	0.0220588	-11.6569
3.75235	0.0220588	28.5347
3.77429	0.0220588	15.4225
3.79624	0.0220588	6.42632
3.81818	0.0220588	0.970758
3.84013	0.0220588	-4.5594
3.86207	0.0220588	-9.41067
3.88401	0.0220588	1.47022
3.90596	0.0220588	9.15499
3.9279	0.0220588	13.5727
3.94984	0.0220588	15.4787
3.97179	0.0220588	9.84449
3.99373	0.0220588	-3.41333
4.01567	0.0220588	6.42613
4.03762	0.0220588	6.13402
4.05956	0.0220588	-0.794303
4.0815	0.0220588	-15.122
4.10345	0.0220588	-26.1486
4.12539	0.0220588	-23.214
4.14734	0.0220588	3.71479
4.16928	0.0220588	6.52166
4.19122	0.0220588	7.8375
4.21317	0.0220588	4.90566
4.23511	0.0220588	-4.90723
4.25705	0.0220588	-2.81259
4.279	0.0220588	26.5028
4.30094	0.0220588	30.5548
4.32288	0.0220588	9.32521
4.34483	0.0220588	-10.7282
4.36677	0.0220588	4.96747
4.38871	0.0220588	-2.60501
4.41066	0.0220588	-9.98566
4.4326	0.0220588	-17.7431
4.45455	0.0220588	-21.9686
4.47649	0.0220588	-8.85837
4.49843	0.0220588	1.98566
4.52038	0.0220588	-3.90161
4.54232	0.0220588	-14.7607
4.56426	0.0220588	-5.16377
4.58621	0.0220588	7.20577
4.60815	0.0220588	7.6684
4.63009	0.0220588	14.0483
4.65204	0.0220588	3.98741
4.67398	0.0220588	6.05203
4.69592	0.0220588	-9.94438
4.71787	0.0220588	-0.600365
4.73981	0.0220588	-1.36697
4.76176	0.0220588	-8.42195
4.7837	0.0220588	-16.1561
4.80564	0.0220588	-10.3615
4.82759	0.0220588	-14.0305
4.84953	0.0220588	-11.4431
4.87147	0.0220588	-8.95167
4.89342	0.0220588	16.973
4.91536	0.0220588	4.44273
4.9373	0.0220588	19.5644
4.95925	0.0220588	-3.97402
4.98119	0.0220588	-27.187
5.00313	0.0220588	-14.7552
5.02508	0.0220588	-16.4196
5.04702	0.0220588	16.9594
5.06897	0.0220588	-1.06461
5.09091	0.0220588	1.03793
5.11285	0.0220588	26.9702
5.1348	0.0220588	-12.3211
5.15674	0.0220588	-25.494
5.17868	0.0220588	-11.776
5.20063	0.0220588	3.84752
5.22257	0.0220588	14.6162
5.24451	0.0220588	-24.7067
5.26646	0.0220588	-20.9727
5.2884	0.0220588	-5.50244
5.31034	0.0220588	11.9324
5.33229	0.0220588	-0.825458
5.35423	0.0220588	-9.6742
5.37618	0.0220588	4.79672
5.39812	0.0220588	-3.91929
5.42006	0.0220588	0.156149
5.44201	0.0220588	-10.2281
5.46395	0.0220588	-0.696824
5.48589	0.0220588	10.5593
5.50784	0.0220588	-23.5281
5.52978	0.0220588	-17.3208
5.55172	0.0220588	-5.41836
5.57367	0.0220588	-7.77706
5.59561	0.0220588	9.89097
5.61755	0.0220588	-1.00157
5.6395	0.0220588	-8.6804
5.66144	0.0220588	-14.9586
5.68339	0.0220588	-9.08051
5.70533	0.0220588	-22.2343
5.72727	0.0220588	-0.342839
5.74922	0.0220588	8.92135
5.77116	0.0220588	21.7703
5.7931	0.0220588	20.5523
5.81505	0.0220588	6.06618
5.83699	0.0220588	2.38973
5.85893	0.0220588	-29.8732
5.88088	0.0220588	-16.0147
5.90282	0.0220588	-13.3334
5.92476	0.0220588	-29.0384
5.94671	0.0220588	-35.8535
5.96865	0.0220588	-33.9065
5.9906	0.0220588	-11.8285
6.01254	0.0220588	-2.67277
6.03448	0.0220588	11.5671
6.05643	0.0220588	-9.8207
6.07837	0.0220588	-0.313009
6.10031	0.0220588	-5.49694
6.12226	0.0220588	5.93728
6.1442	0.0220588	11.4191
6.16614	0.0220588	-12.627
6.18809	0.0220588	-4.34303
6.21003	0.0220588	1.11184
6.23197	0.0220588	-1.4932
6.25392	0.0220588	20.1036
6.27586	0.0220588	4.19287
6.29781	0.0220588	-16.0803
6.31975	0.0220588	2.56329
6.34169	0.0220588	20.9175
6.36364	0.0220588	-7.97068
6.38558	0.0220588	-13.3798
6.40752	0.0220588	26.6953
6.42947	0.0220588	1.02228
6.45141	0.0220588	21.5242
6.47335	0.0220588	40.4891
6.4953	0.0220588	21.507
6.51724	0.0220588	0.967001
6.53918	0.0220588	-10.4787
6.56113	0.0220588	-1.51472
6.58307	0.0220588	-3.67577
6.60502	0.0220588	-2.49876
6.62696	0.0220588	-26.3593
6.6489	0.0220588	-1.62095
6.67085	0.0220588	10.4507
6.69279	0.0220588	-5.80719
6.71473	0.0220588	26.7186
6.73668	0.0220588	22.7923
6.75862	0.0220588	4.37869
6.78056	0.0220588	-16.2662
6.80251	0.0220588	-27.9965
6.82445	0.0220588	-1.09223
6.84639	0.0220588	5.61589
6.86834	0.0220588	14.4212
6.89028	0.0220588	16.2188
6.91223	0.0220588	31.1836
6.93417	0.0220588	8.32835
6.95611	0.0220588	18.9572
6.97806	0.0220588	21.4128
7	0.0220588	19.65
0	0.0441176	-16.0862
0.0219436	0.0441176	12.0901
0.0438871	0.0441176	-4.01444
0.0658307	0.0441176	-17.5866
0.0877743	0.0441176	-16.4251
0.109718	0.0441176	-23.2891
0.131661	0.0441176	-7.50153
0.153605	0.0441176	-12.2744
0.175549	0.0441176	-4.03485
0.197492	0.0441176	-3.7286
0.219436	0.0441176	-1.12097
0.241379	0.0441176	27.306
0.263323	0.0441176	10.7175
0.285266	0.0441176	10.9086
0.30721	0.0441176	2.59443
0.329154	0.0441176	-2.88636
0.351097	0.0441176	-11.7349
0.373041	0.0441176	-3.74516
0.394984	0.0441176	-9.15749
0.416928	0.0441176	0.0490569
0.438871	0.0441176	9.98705
0.460815	0.0441176	-6.70242
0.482759	0.0441176	-12.1674
0.504702	0.0441176	-6.71869
0.526646	0.0441176	15.5546
0.548589	0.0441176	13.8722
0.570533	0.0441176	1.10008
0.592476	0.0441176	9.24627
0.61442	0.0441176	-2.95024
0.636364	0.0441176	2.15708
0.658307	0.0441176	21.528
0.680251	0.0441176	-3.94435
0.702194	0.0441176	-13.1305
0.724138	0.0441176	-9.66026
0.746082	0.0441176	-2.98274
0.768025	0.0441176	-12.6009
0.789969	0.0441176	5.2318
0.811912	0.0441176	4.96138
0.833856	0.0441176	0.585883
0.855799	0.0441176	4.27436
0.877743	0.0441176	3.54085
0.899687	0.0441176	10.4993
0.92163	0.0441176	2.80636
0.943574	0.0441176	-1.3112
0.965517	0.0441176	-15.976
0.987461	0.0441176	-25.7086
1.0094	0.0441176	-15.353
1.03135	0.0441176	-20.4309
1.05329	0.0441176	5.30799
1.07524	0.0441176	31.9721
1.09718	0.0441176	-3.31551
1.11912	0.0441176	2.96834
1.14107	0.0441176	-2.26558
1.16301	0.0441176	10.5604
1.18495	0.0441176	2.58161
1.2069	0.0441176	-13.0149
1.22884	0.0441176	-21.4018
1.25078	0.0441176	-27.7011
1.27273	0.0441176	-11.8776
1.29467	0.0441176	-4.26848
1.31661	0.0441176	7.99299
1.33856	0.0441176	-3.69124
1.3605	0.0441176	-0.121286
1.38245	0.0441176	3.91085
1.40439	0.0441176	-7.44485
1.42633	0.0441176	0.494535
1.44828	0.0441176	21.5686
1.47022	0.0441176	-0.815207
1.49216	0.0441176	-4.64309
1.51411	0.0441176	-9.38017
1.53605	0.0441176	3.89787
1.55799	0.0441176	-1.25422
1.57994	0.0441176	0.129427
1.60188	0.0441176	-10.6048
1.62382	0.0441176	-20.4625
1.64577	0.0441176	-0.271415
1.66771	0.0441176	0.378572
1.68966	0.0441176	2.3989
1.7116	0.0441176	0.417524
1.73354	0.0441176	20.1063
1.75549	0.0441176	2.06372
1.77743	0.0441176	-7.34913
1.79937	0.0441176	3.50885
1.82132	0.0441176	-18.172
1.84326	0.0441176	1.41359
1.8652	0.0441176	20.5209
1.88715	0.0441176	18.1247
1.90909	0.0441176	-3.61691
1.93103	0.0441176	-40.1915
1.95298	0.0441176	1.80558
1.97492	0.0441176	-6.7591
1.99687	0.0441176	12.0923
2.01881	0.0441176	20.8828
2.04075	0.0441176	-8.29829
2.0627	0.0441176	3.63179
2.08464	0.0441176	6.42186
2.10658	0.0441176	-2.95495
2.12853	0.0441176	-10.1374
2.15047	0.0441176	-0.247072
2.17241	0.0441176	3.19245
2.19436	0.0441176	-0.876333
2.2163	0.0441176	2.72623
2.23824	0.0441176	11.4521
2.26019	0.0441176	19.0212
2.28213	0.0441176	-14.0623
2.30408	0.0441176	-7.95021
2.32602	0.0441176	2.56842
2.34796	0.0441176	9.01495
2.36991	0.0441176	-2.17944
2.39185	0.0441176	19.9439
2.41379	0.0441176	-11.9719
2.43574	0.0441176	-12.5643
2.45768	0.0441176	-9.60333
2.47962	0.0441176	9.66615
2.50157	0.0441176	-2.64186
2.52351	0.0441176	10.683
2.54545	0.0441176	-6.05879
2.5674	0.0441176	-9.64409
2.58934	0.0441176	0.32295
2.61129	0.0441176	13.9264
2.63323	0.0441176	11.7094
2.65517	0.0441176	-18.475
2.67712	0.0441176	-2.07537
2.69906	0.0441176	-6.98605
2.721	0.0441176	3.64493
2.74295	0.0441176	25.5373
2.76489	0.0441176	32.1368
2.78683	0.0441176	-3.97133
2.80878	0.0441176	-54.0932
2.83072	0.0441176	-21.4631
2.85266	0.0441176	-4.15182
2.87461	0.0441176	13.9505
2.89655	0.0441176	24.9161
2.9185	0.0441176	1.98232
2.94044	0.0441176	-7.27502
2.96238	0.0441176	27.2152
2.98433	0.0441176	14.5876
3.00627	0.0441176	13.4767
3.02821	0.0441176	-0.108494
3.05016	0.0441176	-13.8479
3.0721	0.0441176	-11.7954
3.09404	0.0441176	0.260327
3.11599	0.0441176	-5.6548
3.13793	0.0441176	6.27619
3.15987	0.0441176	-0.128141
3.18182	0.0441176	-0.367819
3.20376	0.0441176	-20.302
3.22571	0.0441176	0.58629
3.24765	0.0441176	19.683
3.26959	0.0441176	14.7882
3.29154	0.0441176	-7.27093
3.31348	0.0441176	-11.4463
3.33542	0.0441176	-4.30029
3.35737	0.0441176	-3.84006
3.37931	0.0441176	6.47917
3.40125	0.0441176	22.6335
3.4232	0.0441176	6.86729
3.44514	0.0441176	-19.5621
3.46708	0.0441176	-14.0594
3.48903	0.0441176	-5.98775
3.51097	0.0441176	-10.046
3.53292	0.0441176	-13.0091
3.55486	0.0441176	-2.635
3.5768	0.0441176	-18.2638
3.59875	0.0441176	-1.6971
3.62069	0.0441176	20.4934
3.64263	0.0441176	18.1614
3.66458	0.0441176	10.95
3.68652	0.0441176	-2.06257
3.70846	0.0441176	14.0567
3.73041	0.0441176	-9.53275
3.75235	0.0441176	2.17039
3.77429	0.0441176	-3.19485
3.79624	0.0441176	-9.29764
3.81818	0.0441176	6.25191
3.84013	0.0441176	5.66835
3.86207	0.0441176	15.5364
3.88401	0.0441176	21.6034
3.90596	0.0441176	17.3831
3.9279	0.0441176	12.5606
3.94984	0.0441176	-10.3672
3.97179	0.0441176	1.58457
3.99373	0.0441176	-10.3551
4.01567	0.0441176	-5.05901
4.03762	0.0441176	14.1643
4.05956	0.0441176	3.58034
4.0815	0.0441176	20.9476
4.10345	0.0441176	2.23545
4.12539	0.0441176	-5.98388
4.14734	0.0441176	-5.7237
4.16928	0.0441176	-6.1394
4.19122	0.0441176	2.82255
4.21317	0.0441176	-6.1368
4.23511	0.0441176	-17.3763
4.25705	0.0441176	-17.5786
4.279	0.0441176	-22.2097
4.30094	0.0441176	11.626
4.32288	0.0441176	10.2477
4.34483	0.0441176	7.60512
4.36677	0.0441176	-1.14078
4.38871	0.0441176	5.69821
4.41066	0.0441176	-0.398445
4.4326	0.0441176	-32.9314
4.45455	0.0441176	-5.85831
4.47649	0.0441176	3.44018
4.49843	0.0441176	-18.0089
4.52038	0.0441176	-13.3727
4.54232	0.0441176	-3.71119
4.56426	0.0441176	-18.5515
4.58621	0.0441176	-5.25395
4.60815	0.0441176	13.8534
4.63009	0.0441176	14.9718
4.65204	0.0441176	-3.84391
4.67398	0.0441176	-13.6475
4.69592	0.0441176	-0.282688
4.71787	0.0441176	1.99173
4.73981	0.0441176	-1.53738
4.76176	0.0441176	8.81363
4.7837	0.0441176	-4.22222
4.80564	0.0441176	-12.4215
4.82759	0.0441176	-0.995797
4.84953	0.0441176	-2.52443
4.87147	0.0441176	-3.62442
4.89342	0.0441176	-20.5678
4.91536	0.0441176	1.85084
4.9373	0.0441176	-22.3632
4.95925	0.0441176	-6.96155
4.98119	0.0441176	-9.18637
5.00313	0.0441176	-17.5447
5.02508	0.0441176	13.9457
5.04702	0.0441176	-0.787051
5.06897	0.0441176	5.86487
5.09091	0.0441176	-21.3658
5.11285	0.0441176	-18.1098
5.1348	0.0441176	-25.95
5.15674	0.0441176	-0.800958
5.17868	0.0441176	-1.7518
5.20063	0.0441176	26.7173
5.22257	0.0441176	-3.76486
5.24451	0.0441176	15.6491
5.26646	0.0441176	19.2028
5.2884	0.0441176	10.0468
5.31034	0.0441176	-10.5347
5.33229	0.0441176	5.73291
5.35423	0.0441176	-8.75281
5.37618	0.0441176	-32.9141
5.39812	0.0441176	-28.6215
5.42006	0.0441176	-11.9369
5.44201	0.0441176	-0.352714
5.46395	0.0441176	14.594
5.48589	0.0441176	-12.8826
5.50784	0.0441176	0.811922
5.52978	0.0441176	1.20939
5.55172	0.0441176	-21.7299
5.57367	0.0441176	-11.6023
5.59561	0.0441176	-1.5908
5.61755	0.0441176	-6.40637
5.6395	0.0441176	1.08588
5.66144	0.0441176	6.07857
5.68339	0.0441176	-3.48642
5.70533	0.0441176	-14.4255
5.72727	0.0441176	11.9533
5.74922	0.0441176	5.03219
5.77116	0.0441176	-1.13854
5.7931	0.0441176	-6.26978
5.81505	0.0441176	-13.7453
5.83699	0.0441176	-14.5449
5.85893	0.0441176	9.64794
5.88088	0.0441176	1.97714
5.90282	0.0441176	-11.6062
5.92476	0.0441176	-11.2683
5.94671	0.0441176	6.424
5.96865	0.0441176	-11.7944
5.9906	0.0441176	29.258
6.01254	0.0441176	25.8101
6.03448	0.0441176	-3.81769
6.05643	0.0441176	-18.3272
6.07837	0.0441176	-27.8688
6.10031	0.0441176	7.57777
6.12226	0.0441176	28.6134
6.1442	0.0441176	7.8627
6.16614	0.0441176	7.18099
6.18809	0.0441176	-6.74057
6.21003	0.0441176	16.1006
6.23197	0.0441176	37.095
6.25392	0.0441176	9.22998
6.27586	0.0441176	-28.4437
6.29781	0.0441176	-25.389
6.31975	0.0441176	-7.34454
6.34169	0.0441176	3.96903
6.36364	0.0441176	26.2463
6.38558	0.0441176	40.9746
6.40752	0.0441176	7.7217
6.42947	0.0441176	-0.136682
6.45141	0.0441176	7.79592
6.47335	0.0441176	18.0047
6.4953	0.0441176	-5.16855
6.51724	0.0441176	7.84964
6.53918	0.0441176	29.3688
6.56113	0.0441176	4.46258
6.58307	0.0441176	13.0746
6.60502	0.0441176	22.6635
6.62696	0.0441176	14.5277
6.6489	0.0441176	3.4791
6.67085	0.0441176	7.00717
6.69279	0.0441176	-0.451511
6.71473	0.0441176	3.07851
6.73668	0.0441176	-8.33155
6.75862	0.0441176	-0.663375
6.78056	0.0441176	29.0406
6.80251	0.0441176	11.6277
6.82445	0.0441176	-2.25597
6.84639	0.0441176	23.4582
6.86834	0.0441176	5.76
6.89028	0.0441176	17.5003
6.91223	0.0441176	14.5296
6.93417	0.0441176	14.8537
6.95611	0.0441176	12.3624
6.97806	0.0441176	-1.35948
7	0.0441176	20.51
0	0.0661765	0.466055
0.0219436	0.0661765	-6.80612
0.0438871	0.0661765	-11.7806
0.0658307	0.0661765	-7.02675
0.0877743	0.0661765	-15.0318
0.109718	0.0661765	-2.0868
0.131661	0.0661765	-1.77725
0.153605	0.0661765	12.5416
0.175549	0.0661765	13.5661
0.197492	0.0661765	21.4387
0.219436	0.0661765	22.6585
0.241379	0.0661765	21.2109
0.263323	0.0661765	-17.0951
0.285266	0.0661765	-11.5502
0.30721	0.0661765	-17.5611
0.329154	0.0661765	-6.58112
0.351097	0.0661765	-6.79507
0.373041	0.0661765	-14.4473
0.394984	0.0661765	-20.9644
0.416928	0.0661765	-5.6251
0.438871	0.0661765	-0.567955
0.460815	0.0661765	-7.06678
0.482759	0.0661765	9.66375
0.504702	0.0661765	-4.3617
0.526646	0.0661765	-3.14597
0.548589	0.0661765	25.4801
0.570533	0.0661765	12.7166
0.592476	0.0661765	4.7813
0.61442	0.0661765	11.0145
0.636364	0.0661765	0.878973
0.658307	0.0661765	-5.95897
0.680251	0.0661765	-8.94362
0.702194	0.0661765	-3.17093
0.724138	0.0661765	19.5979
0.746082	0.0661765	-22.6693
0.768025	0.0661765	-24.3965
0.789969	0.0661765	-22.2488
0.811912	0.0661765	-8.80226
0.833856	0.0661765	2.28004
0.855799	0.0661765	12.531
0.877743	0.0661765	-1.4952
0.899687	0.0661765	5.04486
0.92163	0.0661765	2.26209
0.943574	0.0661765	10.5817
0.965517	0.0661765	0.599491
0.987461	0.0661765	-10.7414
1.0094	0.0661765	16.5496
1.03135	0.0661765	22.6272
1.05329	0.0661765	-24.0068
1.07524	0.0661765	-13.6794
1.09718	0.0661765	-4.09631
1.11912	0.0661765	16.2229
1.14107	0.0661765	15.6223
1.16301	0.0661765	-10.8143
1.18495	0.0661765	-20.6844
1.2069	0.0661765	-16.3863
1.22884	0.0661765	-1.62906
1.25078	0.0661765	-17.3066
1.27273	0.0661765	-5.3246
1.29467	0.0661765	13.1971
1.31661	0.0661765	-2.64721
1.33856	0.0661765	-4.02527
1.3605	0.0661765	6.21246
1.38245	0.0661765	-5.47293
1.40439	0.0661765	-1.52269
1.42633	0.0661765	8.86327
1.44828	0.0661765	-28.2847
1.47022	0.0661765	-38.7308
1.49216	0.0661765	-2.99984
1.51411	0.0661765	2.96589
1.53605	0.0661765	-17.0177
1.55799	0.0661765	-22.8418
1.57994	0.0661765	-11.7596
1.60188	0.0661765	-26.0619
1.62382	0.0661765	2.5844
1.64577	0.0661765	18.7805
1.66771	0.0661765	8.27517
1.68966	0.0661765	-1.41876
1.7116	0.0661765	-6.41368
1.73354	0.0661765	-11.6564
1.75549	0.0661765	0.379672
1.77743	0.0661765	20.4871
1.79937	0.0661765	23.6427
1.82132	0.0661765	6.97716
1.84326	0.0661765	-13.2275
1.8652	0.0661765	-2.66979
1.88715	0.0661765	3.38829
1.90909	0.0661765	12.4468
1.93103	0.0661765	-13.5482
1.95298	0.0661765	-19.3923
1.97492	0.0661765	-23.6676
1.99687	0.0661765	-13.0093
2.01881	0.0661765	3.12821
2.04075	0.0661765	16.6384
2.0627	0.0661765	9.09422
2.08464	0.0661765	-17.3597
2.10658	0.0661765	-11.8784
2.12853	0.0661765	-1.72814
2.15047	0.0661765	17.0823
2.17241	0.0661765	12.5458
2.19436	0.0661765	4.63441
2.2163	0.0661765	0.588165
2.23824	0.0661765	-29.5522
2.26019	0.0661765	-34.2066
2.28213	0.0661765	-15.2482
2.30408	0.0661765	-13.2671
2.32602	0.0661765	1.79507
2.34796	0.0661765	22.781
2.36991	0.0661765	5.51849
2.39185	0.0661765	8.34113
2.41379	0.0661765	8.03377
2.43574	0.0661765	26.6532
2.45768	0.0661765	24.751
2.47962	0.0661765	18.0728
2.50157	0.0661765	5.47814
2.52351	0.0661765	1.89494
2.54545	0.0661765	8.42573
2.5674	0.0661765	11.4476
2.58934	0.0661765	2.96365
2.61129	0.0661765	4.8239
2.63323	0.0661765	-13.4413
2.65517	0.0661765	-24.4635
2.67712	0.0661765	-8.0478
2.69906	0.0661765	30.8236
2.721	0.0661765	18.1937
2.74295	0.0661765	8.88422
2.76489	0.0661765	7.47454
2.78683	0.0661765	6.58079
2.80878	0.0661765	-5.15549
2.83072	0.0661765	22.6861
2.85266	0.0661765	36.3445
2.87461	0.0661765	18.0976
2.89655	0.0661765	21.2952
2.9185	0.0661765	-12.6346
2.94044	0.0661765	-5.38629
2.96238	0.0661765	29.4304
2.98433	0.0661765	24.9731
3.00627	0.0661765	1.44584
3.02821	0.0661765	-15.1376
3.05016	0.0661765	-24.1276
3.0721	0.0661765	-4.67411
3.09404	0.0661765	2.97259
3.11599	0.0661765	4.46048
3.13793	0.0661765	-3.07462
3.15987	0.0661765	4.64049
3.18182	0.0661765	-26.478
3.20376	0.0661765	-2.18229
3.22571	0.0661765	8.23518
3.24765	0.0661765	8.00861
3.26959	0.0661765	-4.33624
3.29154	0.0661765	-25.8573
3.31348	0.0661765	-17.9928
3.33542	0.0661765	1.92232
3.35737	0.0661765	-2.45077
3.37931	0.0661765	-0.67856
3.40125	0.0661765	-25.2064
3.4232	0.0661765	-23.4798
3.44514	0.0661765	-16.8971
3.46708	0.0661765	9.389
3.48903	0.0661765	8.81055
3.51097	0.0661765	19.7829
3.53292	0.0661765	3.4365
3.55486	0.0661765	17.1011
3.5768	0.0661765	3.72465
3.59875	0.0661765	5.33045
3.62069	0.0661765	4.84908
3.64263	0.0661765	-9.03374
3.66458	0.0661765	-13.3635
3.68652	0.0661765	-5.24937
3.70846	0.0661765	17.0295
3.73041	0.0661765	9.4284
3.75235	0.0661765	-4.29627
3.77429	0.0661765	-2.38026
3.79624	0.0661765	34.8042
3.81818	0.0661765	5.27257
3.84013	0.0661765	-14.3849
3.86207	0.0661765	-10.9798
3.88401	0.0661765	21.0011
3.90596	0.0661765	26.3142
3.9279	0.0661765	10.7433
3.94984	0.0661765	-0.202581
3.97179	0.0661765	19.8929
3.99373	0.0661765	5.09412
4.01567	0.0661765	21.1667
4.03762	0.0661765	42.6538
4.05956	0.0661765	1.98762
4.0815	0.0661765	-7.01692
4.10345	0.0661765	-13.3178
4.12539	0.0661765	-5.57345
4.14734	0.0661765	3.29533
4.16928	0.0661765	3.57874
4.19122	0.0661765	-4.69329
4.21317	0.0661765	-16.5547
4.23511	0.0661765	-18.6486
4.25705	0.0661765	-32.1482
4.279	0.0661765	-6.57142
4.30094	0.0661765	1.55952
4.32288	0.0661765	-22.0214
4.34483	0.0661765	-24.6655
4.36677	0.0661765	-16.9849
4.38871	0.0661765	9.26521
4.41066	0.0661765	23.3608
4.4326	0.0661765	37.2953
4.45455	0.0661765	18.3948
4.47649	0.0661765	4.52227
4.49843	0.0661765	-5.22596
4.52038	0.0661765	5.86746
4.54232	0.0661765	25.3478
4.56426	0.0661765	7.8418
4.58621	0.0661765	-19.403
4.60815	0.0661765	-2.76984
4.63009	0.0661765	-0.00921329
4.65204	0.0661765	10.2362
4.67398	0.0661765	19.4944
4.69592	0.0661765	27.7085
4.71787	0.0661765	10.0176
4.73981	0.0661765	2.84564
4.76176	0.0661765	-14.7651
4.7837	0.0661765	-19.1267
4.80564	0.0661765	5.30231
4.82759	0.0661765	-6.05537
4.84953	0.0661765	-13.866
4.87147	0.0661765	13.4117
4.89342	0.0661765	18.4953
4.91536	0.0661765	13.3253
4.9373	0.0661765	0.841557
4.95925	0.0661765	-6.33686
4.98119	0.0661765	-9.00291
5.00313	0.0661765	-17.2651
5.02508	0.0661765	-13.1843
5.04702	0.0661765	-16.5341
5.06897	0.0661765	-7.87174
5.09091	0.0661765	-0.352251
5.11285	0.0661765	-22.7978
5.1348	0.0661765	12.9967
5.15674	0.0661765	20.0351
5.17868	0.0661765	5.05696
5.20063	0.0661765	5.3936
5.22257	0.0661765	3.46528
5.24451	0.0661765	-5.51407
5.26646	0.0661765	-20.962
5.2884	0.0661765	-13.6635
5.31034	0.0661765	-13.6803
5.33229	0.0661765	19.6158
5.35423	0.0661765	-6.35733
5.37618	0.0661765	-11.5113
5.39812	0.0661765	-19.3351
5.42006	0.0661765	-14.8367
5.44201	0.0661765	-5.15733
5.46395	0.0661765	-24.3516
5.48589	0.0661765	-23.9412
5.50784	0.0661765	-6.83537
5.52978	0.0661765	-15.6106
5.55172	0.0661765	-11.4638
5.57367	0.0661765	-15.8861
5.59561	0.0661765	7.59786
5.61755	0.0661765	-8.0083
5.6395	0.0661765	-1.59754
5.66144	0.0661765	-20.9913
5.68339	0.0661765	-7.16759
5.70533	0.0661765	-3.23201
5.72727	0.0661765	-2.42188
5.74922	0.0661765	-13.1508
5.77116	0.0661765	-5.32398
5.7931	0.0661765	-15.2885
5.81505	0.0661765	-25.3281
5.83699	0.0661765	8.26219
5.85893	0.0661765	29.6086
5.88088	0.0661765	9.46092
5.90282	0.0661765	12.9229
5.92476	0.0661765	-4.20202
5.94671	0.0661765	-0.249566
5.96865	0.0661765	8.16758
5.9906	0.0661765	-1.11667
6.01254	0.0661765	-7.68884
6.03448	0.0661765	-26.7515
6.05643	0.0661765	-27.3862
6.07837	0.0661765	-15.945
6.10031	0.0661765	-1.94785
6.12226	0.0661765	17.2138
6.1442	0.0661765	-27.2426
6.16614	0.0661765	-15.4869
6.18809	0.0661765	-17.4628
6.21003	0.0661765	-6.96172
6.23197	0.0661765	12.4005
6.25392	0.0661765	13.1616
6.27586	0.0661765	1.65728
6.29781	0.0661765	-6.63546
6.31975	0.0661765	-14.4699
6.34169	0.0661765	5.02938
6.36364	0.0661765	37.8
6.38558	0.0661765	7.21821
6.40752	0.0661765	0.0658886
6.42947	0.0661765	3.9123
6.45141	0.0661765	2.09591
6.47335	0.0661765	24.1333
6.4953	0.0661765	-8.57094
6.51724	0.0661765	0.504933
6.53918	0.0661765	10.2875
6.56113	0.0661765	-14.5274
6.58307	0.0661765	8.29592
6.60502	0.0661765	27.8054
6.62696	0.0661765	8.66912
6.6489	0.0661765	-8.48686
6.67085	0.0661765	-3.71804
6.69279	0.0661765	0.275083
6.71473	0.0661765	28.2616
6.73668	0.0661765	35.6383
6.75862	0.0661765	16.9647
6.78056	0.0661765	8.12917
6.80251	0.0661765	17.1103
6.82445	0.0661765	18.5353
6.84639	0.0661765	28.2706
6.86834	0.0661765	3.0492
6.89028	0.0661765	6.64196
6.91223	0.0661765	18.6971
6.93417	0.0661765	-14.8013
6.95611	0.0661765	-22.7213
6.97806	0.0661765	24.8416
7	0.0661765	35.8108
0	0.0882353	11.2743
0.0219436	0.0882353	-2.10518
0.0438871	0.0882353	0.369785
0.0658307	0.0882353	21.0894
0.0877743	0.0882353	-19.7987
0.109718	0.0882353	-20.1923
0.131661	0.0882353	3.51744
0.153605	0.0882353	17.4032
0.175549	0.0882353	15.3851
0.197492	0.0882353	16.5484
0.219436	0.0882353	21.9995
0.241379	0.0882353	-4.38062
0.263323	0.0882353	-9.54921
0.285266	0.0882353	7.65403
0.30721	0.0882353	-11.2308
0.329154	0.0882353	-13.8156
0.351097	0.0882353	3.91717
0.373041	0.0882353	-19.7447
0.394984	0.0882353	-20.5784
0.416928	0.0882353	-4.62175
0.438871	0.0882353	9.48118
0.460815	0.0882353	-23.922
0.482759	0.0882353	-4.79084
0.504702	0.0882353	5.87846
0.526646	0.0882353	-2.926
0.548589	0.0882353	10.7467
0.570533	0.0882353	7.05953
0.592476	0.0882353	-7.59496
0.61442	0.0882353	-23.3114
0.636364	0.0882353	-4.52626
0.658307	0.0882353	3.5235
0.680251	0.0882353	3.84916
0.702194	0.0882353	11.5853
0.724138	0.0882353	0.656128
0.746082	0.0882353	-40.7188
0.768025	0.0882353	-12.04
0.789969	0.0882353	-7.7517
0.811912	0.0882353	1.78405
0.833856	0.0882353	14.9006
0.855799	0.0882353	2.54331
0.877743	0.0882353	4.17098
0.899687	0.0882353	-7.2015
0.92163	0.0882353	26.409
0.943574	0.0882353	26.0712
0.965517	0.0882353	-10.8726
0.987461	0.0882353	0.972484
1.0094	0.0882353	2.29643
1.03135	0.0882353	-10.4133
1.05329	0.0882353	-12.031
1.07524	0.0882353	12.0231
1.09718	0.0882353	4.14541
1.11912	0.0882353	10.8074
1.14107	0.0882353	-22.721
1.16301	0.0882353	3.38965
1.18495	0.0882353	12.5029
1.2069	0.0882353	-6.82332
1.22884	0.0882353	-12.6616
1.25078	0.0882353	-25.1137
1.27273	0.0882353	2.27057
1.29467	0.0882353	0.731329
1.31661	0.0882353	14.6054
1.33856	0.0882353	22.1148
1.3605	0.0882353	5.75577
1.38245	0.0882353	-1.05967
1.40439	0.0882353	10.7786
1.42633	0.0882353	13.3211
1.44828	0.0882353	-7.01549
1.47022	0.0882353	-43.191
1.49216	0.0882353	-33.8649
1.51411	0.0882353	-18.0749
1.53605	0.0882353	-36.1597
1.55799	0.0882353	17.3477
1.57994	0.0882353	21.2396
1.60188	0.0882353	-4.75106
1.62382	0.0882353	-12.1406
1.64577	0.0882353	-17.5645
1.66771	0.0882353	-23.5991
1.68966	0.0882353	7.12579
1.7116	0.0882353	9.90865
1.73354	0.0882353	-8.09962
1.75549	0.0882353	-7.14254
1.77743	0.0882353	-10.616
1.79937	0.0882353	-3.62301
1.82132	0.0882353	3.32365
1.84326	0.0882353	6.14429
1.8652	0.0882353	5.716
1.88715	0.0882353	-15.0213
1.90909	0.0882353	-22.9868
1.93103	0.0882353	-20.2778
1.95298	0.0882353	-11.4057
1.97492	0.0882353	-11.6841
1.99687	0.0882353	-10.9799
2.01881	0.0882353	1.22122
2.04075	0.0882353	27.3376
2.0627	0.0882353	2.95789
2.08464	0.0882353	-2.76073
2.10658	0.0882353	17.3809
2.12853	0.0882353	6.90721
2.15047	0.0882353	0.400826
2.17241	0.0882353	-2.80689
2.19436	0.0882353	2.00521
2.2163	0.0882353	7.69741
2.23824	0.0882353	23.9616
2.26019	0.0882353	24.193
2.28213	0.0882353	-1.04846
2.30408	0.0882353	2.38034
2.32602	0.0882353	5.33315
2.34796	0.0882353	-5.67469
2.36991	0.0882353	-35.9599
2.39185	0.0882353	-36.3346
2.41379	0.0882353	-24.0991
2.43574	0.0882353	-13.4738
2.45768	0.0882353	-3.14352
2.47962	0.0882353	2.18265
2.50157	0.0882353	-17.7892
2.52351	0.0882353	-9.51228
2.54545	0.0882353	-1.05243
2.5674	0.0882353	10.0736
2.58934	0.0882353	19.9273
2.61129	0.0882353	-9.81775
2.63323	0.0882353	-8.78691
2.65517	0.0882353	-4.0869
2.67712	0.0882353	9.5832
2.69906	0.0882353	3.66636
2.721	0.0882353	11.1929
2.74295	0.0882353	31.2422
2.76489	0.0882353	29.1142
2.78683	0.0882353	3.10924
2.80878	0.0882353	5.66039
2.83072	0.0882353	21.3695
2.85266	0.0882353	16.7253
2.87461	0.0882353	10.0539
2.89655	0.0882353	6.91048
2.9185	0.0882353	11.0331
2.94044	0.0882353	10.0968
2.96238	0.0882353	12.7847
2.98433	0.0882353	13.3459
3.00627	0.0882353	21.1151
3.02821	0.0882353	19.4903
3.05016	0.0882353	4.67749
3.0721	0.0882353	12.017
3.09404	0.0882353	-2.87362
3.11599	0.0882353	-7.60792
3.13793	0.0882353	-5.55606
3.15987	0.0882353	-6.27976
3.18182	0.0882353	17.1
3.20376	0.0882353	17.0952
3.22571	0.0882353	-1.75717
3.24765	0.0882353	-6.53537
3.26959	0.0882353	-8.36023
3.29154	0.0882353	18.78
3.31348	0.0882353	32.8913
3.33542	0.0882353	-0.0160751
3.35737	0.0882353	-6.93249
3.37931	0.0882353	12.3365
3.40125	0.0882353	-22.842
3.4232	0.0882353	-33.1147
3.44514	0.0882353	-7.8453
3.46708	0.0882353	11.9539
3.48903	0.0882353	-21.57
3.51097	0.0882353	-25.5331
3.53292	0.0882353	-17.2929
3.55486	0.0882353	-8.61902
3.5768	0.0882353	16.406
3.59875	0.0882353	20.187
3.62069	0.0882353	8.99316
3.64263	0.0882353	-19.8007
3.66458	0.0882353	-6.495
3.68652	0.0882353	14.3795
3.70846	0.0882353	-4.10272
3.73041	0.0882353	1.03768
3.75235	0.0882353	6.90619
3.77429	0.0882353	19.2813
3.79624	0.0882353	32.4407
3.81818	0.0882353	18.7866
3.84013	0.0882353	12.0524
3.86207	0.0882353	-15.7268
3.88401	0.0882353	-10.2437
3.90596	0.0882353	10.5031
3.9279	0.0882353	4.12378
3.94984	0.0882353	2.75242
3.97179	0.0882353	15.5459
3.99373	0.0882353	-3.21611
4.01567	0.0882353	-22.2893
4.03762	0.0882353	-0.672819
4.05956	0.0882353	9.28781
4.0815	0.0882353	-1.58344
4.10345	0.0882353	4.51003
4.12539	0.0882353	-11.615
4.14734	0.0882353	7.76563
4.16928	0.0882353	2.22173
4.19122	0.0882353	16.9699
4.21317	0.0882353	5.31373
4.23511	0.0882353	12.9176
4.25705	0.0882353	13.379
4.279	0.0882353	-17.4121
4.30094	0.0882353	-18.1224
4.32288	0.0882353	-6.74029
4.34483	0.0882353	0.530879
4.36677	0.0882353	-15.2431
4.38871	0.0882353	-8.64483
4.41066	0.0882353	-10.2538
4.4326	0.0882353	-12.017
4.45455	0.0882353	-2.17902
4.47649	0.0882353	2.31873
4.49843	0.0882353	21.5406
4.52038	0.0882353	27.5287
4.54232	0.0882353	-6.53206
4.56426	0.0882353	-4.31014
4.58621	0.0882353	-0.352062
4.60815	0.0882353	4.30646
4.63009	0.0882353	4.60646
4.65204	0.0882353	-3.67837
4.67398	0.0882353	-0.294069
4.69592	0.0882353	15.3001
4.71787	0.0882353	5.92917
4.73981	0.0882353	-12.0869
4.76176	0.0882353	0.860121
4.7837	0.0882353	-1.25933
4.80564	0.0882353	-9.10022
4.82759	0.0882353	10.2724
4.84953	0.0882353	6.58877
4.87147	0.0882353	-5.58179
4.89342	0.0882353	-0.525539
4.91536	0.0882353	6.50705
4.9373	0.0882353	14.8481
4.95925	0.0882353	-18.4342
4.98119	0.0882353	-15.0481
5.00313	0.0882353	-18.1443
5.02508	0.0882353	-1.70447
5.04702	0.0882353	0.71001
5.06897	0.0882353	-10.9326
5.09091	0.0882353	-3.99604
5.11285	0.0882353	-3.95357
5.1348	0.0882353	5.31819
5.15674	0.0882353	-13.1779
5.17868	0.0882353	1.07157
5.20063	0.0882353	0.0723643
5.22257	0.0882353	3.38281
5.24451	0.0882353	-3.69929
5.26646	0.0882353	1.1241
5.2884	0.0882353	-5.94191
5.31034	0.0882353	-8.05649
5.33229	0.0882353	16.8744
5.35423	0.0882353	10.3975
5.37618	0.0882353	1.34625
5.39812	0.0882353	-2.86285
5.42006	0.0882353	20.2825
5.44201	0.0882353	1.22138
5.46395	0.0882353	-9.02036
5.48589	0.0882353	-17.5772
5.50784	0.0882353	-22.5048
5.52978	0.0882353	-5.24448
5.55172	0.0882353	15.6994
5.57367	0.0882353	-21.6958
5.59561	0.0882353	-27.5174
5.61755	0.0882353	-13.8121
5.6395	0.0882353	25.3516
5.66144	0.0882353	12.3345
5.68339	0.0882353	8.41132
5.70533	0.0882353	-12.0928
5.72727	0.0882353	6.73503
5.74922	0.0882353	21.3189
5.77116	0.0882353	5.1902
5.7931	0.0882353	5.93666
5.81505	0.0882353	4.90842
5.83699	0.0882353	-7.39823
5.85893	0.0882353	-14.9264
5.88088	0.0882353	-14.8735
5.90282	0.0882353	1.58151
5.92476	0.0882353	-20.7386
5.94671	0.0882353	-33.2387
5.96865	0.0882353	-26.7401
5.9906	0.0882353	-23.7093
6.01254	0.0882353	-10.1419
6.03448	0.0882353	1.68415
6.05643	0.0882353	6.88959
6.07837	0.0882353	-11.9641
6.10031	0.0882353	-3.1908
6.12226	0.0882353	-25.3183
6.1442	0.0882353	-7.37043
6.16614	0.0882353	2.8864
6.18809	0.0882353	-10.6408
6.21003	0.0882353	-24.9609
6.23197	0.0882353	-1.65102
6.25392	0.0882353	-0.681809
6.27586	0.0882353	-0.594293
6.29781	0.0882353	0.830533
6.31975	0.0882353	-8.5725
6.34169	0.0882353	-5.3831
6.36364	0.0882353	-5.01779
6.38558	0.0882353	-9.67426
6.40752	0.0882353	-7.57411
6.42947	0.0882353	14.4694
6.45141	0.0882353	23.6747
6.47335	0.0882353	36.7502
6.4953	0.0882353	44.3217
6.51724	0.0882353	30.4294
6.53918	0.0882353	20.6111
6.56113	0.0882353	17.1652
6.58307	0.0882353	23.268
6.60502	0.0882353	1.50978
6.62696	0.0882353	-5.74344
6.6489	0.0882353	-27.4714
6.67085	0.0882353	-11.4369
6.69279	0.0882353	-3.58331
6.71473	0.0882353	7.91518
6.73668	0.0882353	-6.45581
6.75862	0.0882353	-11.7921
6.78056	0.0882353	12.018
6.80251	0.0882353	28.4846
6.82445	0.0882353	20.7441
6.84639	0.0882353	17.059
6.86834	0.0882353	-1.75981
6.89028	0.0882353	3.7369
6.91223	0.0882353	-4.80171
6.93417	0.0882353	1.62549
6.95611	0.0882353	5.90679
6.97806	0.0882353	6.91816
7	0.0882353	25.9701
0	0.110294	9.46173
0.0219436	0.110294	14.4446
0.0438871	0.110294	0.0298
0.0658307	0.110294	-21.1301
0.0877743	0.110294	-13.7199
0.109718	0.110294	-13.7112
0.131661	0.110294	-14.3363
0.153605	0.110294	-6.29768
0.175549	0.110294	-12.4132
0.197492	0.110294	-11.0958
0.219436	0.110294	-6.80547
0.241379	0.110294	22.6477
0.263323	0.110294	-2.96577
0.285266	0.110294	3.48396
0.30721	0.110294	9.12729
0.329154	0.110294	15.1979
0.351097	0.110294	-11.2272
0.373041	0.110294	8.0517
0.394984	0.110294	13.8134
0.416928	0.110294	7.40119
0.438871	0.110294	-7.75547
0.460815	0.110294	0.371102
0.482759	0.110294	-6.9548
0.504702	0.110294	5.78397
0.526646	0.110294	6.34886
0.548589	0.110294	-10.1101
0.570533	0.110294	-11.1489
0.592476	0.110294	-5.66705
0.61442	0.110294	4.66233
0.636364	0.110294	-3.90087
0.658307	0.110294	-19.7062
0.680251	0.110294	-6.81679
0.702194	0.110294	7.45217
0.724138	0.110294	-11.1856
0.746082	0.110294	-4.77645
0.768025	0.110294	10.8224
0.789969	0.110294	16.648
0.811912	0.110294	0.653909
0.833856	0.110294	10.7728
0.855799	0.110294	-12.7418
0.877743	0.110294	-7.77792
0.899687	0.110294	-1.74263
0.92163	0.110294	-8.83256
0.943574	0.110294	19.769
0.965517	0.110294	22.5222
0.987461	0.110294	5.0996
1.0094	0.110294	-14.2482
1.03135	0.110294	-20.1713
1.05329	0.110294	-7.7557
1.07524	0.110294	-11.9499
1.09718	0.110294	12.5209
1.11912	0.110294	-1.20031
1.14107	0.110294	-10.4787
1.16301	0.110294	-12.6198
1.18495	0.110294	2.06678
1.2069	0.110294	2.3391
1.22884	0.110294	0.5742
1.25078	0.110294	-12.4519
1.27273	0.110294	-10.3606
1.29467	0.110294	-2.38404
1.31661	0.110294	-14.7632
1.33856	0.110294	6.68593
1.3605	0.110294	6.29005
1.38245	0.110294	4.84758
1.40439	0.110294	-2.23533
1.42633	0.110294	-10.4956
1.44828	0.110294	8.36549
1.47022	0.110294	-8.86677
1.49216	0.110294	-15.7517
1.51411	0.110294	-8.40028
1.53605	0.110294	-6.19743
1.55799	0.110294	4.17903
1.57994	0.110294	16.9602
1.60188	0.110294	17.3446
1.62382	0.110294	17.6235
1.64577	0.110294	6.10297
1.66771	0.110294	11.9929
1.68966	0.110294	4.85839
1.7116	0.110294	3.65527
1.73354	0.110294	0.488082
1.75549	0.110294	-23.3755
1.77743	0.110294	-26.65
1.79937	0.110294	-27.3477
1.82132	0.110294	-11.5392
1.84326	0.110294	19.1454
1.8652	0.110294	5.30297
1.88715	0.110294	-16.1628
1.90909	0.110294	-15.9296
1.93103	0.110294	7.11155
1.95298	0.110294	3.45159
1.97492	0.110294	2.26245
1.99687	0.110294	-24.8747
2.01881	0.110294	-18.4686
2.04075	0.110294	-9.41236
2.0627	0.110294	-7.3268
2.08464	0.110294	-2.52245
2.10658	0.110294	-17.8133
2.12853	0.110294	-22.0853
2.15047	0.110294	-27.6664
2.17241	0.110294	-20.3965
2.19436	0.110294	-16.8264
2.2163	0.110294	-6.43512
2.23824	0.110294	12.2567
2.26019	0.110294	-18.6863
2.28213	0.110294	-41.5079
2.30408	0.110294	-25.9279
2.32602	0.110294	0.164572
2.34796	0.110294	13.5214
2.36991	0.110294	17.145
2.39185	0.110294	15.4575
2.41379	0.110294	-13.6722
2.43574	0.110294	-9.7585
2.45768	0.110294	24.5954
2.47962	0.110294	18.292
2.50157	0.110294	-2.50028
2.52351	0.110294	-18.0385
2.54545	0.110294	-10.7341
2.5674	0.110294	0.0760784
2.58934	0.110294	16.478
2.61129	0.110294	45.2897
2.63323	0.110294	41.4257
2.65517	0.110294	18.1147
2.67712	0.110294	-20.9041
2.69906	0.110294	-2.18099
2.721	0.110294	8.74944
2.74295	0.110294	12.5122
2.76489	0.110294	21.0321
2.78683	0.110294	-2.93755
2.80878	0.110294	-23.7682
2.83072	0.110294	-7.85883
2.85266	0.110294	2.78606
2.87461	0.110294	30.124
2.89655	0.110294	14.2199
2.9185	0.110294	5.80028
2.94044	0.110294	18.229
2.96238	0.110294	18.2274
2.98433	0.110294	22.518
3.00627	0.110294	2.5362
3.02821	0.110294	-1.77153
3.05016	0.110294	20.385
3.0721	0.110294	11.1601
3.09404	0.110294	-3.61212
3.11599	0.110294	-0.62974
3.13793	0.110294	18.4194
3.15987	0.110294	18.4341
3.18182	0.110294	6.57516
3.20376	0.110294	0.512666
3.22571	0.110294	-14.976
3.24765	0.110294	4.94285
3.26959	0.110294	1.51423
3.29154	0.110294	-3.05512
3.31348	0.110294	4.93318
3.33542	0.110294	-8.80205
3.35737	0.110294	-11.0977
3.37931	0.110294	-19.3637
3.40125	0.110294	-5.31312
3.4232	0.110294	-13.9098
3.44514	0.110294	20.595
3.46708	0.110294	0.748638
3.48903	0.110294	-21.2826
3.51097	0.110294	-6.17979
3.53292	0.110294	1.31785
3.55486	0.110294	17.6763
3.5768	0.110294	23.7877
3.59875	0.110294	15.087
3.62069	0.110294	-2.8105
3.64263	0.110294	-12.4968
3.66458	0.110294	8.7031
3.68652	0.110294	-10.5848
3.70846	0.110294	-2.18529
3.73041	0.110294	1.48991
3.75235	0.110294	-6.57026
3.77429	0.110294	-7.33733
3.79624	0.110294	-15.3588
3.81818	0.110294	-17.1785
3.84013	0.110294	-9.12152
3.86207	0.110294	-14.3799
3.88401	0.110294	-15.2453
3.90596	0.110294	-4.05054
3.9279	0.110294	17.9493
3.94984	0.110294	14.8963
3.97179	0.110294	-7.47644
3.99373	0.110294	14.4405
4.01567	0.110294	0.579095
4.03762	0.110294	10.4593
4.05956	0.110294	20.3853
4.0815	0.110294	11.7251
4.10345	0.110294	11.9474
4.12539	0.110294	-7.60539
4.14734	0.110294	-27.095
4.16928	0.110294	-5.69365
4.19122	0.110294	-13.131
4.21317	0.110294	-31.5756
4.23511	0.110294	6.96211
4.25705	0.110294	11.8129
4.279	0.110294	6.51884
4.30094	0.110294	21.7408
4.32288	0.110294	11.4658
4.34483	0.110294	13.1878
4.36677	0.110294	1.77086
4.38871	0.110294	-0.412871
4.41066	0.110294	10.0708
4.4326	0.110294	15.3205
4.45455	0.110294	28.2019
4.47649	0.110294	4.78566
4.49843	0.110294	-13.5081
4.52038	0.110294	-3.19189
4.54232	0.110294	0.0103123
4.56426	0.110294	15.199
4.58621	0.110294	-5.40095
4.60815	0.110294	7.54354
4.63009	0.110294	-25.2882
4.65204	0.110294	-32.7499
4.67398	0.110294	22.8254
4.69592	0.110294	41.6584
4.71787	0.110294	18.102
4.73981	0.110294	-10.0593
4.76176	0.110294	-3.70431
4.7837	0.110294	10.6976
4.80564	0.110294	51.9512
4.82759	0.110294	38.7456
4.84953	0.110294	22.5018
4.87147	0.110294	0.785453
4.89342	0.110294	-12.1995
4.91536	0.110294	9.40625
4.9373	0.110294	-1.72553
4.95925	0.110294	17.5476
4.98119	0.110294	5.01942
5.00313	0.110294	-26.2094
5.02508	0.110294	-15.884
5.04702	0.110294	-7.71024
5.06897	0.110294	1.11391
5.09091	0.110294	-5.73201
5.11285	0.110294	-33.1036
5.1348	0.110294	-38.7521
5.15674	0.110294	-6.10242
5.17868	0.110294	16.7065
5.20063	0.110294	8.18045
5.22257	0.110294	3.28423
5.24451	0.110294	-3.25535
5.26646	0.110294	-2.58591
5.2884	0.110294	-18.9368
5.31034	0.110294	0.546793
5.33229	0.110294	11.1965
5.35423	0.110294	0.546565
5.37618	0.110294	-1.79465
5.39812	0.110294	-4.05567
5.42006	0.110294	-20.0203
5.44201	0.110294	7.45493
5.46395	0.110294	3.76275
5.48589	0.110294	-0.256923
5.50784	0.110294	10.1909
5.52978	0.110294	6.74053
5.55172	0.110294	-2.00853
5.57367	0.110294	0.0113408
5.59561	0.110294	15.3191
5.61755	0.110294	11.01
5.6395	0.110294	-15.8121
5.66144	0.110294	-4.35454
5.68339	0.110294	-6.03311
5.70533	0.110294	-6.23836
5.72727	0.110294	-2.49268
5.74922	0.110294	4.36504
5.77116	0.110294	-15.0419
5.7931	0.110294	-15.2686
5.81505	0.110294	-41.6757
5.83699	0.110294	-11.8069
5.85893	0.110294	7.34504
5.88088	0.110294	9.26714
5.90282	0.110294	13.6577
5.92476	0.110294	-7.90514
5.94671	0.110294	-9.03617
5.96865	0.110294	7.28728
5.9906	0.110294	5.49854
6.01254	0.110294	15.4638
6.03448	0.110294	-6.1129
6.05643	0.110294	-11.2256
6.07837	0.110294	-14.4803
6.10031	0.110294	0.743653
6.12226	0.110294	-13.4767
6.1442	0.110294	-5.24678
6.16614	0.110294	-16.6938
6.18809	0.110294	-9.65862
6.21003	0.110294	9.4224
6.23197	0.110294	33.9101
6.25392	0.110294	6.14337
6.27586	0.110294	-19.4265
6.29781	0.110294	-27.3136
6.31975	0.110294	-12.6696
6.34169	0.110294	20.8377
6.36364	0.110294	6.91038
6.38558	0.110294	4.97925
6.40752	0.110294	-7.35312
6.42947	0.110294	3.32893
6.45141	0.110294	11.1808
6.47335	0.110294	5.27819
6.4953	0.110294	26.8071
6.51724	0.110294	11.2369
6.53918	0.110294	-22.1797
6.56113	0.110294	-24.1046
6.58307	0.110294	-0.271438
6.60502	0.110294	-2.61469
6.62696	0.110294	16.9373
6.6489	0.110294	10.1515
6.67085	0.110294	1.62061
6.69279	0.110294	-0.763054
6.71473	0.110294	-1.45683
6.73668	0.110294	-11.4357
6.75862	0.110294	6.41251
6.78056	0.110294	23.2626
6.80251	0.110294	-6.55064
6.82445	0.110294	-6.24885
6.84639	0.110294	19.3584
6.86834	0.110294	18.4813
6.89028	0.110294	8.5254
6.91223	0.110294	23.4245
6.93417	0.110294	18.9431
6.95611	0.110294	11.5884
6.97806	0.110294	-8.386
7	0.110294	-14.8847
0	0.132353	-9.70974
0.0219436	0.132353	-10.6305
0.0438871	0.132353	5.10724
0.0658307	0.132353	-9.64482
0.0877743	0.132353	3.2375
0.109718	0.132353	7.60489
0.131661	0.132353	-11.7365
0.153605	0.132353	-1.74102
0.175549	0.132353	12.5067
0.197492	0.132353	4.00245
0.219436	0.132353	-0.0481713
0.241379	0.132353	-7.51733
0.263323	0.132353	4.45713
0.285266	0.132353	24.8246
0.30721	0.132353	25.3454
0.329154	0.132353	5.4113
0.351097	0.132353	2.18438
0.373041	0.132353	-21.5901
0.394984	0.132353	-26.984
0.416928	0.132353	-15.2779
0.438871	0.132353	-14.3872
0.460815	0.132353	-2.04605
0.482759	0.132353	6.11944
0.504702	0.132353	-11.1199
0.526646	0.132353	-12.9724
0.548589	0.132353	-21.2475
0.570533	0.132353	-10.6175
0.592476	0.132353	18.8074
0.61442	0.132353	0.822247
0.636364	0.132353	-7.33487
0.658307	0.132353	-1.85767
0.680251	0.132353	-2.11165
0.702194	0.132353	16.7323
0.724138	0.132353	14.0087
0.746082	0.132353	-12.1996
0.768025	0.132353	4.41239
0.789969	0.132353	2.45299
0.811912	0.132353	-0.496209
0.833856	0.132353	-21.8364
0.855799	0.132353	-7.48878
0.877743	0.132353	9.00657
0.899687	0.132353	-2.28113
0.92163	0.132353	-16.639
0.943574	0.132353	-9.57675
0.965517	0.132353	11.7259
0.987461	0.132353	6.4308
1.0094	0.132353	17.0923
1.03135	0.132353	24.4009
1.05329	0.132353	6.25759
1.07524	0.132353	4.25188
1.09718	0.132353	-0.753148
1.11912	0.132353	-7.73783
1.14107	0.132353	-2.00381
1.16301	0.132353	9.20271
1.18495	0.132353	32.875
1.2069	0.132353	-2.68481
1.22884	0.132353	6.60872
1.25078	0.132353	-7.62486
1.27273	0.132353	-16.5464
1.29467	0.132353	14.6027
1.31661	0.132353	5.37587
1.33856	0.132353	1.33887
1.3605	0.132353	26.4309
1.38245	0.132353	11.0221
1.40439	0.132353	19.2356
1.42633	0.132353	15.3151
1.44828	0.132353	15.8818
1.47022	0.132353	8.55566
1.49216	0.132353	12.4279
1.51411	0.132353	-5.07539
1.53605	0.132353	-4.00852
1.55799	0.132353	11.3746
1.57994	0.132353	-8.37424
1.60188	0.132353	-1.19165
1.62382	0.132353	-6.0324
1.64577	0.132353	-11.6458
1.66771	0.132353	-8.96056
[truncated: 41,843 more rows]
