# Supplementary material for: Systematic modulation of charge and spin in graphene nanoribbons on MgO
Source: Nat Commun. 2025 Jul 1;16:5632. doi: 10.1038/s41467-025-60767-5 (PMC12218530; doi:10.1038/s41467-025-60767-5)
Supplement: Supplementary file 3 — Source Data [file 41467_2025_60767_MOESM3_ESM.zip › Source Data/Figure 3a_318L6_Ag001_LUMO.txt]

WSxM file copyright UAM
WSxM ASCII XYZ file
X[nm]		Y[nm]		Z[mV]
0	0	466.343
0.0219436	0	457.302
0.0438871	0	459.069
0.0658307	0	475.668
0.0877743	0	469.949
0.109718	0	457.314
0.131661	0	460.054
0.153605	0	459.235
0.175549	0	484.751
0.197492	0	484.848
0.219436	0	480.389
0.241379	0	493.293
0.263323	0	490.448
0.285266	0	489.543
0.30721	0	473.697
0.329154	0	474.75
0.351097	0	464.989
0.373041	0	469.101
0.394984	0	459.377
0.416928	0	454.332
0.438871	0	474.429
0.460815	0	470.4
0.482759	0	463.293
0.504702	0	471.329
0.526646	0	483.546
0.548589	0	468.965
0.570533	0	455.895
0.592476	0	495.575
0.61442	0	470.725
0.636364	0	485.531
0.658307	0	489.758
0.680251	0	467.3
0.702194	0	471.148
0.724138	0	458.048
0.746082	0	477.952
0.768025	0	480.501
0.789969	0	482.916
0.811912	0	480.368
0.833856	0	464.044
0.855799	0	481.171
0.877743	0	479.412
0.899687	0	464.672
0.92163	0	493.378
0.943574	0	475.795
0.965517	0	481.031
0.987461	0	487.608
1.0094	0	464.956
1.03135	0	479.372
1.05329	0	480.049
1.07524	0	487.004
1.09718	0	484.239
1.11912	0	484.997
1.14107	0	495.173
1.16301	0	470.057
1.18495	0	442.027
1.2069	0	454.429
1.22884	0	461.261
1.25078	0	462.212
1.27273	0	478.328
1.29467	0	467.56
1.31661	0	477.609
1.33856	0	472.82
1.3605	0	466.937
1.38245	0	471.507
1.40439	0	486.514
1.42633	0	492.43
1.44828	0	460.192
1.47022	0	466.863
1.49216	0	476.803
1.51411	0	482.72
1.53605	0	487.496
1.55799	0	531.899
1.57994	0	512.833
1.60188	0	472.059
1.62382	0	474.71
1.64577	0	470.839
1.66771	0	488.94
1.68966	0	475.883
1.7116	0	469.317
1.73354	0	482.171
1.75549	0	494.835
1.77743	0	477.456
1.79937	0	470.311
1.82132	0	471.362
1.84326	0	483.594
1.8652	0	487.058
1.88715	0	464.761
1.90909	0	479.343
1.93103	0	496.193
1.95298	0	500.398
1.97492	0	477.637
1.99687	0	461.011
2.01881	0	478.241
2.04075	0	474.009
2.0627	0	476.281
2.08464	0	492.561
2.10658	0	483.951
2.12853	0	496.538
2.15047	0	490.565
2.17241	0	486.602
2.19436	0	480.622
2.2163	0	458.461
2.23824	0	473.776
2.26019	0	484.172
2.28213	0	484.562
2.30408	0	478.613
2.32602	0	454.246
2.34796	0	474.512
2.36991	0	468.648
2.39185	0	483.084
2.41379	0	484.352
2.43574	0	492.241
2.45768	0	488.327
2.47962	0	462.763
2.50157	0	484.221
2.52351	0	461.5
2.54545	0	472.027
2.5674	0	465.967
2.58934	0	477.232
2.61129	0	472.464
2.63323	0	477.955
2.65517	0	498.966
2.67712	0	502.047
2.69906	0	498.035
2.721	0	485.544
2.74295	0	489.765
2.76489	0	485.995
2.78683	0	492.879
2.80878	0	493.82
2.83072	0	501.101
2.85266	0	463.414
2.87461	0	488.024
2.89655	0	477.54
2.9185	0	476.496
2.94044	0	496.855
2.96238	0	479.384
2.98433	0	505.613
3.00627	0	479.046
3.02821	0	500.628
3.05016	0	488.083
3.0721	0	468.945
3.09404	0	489.501
3.11599	0	495.309
3.13793	0	487.851
3.15987	0	482.871
3.18182	0	475.472
3.20376	0	478.096
3.22571	0	491.956
3.24765	0	472.604
3.26959	0	469.332
3.29154	0	462.597
3.31348	0	473.221
3.33542	0	473.79
3.35737	0	477.634
3.37931	0	485.679
3.40125	0	472.107
3.4232	0	467.48
3.44514	0	490.049
3.46708	0	489.126
3.48903	0	484.128
3.51097	0	471.516
3.53292	0	484.61
3.55486	0	490.966
3.5768	0	497.492
3.59875	0	504.29
3.62069	0	482.858
3.64263	0	465.658
3.66458	0	468.955
3.68652	0	479.969
3.70846	0	476.184
3.73041	0	500.354
3.75235	0	511.448
3.77429	0	478.184
3.79624	0	451.639
3.81818	0	470.225
3.84013	0	484.772
3.86207	0	487.042
3.88401	0	482.96
3.90596	0	485.742
3.9279	0	489.719
3.94984	0	478.388
3.97179	0	489.492
3.99373	0	502.935
4.01567	0	485.357
4.03762	0	467.225
4.05956	0	466.791
4.0815	0	486.738
4.10345	0	488.369
4.12539	0	493.51
4.14734	0	473.572
4.16928	0	469.825
4.19122	0	460.267
4.21317	0	489.053
4.23511	0	502.133
4.25705	0	489.527
4.279	0	477.979
4.30094	0	477.026
4.32288	0	477.851
4.34483	0	465.627
4.36677	0	486.644
4.38871	0	496.593
4.41066	0	490.485
4.4326	0	508.374
4.45455	0	505.554
4.47649	0	494.322
4.49843	0	496.569
4.52038	0	492.439
4.54232	0	463.364
4.56426	0	458.811
4.58621	0	464.565
4.60815	0	463.958
4.63009	0	443.085
4.65204	0	449.556
4.67398	0	466.349
4.69592	0	485.493
4.71787	0	471.903
4.73981	0	460.609
4.76176	0	492.623
4.7837	0	485.527
4.80564	0	486.259
4.82759	0	492.509
4.84953	0	474.29
4.87147	0	487.176
4.89342	0	479.755
4.91536	0	483.682
4.9373	0	493.297
4.95925	0	480.26
4.98119	0	466.102
5.00313	0	461.766
5.02508	0	467.824
5.04702	0	478.867
5.06897	0	489.59
5.09091	0	476.558
5.11285	0	487.278
5.1348	0	483.988
5.15674	0	474.644
5.17868	0	478.165
5.20063	0	481.957
5.22257	0	479.409
5.24451	0	478.807
5.26646	0	480.686
5.2884	0	484.6
5.31034	0	485.12
5.33229	0	485.043
5.35423	0	490.869
5.37618	0	474.117
5.39812	0	466.297
5.42006	0	469.021
5.44201	0	461.796
5.46395	0	466.094
5.48589	0	468.224
5.50784	0	472.533
5.52978	0	470.507
5.55172	0	489.86
5.57367	0	479.514
5.59561	0	462.378
5.61755	0	479.598
5.6395	0	498.481
5.66144	0	493.425
5.68339	0	476.574
5.70533	0	475.34
5.72727	0	487.167
5.74922	0	503.942
5.77116	0	466.494
5.7931	0	492.238
5.81505	0	488.034
5.83699	0	472.293
5.85893	0	474.792
5.88088	0	487.319
5.90282	0	483.186
5.92476	0	485.115
5.94671	0	495.324
5.96865	0	508.433
5.9906	0	496.566
6.01254	0	486.82
6.03448	0	480.062
6.05643	0	482.448
6.07837	0	500.727
6.10031	0	498.409
6.12226	0	468.099
6.1442	0	455.923
6.16614	0	472.776
6.18809	0	485.839
6.21003	0	471.263
6.23197	0	481.447
6.25392	0	495.139
6.27586	0	468.4
6.29781	0	458.731
6.31975	0	454.288
6.34169	0	485.94
6.36364	0	475.21
6.38558	0	454.571
6.40752	0	436.165
6.42947	0	458.6
6.45141	0	478.886
6.47335	0	499.179
6.4953	0	499.185
6.51724	0	456.662
6.53918	0	464.446
6.56113	0	474.834
6.58307	0	462.52
6.60502	0	477.472
6.62696	0	474.511
6.6489	0	455.177
6.67085	0	456.466
6.69279	0	471.632
6.71473	0	464.421
6.73668	0	469.644
6.75862	0	465.019
6.78056	0	481.179
6.80251	0	483.843
6.82445	0	480.472
6.84639	0	478.723
6.86834	0	491.026
6.89028	0	486.905
6.91223	0	486.439
6.93417	0	461.013
6.95611	0	488.984
6.97806	0	488.063
7	0	457.718
0	0.0220588	467.715
0.0219436	0.0220588	465.309
0.0438871	0.0220588	485.991
0.0658307	0.0220588	485.345
0.0877743	0.0220588	470.974
0.109718	0.0220588	463.59
0.131661	0.0220588	447.069
0.153605	0.0220588	458.873
0.175549	0.0220588	468.997
0.197492	0.0220588	474.226
0.219436	0.0220588	462.009
0.241379	0.0220588	478.147
0.263323	0.0220588	490.419
0.285266	0.0220588	474.452
0.30721	0.0220588	479.532
0.329154	0.0220588	481.66
0.351097	0.0220588	502.735
0.373041	0.0220588	503.019
0.394984	0.0220588	503.016
0.416928	0.0220588	489.346
0.438871	0.0220588	480.572
0.460815	0.0220588	474.944
0.482759	0.0220588	461.729
0.504702	0.0220588	454.842
0.526646	0.0220588	472.477
0.548589	0.0220588	468.512
0.570533	0.0220588	482.245
0.592476	0.0220588	481.339
0.61442	0.0220588	484.384
0.636364	0.0220588	462.524
0.658307	0.0220588	454.225
0.680251	0.0220588	475.744
0.702194	0.0220588	465.635
0.724138	0.0220588	473.424
0.746082	0.0220588	483.761
0.768025	0.0220588	477.886
0.789969	0.0220588	486.038
0.811912	0.0220588	500.308
0.833856	0.0220588	504.448
0.855799	0.0220588	488.077
0.877743	0.0220588	487.182
0.899687	0.0220588	471.381
0.92163	0.0220588	485.747
0.943574	0.0220588	460.056
0.965517	0.0220588	491.988
0.987461	0.0220588	479.164
1.0094	0.0220588	458.168
1.03135	0.0220588	465.891
1.05329	0.0220588	462.546
1.07524	0.0220588	463.564
1.09718	0.0220588	482.411
1.11912	0.0220588	488.013
1.14107	0.0220588	477.473
1.16301	0.0220588	469.555
1.18495	0.0220588	495.559
1.2069	0.0220588	476.801
1.22884	0.0220588	484.597
1.25078	0.0220588	485.214
1.27273	0.0220588	497.403
1.29467	0.0220588	479.714
1.31661	0.0220588	477.878
1.33856	0.0220588	471.742
1.3605	0.0220588	475.241
1.38245	0.0220588	484.577
1.40439	0.0220588	455.698
1.42633	0.0220588	461.328
1.44828	0.0220588	449.598
1.47022	0.0220588	452.884
1.49216	0.0220588	471.744
1.51411	0.0220588	467.069
1.53605	0.0220588	493.997
1.55799	0.0220588	507.781
1.57994	0.0220588	491.364
1.60188	0.0220588	475.757
1.62382	0.0220588	469.964
1.64577	0.0220588	478.498
1.66771	0.0220588	507.047
1.68966	0.0220588	490.576
1.7116	0.0220588	484.992
1.73354	0.0220588	481.577
1.75549	0.0220588	475.446
1.77743	0.0220588	476.94
1.79937	0.0220588	472.605
1.82132	0.0220588	474.038
1.84326	0.0220588	451.476
1.8652	0.0220588	449.958
1.88715	0.0220588	467.228
1.90909	0.0220588	474.791
1.93103	0.0220588	475.44
1.95298	0.0220588	504.835
1.97492	0.0220588	484.862
1.99687	0.0220588	493.286
2.01881	0.0220588	504.654
2.04075	0.0220588	484.594
2.0627	0.0220588	492.885
2.08464	0.0220588	486.103
2.10658	0.0220588	472.871
2.12853	0.0220588	481.087
2.15047	0.0220588	478.348
2.17241	0.0220588	475.986
2.19436	0.0220588	460.827
2.2163	0.0220588	469.002
2.23824	0.0220588	477.127
2.26019	0.0220588	470.81
2.28213	0.0220588	471.167
2.30408	0.0220588	475.287
2.32602	0.0220588	472.404
2.34796	0.0220588	477.286
2.36991	0.0220588	502.398
2.39185	0.0220588	530.847
2.41379	0.0220588	503.343
2.43574	0.0220588	492.06
2.45768	0.0220588	481.868
2.47962	0.0220588	476.739
2.50157	0.0220588	484.823
2.52351	0.0220588	464.817
2.54545	0.0220588	461.577
2.5674	0.0220588	485.662
2.58934	0.0220588	468.65
2.61129	0.0220588	476.623
2.63323	0.0220588	498.81
2.65517	0.0220588	471.7
2.67712	0.0220588	452.229
2.69906	0.0220588	483.657
2.721	0.0220588	485.415
2.74295	0.0220588	487.939
2.76489	0.0220588	476.924
2.78683	0.0220588	474.143
2.80878	0.0220588	483.914
2.83072	0.0220588	492.68
2.85266	0.0220588	485.823
2.87461	0.0220588	487.593
2.89655	0.0220588	474.042
2.9185	0.0220588	476.834
2.94044	0.0220588	468.181
2.96238	0.0220588	476.229
2.98433	0.0220588	483.262
3.00627	0.0220588	493.308
3.02821	0.0220588	473.728
3.05016	0.0220588	461.867
3.0721	0.0220588	462.118
3.09404	0.0220588	470.183
3.11599	0.0220588	488.104
3.13793	0.0220588	492.401
3.15987	0.0220588	488.196
3.18182	0.0220588	490.048
3.20376	0.0220588	475.659
3.22571	0.0220588	499.293
3.24765	0.0220588	494.032
3.26959	0.0220588	498.033
3.29154	0.0220588	486.9
3.31348	0.0220588	475.644
3.33542	0.0220588	481.963
3.35737	0.0220588	478.537
3.37931	0.0220588	483.397
3.40125	0.0220588	478.121
3.4232	0.0220588	466.449
3.44514	0.0220588	479.652
3.46708	0.0220588	470.931
3.48903	0.0220588	466.643
3.51097	0.0220588	486.596
3.53292	0.0220588	494.945
3.55486	0.0220588	511.941
3.5768	0.0220588	493.587
3.59875	0.0220588	477.013
3.62069	0.0220588	490.947
3.64263	0.0220588	501.836
3.66458	0.0220588	495.86
3.68652	0.0220588	484.107
3.70846	0.0220588	501.301
3.73041	0.0220588	476.025
3.75235	0.0220588	473.261
3.77429	0.0220588	480.934
3.79624	0.0220588	494.02
3.81818	0.0220588	489.358
3.84013	0.0220588	498.942
3.86207	0.0220588	503.77
3.88401	0.0220588	491.006
3.90596	0.0220588	481.705
3.9279	0.0220588	477.215
3.94984	0.0220588	475.008
3.97179	0.0220588	480.724
3.99373	0.0220588	477.631
4.01567	0.0220588	466.19
4.03762	0.0220588	484.045
4.05956	0.0220588	494.652
4.0815	0.0220588	505.462
4.10345	0.0220588	486.008
4.12539	0.0220588	499.888
4.14734	0.0220588	498.631
4.16928	0.0220588	485.614
4.19122	0.0220588	492.547
4.21317	0.0220588	487.318
4.23511	0.0220588	462.68
4.25705	0.0220588	461.801
4.279	0.0220588	479.231
4.30094	0.0220588	479.246
4.32288	0.0220588	452.811
4.34483	0.0220588	457.338
4.36677	0.0220588	484.07
4.38871	0.0220588	483.931
4.41066	0.0220588	468.776
4.4326	0.0220588	493.651
4.45455	0.0220588	496.477
4.47649	0.0220588	501.4
4.49843	0.0220588	486.215
4.52038	0.0220588	482.644
4.54232	0.0220588	485.007
4.56426	0.0220588	485.095
4.58621	0.0220588	454.571
4.60815	0.0220588	458.104
4.63009	0.0220588	459.745
4.65204	0.0220588	465.957
4.67398	0.0220588	478.371
4.69592	0.0220588	471.015
4.71787	0.0220588	472.901
4.73981	0.0220588	482.061
4.76176	0.0220588	473.876
4.7837	0.0220588	482.164
4.80564	0.0220588	503.393
4.82759	0.0220588	489.587
4.84953	0.0220588	489.46
4.87147	0.0220588	479.98
4.89342	0.0220588	461.195
4.91536	0.0220588	482.406
4.9373	0.0220588	493.079
4.95925	0.0220588	475.285
4.98119	0.0220588	484.371
5.00313	0.0220588	483.264
5.02508	0.0220588	482.053
5.04702	0.0220588	504.444
5.06897	0.0220588	489.345
5.09091	0.0220588	482.722
5.11285	0.0220588	473.961
5.1348	0.0220588	469.531
5.15674	0.0220588	442.462
5.17868	0.0220588	468.545
5.20063	0.0220588	475.292
5.22257	0.0220588	484.823
5.24451	0.0220588	471.534
5.26646	0.0220588	472.036
5.2884	0.0220588	496.865
5.31034	0.0220588	506.535
5.33229	0.0220588	498.064
5.35423	0.0220588	489.727
5.37618	0.0220588	469.965
5.39812	0.0220588	482.263
5.42006	0.0220588	463.189
5.44201	0.0220588	468.753
5.46395	0.0220588	474.776
5.48589	0.0220588	489.398
5.50784	0.0220588	488.148
5.52978	0.0220588	495.758
5.55172	0.0220588	467.345
5.57367	0.0220588	437.779
5.59561	0.0220588	467.209
5.61755	0.0220588	473.635
5.6395	0.0220588	465.956
5.66144	0.0220588	485.941
5.68339	0.0220588	505.789
5.70533	0.0220588	488.071
5.72727	0.0220588	488.223
5.74922	0.0220588	506.989
5.77116	0.0220588	511.837
5.7931	0.0220588	518.195
5.81505	0.0220588	483.207
5.83699	0.0220588	465.446
5.85893	0.0220588	463.598
5.88088	0.0220588	474.064
5.90282	0.0220588	465.475
5.92476	0.0220588	468.886
5.94671	0.0220588	465.912
5.96865	0.0220588	475.149
5.9906	0.0220588	469.515
6.01254	0.0220588	469.09
6.03448	0.0220588	465.056
6.05643	0.0220588	473.854
6.07837	0.0220588	490.742
6.10031	0.0220588	497.72
6.12226	0.0220588	493.735
6.1442	0.0220588	484.11
6.16614	0.0220588	477.17
6.18809	0.0220588	470.535
6.21003	0.0220588	461.638
6.23197	0.0220588	475.851
6.25392	0.0220588	484.5
6.27586	0.0220588	468.119
6.29781	0.0220588	468.228
6.31975	0.0220588	449.021
6.34169	0.0220588	462.422
6.36364	0.0220588	464.788
6.38558	0.0220588	465.195
6.40752	0.0220588	476.899
6.42947	0.0220588	482.204
6.45141	0.0220588	471.728
6.47335	0.0220588	468.277
6.4953	0.0220588	486.75
6.51724	0.0220588	452.941
6.53918	0.0220588	457.655
6.56113	0.0220588	465.94
6.58307	0.0220588	473.761
6.60502	0.0220588	487.463
6.62696	0.0220588	473.197
6.6489	0.0220588	484.342
6.67085	0.0220588	492.937
6.69279	0.0220588	480.333
6.71473	0.0220588	464.21
6.73668	0.0220588	469.275
6.75862	0.0220588	477.414
6.78056	0.0220588	491.113
6.80251	0.0220588	488.577
6.82445	0.0220588	483.774
6.84639	0.0220588	465.495
6.86834	0.0220588	462.562
6.89028	0.0220588	470.551
6.91223	0.0220588	496.068
6.93417	0.0220588	496.469
6.95611	0.0220588	480.497
6.97806	0.0220588	496.492
7	0.0220588	510.299
0	0.0441176	456.521
0.0219436	0.0441176	472.357
0.0438871	0.0441176	462.632
0.0658307	0.0441176	453.237
0.0877743	0.0441176	460.564
0.109718	0.0441176	483.177
0.131661	0.0441176	479.788
0.153605	0.0441176	467.987
0.175549	0.0441176	465.877
0.197492	0.0441176	468.419
0.219436	0.0441176	463.06
0.241379	0.0441176	459.648
0.263323	0.0441176	474.041
0.285266	0.0441176	460.894
0.30721	0.0441176	462.228
0.329154	0.0441176	474.92
0.351097	0.0441176	492.348
0.373041	0.0441176	468.595
0.394984	0.0441176	466.988
0.416928	0.0441176	470.662
0.438871	0.0441176	452.444
0.460815	0.0441176	467.473
0.482759	0.0441176	485.282
0.504702	0.0441176	476.971
0.526646	0.0441176	450.955
0.548589	0.0441176	455.367
0.570533	0.0441176	447.899
0.592476	0.0441176	443.633
0.61442	0.0441176	450.764
0.636364	0.0441176	463.338
0.658307	0.0441176	458.309
0.680251	0.0441176	452.108
0.702194	0.0441176	472.675
0.724138	0.0441176	482.109
0.746082	0.0441176	491.536
0.768025	0.0441176	491.918
0.789969	0.0441176	474.65
0.811912	0.0441176	471.211
0.833856	0.0441176	482.68
0.855799	0.0441176	493.863
0.877743	0.0441176	462.517
0.899687	0.0441176	472.807
0.92163	0.0441176	483.347
0.943574	0.0441176	462.75
0.965517	0.0441176	481.483
0.987461	0.0441176	457.285
1.0094	0.0441176	456.534
1.03135	0.0441176	482.572
1.05329	0.0441176	491.137
1.07524	0.0441176	464.405
1.09718	0.0441176	469.846
1.11912	0.0441176	476.507
1.14107	0.0441176	478.207
1.16301	0.0441176	468.19
1.18495	0.0441176	475.483
1.2069	0.0441176	472.228
1.22884	0.0441176	463.399
1.25078	0.0441176	494.931
1.27273	0.0441176	476.842
1.29467	0.0441176	500.543
1.31661	0.0441176	493.311
1.33856	0.0441176	487.39
1.3605	0.0441176	471.481
1.38245	0.0441176	467.339
1.40439	0.0441176	463.597
1.42633	0.0441176	470.167
1.44828	0.0441176	491.118
1.47022	0.0441176	483.542
1.49216	0.0441176	463.482
1.51411	0.0441176	481.177
1.53605	0.0441176	503.642
1.55799	0.0441176	500.013
1.57994	0.0441176	466.958
1.60188	0.0441176	487.391
1.62382	0.0441176	510.498
1.64577	0.0441176	504.317
1.66771	0.0441176	482.92
1.68966	0.0441176	479.898
1.7116	0.0441176	467.633
1.73354	0.0441176	462.315
1.75549	0.0441176	490.765
1.77743	0.0441176	479.932
1.79937	0.0441176	457.211
1.82132	0.0441176	468.863
1.84326	0.0441176	468.613
1.8652	0.0441176	481.585
1.88715	0.0441176	500.25
1.90909	0.0441176	482.668
1.93103	0.0441176	481.961
1.95298	0.0441176	487.831
1.97492	0.0441176	490.279
1.99687	0.0441176	493.27
2.01881	0.0441176	507.173
2.04075	0.0441176	484.878
2.0627	0.0441176	486.198
2.08464	0.0441176	485.859
2.10658	0.0441176	476.935
2.12853	0.0441176	498.82
2.15047	0.0441176	501.292
2.17241	0.0441176	479.221
2.19436	0.0441176	473.276
2.2163	0.0441176	479.783
2.23824	0.0441176	484.131
2.26019	0.0441176	494.167
2.28213	0.0441176	486.262
2.30408	0.0441176	464.316
2.32602	0.0441176	480.435
2.34796	0.0441176	482.33
2.36991	0.0441176	464.442
2.39185	0.0441176	487.024
2.41379	0.0441176	508.979
2.43574	0.0441176	508.64
2.45768	0.0441176	494.149
2.47962	0.0441176	480.085
2.50157	0.0441176	499.614
2.52351	0.0441176	489.684
2.54545	0.0441176	496.365
2.5674	0.0441176	490.687
2.58934	0.0441176	486.039
2.61129	0.0441176	492.667
2.63323	0.0441176	506.352
2.65517	0.0441176	479.438
2.67712	0.0441176	485.176
2.69906	0.0441176	496.899
2.721	0.0441176	474.349
2.74295	0.0441176	471.479
2.76489	0.0441176	464.613
2.78683	0.0441176	476.834
2.80878	0.0441176	484.401
2.83072	0.0441176	478.228
2.85266	0.0441176	519.859
2.87461	0.0441176	506.032
2.89655	0.0441176	468.618
2.9185	0.0441176	463.587
2.94044	0.0441176	480.047
2.96238	0.0441176	468.522
2.98433	0.0441176	478.294
3.00627	0.0441176	484.469
3.02821	0.0441176	482.582
3.05016	0.0441176	467.179
3.0721	0.0441176	470.548
3.09404	0.0441176	476.759
3.11599	0.0441176	481.97
3.13793	0.0441176	484.578
3.15987	0.0441176	483.984
3.18182	0.0441176	488.312
3.20376	0.0441176	481.215
3.22571	0.0441176	500.641
3.24765	0.0441176	494.73
3.26959	0.0441176	486.747
3.29154	0.0441176	497.149
3.31348	0.0441176	485.906
3.33542	0.0441176	485.57
3.35737	0.0441176	483.698
3.37931	0.0441176	480.909
3.40125	0.0441176	478.837
3.4232	0.0441176	484.454
3.44514	0.0441176	478.06
3.46708	0.0441176	485.511
3.48903	0.0441176	482.351
3.51097	0.0441176	483.496
3.53292	0.0441176	480.365
3.55486	0.0441176	487.964
3.5768	0.0441176	474.95
3.59875	0.0441176	480.354
3.62069	0.0441176	492.943
3.64263	0.0441176	502.197
3.66458	0.0441176	500.228
3.68652	0.0441176	504.417
3.70846	0.0441176	507.922
3.73041	0.0441176	508.326
3.75235	0.0441176	505.827
3.77429	0.0441176	484.555
3.79624	0.0441176	500.281
3.81818	0.0441176	495.475
3.84013	0.0441176	504.993
3.86207	0.0441176	483.75
3.88401	0.0441176	490.726
3.90596	0.0441176	501.716
3.9279	0.0441176	496.416
3.94984	0.0441176	484.59
3.97179	0.0441176	493.651
3.99373	0.0441176	489.137
4.01567	0.0441176	489.267
4.03762	0.0441176	479.862
4.05956	0.0441176	490.054
4.0815	0.0441176	506.823
4.10345	0.0441176	511.532
4.12539	0.0441176	502.578
4.14734	0.0441176	506.917
4.16928	0.0441176	508.845
4.19122	0.0441176	503.944
4.21317	0.0441176	492.961
4.23511	0.0441176	489.775
4.25705	0.0441176	488.68
4.279	0.0441176	494.305
4.30094	0.0441176	480.74
4.32288	0.0441176	498.142
4.34483	0.0441176	493.193
4.36677	0.0441176	484.818
4.38871	0.0441176	477.711
4.41066	0.0441176	483.504
4.4326	0.0441176	490.468
4.45455	0.0441176	483.944
4.47649	0.0441176	491.79
4.49843	0.0441176	483.191
4.52038	0.0441176	502.395
4.54232	0.0441176	497.199
4.56426	0.0441176	507.396
4.58621	0.0441176	491.529
4.60815	0.0441176	490.763
4.63009	0.0441176	500.661
4.65204	0.0441176	497.84
4.67398	0.0441176	490.693
4.69592	0.0441176	511.979
4.71787	0.0441176	465.293
4.73981	0.0441176	474.694
4.76176	0.0441176	482.437
4.7837	0.0441176	488.466
4.80564	0.0441176	487.094
4.82759	0.0441176	485.89
4.84953	0.0441176	484.075
4.87147	0.0441176	486.89
4.89342	0.0441176	459.778
4.91536	0.0441176	474.708
4.9373	0.0441176	501.125
4.95925	0.0441176	494.068
4.98119	0.0441176	494.293
5.00313	0.0441176	492.819
5.02508	0.0441176	477.154
5.04702	0.0441176	483.225
5.06897	0.0441176	485.224
5.09091	0.0441176	474.661
5.11285	0.0441176	463.139
5.1348	0.0441176	465.153
5.15674	0.0441176	464.293
5.17868	0.0441176	476.347
5.20063	0.0441176	480.427
5.22257	0.0441176	468.556
5.24451	0.0441176	468.998
5.26646	0.0441176	480.442
5.2884	0.0441176	494.855
5.31034	0.0441176	472.212
5.33229	0.0441176	484.248
5.35423	0.0441176	481.118
5.37618	0.0441176	483.657
5.39812	0.0441176	484.119
5.42006	0.0441176	480.31
5.44201	0.0441176	496.158
5.46395	0.0441176	506.534
5.48589	0.0441176	499.64
5.50784	0.0441176	488.631
5.52978	0.0441176	465.754
5.55172	0.0441176	493.781
5.57367	0.0441176	497.663
5.59561	0.0441176	475.106
5.61755	0.0441176	470.58
5.6395	0.0441176	490.999
5.66144	0.0441176	494.214
5.68339	0.0441176	491.701
5.70533	0.0441176	474.9
5.72727	0.0441176	477.207
5.74922	0.0441176	491.905
5.77116	0.0441176	477.668
5.7931	0.0441176	480.604
5.81505	0.0441176	503.381
5.83699	0.0441176	492.397
5.85893	0.0441176	472.117
5.88088	0.0441176	479.596
5.90282	0.0441176	492.346
5.92476	0.0441176	496.765
5.94671	0.0441176	482.295
5.96865	0.0441176	472.63
5.9906	0.0441176	473.6
6.01254	0.0441176	460.55
6.03448	0.0441176	473.842
6.05643	0.0441176	451.557
6.07837	0.0441176	455.543
6.10031	0.0441176	474.99
6.12226	0.0441176	467.664
6.1442	0.0441176	473.205
6.16614	0.0441176	480.003
6.18809	0.0441176	486.964
6.21003	0.0441176	477.037
6.23197	0.0441176	460.938
6.25392	0.0441176	476.334
6.27586	0.0441176	462.704
6.29781	0.0441176	491.595
6.31975	0.0441176	487.319
6.34169	0.0441176	469.508
6.36364	0.0441176	474.095
6.38558	0.0441176	463.267
6.40752	0.0441176	470.857
6.42947	0.0441176	460.117
6.45141	0.0441176	441.095
6.47335	0.0441176	442.035
6.4953	0.0441176	462.206
6.51724	0.0441176	481.548
6.53918	0.0441176	496.72
6.56113	0.0441176	501.259
6.58307	0.0441176	512.535
6.60502	0.0441176	493.112
6.62696	0.0441176	464.564
6.6489	0.0441176	464.72
6.67085	0.0441176	483.798
6.69279	0.0441176	489.757
6.71473	0.0441176	482.406
6.73668	0.0441176	477.975
6.75862	0.0441176	462.386
6.78056	0.0441176	464.95
6.80251	0.0441176	465.523
6.82445	0.0441176	484.591
6.84639	0.0441176	474.897
6.86834	0.0441176	449.452
6.89028	0.0441176	469.1
6.91223	0.0441176	474.991
6.93417	0.0441176	453.718
6.95611	0.0441176	477.784
6.97806	0.0441176	482.237
7	0.0441176	463.346
0	0.0661765	462.479
0.0219436	0.0661765	469.521
0.0438871	0.0661765	465.399
0.0658307	0.0661765	469.713
0.0877743	0.0661765	477.024
0.109718	0.0661765	509.369
0.131661	0.0661765	477.447
0.153605	0.0661765	471.746
0.175549	0.0661765	478.911
0.197492	0.0661765	484.538
0.219436	0.0661765	495.212
0.241379	0.0661765	472.023
0.263323	0.0661765	463.082
0.285266	0.0661765	456.267
0.30721	0.0661765	465.451
0.329154	0.0661765	467.942
0.351097	0.0661765	466.665
0.373041	0.0661765	464.271
0.394984	0.0661765	470.403
0.416928	0.0661765	465.027
0.438871	0.0661765	450.771
0.460815	0.0661765	467.945
0.482759	0.0661765	475.232
0.504702	0.0661765	476.41
0.526646	0.0661765	485.386
0.548589	0.0661765	470.424
0.570533	0.0661765	460.92
0.592476	0.0661765	459.37
0.61442	0.0661765	475.888
0.636364	0.0661765	483.926
0.658307	0.0661765	478.918
0.680251	0.0661765	475.264
0.702194	0.0661765	485.256
0.724138	0.0661765	479.442
0.746082	0.0661765	448.72
0.768025	0.0661765	487.822
0.789969	0.0661765	483.872
0.811912	0.0661765	471.628
0.833856	0.0661765	478.711
0.855799	0.0661765	481.589
0.877743	0.0661765	478.854
0.899687	0.0661765	475.716
0.92163	0.0661765	486.6
0.943574	0.0661765	510.669
0.965517	0.0661765	477.1
0.987461	0.0661765	488.135
1.0094	0.0661765	484.31
1.03135	0.0661765	466.314
1.05329	0.0661765	472.588
1.07524	0.0661765	465.591
1.09718	0.0661765	475.497
1.11912	0.0661765	470.706
1.14107	0.0661765	475.365
1.16301	0.0661765	460.6
1.18495	0.0661765	469.443
1.2069	0.0661765	484.788
1.22884	0.0661765	467.444
1.25078	0.0661765	454.464
1.27273	0.0661765	479.638
1.29467	0.0661765	472.623
1.31661	0.0661765	491.072
1.33856	0.0661765	497.986
1.3605	0.0661765	487.356
1.38245	0.0661765	481.478
1.40439	0.0661765	492.544
1.42633	0.0661765	486.609
1.44828	0.0661765	478.103
1.47022	0.0661765	467.766
1.49216	0.0661765	470.961
1.51411	0.0661765	471.635
1.53605	0.0661765	473.245
1.55799	0.0661765	465.914
1.57994	0.0661765	463.939
1.60188	0.0661765	462.141
1.62382	0.0661765	467.286
1.64577	0.0661765	479.554
1.66771	0.0661765	473.772
1.68966	0.0661765	476.646
1.7116	0.0661765	459.911
1.73354	0.0661765	463.222
1.75549	0.0661765	491.774
1.77743	0.0661765	492.349
1.79937	0.0661765	477.964
1.82132	0.0661765	483.029
1.84326	0.0661765	498.416
1.8652	0.0661765	487.797
1.88715	0.0661765	485.412
1.90909	0.0661765	494.948
1.93103	0.0661765	477.561
1.95298	0.0661765	491.069
1.97492	0.0661765	479.983
1.99687	0.0661765	461.156
2.01881	0.0661765	472.546
2.04075	0.0661765	487.948
2.0627	0.0661765	494.483
2.08464	0.0661765	494.203
2.10658	0.0661765	465.557
2.12853	0.0661765	470.036
2.15047	0.0661765	472.674
2.17241	0.0661765	452.194
2.19436	0.0661765	476.707
2.2163	0.0661765	493.102
2.23824	0.0661765	494.184
2.26019	0.0661765	496.881
2.28213	0.0661765	501.093
2.30408	0.0661765	503.445
2.32602	0.0661765	520.951
2.34796	0.0661765	511.645
2.36991	0.0661765	493.034
2.39185	0.0661765	478.6
2.41379	0.0661765	469.734
2.43574	0.0661765	478.82
2.45768	0.0661765	479.644
2.47962	0.0661765	482.618
2.50157	0.0661765	486.796
2.52351	0.0661765	474.068
2.54545	0.0661765	466.969
2.5674	0.0661765	468.022
2.58934	0.0661765	484.951
2.61129	0.0661765	495.702
2.63323	0.0661765	498.415
2.65517	0.0661765	490.864
2.67712	0.0661765	486.942
2.69906	0.0661765	508.217
2.721	0.0661765	518.191
2.74295	0.0661765	486.603
2.76489	0.0661765	481.636
2.78683	0.0661765	481.026
2.80878	0.0661765	492.146
2.83072	0.0661765	500.087
2.85266	0.0661765	512.535
2.87461	0.0661765	490.256
2.89655	0.0661765	464.596
2.9185	0.0661765	480.335
2.94044	0.0661765	477.452
2.96238	0.0661765	469.382
2.98433	0.0661765	492.665
3.00627	0.0661765	494.191
3.02821	0.0661765	487.155
3.05016	0.0661765	478.314
3.0721	0.0661765	499.501
3.09404	0.0661765	497.594
3.11599	0.0661765	490.464
3.13793	0.0661765	493.898
3.15987	0.0661765	488.872
3.18182	0.0661765	468.591
3.20376	0.0661765	477.216
3.22571	0.0661765	489.093
3.24765	0.0661765	496.545
3.26959	0.0661765	487.183
3.29154	0.0661765	482.922
3.31348	0.0661765	488.468
3.33542	0.0661765	474.798
3.35737	0.0661765	481.527
3.37931	0.0661765	491.865
3.40125	0.0661765	501.605
3.4232	0.0661765	489.874
3.44514	0.0661765	492.482
3.46708	0.0661765	475.545
3.48903	0.0661765	500.308
3.51097	0.0661765	497.527
3.53292	0.0661765	505.527
3.55486	0.0661765	502.605
3.5768	0.0661765	499.695
3.59875	0.0661765	500.75
3.62069	0.0661765	479.794
3.64263	0.0661765	485.159
3.66458	0.0661765	506.961
3.68652	0.0661765	505.738
3.70846	0.0661765	488.153
3.73041	0.0661765	495.67
3.75235	0.0661765	496.895
3.77429	0.0661765	496.853
3.79624	0.0661765	509.397
3.81818	0.0661765	516.828
3.84013	0.0661765	480.061
3.86207	0.0661765	489.181
3.88401	0.0661765	504.248
3.90596	0.0661765	506.406
3.9279	0.0661765	496.105
3.94984	0.0661765	498.399
3.97179	0.0661765	489.04
3.99373	0.0661765	478.503
4.01567	0.0661765	484.47
4.03762	0.0661765	484.45
4.05956	0.0661765	494.97
4.0815	0.0661765	498.394
4.10345	0.0661765	467.571
4.12539	0.0661765	472.792
4.14734	0.0661765	466.045
4.16928	0.0661765	467.623
4.19122	0.0661765	479.904
4.21317	0.0661765	489.159
4.23511	0.0661765	483.441
4.25705	0.0661765	481.527
4.279	0.0661765	479.454
4.30094	0.0661765	489.333
4.32288	0.0661765	479.095
4.34483	0.0661765	485.317
4.36677	0.0661765	490.411
4.38871	0.0661765	487.779
4.41066	0.0661765	497.254
4.4326	0.0661765	484.809
4.45455	0.0661765	483.751
4.47649	0.0661765	475.939
4.49843	0.0661765	476.532
4.52038	0.0661765	488.086
4.54232	0.0661765	475.432
4.56426	0.0661765	477.992
4.58621	0.0661765	502.135
4.60815	0.0661765	493.43
4.63009	0.0661765	500.756
4.65204	0.0661765	489.007
4.67398	0.0661765	490.011
4.69592	0.0661765	498.204
4.71787	0.0661765	497.287
4.73981	0.0661765	472.384
4.76176	0.0661765	519.039
4.7837	0.0661765	514.226
4.80564	0.0661765	509.528
4.82759	0.0661765	501.504
4.84953	0.0661765	473.678
4.87147	0.0661765	475.364
4.89342	0.0661765	501.583
4.91536	0.0661765	473.655
4.9373	0.0661765	472.781
4.95925	0.0661765	466.939
4.98119	0.0661765	480.477
5.00313	0.0661765	494.227
5.02508	0.0661765	461.588
5.04702	0.0661765	483.259
5.06897	0.0661765	491.536
5.09091	0.0661765	478.235
5.11285	0.0661765	492.711
5.1348	0.0661765	516.881
5.15674	0.0661765	511.917
5.17868	0.0661765	506.727
5.20063	0.0661765	508.852
5.22257	0.0661765	500.983
5.24451	0.0661765	506.839
5.26646	0.0661765	494.842
5.2884	0.0661765	471.824
5.31034	0.0661765	478.494
5.33229	0.0661765	478.253
5.35423	0.0661765	457.009
5.37618	0.0661765	460.048
5.39812	0.0661765	458.967
5.42006	0.0661765	476.696
5.44201	0.0661765	493.148
5.46395	0.0661765	489.619
5.48589	0.0661765	492.065
5.50784	0.0661765	499.016
5.52978	0.0661765	489.097
5.55172	0.0661765	499.741
5.57367	0.0661765	486.046
5.59561	0.0661765	478.05
5.61755	0.0661765	480.875
5.6395	0.0661765	487.562
5.66144	0.0661765	497.895
5.68339	0.0661765	472.389
5.70533	0.0661765	475.678
5.72727	0.0661765	494.928
5.74922	0.0661765	475.589
5.77116	0.0661765	473.198
5.7931	0.0661765	479.564
5.81505	0.0661765	472.869
5.83699	0.0661765	506.296
5.85893	0.0661765	491.086
5.88088	0.0661765	473.602
5.90282	0.0661765	470.532
5.92476	0.0661765	485.132
5.94671	0.0661765	476.509
5.96865	0.0661765	496.017
5.9906	0.0661765	479.304
6.01254	0.0661765	493.433
6.03448	0.0661765	488.841
6.05643	0.0661765	488.446
6.07837	0.0661765	474.36
6.10031	0.0661765	493.086
6.12226	0.0661765	465.71
6.1442	0.0661765	461.343
6.16614	0.0661765	466.666
6.18809	0.0661765	481.079
6.21003	0.0661765	465.71
6.23197	0.0661765	453.291
6.25392	0.0661765	459.347
6.27586	0.0661765	457.484
6.29781	0.0661765	473.075
6.31975	0.0661765	473.446
6.34169	0.0661765	452.728
6.36364	0.0661765	461.538
6.38558	0.0661765	490.702
6.40752	0.0661765	480.379
6.42947	0.0661765	488.173
6.45141	0.0661765	487.418
6.47335	0.0661765	496.067
6.4953	0.0661765	493.567
6.51724	0.0661765	479.157
6.53918	0.0661765	481.069
6.56113	0.0661765	467.138
6.58307	0.0661765	466.149
6.60502	0.0661765	466.621
6.62696	0.0661765	491.996
6.6489	0.0661765	493.237
6.67085	0.0661765	465.874
6.69279	0.0661765	474.972
6.71473	0.0661765	485.494
6.73668	0.0661765	473.908
6.75862	0.0661765	472.051
6.78056	0.0661765	462.03
6.80251	0.0661765	478.137
6.82445	0.0661765	475.743
6.84639	0.0661765	472.621
6.86834	0.0661765	493.192
6.89028	0.0661765	483.061
6.91223	0.0661765	495.823
6.93417	0.0661765	489.343
6.95611	0.0661765	457.56
6.97806	0.0661765	456.911
7	0.0661765	466.531
0	0.0882353	486.648
0.0219436	0.0882353	475.377
0.0438871	0.0882353	472.506
0.0658307	0.0882353	464.836
0.0877743	0.0882353	458.934
0.109718	0.0882353	467.761
0.131661	0.0882353	454.186
0.153605	0.0882353	457.999
0.175549	0.0882353	456.111
0.197492	0.0882353	470.625
0.219436	0.0882353	474.755
0.241379	0.0882353	481.425
0.263323	0.0882353	464.604
0.285266	0.0882353	454.105
0.30721	0.0882353	485.46
0.329154	0.0882353	488.021
0.351097	0.0882353	476.286
0.373041	0.0882353	466.983
0.394984	0.0882353	476.981
0.416928	0.0882353	465.566
0.438871	0.0882353	472.199
0.460815	0.0882353	475.535
0.482759	0.0882353	473.185
0.504702	0.0882353	463.978
0.526646	0.0882353	465.929
0.548589	0.0882353	480.372
0.570533	0.0882353	480.026
0.592476	0.0882353	493.548
0.61442	0.0882353	468.586
0.636364	0.0882353	470.886
0.658307	0.0882353	479.65
0.680251	0.0882353	483.473
0.702194	0.0882353	479.38
0.724138	0.0882353	480.407
0.746082	0.0882353	479.146
0.768025	0.0882353	488.921
0.789969	0.0882353	475.287
0.811912	0.0882353	476.414
0.833856	0.0882353	479.163
0.855799	0.0882353	475.751
0.877743	0.0882353	476.51
0.899687	0.0882353	492.687
0.92163	0.0882353	458.747
0.943574	0.0882353	439.947
0.965517	0.0882353	452.096
0.987461	0.0882353	456.99
1.0094	0.0882353	476.071
1.03135	0.0882353	476.312
1.05329	0.0882353	467.36
1.07524	0.0882353	473.003
1.09718	0.0882353	466.093
1.11912	0.0882353	488.901
1.14107	0.0882353	485.91
1.16301	0.0882353	488.224
1.18495	0.0882353	487.871
1.2069	0.0882353	490.445
1.22884	0.0882353	485.652
1.25078	0.0882353	478.114
1.27273	0.0882353	479.458
1.29467	0.0882353	481.711
1.31661	0.0882353	467.115
1.33856	0.0882353	472.434
1.3605	0.0882353	483.686
1.38245	0.0882353	483.458
1.40439	0.0882353	472.124
1.42633	0.0882353	475.69
1.44828	0.0882353	475.725
1.47022	0.0882353	475.455
1.49216	0.0882353	477.584
1.51411	0.0882353	485.525
1.53605	0.0882353	481.962
1.55799	0.0882353	481.728
1.57994	0.0882353	487.338
1.60188	0.0882353	501.413
1.62382	0.0882353	492.689
1.64577	0.0882353	483.665
1.66771	0.0882353	487.385
1.68966	0.0882353	484.125
1.7116	0.0882353	492.959
1.73354	0.0882353	478.809
1.75549	0.0882353	493.451
1.77743	0.0882353	481.274
1.79937	0.0882353	493.612
1.82132	0.0882353	483.886
1.84326	0.0882353	484.678
1.8652	0.0882353	483.636
1.88715	0.0882353	476.557
1.90909	0.0882353	478.166
1.93103	0.0882353	479.899
1.95298	0.0882353	461.658
1.97492	0.0882353	486.437
1.99687	0.0882353	496.505
2.01881	0.0882353	502.491
2.04075	0.0882353	482.958
2.0627	0.0882353	492.77
2.08464	0.0882353	490.845
2.10658	0.0882353	469.83
2.12853	0.0882353	474.297
2.15047	0.0882353	481.917
2.17241	0.0882353	482.538
2.19436	0.0882353	472.061
2.2163	0.0882353	483.001
2.23824	0.0882353	483.279
2.26019	0.0882353	484.877
2.28213	0.0882353	490.068
2.30408	0.0882353	487.686
2.32602	0.0882353	484.664
2.34796	0.0882353	472.441
2.36991	0.0882353	472.42
2.39185	0.0882353	469.619
2.41379	0.0882353	486.259
2.43574	0.0882353	510.049
2.45768	0.0882353	499.276
2.47962	0.0882353	489.39
2.50157	0.0882353	469.04
2.52351	0.0882353	477.413
2.54545	0.0882353	486.784
2.5674	0.0882353	492.495
2.58934	0.0882353	475.901
2.61129	0.0882353	456.255
2.63323	0.0882353	464.762
2.65517	0.0882353	458.381
2.67712	0.0882353	487.599
2.69906	0.0882353	477.687
2.721	0.0882353	482.634
2.74295	0.0882353	470.906
2.76489	0.0882353	481.625
2.78683	0.0882353	478.885
2.80878	0.0882353	485.44
2.83072	0.0882353	498.539
2.85266	0.0882353	492.011
2.87461	0.0882353	487.298
2.89655	0.0882353	494.114
2.9185	0.0882353	490.727
2.94044	0.0882353	489.274
2.96238	0.0882353	492.553
2.98433	0.0882353	509.418
3.00627	0.0882353	484.467
3.02821	0.0882353	463.453
3.05016	0.0882353	480.092
3.0721	0.0882353	477.052
3.09404	0.0882353	487.476
3.11599	0.0882353	486.198
3.13793	0.0882353	480.931
3.15987	0.0882353	474.993
3.18182	0.0882353	477.222
3.20376	0.0882353	507.609
3.22571	0.0882353	497.596
3.24765	0.0882353	483.291
3.26959	0.0882353	486.502
3.29154	0.0882353	508.674
3.31348	0.0882353	511.397
3.33542	0.0882353	495.652
3.35737	0.0882353	488.29
3.37931	0.0882353	493.807
3.40125	0.0882353	485.724
3.4232	0.0882353	479.772
3.44514	0.0882353	483.621
3.46708	0.0882353	483.387
3.48903	0.0882353	480.958
3.51097	0.0882353	493.705
3.53292	0.0882353	475.712
3.55486	0.0882353	485.856
3.5768	0.0882353	498.918
3.59875	0.0882353	506.445
3.62069	0.0882353	483.674
3.64263	0.0882353	478.034
3.66458	0.0882353	498.605
3.68652	0.0882353	523.278
3.70846	0.0882353	522.907
3.73041	0.0882353	502.433
3.75235	0.0882353	506.306
3.77429	0.0882353	497.19
3.79624	0.0882353	507.177
3.81818	0.0882353	488.09
3.84013	0.0882353	485.398
3.86207	0.0882353	475.68
3.88401	0.0882353	492.262
3.90596	0.0882353	498.794
3.9279	0.0882353	486.389
3.94984	0.0882353	499.9
3.97179	0.0882353	484.297
3.99373	0.0882353	477.227
4.01567	0.0882353	476.133
4.03762	0.0882353	486.758
4.05956	0.0882353	499.285
4.0815	0.0882353	484.906
4.10345	0.0882353	494.483
4.12539	0.0882353	507.291
4.14734	0.0882353	519.62
4.16928	0.0882353	486.244
4.19122	0.0882353	508.266
4.21317	0.0882353	505.446
4.23511	0.0882353	477.287
4.25705	0.0882353	466.126
4.279	0.0882353	477.983
4.30094	0.0882353	479.57
4.32288	0.0882353	478.978
4.34483	0.0882353	478.84
4.36677	0.0882353	480.952
4.38871	0.0882353	500.299
4.41066	0.0882353	485.932
4.4326	0.0882353	476.863
4.45455	0.0882353	503.791
4.47649	0.0882353	499.802
4.49843	0.0882353	474.402
4.52038	0.0882353	485.457
4.54232	0.0882353	480.26
4.56426	0.0882353	494.016
4.58621	0.0882353	495.649
4.60815	0.0882353	486.838
4.63009	0.0882353	475.177
4.65204	0.0882353	489.401
4.67398	0.0882353	486.585
4.69592	0.0882353	498.111
4.71787	0.0882353	506.977
4.73981	0.0882353	497.153
4.76176	0.0882353	491.74
4.7837	0.0882353	500.313
4.80564	0.0882353	499.73
4.82759	0.0882353	471.486
4.84953	0.0882353	462.429
4.87147	0.0882353	478.857
4.89342	0.0882353	499.063
4.91536	0.0882353	492.763
4.9373	0.0882353	493.749
4.95925	0.0882353	496.814
4.98119	0.0882353	483.3
5.00313	0.0882353	498.279
5.02508	0.0882353	506.901
5.04702	0.0882353	505.119
5.06897	0.0882353	493.811
5.09091	0.0882353	482.335
5.11285	0.0882353	473.969
5.1348	0.0882353	476.107
5.15674	0.0882353	467.326
5.17868	0.0882353	476.028
5.20063	0.0882353	503.724
5.22257	0.0882353	495.746
5.24451	0.0882353	489.113
5.26646	0.0882353	494.565
5.2884	0.0882353	487.549
5.31034	0.0882353	486.229
5.33229	0.0882353	490.474
5.35423	0.0882353	491.871
5.37618	0.0882353	460.207
5.39812	0.0882353	455.158
5.42006	0.0882353	471.784
5.44201	0.0882353	477.507
5.46395	0.0882353	500.075
5.48589	0.0882353	491.43
5.50784	0.0882353	495.652
5.52978	0.0882353	476.436
5.55172	0.0882353	480.136
5.57367	0.0882353	485.572
5.59561	0.0882353	467.618
5.61755	0.0882353	477.752
5.6395	0.0882353	476.214
5.66144	0.0882353	480.106
5.68339	0.0882353	477.759
5.70533	0.0882353	501.867
5.72727	0.0882353	514.521
5.74922	0.0882353	470.443
5.77116	0.0882353	485.966
5.7931	0.0882353	501.532
5.81505	0.0882353	497.168
5.83699	0.0882353	480.638
5.85893	0.0882353	452.448
5.88088	0.0882353	465.44
5.90282	0.0882353	475.488
5.92476	0.0882353	495.962
5.94671	0.0882353	498.28
5.96865	0.0882353	487.183
5.9906	0.0882353	479.078
6.01254	0.0882353	468.443
6.03448	0.0882353	466.308
6.05643	0.0882353	482.992
6.07837	0.0882353	485.195
6.10031	0.0882353	486.521
6.12226	0.0882353	471.29
6.1442	0.0882353	459.258
6.16614	0.0882353	472.427
6.18809	0.0882353	474.104
6.21003	0.0882353	492.712
6.23197	0.0882353	474.709
6.25392	0.0882353	473.872
6.27586	0.0882353	481.921
6.29781	0.0882353	475.047
6.31975	0.0882353	464.514
6.34169	0.0882353	469.576
6.36364	0.0882353	457.163
6.38558	0.0882353	460.905
6.40752	0.0882353	467.554
6.42947	0.0882353	464.798
6.45141	0.0882353	474.77
6.47335	0.0882353	475.285
6.4953	0.0882353	469.365
6.51724	0.0882353	481.584
6.53918	0.0882353	475.096
6.56113	0.0882353	481.288
6.58307	0.0882353	477.878
6.60502	0.0882353	483.262
6.62696	0.0882353	457.154
6.6489	0.0882353	464.667
6.67085	0.0882353	471.268
6.69279	0.0882353	459.835
6.71473	0.0882353	461.165
6.73668	0.0882353	474.641
6.75862	0.0882353	463.336
6.78056	0.0882353	464.036
6.80251	0.0882353	467.537
6.82445	0.0882353	486.338
6.84639	0.0882353	482.785
6.86834	0.0882353	471.672
6.89028	0.0882353	467.632
6.91223	0.0882353	477.305
6.93417	0.0882353	475.579
6.95611	0.0882353	487.664
6.97806	0.0882353	494.915
7	0.0882353	474.024
0	0.110294	495.068
0.0219436	0.110294	472.874
0.0438871	0.110294	471.142
0.0658307	0.110294	471.298
0.0877743	0.110294	475.483
0.109718	0.110294	463.968
0.131661	0.110294	476.587
0.153605	0.110294	489.921
0.175549	0.110294	468.345
0.197492	0.110294	443.334
0.219436	0.110294	455.265
0.241379	0.110294	469.376
0.263323	0.110294	472.152
0.285266	0.110294	461.317
0.30721	0.110294	464.132
0.329154	0.110294	453.452
0.351097	0.110294	471.563
0.373041	0.110294	495.312
0.394984	0.110294	468.011
0.416928	0.110294	466.792
0.438871	0.110294	478.087
0.460815	0.110294	488.359
0.482759	0.110294	475.965
0.504702	0.110294	487.722
0.526646	0.110294	480.07
0.548589	0.110294	491.765
0.570533	0.110294	490.192
0.592476	0.110294	488.433
0.61442	0.110294	487.18
0.636364	0.110294	500.109
0.658307	0.110294	485.982
0.680251	0.110294	473.019
0.702194	0.110294	467.014
0.724138	0.110294	477.198
0.746082	0.110294	470.307
0.768025	0.110294	471.106
0.789969	0.110294	487.087
0.811912	0.110294	477.333
0.833856	0.110294	482.657
0.855799	0.110294	490.04
0.877743	0.110294	485.909
0.899687	0.110294	492.857
0.92163	0.110294	483.143
0.943574	0.110294	465.788
0.965517	0.110294	487.445
0.987461	0.110294	472.155
1.0094	0.110294	469.486
1.03135	0.110294	490.72
1.05329	0.110294	467.665
1.07524	0.110294	468.363
1.09718	0.110294	460.74
1.11912	0.110294	452.056
1.14107	0.110294	462.696
1.16301	0.110294	453.847
1.18495	0.110294	474.848
1.2069	0.110294	474.162
1.22884	0.110294	464.552
1.25078	0.110294	456.23
1.27273	0.110294	462.755
1.29467	0.110294	487.426
1.31661	0.110294	490.427
1.33856	0.110294	489.863
1.3605	0.110294	489.131
1.38245	0.110294	491.125
1.40439	0.110294	485.128
1.42633	0.110294	481.815
1.44828	0.110294	471.189
1.47022	0.110294	467.526
1.49216	0.110294	468.988
1.51411	0.110294	487.249
1.53605	0.110294	468.178
1.55799	0.110294	470.304
1.57994	0.110294	476.322
1.60188	0.110294	496.14
1.62382	0.110294	492.069
1.64577	0.110294	462.732
1.66771	0.110294	485.597
1.68966	0.110294	487.806
1.7116	0.110294	480.718
1.73354	0.110294	489.143
1.75549	0.110294	479.894
1.77743	0.110294	472.676
1.79937	0.110294	486.157
1.82132	0.110294	488.063
1.84326	0.110294	492.203
1.8652	0.110294	504.637
1.88715	0.110294	490.235
1.90909	0.110294	487.012
1.93103	0.110294	494.399
1.95298	0.110294	500.434
1.97492	0.110294	490.462
1.99687	0.110294	483.11
2.01881	0.110294	470.21
2.04075	0.110294	485.189
2.0627	0.110294	481.288
2.08464	0.110294	501.601
2.10658	0.110294	502.19
2.12853	0.110294	496.597
2.15047	0.110294	480.895
2.17241	0.110294	459.09
2.19436	0.110294	496.526
2.2163	0.110294	496.852
2.23824	0.110294	498.362
2.26019	0.110294	487.834
2.28213	0.110294	495.088
2.30408	0.110294	496.883
2.32602	0.110294	487.748
2.34796	0.110294	465.279
2.36991	0.110294	471.744
2.39185	0.110294	480.094
2.41379	0.110294	481.646
2.43574	0.110294	485.704
2.45768	0.110294	493.733
2.47962	0.110294	482.12
2.50157	0.110294	482.193
2.52351	0.110294	486.033
2.54545	0.110294	482.57
2.5674	0.110294	507.872
2.58934	0.110294	510.08
2.61129	0.110294	514.844
2.63323	0.110294	499.144
2.65517	0.110294	481.989
2.67712	0.110294	468.132
2.69906	0.110294	469.208
2.721	0.110294	484.064
2.74295	0.110294	487.483
2.76489	0.110294	502.273
2.78683	0.110294	495.102
2.80878	0.110294	476.542
2.83072	0.110294	496.204
2.85266	0.110294	489.423
2.87461	0.110294	496.327
2.89655	0.110294	490.221
2.9185	0.110294	464.895
2.94044	0.110294	487.331
2.96238	0.110294	476.398
2.98433	0.110294	486.875
3.00627	0.110294	494.051
3.02821	0.110294	483.788
3.05016	0.110294	489.609
3.0721	0.110294	488.662
3.09404	0.110294	501.97
3.11599	0.110294	508.632
3.13793	0.110294	470.343
3.15987	0.110294	474.494
3.18182	0.110294	488.151
3.20376	0.110294	490.695
3.22571	0.110294	495.458
3.24765	0.110294	485.425
3.26959	0.110294	479.729
3.29154	0.110294	481.79
3.31348	0.110294	492.441
3.33542	0.110294	482.47
3.35737	0.110294	471.178
3.37931	0.110294	488.917
3.40125	0.110294	486.988
3.4232	0.110294	485.95
3.44514	0.110294	500.613
3.46708	0.110294	497.427
3.48903	0.110294	498.8
3.51097	0.110294	496.901
3.53292	0.110294	496.985
3.55486	0.110294	476.857
3.5768	0.110294	474.102
3.59875	0.110294	480.437
3.62069	0.110294	476.943
3.64263	0.110294	477.871
3.66458	0.110294	494.145
3.68652	0.110294	502.232
3.70846	0.110294	499.649
3.73041	0.110294	494.677
3.75235	0.110294	502.622
3.77429	0.110294	517.323
3.79624	0.110294	509.375
3.81818	0.110294	496.124
3.84013	0.110294	492.217
3.86207	0.110294	507.909
3.88401	0.110294	513.382
3.90596	0.110294	507.893
3.9279	0.110294	506.52
3.94984	0.110294	508.644
3.97179	0.110294	495.611
3.99373	0.110294	472.832
4.01567	0.110294	479.796
4.03762	0.110294	491.188
4.05956	0.110294	499.214
4.0815	0.110294	486.298
4.10345	0.110294	474.5
4.12539	0.110294	456.536
4.14734	0.110294	487.539
4.16928	0.110294	490.504
4.19122	0.110294	483.146
4.21317	0.110294	487.593
4.23511	0.110294	495.338
4.25705	0.110294	504.144
4.279	0.110294	491.287
4.30094	0.110294	496.949
4.32288	0.110294	485.93
4.34483	0.110294	486.416
4.36677	0.110294	497.646
4.38871	0.110294	501.05
4.41066	0.110294	492.777
4.4326	0.110294	471.955
4.45455	0.110294	470.799
4.47649	0.110294	479.597
4.49843	0.110294	485.1
4.52038	0.110294	478.997
4.54232	0.110294	474.805
4.56426	0.110294	490.724
4.58621	0.110294	474.03
4.60815	0.110294	494.395
4.63009	0.110294	498.461
4.65204	0.110294	497.25
4.67398	0.110294	512.511
4.69592	0.110294	525.308
4.71787	0.110294	503.633
4.73981	0.110294	509.525
4.76176	0.110294	500.742
4.7837	0.110294	500.719
4.80564	0.110294	494.669
4.82759	0.110294	489.805
4.84953	0.110294	486.161
4.87147	0.110294	490.581
4.89342	0.110294	487.128
4.91536	0.110294	486.433
4.9373	0.110294	491.835
4.95925	0.110294	495.069
4.98119	0.110294	474.833
5.00313	0.110294	488.935
5.02508	0.110294	473.168
5.04702	0.110294	464.528
5.06897	0.110294	478.323
5.09091	0.110294	475.181
5.11285	0.110294	499.216
5.1348	0.110294	507.418
5.15674	0.110294	473.477
5.17868	0.110294	473.088
5.20063	0.110294	477.697
5.22257	0.110294	483.832
5.24451	0.110294	488.942
5.26646	0.110294	477.178
5.2884	0.110294	461.224
5.31034	0.110294	463.794
5.33229	0.110294	465.222
5.35423	0.110294	481.636
5.37618	0.110294	476.691
5.39812	0.110294	486.146
5.42006	0.110294	498.88
5.44201	0.110294	485.025
5.46395	0.110294	492.537
5.48589	0.110294	503.097
5.50784	0.110294	500.578
5.52978	0.110294	483.706
5.55172	0.110294	478.477
5.57367	0.110294	474.957
5.59561	0.110294	460.496
5.61755	0.110294	482.897
5.6395	0.110294	469.66
5.66144	0.110294	487.453
5.68339	0.110294	490.325
5.70533	0.110294	474.974
5.72727	0.110294	456.43
5.74922	0.110294	463.041
5.77116	0.110294	481.598
5.7931	0.110294	477.14
5.81505	0.110294	458.028
5.83699	0.110294	475.769
5.85893	0.110294	501.356
5.88088	0.110294	485.429
5.90282	0.110294	484.299
5.92476	0.110294	482.682
5.94671	0.110294	504.111
5.96865	0.110294	494.883
5.9906	0.110294	488.028
6.01254	0.110294	493.396
6.03448	0.110294	493.895
6.05643	0.110294	483.321
6.07837	0.110294	455.733
6.10031	0.110294	456.545
6.12226	0.110294	465.21
6.1442	0.110294	492.813
6.16614	0.110294	471.005
6.18809	0.110294	456.473
6.21003	0.110294	459.435
6.23197	0.110294	465.016
6.25392	0.110294	479.887
6.27586	0.110294	478.528
6.29781	0.110294	468.222
6.31975	0.110294	470.349
6.34169	0.110294	480.681
6.36364	0.110294	472.477
6.38558	0.110294	464.867
6.40752	0.110294	481.058
6.42947	0.110294	474.667
6.45141	0.110294	470.511
6.47335	0.110294	501.384
6.4953	0.110294	471.643
6.51724	0.110294	460.587
6.53918	0.110294	463.651
6.56113	0.110294	466.007
6.58307	0.110294	469.179
6.60502	0.110294	459.282
6.62696	0.110294	452.674
6.6489	0.110294	480.422
6.67085	0.110294	457.196
6.69279	0.110294	456.205
6.71473	0.110294	488.483
6.73668	0.110294	516.478
6.75862	0.110294	490.695
6.78056	0.110294	469.452
6.80251	0.110294	501.72
6.82445	0.110294	499.325
6.84639	0.110294	498.281
6.86834	0.110294	489.868
6.89028	0.110294	471.896
6.91223	0.110294	466.095
6.93417	0.110294	473.72
6.95611	0.110294	485.676
6.97806	0.110294	483.215
7	0.110294	478.508
0	0.132353	470.786
0.0219436	0.132353	471.416
0.0438871	0.132353	469.431
0.0658307	0.132353	460.43
0.0877743	0.132353	480.651
0.109718	0.132353	440.344
0.131661	0.132353	441.936
0.153605	0.132353	462.972
0.175549	0.132353	469.103
0.197492	0.132353	480.394
0.219436	0.132353	465.732
0.241379	0.132353	462.874
0.263323	0.132353	478.489
0.285266	0.132353	492.006
0.30721	0.132353	485.637
0.329154	0.132353	481.106
0.351097	0.132353	474.146
0.373041	0.132353	490.949
0.394984	0.132353	483.732
0.416928	0.132353	480.247
0.438871	0.132353	473.112
0.460815	0.132353	467.216
0.482759	0.132353	470.638
0.504702	0.132353	476.673
0.526646	0.132353	483.5
0.548589	0.132353	464.154
0.570533	0.132353	449.128
0.592476	0.132353	454.093
0.61442	0.132353	471.294
0.636364	0.132353	473.59
0.658307	0.132353	466.284
0.680251	0.132353	462.935
0.702194	0.132353	476.382
0.724138	0.132353	485.897
0.746082	0.132353	487.017
0.768025	0.132353	495.876
0.789969	0.132353	482.209
0.811912	0.132353	462.672
0.833856	0.132353	458.657
0.855799	0.132353	467.545
0.877743	0.132353	485.429
0.899687	0.132353	507.819
0.92163	0.132353	482.661
0.943574	0.132353	466.003
0.965517	0.132353	493.103
0.987461	0.132353	491.817
1.0094	0.132353	487.816
1.03135	0.132353	465.526
1.05329	0.132353	472.936
1.07524	0.132353	459.398
1.09718	0.132353	476.686
1.11912	0.132353	502.477
1.14107	0.132353	493.89
1.16301	0.132353	473.604
1.18495	0.132353	487.318
1.2069	0.132353	497.402
1.22884	0.132353	475.062
1.25078	0.132353	491.085
1.27273	0.132353	479.5
1.29467	0.132353	473.806
1.31661	0.132353	473.353
1.33856	0.132353	493.569
1.3605	0.132353	479.064
1.38245	0.132353	484.958
1.40439	0.132353	484.473
1.42633	0.132353	446.609
1.44828	0.132353	461.625
1.47022	0.132353	469.145
1.49216	0.132353	474.624
1.51411	0.132353	487.956
1.53605	0.132353	496.877
1.55799	0.132353	502.074
1.57994	0.132353	487.545
1.60188	0.132353	485.786
1.62382	0.132353	493.14
1.64577	0.132353	483.607
1.66771	0.132353	473.787
[truncated: 41,843 more rows]
