# Supplementary material for: Systematic modulation of charge and spin in graphene nanoribbons on MgO
Source: Nat Commun. 2025 Jul 1;16:5632. doi: 10.1038/s41467-025-60767-5 (PMC12218530; doi:10.1038/s41467-025-60767-5)
Supplement: Supplementary file 3 — Source Data [file 41467_2025_60767_MOESM3_ESM.zip › Source Data/Figure 3b Inset Ag001.txt]

WSxM file copyright UAM
WSxM ASCII XYZ file
X[nm]		Y[nm]		Z[�]
0	0	-0.0179405
0.039604	0	-0.0143828
0.0792079	0	-0.0099014
0.118812	0	-0.0151544
0.158416	0	-0.0179206
0.19802	0	-0.0141142
0.237624	0	-0.00583142
0.277228	0	-0.00927258
0.316832	0	-0.0110795
0.356436	0	-0.0107903
0.39604	0	-0.00772999
0.435644	0	-0.00307098
0.475248	0	-0.00132518
0.514851	0	-0.00142679
0.554455	0	0.000851917
0.594059	0	-0.00209185
0.633663	0	-0.00503563
0.673267	0	-0.00520829
0.712871	0	-0.00218352
0.752475	0	0.00123205
0.792079	0	0.0047542
0.831683	0	0.009129
0.871287	0	0.010484
0.910891	0	0.0119456
0.950495	0	0.0200507
0.990099	0	0.0209794
1.0297	0	0.0223344
1.06931	0	0.0280237
1.10891	0	0.0335354
1.14851	0	0.034464
1.18812	0	0.0391586
1.22772	0	0.0434268
1.26733	0	0.0440357
1.30693	0	0.0572923
1.34653	0	0.0614895
1.38614	0	0.0617787
1.42574	0	0.0635955
1.46535	0	0.0673308
1.50495	0	0.0673713
1.54455	0	0.0694724
1.58416	0	0.0711471
1.62376	0	0.078222
1.66337	0	0.0735019
1.70297	0	0.0711621
1.74257	0	0.0726947
1.78218	0	0.0802669
1.82178	0	0.0824035
1.86139	0	0.0774347
1.90099	0	0.0823779
1.94059	0	0.0822053
1.9802	0	0.0833826
2.0198	0	0.0881127
2.05941	0	0.0950455
2.09901	0	0.0981058
2.13861	0	0.0953396
2.17822	0	0.0968367
2.21782	0	0.0947456
2.25743	0	0.0988362
2.29703	0	0.101399
2.33663	0	0.100196
2.37624	0	0.102581
2.41584	0	0.104647
2.45545	0	0.105505
2.49505	0	0.0990792
2.53465	0	0.0980539
2.57426	0	0.0951812
2.61386	0	0.0973533
2.65347	0	0.10386
2.69307	0	0.106174
2.73267	0	0.104829
2.77228	0	0.103164
2.81188	0	0.102423
2.85149	0	0.100403
2.89109	0	0.110888
2.93069	0	0.110041
2.9703	0	0.109335
3.0099	0	0.112857
3.0495	0	0.111015
3.08911	0	0.11237
3.12871	0	0.109817
3.16832	0	0.109218
3.20792	0	0.115085
3.24752	0	0.109867
3.28713	0	0.114775
3.32673	0	0.107071
3.36634	0	0.107289
3.40594	0	0.109674
3.44554	0	0.109395
3.48515	0	0.102792
3.52475	0	0.101624
3.56436	0	0.103832
3.60396	0	0.103197
3.64356	0	0.110343
3.68317	0	0.111769
3.72277	0	0.107547
3.76238	0	0.110714
3.80198	0	0.111394
3.84158	0	0.109693
3.88119	0	0.112256
3.92079	0	0.122244
3.9604	0	0.125589
4	0	0.121544
4.0396	0	0.120056
4.07921	0	0.123898
4.11881	0	0.128451
4.15842	0	0.127035
4.19802	0	0.12164
4.23762	0	0.118589
4.27723	0	0.120193
4.31683	0	0.11494
4.35644	0	0.111392
4.39604	0	0.111504
4.43564	0	0.119147
4.47525	0	0.12139
4.51485	0	0.119654
4.55446	0	0.125663
4.59406	0	0.12677
4.63366	0	0.130221
4.67327	0	0.127774
4.71287	0	0.123303
4.75248	0	0.132509
4.79208	0	0.139442
4.83168	0	0.13831
4.87129	0	0.142081
4.91089	0	0.145426
4.9505	0	0.145075
4.9901	0	0.146359
5.0297	0	0.145583
5.06931	0	0.145232
5.10891	0	0.144527
5.14851	0	0.151104
5.18812	0	0.1515
5.22772	0	0.152819
5.26733	0	0.1643
5.30693	0	0.175709
5.34653	0	0.17813
5.38614	0	0.187869
5.42574	0	0.198674
5.46535	0	0.210936
5.50495	0	0.227355
5.54455	0	0.240647
5.58416	0	0.254578
5.62376	0	0.267906
5.66337	0	0.282939
5.70297	0	0.29282
5.74257	0	0.3016
5.78218	0	0.30562
5.82178	0	0.310741
5.86139	0	0.315826
5.90099	0	0.315831
5.94059	0	0.313847
5.9802	0	0.312892
6.0198	0	0.305969
6.05941	0	0.295565
6.09901	0	0.290596
6.13861	0	0.28076
6.17822	0	0.273411
6.21782	0	0.264961
6.25743	0	0.257469
6.29703	0	0.246781
6.33663	0	0.242522
6.37624	0	0.240538
6.41584	0	0.235605
6.45545	0	0.235254
6.49505	0	0.230783
6.53465	0	0.228052
6.57426	0	0.228306
6.61386	0	0.223586
6.65347	0	0.219576
6.69307	0	0.21514
6.73267	0	0.218414
6.77228	0	0.212415
6.81188	0	0.207659
6.85149	0	0.199813
6.89109	0	0.198681
6.93069	0	0.19698
6.9703	0	0.189454
7.0099	0	0.187078
7.0495	0	0.183459
7.08911	0	0.182789
7.12871	0	0.181764
7.16832	0	0.179744
7.20792	0	0.178506
7.24752	0	0.178226
7.28713	0	0.182068
7.32673	0	0.180617
7.36634	0	0.179804
7.40594	0	0.176683
7.44554	0	0.177789
7.48515	0	0.174703
7.52475	0	0.168029
7.56436	0	0.168816
7.60396	0	0.165801
7.64356	0	0.166588
7.68317	0	0.162365
7.72277	0	0.160061
7.76238	0	0.157685
7.80198	0	0.156127
7.84158	0	0.156949
7.88119	0	0.151447
7.92079	0	0.152127
7.9604	0	0.157248
8	0	0.15466
8.0396	0	0.153599
8.07921	0	0.154812
8.11881	0	0.157304
8.15842	0	0.160186
8.19802	0	0.159658
8.23762	0	0.15675
8.27723	0	0.162404
8.31683	0	0.169479
8.35644	0	0.163835
8.39604	0	0.164053
8.43564	0	0.160399
8.47525	0	0.159622
8.51485	0	0.15547
8.55446	0	0.146345
8.59406	0	0.143934
8.63366	0	0.144152
8.67327	0	0.145649
8.71287	0	0.142848
8.75248	0	0.140472
8.79208	0	0.148329
8.83168	0	0.152313
8.87129	0	0.153668
8.91089	0	0.150973
8.9505	0	0.155845
8.9901	0	0.161357
9.0297	0	0.170421
9.06931	0	0.167442
9.10891	0	0.165777
9.14851	0	0.171644
9.18812	0	0.162945
9.22772	0	0.162523
9.26733	0	0.161605
9.30693	0	0.160792
9.34653	0	0.158453
9.38614	0	0.159204
9.42574	0	0.155585
9.46535	0	0.159746
9.50495	0	0.161528
9.54455	0	0.162172
9.58416	0	0.167187
9.62376	0	0.172307
9.66337	0	0.177037
9.70297	0	0.180346
9.74257	0	0.190441
9.78218	0	0.198866
9.82178	0	0.208108
9.86139	0	0.218416
9.90099	0	0.228653
9.94059	0	0.239316
9.9802	0	0.251435
10.0198	0	0.267392
10.0594	0	0.28516
10.099	0	0.303249
10.1386	0	0.318068
10.1782	0	0.350758
10.2178	0	0.376201
10.2574	0	0.402496
10.297	0	0.429395
10.3366	0	0.462262
10.3762	0	0.492749
10.4158	0	0.507924
10.4554	0	0.531342
10.495	0	0.563108
10.5347	0	0.577537
10.5743	0	0.587667
10.6139	0	0.597406
10.6535	0	0.605227
10.6931	0	0.612338
10.7327	0	0.615469
10.7723	0	0.622224
10.8119	0	0.62127
10.8515	0	0.620173
10.8911	0	0.620996
10.9307	0	0.616062
10.9703	0	0.603349
11.0099	0	0.599907
11.0495	0	0.594264
11.0891	0	0.587945
11.1287	0	0.5785
11.1683	0	0.564613
11.2079	0	0.558472
11.2475	0	0.54384
11.2871	0	0.527858
11.3267	0	0.515357
11.3663	0	0.499766
11.4059	0	0.481297
11.4455	0	0.46972
11.4851	0	0.448657
11.5248	0	0.428305
11.5644	0	0.40742
11.604	0	0.386003
11.6436	0	0.366823
11.6832	0	0.340929
11.7228	0	0.315034
11.7624	0	0.286689
11.802	0	0.260617
11.8416	0	0.231277
11.8812	0	0.208367
11.9208	0	0.182863
11.9604	0	0.158497
12	0	0.138677
0	0.04	-0.0139738
0.039604	0.04	-0.0133293
0.0792079	0.04	-0.0105177
0.118812	0.04	-0.0149536
0.158416	0.04	-0.0153039
0.19802	0.04	-0.0137002
0.237624	0.04	-0.0120965
0.277228	0.04	-0.0101375
0.316832	0.04	-0.00729041
0.356436	0.04	-0.00856441
0.39604	0.04	-0.00756468
0.435644	0.04	-0.00667153
0.475248	0.04	-0.00702183
0.514851	0.04	-0.00676817
0.554455	0.04	-0.00601713
0.594059	0.04	0.00045377
0.633663	0.04	0.00202193
0.673267	0.04	0.00369668
0.712871	0.04	0.010061
0.752475	0.04	0.0136187
0.792079	0.04	0.0124868
0.831683	0.04	0.0131668
0.871287	0.04	0.01811
0.910891	0.04	0.0213835
0.950495	0.04	0.0228806
0.990099	0.04	0.0271488
1.0297	0.04	0.0340815
1.06931	0.04	0.0375682
1.10891	0.04	0.0423338
1.14851	0.04	0.0474546
1.18812	0.04	0.052611
1.22772	0.04	0.0579451
1.26733	0.04	0.0650199
1.30693	0.04	0.0698566
1.34653	0.04	0.0685826
1.38614	0.04	0.0717494
1.42574	0.04	0.0735663
1.46535	0.04	0.0779411
1.50495	0.04	0.0844475
1.54455	0.04	0.0815393
1.58416	0.04	0.0849548
1.62376	0.04	0.0855638
1.66337	0.04	0.0883399
1.70297	0.04	0.0861422
1.74257	0.04	0.084726
1.78218	0.04	0.0854771
1.82178	0.04	0.0879689
1.86139	0.04	0.0872634
1.90099	0.04	0.0917092
1.94059	0.04	0.0932063
1.9802	0.04	0.0967285
2.0198	0.04	0.102844
2.05941	0.04	0.101002
2.09901	0.04	0.107615
2.13861	0.04	0.106874
2.17822	0.04	0.113238
2.21782	0.04	0.116547
2.25743	0.04	0.11641
2.29703	0.04	0.111654
2.33663	0.04	0.115674
2.37624	0.04	0.114151
2.41584	0.04	0.11007
2.45545	0.04	0.109791
2.49505	0.04	0.108233
2.53465	0.04	0.110085
2.57426	0.04	0.104868
2.61386	0.04	0.104269
2.65347	0.04	0.105766
2.69307	0.04	0.108542
2.73267	0.04	0.112277
2.77228	0.04	0.120134
2.81188	0.04	0.115627
2.85149	0.04	0.114921
2.89109	0.04	0.12196
2.93069	0.04	0.124985
2.9703	0.04	0.12428
3.0099	0.04	0.124214
3.0495	0.04	0.134877
3.08911	0.04	0.135912
3.12871	0.04	0.132613
3.16832	0.04	0.132618
3.20792	0.04	0.139728
3.24752	0.04	0.133161
3.28713	0.04	0.135013
3.32673	0.04	0.124893
3.36634	0.04	0.11932
3.40594	0.04	0.122132
3.44554	0.04	0.120574
3.48515	0.04	0.115036
3.52475	0.04	0.117208
3.56436	0.04	0.124781
3.60396	0.04	0.12443
3.64356	0.04	0.119426
3.68317	0.04	0.117228
3.72277	0.04	0.122811
3.76238	0.04	0.128962
3.80198	0.04	0.131845
3.84158	0.04	0.137072
3.88119	0.04	0.136829
3.92079	0.04	0.135412
3.9604	0.04	0.139396
4	0.04	0.138407
4.0396	0.04	0.140863
4.07921	0.04	0.143
4.11881	0.04	0.14002
4.15842	0.04	0.142761
4.19802	0.04	0.13225
4.23762	0.04	0.132752
4.27723	0.04	0.13329
4.31683	0.04	0.132194
4.35644	0.04	0.129605
4.39604	0.04	0.126732
4.43564	0.04	0.128372
4.47525	0.04	0.128554
4.51485	0.04	0.131934
4.55446	0.04	0.136522
4.59406	0.04	0.141856
4.63366	0.04	0.144739
4.67327	0.04	0.145383
4.71287	0.04	0.148337
4.75248	0.04	0.151788
4.79208	0.04	0.156625
4.83168	0.04	0.153717
4.87129	0.04	0.15397
4.91089	0.04	0.155752
4.9505	0.04	0.159629
4.9901	0.04	0.164821
5.0297	0.04	0.162623
5.06931	0.04	0.171261
5.10891	0.04	0.166186
5.14851	0.04	0.166226
5.18812	0.04	0.166302
5.22772	0.04	0.17359
5.26733	0.04	0.176971
5.30693	0.04	0.190938
5.34653	0.04	0.200641
5.38614	0.04	0.209457
5.42574	0.04	0.212837
5.46535	0.04	0.223287
5.50495	0.04	0.234234
5.54455	0.04	0.245253
5.58416	0.04	0.256342
5.62376	0.04	0.270665
5.66337	0.04	0.281115
5.70297	0.04	0.287514
5.74257	0.04	0.296792
5.78218	0.04	0.300918
5.82178	0.04	0.303055
5.86139	0.04	0.307962
5.90099	0.04	0.307861
5.94059	0.04	0.30243
5.9802	0.04	0.301227
6.0198	0.04	0.292457
6.05941	0.04	0.284113
6.09901	0.04	0.280814
6.13861	0.04	0.274104
6.17822	0.04	0.269633
6.21782	0.04	0.25532
6.25743	0.04	0.249428
6.29703	0.04	0.245596
6.33663	0.04	0.241551
6.37624	0.04	0.23644
6.41584	0.04	0.236054
6.45545	0.04	0.228883
6.49505	0.04	0.227324
6.53465	0.04	0.226157
6.57426	0.04	0.228933
6.61386	0.04	0.227517
6.65347	0.04	0.225
6.69307	0.04	0.219143
6.73267	0.04	0.213996
6.77228	0.04	0.210342
6.81188	0.04	0.207647
6.85149	0.04	0.203246
6.89109	0.04	0.196785
6.93069	0.04	0.194019
6.9703	0.04	0.187096
7.0099	0.04	0.183549
7.0495	0.04	0.188812
7.08911	0.04	0.191019
7.12871	0.04	0.184878
7.16832	0.04	0.1857
7.20792	0.04	0.18741
7.24752	0.04	0.193597
7.28713	0.04	0.192963
7.32673	0.04	0.1908
7.36634	0.04	0.190592
7.40594	0.04	0.191414
7.44554	0.04	0.193089
7.48515	0.04	0.18979
7.52475	0.04	0.185816
7.56436	0.04	0.183654
7.60396	0.04	0.186998
7.64356	0.04	0.178335
7.68317	0.04	0.169422
7.72277	0.04	0.166052
7.76238	0.04	0.161119
7.80198	0.04	0.160946
7.84158	0.04	0.164895
7.88119	0.04	0.168275
7.92079	0.04	0.163874
7.9604	0.04	0.164022
8	0.04	0.169427
8.0396	0.04	0.176324
8.07921	0.04	0.179704
8.11881	0.04	0.181627
8.15842	0.04	0.182343
8.19802	0.04	0.180607
8.23762	0.04	0.182104
8.27723	0.04	0.188717
8.31683	0.04	0.179307
8.35644	0.04	0.176897
8.39604	0.04	0.176937
8.43564	0.04	0.174668
8.47525	0.04	0.166111
8.51485	0.04	0.161817
8.55446	0.04	0.164878
8.59406	0.04	0.161295
8.63366	0.04	0.157534
8.67327	0.04	0.155407
8.71287	0.04	0.163654
8.75248	0.04	0.168775
8.79208	0.04	0.164481
8.83168	0.04	0.167897
8.87129	0.04	0.172307
8.91089	0.04	0.175367
8.9505	0.04	0.176545
8.9901	0.04	0.178077
9.0297	0.04	0.180854
9.06931	0.04	0.179011
9.10891	0.04	0.18605
9.14851	0.04	0.182325
9.18812	0.04	0.184
9.22772	0.04	0.183152
9.26733	0.04	0.179711
9.30693	0.04	0.17833
9.34653	0.04	0.176168
9.38614	0.04	0.172763
9.42574	0.04	0.167367
9.46535	0.04	0.16993
9.50495	0.04	0.172529
9.54455	0.04	0.175305
9.58416	0.04	0.175168
9.62376	0.04	0.178832
9.66337	0.04	0.189744
9.70297	0.04	0.193586
9.74257	0.04	0.203396
9.78218	0.04	0.213668
9.82178	0.04	0.221596
9.86139	0.04	0.23098
9.90099	0.04	0.238019
9.94059	0.04	0.25124
9.9802	0.04	0.265101
10.0198	0.04	0.280773
10.0594	0.04	0.290193
10.099	0.04	0.310022
10.1386	0.04	0.32438
10.1782	0.04	0.348508
10.2178	0.04	0.364038
10.2574	0.04	0.391434
10.297	0.04	0.413964
10.3366	0.04	0.434006
10.3762	0.04	0.461544
10.4158	0.04	0.483079
10.4554	0.04	0.50511
10.495	0.04	0.527142
10.5347	0.04	0.542814
10.5743	0.04	0.553229
10.6139	0.04	0.562755
10.6535	0.04	0.57253
10.6931	0.04	0.574063
10.7327	0.04	0.575347
10.7723	0.04	0.576062
10.8119	0.04	0.578234
10.8515	0.04	0.573976
10.8911	0.04	0.573803
10.9307	0.04	0.565282
10.9703	0.04	0.555517
11.0099	0.04	0.551045
11.0495	0.04	0.547924
11.0891	0.04	0.537129
11.1287	0.04	0.526795
11.1683	0.04	0.518594
11.2079	0.04	0.50858
11.2475	0.04	0.493415
11.2871	0.04	0.478143
11.3267	0.04	0.465039
11.3663	0.04	0.451046
11.4059	0.04	0.432079
11.4455	0.04	0.415991
11.4851	0.04	0.396207
11.5248	0.04	0.383742
11.5644	0.04	0.366161
11.604	0.04	0.344317
11.6436	0.04	0.316291
11.6832	0.04	0.298497
11.7228	0.04	0.276156
11.7624	0.04	0.252926
11.802	0.04	0.224154
11.8416	0.04	0.199681
11.8812	0.04	0.184054
11.9208	0.04	0.161925
11.9604	0.04	0.13898
12	0.04	0.118628
0	0.08	-0.0144529
0.039604	0.08	-0.013844
0.0792079	0.08	-0.013768
0.118812	0.08	-0.0147578
0.158416	0.08	-0.00611971
0.19802	0.08	-0.00664765
0.237624	0.08	-0.00731769
0.277228	0.08	-0.0148445
0.316832	0.08	-0.0135605
0.356436	0.08	-0.00478035
0.39604	0.08	-0.00182663
0.435644	0.08	-0.00199929
0.475248	0.08	-0.000999563
0.514851	0.08	0.00426341
0.554455	0.08	0.00799873
0.594059	0.08	0.00541023
0.633663	0.08	-0.00165469
0.673267	0.08	0.00328855
0.712871	0.08	0.00791204
0.752475	0.08	0.0109368
0.792079	0.08	0.0141037
0.831683	0.08	0.0190469
0.871287	0.08	0.0213967
0.910891	0.08	0.0282584
0.950495	0.08	0.0342319
0.990099	0.08	0.0389975
1.0297	0.08	0.0457526
1.06931	0.08	0.0557407
1.10891	0.08	0.058197
1.14851	0.08	0.0589481
1.18812	0.08	0.0623281
1.22772	0.08	0.0685503
1.26733	0.08	0.0705448
1.30693	0.08	0.0742091
1.34653	0.08	0.0791168
1.38614	0.08	0.0818573
1.42574	0.08	0.0853084
1.46535	0.08	0.0887595
1.50495	0.08	0.0926369
1.54455	0.08	0.0945604
1.58416	0.08	0.094743
1.62376	0.08	0.0973414
1.66337	0.08	0.0962095
1.70297	0.08	0.0966764
1.74257	0.08	0.0994169
1.78218	0.08	0.0970771
1.82178	0.08	0.094986
1.86139	0.08	0.0986858
1.90099	0.08	0.103309
1.94059	0.08	0.110242
1.9802	0.08	0.109359
2.0198	0.08	0.113414
2.05941	0.08	0.13033
2.09901	0.08	0.131507
2.13861	0.08	0.131619
2.17822	0.08	0.135105
2.21782	0.08	0.143956
2.25743	0.08	0.140835
2.29703	0.08	0.138495
2.33663	0.08	0.140383
2.37624	0.08	0.139678
2.41584	0.08	0.138581
2.45545	0.08	0.135424
2.49505	0.08	0.129212
2.53465	0.08	0.137033
2.57426	0.08	0.135226
2.61386	0.08	0.134307
2.65347	0.08	0.128628
2.69307	0.08	0.126608
2.73267	0.08	0.136525
2.77228	0.08	0.142356
2.81188	0.08	0.142184
2.85149	0.08	0.141904
2.89109	0.08	0.147238
2.93069	0.08	0.153994
2.9703	0.08	0.15272
3.0099	0.08	0.15578
3.0495	0.08	0.157632
3.08911	0.08	0.158845
3.12871	0.08	0.156683
3.16832	0.08	0.151004
3.20792	0.08	0.153034
3.24752	0.08	0.159504
3.28713	0.08	0.158906
3.32673	0.08	0.141929
3.36634	0.08	0.138381
3.40594	0.08	0.138812
3.44554	0.08	0.145532
3.48515	0.08	0.141664
3.52475	0.08	0.13602
3.56436	0.08	0.135919
3.60396	0.08	0.135853
3.64356	0.08	0.138522
3.68317	0.08	0.134264
3.72277	0.08	0.140131
3.76238	0.08	0.145216
3.80198	0.08	0.149875
3.84158	0.08	0.155138
3.88119	0.08	0.152585
3.92079	0.08	0.153514
3.9604	0.08	0.159558
4	0.08	0.160061
4.0396	0.08	0.159036
4.07921	0.08	0.162273
4.11881	0.08	0.165121
4.15842	0.08	0.158127
4.19802	0.08	0.151666
4.23762	0.08	0.1543
4.27723	0.08	0.151214
4.31683	0.08	0.148306
4.35644	0.08	0.143408
4.39604	0.08	0.139718
4.43564	0.08	0.144874
4.47525	0.08	0.145874
4.51485	0.08	0.147016
4.55446	0.08	0.149828
4.59406	0.08	0.156654
4.63366	0.08	0.160673
4.67327	0.08	0.16249
4.71287	0.08	0.161181
4.75248	0.08	0.169144
4.79208	0.08	0.17128
4.83168	0.08	0.178
4.87129	0.08	0.179497
4.91089	0.08	0.178898
4.9505	0.08	0.178406
4.9901	0.08	0.187115
5.0297	0.08	0.181968
5.06931	0.08	0.171386
5.10891	0.08	0.171427
5.14851	0.08	0.179212
5.18812	0.08	0.179785
5.22772	0.08	0.185439
5.26733	0.08	0.193154
5.30693	0.08	0.194011
5.34653	0.08	0.207374
5.38614	0.08	0.210683
5.42574	0.08	0.217261
5.46535	0.08	0.22565
5.50495	0.08	0.245586
5.54455	0.08	0.262253
5.58416	0.08	0.263608
5.62376	0.08	0.27253
5.66337	0.08	0.285787
5.70297	0.08	0.287746
5.74257	0.08	0.293755
5.78218	0.08	0.303672
5.82178	0.08	0.299627
5.86139	0.08	0.302474
5.90099	0.08	0.294237
5.94059	0.08	0.293709
5.9802	0.08	0.292825
6.0198	0.08	0.281142
6.05941	0.08	0.272265
6.09901	0.08	0.267581
6.13861	0.08	0.258491
6.17822	0.08	0.253877
6.21782	0.08	0.250827
6.25743	0.08	0.245503
6.29703	0.08	0.24867
6.33663	0.08	0.243559
6.37624	0.08	0.239087
6.41584	0.08	0.238879
6.45545	0.08	0.248192
6.49505	0.08	0.243401
6.53465	0.08	0.244827
6.57426	0.08	0.238544
6.61386	0.08	0.241746
6.65347	0.08	0.239406
6.69307	0.08	0.231702
6.73267	0.08	0.228332
6.77228	0.08	0.222404
6.81188	0.08	0.22113
6.85149	0.08	0.219678
6.89109	0.08	0.212649
6.93069	0.08	0.201143
6.9703	0.08	0.199229
7.0099	0.08	0.196143
7.0495	0.08	0.19423
7.08911	0.08	0.194555
7.12871	0.08	0.198361
7.16832	0.08	0.198082
7.20792	0.08	0.198797
7.24752	0.08	0.199335
7.28713	0.08	0.204456
7.32673	0.08	0.208085
7.36634	0.08	0.206136
7.40594	0.08	0.210724
7.44554	0.08	0.211262
7.48515	0.08	0.211835
7.52475	0.08	0.210064
7.56436	0.08	0.201755
7.60396	0.08	0.193802
7.64356	0.08	0.191498
7.68317	0.08	0.191361
7.72277	0.08	0.185042
7.76238	0.08	0.181174
7.80198	0.08	0.177236
7.84158	0.08	0.178165
7.88119	0.08	0.177956
7.92079	0.08	0.182331
7.9604	0.08	0.182372
8	0.08	0.187919
8.0396	0.08	0.192116
8.07921	0.08	0.192263
8.11881	0.08	0.190812
8.15842	0.08	0.196572
8.19802	0.08	0.202794
8.23762	0.08	0.20692
8.27723	0.08	0.203408
8.31683	0.08	0.20185
8.35644	0.08	0.19951
8.39604	0.08	0.194186
8.43564	0.08	0.19483
8.47525	0.08	0.188334
8.51485	0.08	0.182051
8.55446	0.08	0.173138
8.59406	0.08	0.169022
8.63366	0.08	0.16789
8.67327	0.08	0.169423
8.71287	0.08	0.171808
8.75248	0.08	0.177568
8.79208	0.08	0.178426
8.83168	0.08	0.184755
8.87129	0.08	0.18778
8.91089	0.08	0.195139
8.9505	0.08	0.198945
8.9901	0.08	0.205523
9.0297	0.08	0.210075
9.06931	0.08	0.212744
9.10891	0.08	0.210192
9.14851	0.08	0.214566
9.18812	0.08	0.215495
9.22772	0.08	0.217667
9.26733	0.08	0.205984
9.30693	0.08	0.199842
9.34653	0.08	0.197503
9.38614	0.08	0.194239
9.42574	0.08	0.187316
9.46535	0.08	0.182667
9.50495	0.08	0.187255
9.54455	0.08	0.190671
9.58416	0.08	0.194264
9.62376	0.08	0.200486
9.66337	0.08	0.206495
9.70297	0.08	0.216732
9.74257	0.08	0.226827
9.78218	0.08	0.234044
9.82178	0.08	0.238134
9.86139	0.08	0.248797
9.90099	0.08	0.262196
9.94059	0.08	0.277371
9.9802	0.08	0.282527
10.0198	0.08	0.287186
10.0594	0.08	0.302433
10.099	0.08	0.309046
10.1386	0.08	0.321236
10.1782	0.08	0.332361
10.2178	0.08	0.35386
10.2574	0.08	0.370421
10.297	0.08	0.390889
10.3366	0.08	0.41626
10.3762	0.08	0.434597
10.4158	0.08	0.454142
10.4554	0.08	0.472124
10.495	0.08	0.482041
10.5347	0.08	0.49583
10.5743	0.08	0.514878
10.6139	0.08	0.519466
10.6535	0.08	0.527464
10.6931	0.08	0.531981
10.7327	0.08	0.534402
10.7723	0.08	0.545669
10.8119	0.08	0.532813
10.8515	0.08	0.530047
10.8911	0.08	0.52586
10.9307	0.08	0.522952
10.9703	0.08	0.514572
11.0099	0.08	0.509532
11.0495	0.08	0.501757
11.0891	0.08	0.499737
11.1287	0.08	0.49054
11.1683	0.08	0.478182
11.2079	0.08	0.463621
11.2475	0.08	0.448065
11.2871	0.08	0.436772
11.3267	0.08	0.423881
11.3663	0.08	0.408716
11.4059	0.08	0.395398
11.4455	0.08	0.376077
11.4851	0.08	0.357963
11.5248	0.08	0.345071
11.5644	0.08	0.324719
11.604	0.08	0.306534
11.6436	0.08	0.287852
11.6832	0.08	0.269028
11.7228	0.08	0.247539
11.7624	0.08	0.222497
11.802	0.08	0.199836
11.8416	0.08	0.180266
11.8812	0.08	0.158919
11.9208	0.08	0.150895
11.9604	0.08	0.135872
12	0.08	0.108592
0	0.12	-0.0167035
0.039604	0.12	-0.0115115
0.0792079	0.12	-0.0118618
0.118812	0.12	-0.0114661
0.158416	0.12	-0.00602546
0.19802	0.12	-0.00857843
0.237624	0.12	-0.00914189
0.277228	0.12	-0.00565527
0.316832	0.12	-0.00387394
0.356436	0.12	-0.00791905
0.39604	0.12	-0.00759434
0.435644	0.12	-0.00631039
0.475248	0.12	-0.00221981
0.514851	0.12	0.00293659
0.554455	0.12	0.00382974
0.594059	0.12	0.00358602
0.633663	0.12	0.00398179
0.673267	0.12	0.00828554
0.712871	0.12	0.0101024
0.752475	0.12	0.0144417
0.792079	0.12	0.0200244
0.831683	0.12	0.0250387
0.871287	0.12	0.030799
0.910891	0.12	0.0326159
0.950495	0.12	0.0425329
0.990099	0.12	0.0496433
1.0297	0.12	0.0495417
1.06931	0.12	0.0548402
1.10891	0.12	0.0630519
1.14851	0.12	0.0683859
1.18812	0.12	0.0738265
1.22772	0.12	0.0809725
1.26733	0.12	0.082363
1.30693	0.12	0.0885852
1.34653	0.12	0.0920008
1.38614	0.12	0.0992177
1.42574	0.12	0.100679
1.46535	0.12	0.103171
1.50495	0.12	0.104917
1.54455	0.12	0.107089
1.58416	0.12	0.111251
1.62376	0.12	0.106708
1.66337	0.12	0.108667
1.70297	0.12	0.115849
1.74257	0.12	0.115285
1.78218	0.12	0.112874
1.82178	0.12	0.121512
1.86139	0.12	0.125141
1.90099	0.12	0.13417
1.94059	0.12	0.133145
1.9802	0.12	0.138514
2.0198	0.12	0.143919
2.05941	0.12	0.142574
2.09901	0.12	0.147162
2.13861	0.12	0.153455
2.17822	0.12	0.159713
2.21782	0.12	0.164123
2.25743	0.12	0.164057
2.29703	0.12	0.16424
2.33663	0.12	0.165879
2.37624	0.12	0.166097
2.41584	0.12	0.159956
2.45545	0.12	0.15751
2.49505	0.12	0.156023
2.53465	0.12	0.159154
2.57426	0.12	0.156317
2.61386	0.12	0.148222
2.65347	0.12	0.146805
2.69307	0.12	0.152139
2.73267	0.12	0.154312
2.77228	0.12	0.155205
2.81188	0.12	0.152048
2.85149	0.12	0.154824
2.89109	0.12	0.159021
2.93069	0.12	0.165137
2.9703	0.12	0.178002
3.0099	0.12	0.182661
3.0495	0.12	0.176876
3.08911	0.12	0.181464
3.12871	0.12	0.18154
3.16832	0.12	0.176144
3.20792	0.12	0.180199
3.24752	0.12	0.17889
3.28713	0.12	0.175804
3.32673	0.12	0.166679
3.36634	0.12	0.16409
3.40594	0.12	0.163562
3.44554	0.12	0.155147
3.48515	0.12	0.155188
3.52475	0.12	0.1483
3.56436	0.12	0.147488
3.60396	0.12	0.151081
3.64356	0.12	0.153183
3.68317	0.12	0.159298
3.72277	0.12	0.164064
3.76238	0.12	0.169291
3.80198	0.12	0.171321
3.84158	0.12	0.172499
3.88119	0.12	0.176341
3.92079	0.12	0.179507
3.9604	0.12	0.186582
4	0.12	0.192982
4.0396	0.12	0.184283
4.07921	0.12	0.183648
4.11881	0.12	0.180243
4.15842	0.12	0.175238
4.19802	0.12	0.174853
4.23762	0.12	0.16896
4.27723	0.12	0.168894
4.31683	0.12	0.165631
4.35644	0.12	0.168478
4.39604	0.12	0.171858
4.43564	0.12	0.17069
4.47525	0.12	0.173502
4.51485	0.12	0.172512
4.55446	0.12	0.171664
4.59406	0.12	0.174547
4.63366	0.12	0.183825
4.67327	0.12	0.193138
4.71287	0.12	0.198152
4.75248	0.12	0.190163
4.79208	0.12	0.195497
4.83168	0.12	0.196639
4.87129	0.12	0.196822
4.91089	0.12	0.196436
4.9505	0.12	0.196903
4.9901	0.12	0.19911
5.0297	0.12	0.196913
5.06931	0.12	0.19237
5.10891	0.12	0.192162
5.14851	0.12	0.189645
5.18812	0.12	0.19139
5.22772	0.12	0.191182
5.26733	0.12	0.192857
5.30693	0.12	0.201602
5.34653	0.12	0.214823
5.38614	0.12	0.22545
5.42574	0.12	0.226414
5.46535	0.12	0.23285
5.50495	0.12	0.247705
5.54455	0.12	0.257729
5.58416	0.12	0.262672
5.62376	0.12	0.274721
5.66337	0.12	0.284744
5.70297	0.12	0.295159
5.74257	0.12	0.304756
5.78218	0.12	0.301954
5.82178	0.12	0.298158
5.86139	0.12	0.29262
5.90099	0.12	0.287474
5.94059	0.12	0.287763
5.9802	0.12	0.279526
6.0198	0.12	0.274024
6.05941	0.12	0.269659
6.09901	0.12	0.266964
6.13861	0.12	0.255885
6.17822	0.12	0.257595
6.21782	0.12	0.25291
6.25743	0.12	0.248332
6.29703	0.12	0.249652
6.33663	0.12	0.245536
6.37624	0.12	0.25087
6.41584	0.12	0.256026
6.45545	0.12	0.258056
6.49505	0.12	0.253798
6.53465	0.12	0.251387
6.57426	0.12	0.254021
6.61386	0.12	0.251752
6.65347	0.12	0.24856
6.69307	0.12	0.246362
6.73267	0.12	0.239972
6.77228	0.12	0.227116
6.81188	0.12	0.2257
6.85149	0.12	0.218955
6.89109	0.12	0.217752
6.93069	0.12	0.212428
6.9703	0.12	0.201917
7.0099	0.12	0.200323
7.0495	0.12	0.208109
7.08911	0.12	0.20957
7.12871	0.12	0.207159
7.16832	0.12	0.217645
7.20792	0.12	0.221025
7.24752	0.12	0.22405
7.28713	0.12	0.223451
7.32673	0.12	0.22676
7.36634	0.12	0.229998
7.40594	0.12	0.233058
7.44554	0.12	0.234733
7.48515	0.12	0.233743
7.52475	0.12	0.237158
7.56436	0.12	0.226186
7.60396	0.12	0.21944
7.64356	0.12	0.208432
7.68317	0.12	0.208224
7.72277	0.12	0.208797
7.76238	0.12	0.202692
7.80198	0.12	0.201027
7.84158	0.12	0.198936
7.88119	0.12	0.195672
7.92079	0.12	0.195393
7.9604	0.12	0.198027
8	0.12	0.202117
8.0396	0.12	0.205853
8.07921	0.12	0.213496
8.11881	0.12	0.217516
8.15842	0.12	0.215851
8.19802	0.12	0.22488
8.23762	0.12	0.23064
8.27723	0.12	0.227945
8.31683	0.12	0.227879
8.35644	0.12	0.22053
8.39604	0.12	0.223341
8.43564	0.12	0.214855
8.47525	0.12	0.205019
8.51485	0.12	0.199269
8.55446	0.12	0.193874
8.59406	0.12	0.192031
8.63366	0.12	0.192818
8.67327	0.12	0.188062
8.71287	0.12	0.185012
8.75248	0.12	0.190168
8.79208	0.12	0.196
8.83168	0.12	0.203643
8.87129	0.12	0.208124
8.91089	0.12	0.214347
8.9505	0.12	0.225578
8.9901	0.12	0.227928
9.0297	0.12	0.231272
9.06931	0.12	0.240763
9.10891	0.12	0.25306
9.14851	0.12	0.246955
9.18812	0.12	0.238859
9.22772	0.12	0.236946
9.26733	0.12	0.23418
9.30693	0.12	0.221786
9.34653	0.12	0.213087
9.38614	0.12	0.206342
9.42574	0.12	0.205139
9.46535	0.12	0.213315
9.50495	0.12	0.205966
9.54455	0.12	0.201174
9.58416	0.12	0.214218
9.62376	0.12	0.225876
9.66337	0.12	0.228972
9.70297	0.12	0.231819
9.74257	0.12	0.236762
9.78218	0.12	0.245151
9.82178	0.12	0.257875
9.86139	0.12	0.268112
9.90099	0.12	0.275613
9.94059	0.12	0.281551
9.9802	0.12	0.295554
10.0198	0.12	0.301527
10.0594	0.12	0.302847
10.099	0.12	0.309104
10.1386	0.12	0.323888
10.1782	0.12	0.340378
10.2178	0.12	0.344682
10.2574	0.12	0.357334
10.297	0.12	0.375813
10.3366	0.12	0.390953
10.3762	0.12	0.408828
10.4158	0.12	0.427591
10.4554	0.12	0.440564
10.495	0.12	0.453642
10.5347	0.12	0.462103
10.5743	0.12	0.475537
10.6139	0.12	0.478384
10.6535	0.12	0.490326
10.6931	0.12	0.491362
10.7327	0.12	0.494706
10.7723	0.12	0.495883
10.8119	0.12	0.495391
10.8515	0.12	0.499553
10.8911	0.12	0.48691
10.9307	0.12	0.482154
10.9703	0.12	0.477718
11.0099	0.12	0.468025
11.0495	0.12	0.455666
11.0891	0.12	0.444977
11.1287	0.12	0.440399
11.1683	0.12	0.430599
11.2079	0.12	0.42126
11.2475	0.12	0.411957
11.2871	0.12	0.398888
11.3267	0.12	0.380419
11.3663	0.12	0.36632
11.4059	0.12	0.352753
11.4455	0.12	0.334888
11.4851	0.12	0.322352
11.5248	0.12	0.301929
11.5644	0.12	0.285911
11.604	0.12	0.268934
11.6436	0.12	0.253592
11.6832	0.12	0.235798
11.7228	0.12	0.217009
11.7624	0.12	0.19552
11.802	0.12	0.179644
11.8416	0.12	0.15883
11.8812	0.12	0.141569
11.9208	0.12	0.12509
11.9604	0.12	0.103636
12	0.12	0.0920595
0	0.16	-0.0120312
0.039604	0.16	-0.0180303
0.0792079	0.16	-0.00917911
0.118812	0.16	-0.0088544
0.158416	0.16	-0.00927575
0.19802	0.16	-0.00660625
0.237624	0.16	-0.00773814
0.277228	0.16	-0.00684499
0.316832	0.16	-0.00481498
0.356436	0.16	-0.0016481
0.39604	0.16	-0.00302868
0.435644	0.16	0.000315837
0.475248	0.16	0.0005695
0.514851	0.16	-0.00166373
0.554455	0.16	0.00253343
0.594059	0.16	0.00498977
0.633663	0.16	0.0101106
0.673267	0.16	0.0150894
0.712871	0.16	0.0181497
0.752475	0.16	0.0224534
0.792079	0.16	0.0283914
0.831683	0.16	0.0280411
0.871287	0.16	0.0307817
0.910891	0.16	0.0440738
0.950495	0.16	0.0571172
0.990099	0.16	0.056234
1.0297	0.16	0.0597561
1.06931	0.16	0.0657652
1.10891	0.16	0.0700334
1.14851	0.16	0.0745503
1.18812	0.16	0.083437
1.22772	0.16	0.090583
1.26733	0.16	0.101353
1.30693	0.16	0.102317
1.34653	0.16	0.110031
1.38614	0.16	0.114655
1.42574	0.16	0.122582
1.46535	0.16	0.124186
1.50495	0.16	0.127886
1.54455	0.16	0.133362
1.58416	0.16	0.133722
1.62376	0.16	0.137884
1.66337	0.16	0.130819
1.70297	0.16	0.121587
1.74257	0.16	0.12383
1.78218	0.16	0.128347
1.82178	0.16	0.131443
1.86139	0.16	0.140542
1.90099	0.16	0.142857
1.94059	0.16	0.146059
1.9802	0.16	0.156402
2.0198	0.16	0.164366
2.05941	0.16	0.169273
2.09901	0.16	0.173755
2.13861	0.16	0.176246
2.17822	0.16	0.17682
2.21782	0.16	0.176434
2.25743	0.16	0.183651
2.29703	0.16	0.183585
2.33663	0.16	0.184691
2.37624	0.16	0.181072
2.41584	0.16	0.180687
2.45545	0.16	0.177849
2.49505	0.16	0.174017
2.53465	0.16	0.17015
2.57426	0.16	0.166567
2.61386	0.16	0.165613
2.65347	0.16	0.16409
2.69307	0.16	0.162709
2.73267	0.16	0.169251
2.77228	0.16	0.173484
2.81188	0.16	0.174839
2.85149	0.16	0.181274
2.89109	0.16	0.186395
2.93069	0.16	0.187963
2.9703	0.16	0.197667
3.0099	0.16	0.196251
3.0495	0.16	0.200022
3.08911	0.16	0.208482
3.12871	0.16	0.208558
3.16832	0.16	0.202879
3.20792	0.16	0.20331
3.24752	0.16	0.206051
3.28713	0.16	0.203178
3.32673	0.16	0.190713
3.36634	0.16	0.185318
3.40594	0.16	0.183511
3.44554	0.16	0.180532
3.48515	0.16	0.17098
3.52475	0.16	0.166011
3.56436	0.16	0.162641
3.60396	0.16	0.169467
3.64356	0.16	0.176471
3.68317	0.16	0.180597
3.72277	0.16	0.178613
3.76238	0.16	0.188316
3.80198	0.16	0.201253
3.84158	0.16	0.194579
3.88119	0.16	0.196609
3.92079	0.16	0.205105
3.9604	0.16	0.210119
4	0.16	0.210835
4.0396	0.16	0.209063
4.07921	0.16	0.207861
4.11881	0.16	0.203389
4.15842	0.16	0.206165
4.19802	0.16	0.201338
4.23762	0.16	0.185285
4.27723	0.16	0.186427
4.31683	0.16	0.183625
4.35644	0.16	0.178976
4.39604	0.16	0.182854
4.43564	0.16	0.187193
4.47525	0.16	0.184285
4.51485	0.16	0.184858
4.55446	0.16	0.185325
4.59406	0.16	0.18803
4.63366	0.16	0.201216
4.67327	0.16	0.21536
4.71287	0.16	0.21604
4.75248	0.16	0.213381
4.79208	0.16	0.218857
4.83168	0.16	0.227211
4.87129	0.16	0.227962
4.91089	0.16	0.23294
4.9505	0.16	0.230245
4.9901	0.16	0.227408
5.0297	0.16	0.218176
5.06931	0.16	0.216867
5.10891	0.16	0.2141
5.14851	0.16	0.211086
5.18812	0.16	0.211766
5.22772	0.16	0.209461
5.26733	0.16	0.216998
5.30693	0.16	0.224748
5.34653	0.16	0.241095
5.38614	0.16	0.234066
5.42574	0.16	0.235741
5.46535	0.16	0.250028
5.50495	0.16	0.259518
5.54455	0.16	0.273379
5.58416	0.16	0.285854
5.62376	0.16	0.293746
5.66337	0.16	0.298867
5.70297	0.16	0.301891
5.74257	0.16	0.306799
5.78218	0.16	0.305099
5.82178	0.16	0.306596
5.86139	0.16	0.303545
5.90099	0.16	0.298932
5.94059	0.16	0.284442
5.9802	0.16	0.278123
6.0198	0.16	0.273332
6.05941	0.16	0.272697
6.09901	0.16	0.268261
6.13861	0.16	0.263222
6.17822	0.16	0.25534
6.21782	0.16	0.253639
6.25743	0.16	0.259861
6.29703	0.16	0.257806
6.33663	0.16	0.260831
6.37624	0.16	0.26414
6.41584	0.16	0.272422
6.45545	0.16	0.270687
6.49505	0.16	0.275701
6.53465	0.16	0.275279
6.57426	0.16	0.275391
6.61386	0.16	0.275716
6.65347	0.16	0.274655
6.69307	0.16	0.265707
6.73267	0.16	0.261271
6.77228	0.16	0.255023
6.81188	0.16	0.245472
6.85149	0.16	0.236062
6.89109	0.16	0.226155
6.93069	0.16	0.22211
6.9703	0.16	0.218278
7.0099	0.16	0.214517
7.0495	0.16	0.216014
7.08911	0.16	0.218754
7.12871	0.16	0.229027
7.16832	0.16	0.229707
7.20792	0.16	0.236568
7.24752	0.16	0.243785
7.28713	0.16	0.248693
7.32673	0.16	0.253743
7.36634	0.16	0.258544
7.40594	0.16	0.259757
7.44554	0.16	0.267649
7.48515	0.16	0.268968
7.52475	0.16	0.254194
7.56436	0.16	0.249367
7.60396	0.16	0.244754
7.64356	0.16	0.239039
7.68317	0.16	0.224691
7.72277	0.16	0.225229
7.76238	0.16	0.220402
7.80198	0.16	0.214332
7.84158	0.16	0.209967
7.88119	0.16	0.205496
7.92079	0.16	0.208449
7.9604	0.16	0.218757
8	0.16	0.228994
8.0396	0.16	0.239124
8.07921	0.16	0.242362
8.11881	0.16	0.24798
8.15842	0.16	0.260953
8.19802	0.16	0.260318
8.23762	0.16	0.261602
8.27723	0.16	0.263526
8.31683	0.16	0.266621
8.35644	0.16	0.266094
8.39604	0.16	0.248868
8.43564	0.16	0.235586
8.47525	0.16	0.233956
8.51485	0.16	0.235063
8.55446	0.16	0.212863
8.59406	0.16	0.202672
8.63366	0.16	0.204702
8.67327	0.16	0.210533
8.71287	0.16	0.206702
8.75248	0.16	0.20898
8.79208	0.16	0.218506
8.83168	0.16	0.231052
8.87129	0.16	0.23429
8.91089	0.16	0.237457
8.9505	0.16	0.245847
8.9901	0.16	0.257256
9.0297	0.16	0.275451
9.06931	0.16	0.287428
9.10891	0.16	0.293189
9.14851	0.16	0.297492
9.18812	0.16	0.296609
9.22772	0.16	0.2748
9.26733	0.16	0.259493
9.30693	0.16	0.257686
9.34653	0.16	0.247708
9.38614	0.16	0.242278
9.42574	0.16	0.226544
9.46535	0.16	0.221504
9.50495	0.16	0.217388
9.54455	0.16	0.218423
9.58416	0.16	0.222194
9.62376	0.16	0.229766
9.66337	0.16	0.237197
9.70297	0.16	0.243881
9.74257	0.16	0.252341
9.78218	0.16	0.267765
9.82178	0.16	0.282442
9.86139	0.16	0.302911
9.90099	0.16	0.309417
9.94059	0.16	0.313259
9.9802	0.16	0.321364
10.0198	0.16	0.32581
10.0594	0.16	0.320557
10.099	0.16	0.332712
10.1386	0.16	0.332859
10.1782	0.16	0.341995
10.2178	0.16	0.347507
10.2574	0.16	0.352663
10.297	0.16	0.363504
10.3366	0.16	0.377826
10.3762	0.16	0.39396
10.4158	0.16	0.398797
10.4554	0.16	0.414327
10.495	0.16	0.424209
10.5347	0.16	0.43068
10.5743	0.16	0.434131
10.6139	0.16	0.446464
10.6535	0.16	0.45432
10.6931	0.16	0.45635
10.7327	0.16	0.458735
10.7723	0.16	0.456573
10.8119	0.16	0.454873
10.8515	0.16	0.448661
10.8911	0.16	0.446356
10.9307	0.16	0.43922
10.9703	0.16	0.434998
11.0099	0.16	0.427862
11.0495	0.16	0.419305
11.0891	0.16	0.409717
11.1287	0.16	0.406347
11.1683	0.16	0.391679
11.2079	0.16	0.377687
11.2475	0.16	0.367851
11.2871	0.16	0.361212
11.3267	0.16	0.343915
11.3663	0.16	0.328111
11.4059	0.16	0.310317
11.4455	0.16	0.297958
11.4851	0.16	0.285849
11.5248	0.16	0.271252
11.5644	0.16	0.254417
11.604	0.16	0.241561
11.6436	0.16	0.22565
11.6832	0.16	0.20743
11.7228	0.16	0.196173
11.7624	0.16	0.179373
11.802	0.16	0.167512
11.8416	0.16	0.145419
11.8812	0.16	0.124073
11.9208	0.16	0.104076
11.9604	0.16	0.0945951
12	0.16	0.0841907
0	0.2	-0.0168397
0.039604	0.2	-0.016586
0.0792079	0.2	-0.0129573
0.118812	0.2	-0.0120997
0.158416	0.2	-0.0140842
0.19802	0.2	-0.0118055
0.237624	0.2	-0.0102374
0.277228	0.2	-0.00330461
0.316832	0.2	0.00270444
0.356436	0.2	0.00306468
0.39604	0.2	0.00257227
0.435644	0.2	0.00648522
0.475248	0.2	0.00464279
0.514851	0.2	0.00205429
0.554455	0.2	0.00564749
0.594059	0.2	0.00984466
0.633663	0.2	0.0108444
0.673267	0.2	0.0164271
0.712871	0.2	0.0196295
0.752475	0.2	0.0212687
0.792079	0.2	0.0312923
0.831683	0.2	0.0402146
0.871287	0.2	0.043417
0.910891	0.2	0.0478984
0.950495	0.2	0.0574957
0.990099	0.2	0.0624034
1.0297	0.2	0.0678795
1.06931	0.2	0.0753807
1.10891	0.2	0.0828108
1.14851	0.2	0.0886067
1.18812	0.2	0.0966763
1.22772	0.2	0.103005
1.26733	0.2	0.109796
1.30693	0.2	0.125148
1.34653	0.2	0.131975
1.38614	0.2	0.138019
1.42574	0.2	0.144952
1.46535	0.2	0.154194
1.50495	0.2	0.155549
1.54455	0.2	0.153778
1.58416	0.2	0.150763
1.62376	0.2	0.148423
1.66337	0.2	0.153188
1.70297	0.2	0.143068
1.74257	0.2	0.14318
1.78218	0.2	0.145174
1.82178	0.2	0.148341
1.86139	0.2	0.14792
1.90099	0.2	0.149133
1.94059	0.2	0.156243
1.9802	0.2	0.166871
2.0198	0.2	0.181939
2.05941	0.2	0.182903
2.09901	0.2	0.18067
2.13861	0.2	0.1962
2.17822	0.2	0.2161
2.21782	0.2	0.210457
2.25743	0.2	0.209076
2.29703	0.2	0.209827
2.33663	0.2	0.212177
2.37624	0.2	0.215273
2.41584	0.2	0.212045
2.45545	0.2	0.213044
2.49505	0.2	0.198093
2.53465	0.2	0.19252
2.57426	0.2	0.190962
2.61386	0.2	0.188657
2.65347	0.2	0.182161
2.69307	0.2	0.189413
2.73267	0.2	0.192083
2.77228	0.2	0.189956
2.81188	0.2	0.191702
2.85149	0.2	0.195437
2.89109	0.2	0.202086
2.93069	0.2	0.21083
2.9703	0.2	0.216626
3.0099	0.2	0.228604
3.0495	0.2	0.239267
3.08911	0.2	0.258172
3.12871	0.2	0.25395
3.16832	0.2	0.238216
3.20792	0.2	0.237653
3.24752	0.2	0.237089
3.28713	0.2	0.225477
3.32673	0.2	0.219655
3.36634	0.2	0.224705
3.40594	0.2	0.21462
3.44554	0.2	0.199988
3.48515	0.2	0.192142
3.52475	0.2	0.183798
3.56436	0.2	0.183625
3.60396	0.2	0.189705
3.64356	0.2	0.189497
3.68317	0.2	0.190923
3.72277	0.2	0.194126
3.76238	0.2	0.201129
3.80198	0.2	0.21229
3.84158	0.2	0.221496
3.88119	0.2	0.226049
3.92079	0.2	0.232875
3.9604	0.2	0.244249
4	0.2	0.239422
4.0396	0.2	0.236904
4.07921	0.2	0.24135
4.11881	0.2	0.242741
4.15842	0.2	0.23223
4.19802	0.2	0.221754
4.23762	0.2	0.215933
4.27723	0.2	0.215547
4.31683	0.2	0.206635
4.35644	0.2	0.199179
4.39604	0.2	0.189698
4.43564	0.2	0.198336
4.47525	0.2	0.20026
4.51485	0.2	0.201899
4.55446	0.2	0.203289
4.59406	0.2	0.209867
4.63366	0.2	0.220992
4.67327	0.2	0.225686
4.71287	0.2	0.237451
4.75248	0.2	0.246266
4.79208	0.2	0.26336
4.83168	0.2	0.264182
4.87129	0.2	0.261949
4.91089	0.2	0.262238
4.9505	0.2	0.260715
4.9901	0.2	0.2577
5.0297	0.2	0.247474
5.06931	0.2	0.242825
5.10891	0.2	0.232598
5.14851	0.2	0.231395
5.18812	0.2	0.230369
5.22772	0.2	0.221599
5.26733	0.2	0.219934
5.30693	0.2	0.2247
5.34653	0.2	0.234901
5.38614	0.2	0.24258
5.42574	0.2	0.253208
5.46535	0.2	0.261739
5.50495	0.2	0.275813
5.54455	0.2	0.296921
5.58416	0.2	0.309822
5.62376	0.2	0.315583
5.66337	0.2	0.325748
5.70297	0.2	0.326499
5.74257	0.2	0.327108
5.78218	0.2	0.329742
5.82178	0.2	0.32925
5.86139	0.2	0.315293
5.90099	0.2	0.310359
5.94059	0.2	0.301554
5.9802	0.2	0.29051
6.0198	0.2	0.288951
6.05941	0.2	0.282668
6.09901	0.2	0.267325
6.13861	0.2	0.26559
6.17822	0.2	0.265417
6.21782	0.2	0.267589
6.25743	0.2	0.270578
6.29703	0.2	0.269162
6.33663	0.2	0.274887
6.37624	0.2	0.291874
6.41584	0.2	0.292625
6.45545	0.2	0.294584
6.49505	0.2	0.299207
6.53465	0.2	0.304861
6.57426	0.2	0.307318
6.61386	0.2	0.314996
6.65347	0.2	0.309779
6.69307	0.2	0.299836
6.73267	0.2	0.286874
6.77228	0.2	0.273201
6.81188	0.2	0.265106
6.85149	0.2	0.25527
6.89109	0.2	0.244048
6.93069	0.2	0.236663
6.9703	0.2	0.233578
7.0099	0.2	0.239444
7.0495	0.2	0.241617
7.08911	0.2	0.238175
7.12871	0.2	0.241129
7.16832	0.2	0.245753
7.20792	0.2	0.256345
7.24752	0.2	0.264556
7.28713	0.2	0.282716
7.32673	0.2	0.298957
7.36634	0.2	0.295871
7.40594	0.2	0.302448
7.44554	0.2	0.30764
7.48515	0.2	0.294607
7.52475	0.2	0.294398
7.56436	0.2	0.289039
7.60396	0.2	0.268793
7.64356	0.2	0.260165
7.68317	0.2	0.252639
7.72277	0.2	0.246355
7.76238	0.2	0.233215
7.80198	0.2	0.225973
7.84158	0.2	0.23525
7.88119	0.2	0.235468
7.92079	0.2	0.233839
7.9604	0.2	0.233666
8	0.2	0.243406
8.0396	0.2	0.253714
8.07921	0.2	0.263631
8.11881	0.2	0.271061
8.15842	0.2	0.2808
8.19802	0.2	0.293559
8.23762	0.2	0.298041
8.27723	0.2	0.295772
8.31683	0.2	0.292686
8.35644	0.2	0.298127
8.39604	0.2	0.296959
8.43564	0.2	0.28929
8.47525	0.2	0.266203
8.51485	0.2	0.257042
8.55446	0.2	0.245216
8.59406	0.2	0.239466
8.63366	0.2	0.231868
8.67327	0.2	0.235532
8.71287	0.2	0.243069
8.75248	0.2	0.247053
8.79208	0.2	0.24148
8.83168	0.2	0.252854
8.87129	0.2	0.261812
8.91089	0.2	0.273185
8.9505	0.2	0.279869
8.9901	0.2	0.302221
9.0297	0.2	0.315655
9.06931	0.2	0.324364
9.10891	0.2	0.324973
9.14851	0.2	0.331941
9.18812	0.2	0.33422
9.22772	0.2	0.322537
9.26733	0.2	0.322648
9.30693	0.2	0.313345
9.34653	0.2	0.299317
9.38614	0.2	0.275483
9.42574	0.2	0.259536
9.46535	0.2	0.249594
9.50495	0.2	0.249705
9.54455	0.2	0.252055
9.58416	0.2	0.254583
9.62376	0.2	0.264997
9.66337	0.2	0.272001
9.70297	0.2	0.280283
9.74257	0.2	0.287252
9.78218	0.2	0.295783
9.82178	0.2	0.314404
9.86139	0.2	0.325742
9.90099	0.2	0.337152
9.94059	0.2	0.337263
9.9802	0.2	0.347358
10.0198	0.2	0.357204
10.0594	0.2	0.358346
10.099	0.2	0.359736
10.1386	0.2	0.361517
10.1782	0.2	0.36408
10.2178	0.2	0.366537
10.2574	0.2	0.358903
10.297	0.2	0.358162
10.3366	0.2	0.368506
10.3762	0.2	0.374941
10.4158	0.2	0.382371
10.4554	0.2	0.390121
10.495	0.2	0.406149
10.5347	0.2	0.410452
10.5743	0.2	0.416213
10.6139	0.2	0.417284
10.6535	0.2	0.423115
10.6931	0.2	0.42717
10.7327	0.2	0.431474
10.7723	0.2	0.425439
10.8119	0.2	0.42278
10.8515	0.2	0.422465
10.8911	0.2	0.41238
10.9307	0.2	0.401052
10.9703	0.2	0.394627
11.0099	0.2	0.387739
11.0495	0.2	0.376376
11.0891	0.2	0.369417
11.1287	0.2	0.363418
11.1683	0.2	0.354968
11.2079	0.2	0.349324
11.2475	0.2	0.340234
11.2871	0.2	0.325211
11.3267	0.2	0.309939
11.3663	0.2	0.296302
11.4059	0.2	0.279716
11.4455	0.2	0.264657
11.4851	0.2	0.253187
11.5248	0.2	0.242036
11.5644	0.2	0.23316
11.604	0.2	0.217213
11.6436	0.2	0.201728
11.6832	0.2	0.189014
11.7228	0.2	0.174702
11.7624	0.2	0.153497
11.802	0.2	0.139469
11.8416	0.2	0.122812
11.8812	0.2	0.107469
11.9208	0.2	0.0958213
11.9604	0.2	0.0853458
12	0.2	0.0771795
0	0.24	-0.0100358
0.039604	0.24	-0.0133349
0.0792079	0.24	-0.0116246
0.118812	0.24	-0.00593531
0.158416	0.24	-0.00738694
0.19802	0.24	-0.00858989
0.237624	0.24	-0.00496116
0.277228	0.24	-0.00289562
0.316832	0.24	0.000413372
0.356436	0.24	0.00588951
0.39604	0.24	0.0118275
0.435644	0.24	0.014497
0.475248	0.24	0.0130809
0.514851	0.24	0.02044
0.554455	0.24	0.0244595
0.594059	0.24	0.0256013
0.633663	0.24	0.0252155
0.673267	0.24	0.026535
0.712871	0.24	0.0295598
0.752475	0.24	0.0306305
0.792079	0.24	0.0387712
0.831683	0.24	0.042471
0.871287	0.24	0.0501853
0.910891	0.24	0.0566918
0.950495	0.24	0.0649035
0.990099	0.24	0.0731507
1.0297	0.24	0.0798703
1.06931	0.24	0.0872294
1.10891	0.24	0.0968977
1.14851	0.24	0.108413
1.18812	0.24	0.119894
1.22772	0.24	0.124943
1.26733	0.24	0.133617
1.30693	0.24	0.142433
1.34653	0.24	0.151852
1.38614	0.24	0.164612
1.42574	0.24	0.171509
1.46535	0.24	0.180857
1.50495	0.24	0.1804
1.54455	0.24	0.18172
1.58416	0.24	0.179913
1.62376	0.24	0.180984
1.66337	0.24	0.17701
1.70297	0.24	0.172787
1.74257	0.24	0.172756
1.78218	0.24	0.172513
1.82178	0.24	0.17131
1.86139	0.24	0.162504
1.90099	0.24	0.171675
1.94059	0.24	0.176654
1.9802	0.24	0.180034
2.0198	0.24	0.186327
2.05941	0.24	0.196422
2.09901	0.24	0.210353
2.13861	0.24	0.229507
2.17822	0.24	0.237541
2.21782	0.24	0.24991
2.25743	0.24	0.254
2.29703	0.24	0.257452
2.33663	0.24	0.261471
2.37624	0.24	0.260517
2.41584	0.24	0.250716
2.45545	0.24	0.245357
2.49505	0.24	0.240566
2.53465	0.24	0.240926
2.57426	0.24	0.225157
2.61386	0.24	0.213971
2.65347	0.24	0.208043
2.69307	0.24	0.203038
2.73267	0.24	0.202759
2.77228	0.24	0.207027
2.81188	0.24	0.211722
2.85149	0.24	0.219969
2.89109	0.24	0.227683
2.93069	0.24	0.240762
2.9703	0.24	0.247837
3.0099	0.24	0.258891
3.0495	0.24	0.269057
3.08911	0.24	0.277091
3.12871	0.24	0.283526
3.16832	0.24	0.291454
3.20792	0.24	0.289789
3.24752	0.24	0.286561
3.28713	0.24	0.287276
3.32673	0.24	0.275202
3.36634	0.24	0.256342
3.40594	0.24	0.237411
3.44554	0.24	0.225017
3.48515	0.24	0.216567
3.52475	0.24	0.209644
3.56436	0.24	0.215191
3.60396	0.24	0.214735
3.64356	0.24	0.206568
3.68317	0.24	0.21343
3.72277	0.24	0.226722
3.76238	0.24	0.229072
3.80198	0.24	0.237781
3.84158	0.24	0.249723
3.88119	0.24	0.270476
3.92079	0.24	0.272541
3.9604	0.24	0.274216
4	0.24	0.273937
4.0396	0.24	0.281331
4.07921	0.24	0.287696
4.11881	0.24	0.281483
4.15842	0.24	0.266674
4.19802	0.24	0.257477
4.23762	0.24	0.252757
4.27723	0.24	0.241571
4.31683	0.24	0.228751
4.35644	0.24	0.218097
4.39604	0.24	0.229507
4.43564	0.24	0.238749
4.47525	0.24	0.2341
4.51485	0.24	0.235277
4.55446	0.24	0.247823
4.59406	0.24	0.258095
4.63366	0.24	0.25199
4.67327	0.24	0.258105
4.71287	0.24	0.271681
4.75248	0.24	0.277584
4.79208	0.24	0.289277
4.83168	0.24	0.299372
4.87129	0.24	0.297139
4.91089	0.24	0.298245
4.9505	0.24	0.307771
4.9901	0.24	0.295626
5.0297	0.24	0.279928
5.06931	0.24	0.275599
5.10891	0.24	0.272122
5.14851	0.24	0.272731
5.18812	0.24	0.255221
5.22772	0.24	0.245101
5.26733	0.24	0.24642
5.30693	0.24	0.251719
5.34653	0.24	0.256804
5.38614	0.24	0.254891
5.42574	0.24	0.264808
5.46535	0.24	0.277993
5.50495	0.24	0.291605
5.54455	0.24	0.311008
5.58416	0.24	0.330268
5.62376	0.24	0.345301
5.66337	0.24	0.35362
5.70297	0.24	0.358847
5.74257	0.24	0.357964
5.78218	0.24	0.361557
5.82178	0.24	0.366962
5.86139	0.24	0.357801
5.90099	0.24	0.333932
5.94059	0.24	0.333688
5.9802	0.24	0.319731
6.0198	0.24	0.310819
6.05941	0.24	0.295618
6.09901	0.24	0.277504
6.13861	0.24	0.277758
6.17822	0.24	0.278758
6.21782	0.24	0.277271
6.25743	0.24	0.279834
6.29703	0.24	0.292557
6.33663	0.24	0.30386
6.37624	0.24	0.306458
6.41584	0.24	0.317192
6.45545	0.24	0.334321
6.49505	0.24	0.338447
6.53465	0.24	0.341224
6.57426	0.24	0.3467
6.61386	0.24	0.357754
6.65347	0.24	0.349019
6.69307	0.24	0.343553
6.73267	0.24	0.32956
6.77228	0.24	0.311695
6.81188	0.24	0.304204
[truncated: 21,107 more rows]
