# Supplementary material for: Systematic modulation of charge and spin in graphene nanoribbons on MgO
Source: Nat Commun. 2025 Jul 1;16:5632. doi: 10.1038/s41467-025-60767-5 (PMC12218530; doi:10.1038/s41467-025-60767-5)
Supplement: Supplementary file 3 — Source Data [file 41467_2025_60767_MOESM3_ESM.zip › Source Data/Figure 3b Inset MgO.txt]

WSxM file copyright UAM
WSxM ASCII XYZ file
X[nm]		Y[nm]		Z[pA]
0	0	-0.861476
0.039604	0	-0.639489
0.0792079	0	-0.958643
0.118812	0	-0.875402
0.158416	0	-0.872814
0.19802	0	-0.940635
0.237624	0	-0.785459
0.277228	0	-0.904397
0.316832	0	-0.744862
0.356436	0	-0.608977
0.39604	0	-0.712547
0.435644	0	-0.933064
0.475248	0	-0.644702
0.514851	0	-0.561896
0.554455	0	-0.712659
0.594059	0	-0.409691
0.633663	0	-0.408956
0.673267	0	-0.256723
0.712871	0	-0.582199
0.752475	0	-0.468986
0.792079	0	-0.175282
0.831683	0	-0.194274
0.871287	0	-0.286618
0.910891	0	0.0345513
0.950495	0	-0.10237
0.990099	0	-0.28256
1.0297	0	0.137028
1.06931	0	0.0775998
1.10891	0	-0.0499479
1.14851	0	0.209532
1.18812	0	0.45201
1.22772	0	0.361301
1.26733	0	0.396151
1.30693	0	0.427948
1.34653	0	0.276095
1.38614	0	0.892304
1.42574	0	0.831676
1.46535	0	0.488326
1.50495	0	0.837615
1.54455	0	0.956933
1.58416	0	0.820447
1.62376	0	0.844071
1.66337	0	1.13374
1.70297	0	1.06538
1.74257	0	0.93761
1.78218	0	1.11927
1.82178	0	1.00567
1.86139	0	0.738835
1.90099	0	0.785891
1.94059	0	0.620959
1.9802	0	0.433793
2.0198	0	0.477907
2.05941	0	0.448669
2.09901	0	0.0879882
2.13861	0	-0.0234287
2.17822	0	0.173926
2.21782	0	-0.250732
2.25743	0	-0.161605
2.29703	0	-0.10256
2.33663	0	-0.558171
2.37624	0	-0.124087
2.41584	0	-0.422424
2.45545	0	-0.631607
2.49505	0	-0.00885815
2.53465	0	-0.266978
2.57426	0	-0.572617
2.61386	0	-0.0223482
2.65347	0	-0.154692
2.69307	0	-0.573465
2.73267	0	-0.313439
2.77228	0	-0.0510161
2.81188	0	-0.23306
2.85149	0	-0.262297
2.89109	0	0.085357
2.93069	0	-0.122408
2.9703	0	-0.040148
3.0099	0	0.371485
3.0495	0	0.121539
3.08911	0	0.316823
3.12871	0	0.476468
3.16832	0	0.474805
3.20792	0	0.417229
3.24752	0	0.755729
3.28713	0	0.686927
3.32673	0	0.611041
3.36634	0	0.874227
3.40594	0	1.0803
3.44554	0	0.915915
3.48515	0	0.527115
3.52475	0	0.958147
3.56436	0	0.692289
3.60396	0	0.650845
3.64356	0	0.742697
3.68317	0	0.438474
3.72277	0	0.513323
3.76238	0	0.550025
3.80198	0	0.195884
3.84158	0	0.255038
3.88119	0	0.391577
3.92079	0	0.0613043
3.9604	0	0.0767533
4	0	0.283809
4.0396	0	0.317132
4.07921	0	0.0123643
4.11881	0	-0.097745
4.15842	0	-0.0736862
4.19802	0	0.0117351
4.23762	0	0.00048112
4.27723	0	0.175384
4.31683	0	-0.00284474
4.35644	0	0.0505332
4.39604	0	-0.0655706
4.43564	0	-0.253064
4.47525	0	-0.202956
4.51485	0	-0.159496
4.55446	0	-0.375436
4.59406	0	-0.39541
4.63366	0	-0.262796
4.67327	0	-0.475138
4.71287	0	-0.71462
4.75248	0	-0.616556
4.79208	0	-0.645685
4.83168	0	-0.793941
4.87129	0	-0.678765
4.91089	0	-0.570565
4.9505	0	-0.847431
4.9901	0	-0.871001
5.0297	0	-0.887487
5.06931	0	-0.808278
5.10891	0	-0.64144
5.14851	0	-0.540325
5.18812	0	-0.707
5.22772	0	-0.728064
5.26733	0	-0.348802
5.30693	0	-0.521145
5.34653	0	-0.692289
5.38614	0	-0.532972
5.42574	0	-0.545534
5.46535	0	-0.453683
5.50495	0	-0.508315
5.54455	0	-0.350088
5.58416	0	-0.460851
5.62376	0	-0.0437693
5.66337	0	-0.36336
5.70297	0	-0.221372
5.74257	0	0.0385443
5.78218	0	-0.0290588
5.82178	0	0.112057
5.86139	0	0.280966
5.90099	0	0.1835
5.94059	0	0.346958
5.9802	0	0.344751
6.0198	0	0.579708
6.05941	0	0.445076
6.09901	0	0.625755
6.13861	0	0.647744
6.17822	0	0.52619
6.21782	0	0.460331
6.25743	0	0.648858
6.29703	0	0.498967
6.33663	0	0.505042
6.37624	0	0.189158
6.41584	0	0.00580645
6.45545	0	0.148884
6.49505	0	0.274523
6.53465	0	-0.107956
6.57426	0	-0.12346
6.61386	0	0.00501247
6.65347	0	-0.514905
6.69307	0	-0.120166
6.73267	0	-0.322917
6.77228	0	-0.261802
6.81188	0	-0.342047
6.85149	0	-0.51766
6.89109	0	-0.333057
6.93069	0	-0.436518
6.9703	0	-0.66085
7.0099	0	-0.526383
7.0495	0	-0.354204
7.08911	0	-0.541479
7.12871	0	-0.383797
7.16832	0	-0.610091
7.20792	0	-0.628647
7.24752	0	-0.647204
7.28713	0	-0.743254
7.32673	0	-0.273747
7.36634	0	-0.643474
7.40594	0	-0.644809
7.44554	0	-0.661949
7.48515	0	-0.500888
7.52475	0	-0.475848
7.56436	0	-0.90225
7.60396	0	-0.652797
7.64356	0	-0.640836
7.68317	0	-0.634979
7.72277	0	-0.533208
7.76238	0	-0.676451
7.80198	0	-0.865797
7.84158	0	-0.684464
7.88119	0	-0.817243
7.92079	0	-0.827407
7.9604	0	-0.550379
8	0	-0.673241
8.0396	0	-0.93572
8.07921	0	-0.661416
8.11881	0	-0.736976
8.15842	0	-0.725342
8.19802	0	-1.03654
8.23762	0	-0.915261
8.27723	0	-0.577307
8.31683	0	-0.930466
8.35644	0	-0.770931
8.39604	0	-0.791014
8.43564	0	-0.751587
8.47525	0	-0.965347
8.51485	0	-0.727446
8.55446	0	-0.555377
8.59406	0	-0.756167
8.63366	0	-0.852326
8.67327	0	-0.658894
8.71287	0	-0.573691
8.75248	0	-0.556716
8.79208	0	-0.753256
8.83168	0	-0.664783
8.87129	0	-0.683121
8.91089	0	-0.585493
8.9505	0	-0.771569
8.9901	0	-0.470781
9.0297	0	-0.671789
9.06931	0	-0.792362
9.10891	0	-0.596206
9.14851	0	-0.873398
9.18812	0	-0.762037
9.22772	0	-0.522393
9.26733	0	-0.92133
9.30693	0	-0.641686
9.34653	0	-0.844765
9.38614	0	-0.825937
9.42574	0	-0.869235
9.46535	0	-0.769427
9.50495	0	-0.890217
9.54455	0	-0.782998
9.58416	0	-0.961663
9.62376	0	-0.917876
9.66337	0	-0.764662
9.70297	0	-1.02703
9.74257	0	-0.783356
9.78218	0	-1.01128
9.82178	0	-1.03736
9.86139	0	-0.904747
9.90099	0	-0.898999
9.94059	0	-0.943277
9.9802	0	-0.961289
10.0198	0	-0.824097
10.0594	0	-1.13878
10.099	0	-0.70775
10.1386	0	-0.876715
10.1782	0	-0.872383
10.2178	0	-0.901076
10.2574	0	-0.791785
10.297	0	-0.734266
10.3366	0	-0.779743
10.3762	0	-0.834485
10.4158	0	-0.842252
10.4554	0	-0.777103
10.495	0	-0.6919
10.5347	0	-0.647677
10.5743	0	-0.38242
10.6139	0	-0.767624
10.6535	0	-0.75054
10.6931	0	-0.601141
10.7327	0	-0.552232
10.7723	0	-0.6776
10.8119	0	-0.778227
10.8515	0	-0.545232
10.8911	0	-0.743297
10.9307	0	-0.802616
10.9703	0	-0.892017
11.0099	0	-0.865451
11.0495	0	-0.811964
11.0891	0	-0.73439
11.1287	0	-0.90499
11.1683	0	-0.780114
11.2079	0	-0.698944
11.2475	0	-0.628563
11.2871	0	-0.736492
11.3267	0	-0.5702
11.3663	0	-0.212736
11.4059	0	0.0017309
11.4455	0	-0.136934
11.4851	0	0.0676149
11.5248	0	0.728074
11.5644	0	0.877473
11.604	0	1.91363
11.6436	0	3.14226
11.6832	0	4.35563
11.7228	0	6.77456
11.7624	0	10.2044
11.802	0	13.8171
11.8416	0	19.8526
11.8812	0	26.8691
11.9208	0	34.9198
11.9604	0	45.0567
12	0	56.6509
0	0.04	-0.854219
0.039604	0.04	-1.15637
0.0792079	0.04	-0.631606
0.118812	0.04	-1.07501
0.158416	0.04	-0.849863
0.19802	0.04	-0.969563
0.237624	0.04	-0.631718
0.277228	0.04	-0.901827
0.316832	0.04	-0.8624
0.356436	0.04	-0.842701
0.39604	0.04	-0.739187
0.435644	0.04	-0.548807
0.475248	0.04	-0.706436
0.514851	0.04	-0.53622
0.554455	0.04	-0.56415
0.594059	0.04	-0.260637
0.633663	0.04	-0.503497
0.673267	0.04	-0.303963
0.712871	0.04	-0.445897
0.752475	0.04	-0.332465
0.792079	0.04	-0.280831
0.831683	0.04	-0.242494
0.871287	0.04	-0.0488445
0.910891	0.04	-0.363422
0.950495	0.04	0.165485
0.990099	0.04	-0.203152
1.0297	0.04	-0.0730439
1.06931	0.04	0.167581
1.10891	0.04	0.0063549
1.14851	0.04	0.128397
1.18812	0.04	0.204009
1.22772	0.04	0.48289
1.26733	0.04	0.214198
1.30693	0.04	0.306486
1.34653	0.04	0.373596
1.38614	0.04	0.525829
1.42574	0.04	0.689833
1.46535	0.04	0.834764
1.50495	0.04	0.872665
1.54455	0.04	1.02468
1.58416	0.04	0.788249
1.62376	0.04	1.11901
1.66337	0.04	0.987538
1.70297	0.04	0.865331
1.74257	0.04	1.14345
1.78218	0.04	0.911051
1.82178	0.04	1.16606
1.86139	0.04	1.18238
1.90099	0.04	0.646009
1.94059	0.04	0.895463
1.9802	0.04	0.553311
2.0198	0.04	0.642874
2.05941	0.04	0.337234
2.09901	0.04	0.462982
2.13861	0.04	0.172601
2.17822	0.04	-0.0934749
2.21782	0.04	0.106496
2.25743	0.04	-0.105084
2.29703	0.04	0.147748
2.33663	0.04	-0.502741
2.37624	0.04	-0.101572
2.41584	0.04	-0.168193
2.45545	0.04	-0.190565
2.49505	0.04	-0.361818
2.53465	0.04	-0.133509
2.57426	0.04	-0.0840547
2.61386	0.04	-0.411929
2.65347	0.04	0.127986
2.69307	0.04	-0.0227769
2.73267	0.04	-0.212777
2.77228	0.04	-0.324412
2.81188	0.04	-0.161716
2.85149	0.04	-0.0481749
2.89109	0.04	-0.0729441
2.93069	0.04	0.0478993
2.9703	0.04	-0.145915
3.0099	0.04	0.3043
3.0495	0.04	0.218714
3.08911	0.04	0.295524
3.12871	0.04	0.468139
3.16832	0.04	0.502552
3.20792	0.04	0.89086
3.24752	0.04	0.599062
3.28713	0.04	0.785518
3.32673	0.04	0.800204
3.36634	0.04	0.787969
3.40594	0.04	0.943363
3.44554	0.04	0.997504
3.48515	0.04	1.00369
3.52475	0.04	1.06371
3.56436	0.04	0.703252
3.60396	0.04	0.700172
3.64356	0.04	0.886519
3.68317	0.04	0.732486
3.72277	0.04	0.568972
3.76238	0.04	0.490361
3.80198	0.04	0.527608
3.84158	0.04	0.381204
3.88119	0.04	0.171695
3.92079	0.04	0.289814
3.9604	0.04	0.0405221
4	0.04	0.158423
4.0396	0.04	0.105861
4.07921	0.04	0.184198
4.11881	0.04	0.254578
4.15842	0.04	-0.00670223
4.19802	0.04	-0.167492
4.23762	0.04	0.110625
4.27723	0.04	0.323676
4.31683	0.04	0.0197797
4.35644	0.04	0.232285
4.39604	0.04	-0.0200582
4.43564	0.04	0.00345601
4.47525	0.04	-0.289759
4.51485	0.04	-0.0769267
4.55446	0.04	-0.464637
4.59406	0.04	-0.404284
4.63366	0.04	-0.323767
4.67327	0.04	-0.725864
4.71287	0.04	-0.462678
4.75248	0.04	-0.668918
4.79208	0.04	-0.688237
4.83168	0.04	-0.8002
4.87129	0.04	-0.698866
4.91089	0.04	-0.429249
4.9505	0.04	-0.79309
4.9901	0.04	-0.812192
5.0297	0.04	-0.742574
5.06931	0.04	-0.739877
5.10891	0.04	-0.720941
5.14851	0.04	-0.457755
5.18812	0.04	-0.814184
5.22772	0.04	-0.446258
5.26733	0.04	-0.428084
5.30693	0.04	-0.847184
5.34653	0.04	-0.319476
5.38614	0.04	-0.397324
5.42574	0.04	-0.537841
5.46535	0.04	-0.489041
5.50495	0.04	-0.0248754
5.54455	0.04	-0.376618
5.58416	0.04	-0.483676
5.62376	0.04	-0.0542781
5.66337	0.04	-0.187821
5.70297	0.04	-0.0479038
5.74257	0.04	0.0490707
5.78218	0.04	0.195745
5.82178	0.04	-0.00896873
5.86139	0.04	0.311764
5.90099	0.04	0.191192
5.94059	0.04	0.405223
5.9802	0.04	0.627537
6.0198	0.04	0.369963
6.05941	0.04	0.583449
6.09901	0.04	0.501024
6.13861	0.04	0.575109
6.17822	0.04	0.463038
6.21782	0.04	0.56252
6.25743	0.04	0.52162
6.29703	0.04	0.554507
6.33663	0.04	0.420419
6.37624	0.04	0.192818
6.41584	0.04	0.190501
6.45545	0.04	0.0038798
6.49505	0.04	0.103034
6.53465	0.04	-0.215576
6.57426	0.04	-0.0874299
6.61386	0.04	-0.0173766
6.65347	0.04	-0.266014
6.69307	0.04	-0.342554
6.73267	0.04	-0.338658
6.77228	0.04	-0.241248
6.81188	0.04	-0.482147
6.85149	0.04	-0.382012
6.89109	0.04	-0.394574
6.93069	0.04	-0.348826
6.9703	0.04	-0.475065
7.0099	0.04	-0.528717
7.0495	0.04	-0.521334
7.08911	0.04	-0.398529
7.12871	0.04	-0.590817
7.16832	0.04	-0.478366
7.20792	0.04	-0.53823
7.24752	0.04	-0.606705
7.28713	0.04	-0.574254
7.32673	0.04	-0.635317
7.36634	0.04	-0.556653
7.40594	0.04	-0.601695
7.44554	0.04	-0.907007
7.48515	0.04	-0.660061
7.52475	0.04	-0.674803
7.56436	0.04	-0.656411
7.60396	0.04	-0.876384
7.64356	0.04	-0.618538
7.68317	0.04	-0.717531
7.72277	0.04	-0.737068
7.76238	0.04	-0.468869
7.80198	0.04	-0.952382
7.84158	0.04	-0.549142
7.88119	0.04	-0.82906
7.92079	0.04	-0.898079
7.9604	0.04	-0.937344
8	0.04	-0.622388
8.0396	0.04	-0.892605
8.07921	0.04	-0.9286
8.11881	0.04	-0.826612
8.15842	0.04	-0.924078
8.19802	0.04	-0.792336
8.23762	0.04	-1.01863
8.27723	0.04	-0.973536
8.31683	0.04	-0.71896
8.35644	0.04	-0.836153
8.39604	0.04	-0.874438
8.43564	0.04	-1.04068
8.47525	0.04	-0.51286
8.51485	0.04	-0.893159
8.55446	0.04	-0.829645
8.59406	0.04	-0.482754
8.63366	0.04	-0.588722
8.67327	0.04	-0.828966
8.71287	0.04	-0.664853
8.75248	0.04	-0.555563
8.79208	0.04	-0.605836
8.83168	0.04	-0.543085
8.87129	0.04	-0.713903
8.91089	0.04	-0.414858
8.9505	0.04	-0.64464
8.9901	0.04	-0.479655
9.0297	0.04	-0.729056
9.06931	0.04	-0.579003
9.10891	0.04	-0.826877
9.14851	0.04	-0.66756
9.18812	0.04	-0.588787
9.22772	0.04	-0.849849
9.26733	0.04	-0.977506
9.30693	0.04	-1.01557
9.34653	0.04	-0.877835
9.38614	0.04	-0.612033
9.42574	0.04	-0.871351
9.46535	0.04	-0.795086
9.50495	0.04	-1.00307
9.54455	0.04	-0.784024
9.58416	0.04	-0.89348
9.62376	0.04	-0.891546
9.66337	0.04	-0.890593
9.70297	0.04	-0.979994
9.74257	0.04	-0.661985
9.78218	0.04	-1.03749
9.82178	0.04	-0.844057
9.86139	0.04	-1.00267
9.90099	0.04	-0.989289
9.94059	0.04	-0.827138
9.9802	0.04	-0.878065
10.0198	0.04	-0.650193
10.0594	0.04	-0.956704
10.099	0.04	-0.966868
10.1386	0.04	-0.906406
10.1782	0.04	-0.817824
10.2178	0.04	-0.911149
10.2574	0.04	-0.791286
10.297	0.04	-0.854421
10.3366	0.04	-0.568455
10.3762	0.04	-1.08859
10.4158	0.04	-0.50813
10.4554	0.04	-0.592845
10.495	0.04	-0.966277
10.5347	0.04	-0.776551
10.5743	0.04	-0.760339
10.6139	0.04	-0.532357
10.6535	0.04	-0.592766
10.6931	0.04	-0.795518
10.7327	0.04	-0.81353
10.7723	0.04	-0.612469
10.8119	0.04	-0.589827
10.8515	0.04	-0.945166
10.8911	0.04	-0.720127
10.9307	0.04	-0.877212
10.9703	0.04	-0.782853
11.0099	0.04	-0.773072
11.0495	0.04	-0.698332
11.0891	0.04	-1.00114
11.1287	0.04	-1.04553
11.1683	0.04	-0.886426
11.2079	0.04	-0.831087
11.2475	0.04	-0.622832
11.2871	0.04	-0.967927
11.3267	0.04	-0.419511
11.3663	0.04	-0.514361
11.4059	0.04	-0.0311215
11.4455	0.04	0.0464523
11.4851	0.04	0.0105661
11.5248	0.04	0.834186
11.5644	0.04	1.28473
11.604	0.04	2.31282
11.6436	0.04	3.35703
11.6832	0.04	5.02283
11.7228	0.04	7.48459
11.7624	0.04	10.4465
11.802	0.04	14.8943
11.8416	0.04	19.9501
11.8812	0.04	27.7093
11.9208	0.04	36.0205
11.9604	0.04	46.0889
12	0.04	56.6756
0	0.08	-0.990286
0.039604	0.08	-0.885792
0.0792079	0.08	-0.774212
0.118812	0.08	-1.0186
0.158416	0.08	-0.936993
0.19802	0.08	-0.835114
0.237624	0.08	-0.93149
0.277228	0.08	-0.614135
0.316832	0.08	-0.734926
0.356436	0.08	-0.728305
0.39604	0.08	-0.72866
0.435644	0.08	-0.512341
0.475248	0.08	-0.483486
0.514851	0.08	-0.569944
0.554455	0.08	-0.403542
0.594059	0.08	-0.384933
0.633663	0.08	-0.277386
0.673267	0.08	-0.328531
0.712871	0.08	-0.142511
0.752475	0.08	-0.233874
0.792079	0.08	-0.337335
0.831683	0.08	-0.122432
0.871287	0.08	-0.186765
0.910891	0.08	-0.0216708
0.950495	0.08	0.169036
0.990099	0.08	-0.0756774
1.0297	0.08	-0.06764
1.06931	0.08	0.408951
1.10891	0.08	-0.0011025
1.14851	0.08	0.180667
1.18812	0.08	0.197532
1.22772	0.08	0.0635542
1.26733	0.08	0.501671
1.30693	0.08	0.63058
1.34653	0.08	0.250063
1.38614	0.08	0.391833
1.42574	0.08	0.782648
1.46535	0.08	0.720386
1.50495	0.08	0.746298
1.54455	0.08	0.98943
1.58416	0.08	1.05011
1.62376	0.08	0.828284
1.66337	0.08	1.24133
1.70297	0.08	1.10703
1.74257	0.08	1.00095
1.78218	0.08	1.18457
1.82178	0.08	0.869888
1.86139	0.08	1.26997
1.90099	0.08	1.18503
1.94059	0.08	0.569969
1.9802	0.08	0.750322
2.0198	0.08	0.637379
2.05941	0.08	0.70329
2.09901	0.08	0.409421
2.13861	0.08	0.476968
2.17822	0.08	0.154216
2.21782	0.08	0.287376
2.25743	0.08	-0.0455117
2.29703	0.08	-0.192024
2.33663	0.08	0.145603
2.37624	0.08	-0.446248
2.41584	0.08	0.0800433
2.45545	0.08	-0.222
2.49505	0.08	-0.198921
2.53465	0.08	0.0790871
2.57426	0.08	-0.400612
2.61386	0.08	-0.183529
2.65347	0.08	0.03072
2.69307	0.08	-0.14522
2.73267	0.08	-0.373476
2.77228	0.08	-0.0220069
2.81188	0.08	-0.312824
2.85149	0.08	-0.32822
2.89109	0.08	0.0725135
2.93069	0.08	-0.175143
2.9703	0.08	-0.098005
3.0099	0.08	0.143383
3.0495	0.08	0.0460256
3.08911	0.08	0.211991
3.12871	0.08	0.478556
3.16832	0.08	0.566811
3.20792	0.08	0.422151
3.24752	0.08	0.807517
3.28713	0.08	0.951358
3.32673	0.08	0.931275
3.36634	0.08	1.20994
3.40594	0.08	1.04337
3.44554	0.08	1.03582
3.48515	0.08	1.43928
3.52475	0.08	1.18443
3.56436	0.08	1.18037
3.60396	0.08	0.914948
3.64356	0.08	1.08331
3.68317	0.08	0.858653
3.72277	0.08	0.678462
3.76238	0.08	0.762793
3.80198	0.08	0.439279
3.84158	0.08	0.44045
3.88119	0.08	0.409577
3.92079	0.08	0.0821391
3.9604	0.08	0.45399
4	0.08	0.145843
4.0396	0.08	0.0355159
4.07921	0.08	0.383715
4.11881	0.08	0.300636
4.15842	0.08	-0.0164482
4.19802	0.08	-0.0806719
4.23762	0.08	0.0651303
4.27723	0.08	0.0237949
4.31683	0.08	-0.0906743
4.35644	0.08	0.109515
4.39604	0.08	0.108615
4.43564	0.08	0.00787887
4.47525	0.08	-0.361303
4.51485	0.08	-0.393919
4.55446	0.08	-0.189153
4.59406	0.08	-0.448144
4.63366	0.08	-0.630841
4.67327	0.08	-0.459644
4.71287	0.08	-0.389046
4.75248	0.08	-0.673868
4.79208	0.08	-0.737438
4.83168	0.08	-0.647112
4.87129	0.08	-0.815532
4.91089	0.08	-0.738285
4.9505	0.08	-0.680003
4.9901	0.08	-0.930929
5.0297	0.08	-0.663601
5.06931	0.08	-0.510605
5.10891	0.08	-0.768943
5.14851	0.08	-0.506956
5.18812	0.08	-0.492597
5.22772	0.08	-0.477802
5.26733	0.08	-0.627911
5.30693	0.08	-0.314916
5.34653	0.08	-0.266225
5.38614	0.08	-0.602927
5.42574	0.08	-0.487752
5.46535	0.08	-0.114593
5.50495	0.08	-0.468734
5.54455	0.08	-0.294267
5.58416	0.08	-0.163614
5.62376	0.08	-0.382606
5.66337	0.08	0.0251026
5.70297	0.08	-0.160429
5.74257	0.08	-0.239803
5.78218	0.08	0.0905226
5.82178	0.08	0.202101
5.86139	0.08	-0.158252
5.90099	0.08	0.127495
5.94059	0.08	0.423815
5.9802	0.08	0.442097
6.0198	0.08	0.23128
6.05941	0.08	0.485856
6.09901	0.08	0.58392
6.13861	0.08	0.480786
6.17822	0.08	0.584845
6.21782	0.08	0.524981
6.25743	0.08	0.398087
6.29703	0.08	0.488085
6.33663	0.08	0.167514
6.37624	0.08	0.272226
6.41584	0.08	0.370509
6.45545	0.08	-0.0234137
6.49505	0.08	-0.154123
6.53465	0.08	-0.232842
6.57426	0.08	0.132796
6.61386	0.08	-0.125106
6.65347	0.08	-0.255596
6.69307	0.08	-0.409956
6.73267	0.08	-0.352873
6.77228	0.08	-0.270831
6.81188	0.08	-0.408623
6.85149	0.08	-0.257154
6.89109	0.08	-0.47669
6.93069	0.08	-0.319771
6.9703	0.08	-0.444703
7.0099	0.08	-0.425439
7.0495	0.08	-0.302089
7.08911	0.08	-0.679445
7.12871	0.08	-0.734187
7.16832	0.08	-0.225988
7.20792	0.08	-0.29043
7.24752	0.08	-0.745388
7.28713	0.08	-0.755007
7.32673	0.08	-0.58708
7.36634	0.08	-0.890867
7.40594	0.08	-0.705064
7.44554	0.08	-0.821604
7.48515	0.08	-0.811714
7.52475	0.08	-0.647819
7.56436	0.08	-0.958254
7.60396	0.08	-0.823242
7.64356	0.08	-0.790682
7.68317	0.08	-0.788312
7.72277	0.08	-1.01907
7.76238	0.08	-0.698777
7.80198	0.08	-0.693028
7.84158	0.08	-0.808696
7.88119	0.08	-0.820604
7.92079	0.08	-1.06663
7.9604	0.08	-0.768236
8	0.08	-0.730444
8.0396	0.08	-1.04666
8.07921	0.08	-0.56952
8.11881	0.08	-0.78644
8.15842	0.08	-1.06963
8.19802	0.08	-0.756088
8.23762	0.08	-0.760475
8.27723	0.08	-0.89925
8.31683	0.08	-0.712902
8.35644	0.08	-0.758488
8.39604	0.08	-0.706964
8.43564	0.08	-0.613041
8.47525	0.08	-0.965874
8.51485	0.08	-0.726448
8.55446	0.08	-0.763642
8.59406	0.08	-0.588848
8.63366	0.08	-0.685443
8.67327	0.08	-0.638059
8.71287	0.08	-0.574981
8.75248	0.08	-0.84073
8.79208	0.08	-0.46779
8.83168	0.08	-0.476755
8.87129	0.08	-0.503595
8.91089	0.08	-0.719862
8.9505	0.08	-0.61177
8.9901	0.08	-0.79534
9.0297	0.08	-0.543489
9.06931	0.08	-0.838884
9.10891	0.08	-1.01679
9.14851	0.08	-0.79022
9.18812	0.08	-0.962346
9.22772	0.08	-0.676163
9.26733	0.08	-0.798261
9.30693	0.08	-1.07829
9.34653	0.08	-0.622405
9.38614	0.08	-0.719326
9.42574	0.08	-1.05777
9.46535	0.08	-0.675568
9.50495	0.08	-0.762571
9.54455	0.08	-0.950609
9.58416	0.08	-0.875215
9.62376	0.08	-0.897042
9.66337	0.08	-0.864045
9.70297	0.08	-0.939604
9.74257	0.08	-1.00492
9.78218	0.08	-0.649198
9.82178	0.08	-0.557455
9.86139	0.08	-0.874757
9.90099	0.08	-1.00645
9.94059	0.08	-0.758737
9.9802	0.08	-0.897838
10.0198	0.08	-0.834216
10.0594	0.08	-0.851028
10.099	0.08	-0.714926
10.1386	0.08	-0.848359
10.1782	0.08	-0.98212
10.2178	0.08	-0.971031
10.2574	0.08	-0.855528
10.297	0.08	-0.802477
10.3366	0.08	-0.860489
10.3762	0.08	-0.861716
10.4158	0.08	-1.0903
10.4554	0.08	-0.782426
10.495	0.08	-0.941799
10.5347	0.08	-0.793708
10.5743	0.08	-0.820439
10.6139	0.08	-0.798233
10.6535	0.08	-0.688943
10.6931	0.08	-1.02641
10.7327	0.08	-0.693031
10.7723	0.08	-0.925647
10.8119	0.08	-0.661044
10.8515	0.08	-0.704778
10.8911	0.08	-0.66328
10.9307	0.08	-0.76456
10.9703	0.08	-0.790638
11.0099	0.08	-0.679494
11.0495	0.08	-1.14437
11.0891	0.08	-0.564346
11.1287	0.08	-1.0108
11.1683	0.08	-0.894319
11.2079	0.08	-0.605085
11.2475	0.08	-0.808272
11.2871	0.08	-0.526013
11.3267	0.08	-0.450401
11.3663	0.08	-0.369557
11.4059	0.08	-0.366207
11.4455	0.08	0.184499
11.4851	0.08	0.68812
11.5248	0.08	0.800352
11.5644	0.08	1.51236
11.604	0.08	2.32127
11.6436	0.08	3.55502
11.6832	0.08	5.09297
11.7228	0.08	7.40062
11.7624	0.08	10.0467
11.802	0.08	14.5918
11.8416	0.08	20.297
11.8812	0.08	26.935
11.9208	0.08	35.0675
11.9604	0.08	44.0547
12	0.08	52.6228
0	0.12	-0.984338
0.039604	0.12	-1.03308
0.0792079	0.12	-0.898399
0.118812	0.12	-0.840117
0.158416	0.12	-0.995131
0.19802	0.12	-0.665351
0.237624	0.12	-0.766959
0.277228	0.12	-0.56895
0.316832	0.12	-0.664127
0.356436	0.12	-0.844754
0.39604	0.12	-0.559115
0.435644	0.12	-0.509662
0.475248	0.12	-0.303805
0.514851	0.12	-0.214133
0.554455	0.12	-0.373615
0.594059	0.12	-0.218549
0.633663	0.12	-0.328549
0.673267	0.12	-0.114191
0.712871	0.12	0.0948264
0.752475	0.12	-0.1161
0.792079	0.12	-0.151877
0.831683	0.12	-0.141987
0.871287	0.12	0.133406
0.910891	0.12	0.123133
0.950495	0.12	0.0255577
0.990099	0.12	0.258226
1.0297	0.12	0.0159105
1.06931	0.12	0.243565
1.10891	0.12	0.16539
1.14851	0.12	0.217133
1.18812	0.12	0.045335
1.22772	0.12	0.368357
1.26733	0.12	0.238303
1.30693	0.12	0.371462
1.34653	0.12	0.618408
1.38614	0.12	0.431569
1.42574	0.12	0.39819
1.46535	0.12	0.63391
1.50495	0.12	0.899167
1.54455	0.12	0.937177
1.58416	0.12	0.99317
1.62376	0.12	1.03445
1.66337	0.12	1.09197
1.70297	0.12	1.09685
1.74257	0.12	1.1451
1.78218	0.12	1.37777
1.82178	0.12	0.990387
1.86139	0.12	1.20017
1.90099	0.12	1.20744
1.94059	0.12	1.19194
1.9802	0.12	0.994198
2.0198	0.12	0.602455
2.05941	0.12	0.432183
2.09901	0.12	0.813406
2.13861	0.12	0.358231
2.17822	0.12	0.265342
2.21782	0.12	0.150437
2.25743	0.12	0.135477
2.29703	0.12	-0.00711171
2.33663	0.12	0.0190185
2.37624	0.12	0.14117
2.41584	0.12	-0.439891
2.45545	0.12	0.226563
2.49505	0.12	-0.0996765
2.53465	0.12	-0.124009
2.57426	0.12	0.0927465
2.61386	0.12	-0.0850466
2.65347	0.12	-0.411503
2.69307	0.12	-0.166737
2.73267	0.12	-0.131016
2.77228	0.12	-0.312405
2.81188	0.12	-0.298591
2.85149	0.12	-0.192789
2.89109	0.12	-0.288294
2.93069	0.12	-0.0743714
2.9703	0.12	0.0388423
3.0099	0.12	-0.028651
3.0495	0.12	-0.0626845
3.08911	0.12	0.274943
3.12871	0.12	0.534532
3.16832	0.12	0.228456
3.20792	0.12	0.733385
3.24752	0.12	0.966272
3.28713	0.12	0.92341
3.32673	0.12	1.24491
3.36634	0.12	1.24815
3.40594	0.12	1.42839
3.44554	0.12	1.34357
3.48515	0.12	1.52883
3.52475	0.12	1.404
3.56436	0.12	1.57738
3.60396	0.12	1.57692
3.64356	0.12	1.15226
3.68317	0.12	0.985909
3.72277	0.12	1.19416
3.76238	0.12	0.703892
3.80198	0.12	0.663755
3.84158	0.12	0.644981
3.88119	0.12	0.335526
3.92079	0.12	0.40983
3.9604	0.12	0.19825
4	0.12	0.253372
4.0396	0.12	0.194379
4.07921	0.12	0.120673
4.11881	0.12	0.0630977
4.15842	0.12	0.445084
4.19802	0.12	0.296937
4.23762	0.12	0.00470354
4.27723	0.12	0.22462
4.31683	0.12	0.106663
4.35644	0.12	0.23579
4.39604	0.12	0.135054
4.43564	0.12	-0.0408862
4.47525	0.12	-0.0655461
4.51485	0.12	-0.287808
4.55446	0.12	-0.357481
4.59406	0.12	-0.213313
4.63366	0.12	-0.466855
4.67327	0.12	-0.583286
4.71287	0.12	-0.52762
4.75248	0.12	-0.589228
4.79208	0.12	-0.566585
4.83168	0.12	-0.596368
4.87129	0.12	-0.641737
4.91089	0.12	-0.735279
4.9505	0.12	-0.6443
4.9901	0.12	-0.681167
5.0297	0.12	-0.531768
5.06931	0.12	-0.517735
5.10891	0.12	-0.742068
5.14851	0.12	-0.283024
5.18812	0.12	-0.27793
5.22772	0.12	-0.515995
5.26733	0.12	-0.355261
5.30693	0.12	-0.182755
5.34653	0.12	-0.256243
5.38614	0.12	-0.456924
5.42574	0.12	-0.199515
5.46535	0.12	-0.281504
5.50495	0.12	-0.362404
5.54455	0.12	-0.508372
5.58416	0.12	-0.101099
5.62376	0.12	-0.326957
5.66337	0.12	-0.403497
5.70297	0.12	-0.192627
5.74257	0.12	-0.185025
5.78218	0.12	0.0295507
5.82178	0.12	-0.0632292
5.86139	0.12	0.1035
5.90099	0.12	0.349792
5.94059	0.12	0.138103
5.9802	0.12	0.187121
6.0198	0.12	0.355158
6.05941	0.12	0.353059
6.09901	0.12	0.340061
6.13861	0.12	0.443357
6.17822	0.12	0.547088
6.21782	0.12	0.669784
6.25743	0.12	0.366325
6.29703	0.12	0.449566
6.33663	0.12	0.289103
6.37624	0.12	0.128422
6.41584	0.12	0.417002
6.45545	0.12	0.0715808
6.49505	0.12	0.0571657
6.53465	0.12	0.0501626
6.57426	0.12	0.00501212
6.61386	0.12	-0.305424
6.65347	0.12	0.0750373
6.69307	0.12	-0.0924012
6.73267	0.12	-0.44785
6.77228	0.12	-0.163084
6.81188	0.12	-0.160496
6.85149	0.12	-0.522266
6.89109	0.12	-0.189762
6.93069	0.12	-0.295729
6.9703	0.12	-0.365185
7.0099	0.12	-0.0518627
7.0495	0.12	-0.410799
7.08911	0.12	-0.567993
7.12871	0.12	-0.61674
7.16832	0.12	-0.318241
7.20792	0.12	-0.72012
7.24752	0.12	-0.773772
7.28713	0.12	-0.454564
7.32673	0.12	-0.982546
7.36634	0.12	-0.728406
7.40594	0.12	-0.973992
7.44554	0.12	-0.886718
7.48515	0.12	-0.814594
7.52475	0.12	-0.986719
7.56436	0.12	-0.818355
7.60396	0.12	-0.757675
7.64356	0.12	-0.755087
7.68317	0.12	-0.814407
7.72277	0.12	-0.812473
7.76238	0.12	-0.781656
7.80198	0.12	-0.613074
7.84158	0.12	-0.687326
7.88119	0.12	-0.82719
7.92079	0.12	-0.774902
7.9604	0.12	-0.77929
8	0.12	-0.627384
8.0396	0.12	-0.774332
8.07921	0.12	-0.674851
8.11881	0.12	-0.863979
8.15842	0.12	-0.700738
8.19802	0.12	-0.927686
8.23762	0.12	-0.867224
8.27723	0.12	-0.577662
8.31683	0.12	-0.959704
8.35644	0.12	-0.975209
8.39604	0.12	-0.712241
8.43564	0.12	-0.707692
8.47525	0.12	-0.90216
8.51485	0.12	-0.816739
8.55446	0.12	-0.67377
8.59406	0.12	-0.95674
8.63366	0.12	-0.658349
8.67327	0.12	-0.664045
8.71287	0.12	-0.597479
8.75248	0.12	-0.816144
8.79208	0.12	-0.870014
8.83168	0.12	-0.808462
8.87129	0.12	-0.588
8.91089	0.12	-0.628464
8.9505	0.12	-0.674595
8.9901	0.12	-0.656422
9.0297	0.12	-0.797594
9.06931	0.12	-0.75457
9.10891	0.12	-1.17323
9.14851	0.12	-0.776643
9.18812	0.12	-0.828006
9.22772	0.12	-0.818442
9.26733	0.12	-0.760378
9.30693	0.12	-0.906236
9.34653	0.12	-0.81373
9.38614	0.12	-0.962096
9.42574	0.12	-0.978908
9.46535	0.12	-0.795613
9.50495	0.12	-0.662999
9.54455	0.12	-0.681773
9.58416	0.12	-0.68627
9.62376	0.12	-0.610985
9.66337	0.12	-0.755535
9.70297	0.12	-0.707498
9.74257	0.12	-0.909923
9.78218	0.12	-0.461561
9.82178	0.12	-0.719681
9.86139	0.12	-0.657474
9.90099	0.12	-0.843769
9.94059	0.12	-0.752571
9.9802	0.12	-0.932652
10.0198	0.12	-0.815079
10.0594	0.12	-0.97903
10.099	0.12	-0.762165
10.1386	0.12	-0.774073
10.1782	0.12	-1.37126
10.2178	0.12	-0.894238
10.2574	0.12	-0.798789
10.297	0.12	-0.907046
10.3366	0.12	-0.916774
10.3762	0.12	-1.05108
10.4158	0.12	-0.806858
10.4554	0.12	-0.83773
10.495	0.12	-0.92833
10.5347	0.12	-1.01501
10.5743	0.12	-0.773074
10.6139	0.12	-0.820295
10.6535	0.12	-0.757871
10.6931	0.12	-0.587001
10.7327	0.12	-0.933621
10.7723	0.12	-0.713377
10.8119	0.12	-1.0697
10.8515	0.12	-0.653597
10.8911	0.12	-0.767739
10.9307	0.12	-0.802753
10.9703	0.12	-0.773681
11.0099	0.12	-1.05785
11.0495	0.12	-0.729268
11.0891	0.12	-0.711095
11.1287	0.12	-0.608344
11.1683	0.12	-1.00695
11.2079	0.12	-0.498755
11.2475	0.12	-0.547175
11.2871	0.12	-0.652052
11.3267	0.12	-0.500038
11.3663	0.12	-0.340829
11.4059	0.12	-0.0821121
11.4455	0.12	0.200039
11.4851	0.12	0.665186
11.5248	0.12	1.11813
11.5644	0.12	1.71265
11.604	0.12	2.4021
11.6436	0.12	3.6316
11.6832	0.12	5.00356
11.7228	0.12	7.09758
11.7624	0.12	9.45176
11.802	0.12	12.911
11.8416	0.12	17.8633
11.8812	0.12	23.9954
11.9208	0.12	31.2552
11.9604	0.12	40.5024
12	0.12	49.0824
0	0.16	-1.15114
0.039604	0.16	-0.938963
0.0792079	0.16	-1.11131
0.118812	0.16	-0.886267
0.158416	0.16	-0.696541
0.19802	0.16	-0.737114
0.237624	0.16	-0.884498
0.277228	0.16	-0.697933
0.316832	0.16	-0.667117
0.356436	0.16	-0.66976
0.39604	0.16	-0.401125
0.435644	0.16	-0.455322
0.475248	0.16	-0.227885
0.514851	0.16	-0.54802
0.554455	0.16	-0.227832
0.594059	0.16	-0.284317
0.633663	0.16	-0.140041
0.673267	0.16	-0.229114
0.712871	0.16	-0.0636938
0.752475	0.16	-0.0768005
0.792079	0.16	-0.0347582
0.831683	0.16	0.170227
0.871287	0.16	-0.136176
0.910891	0.16	0.152514
0.950495	0.16	0.0384811
0.990099	0.16	0.301558
1.0297	0.16	0.0765717
1.06931	0.16	0.116108
1.10891	0.16	0.374171
1.14851	0.16	-0.0277077
1.18812	0.16	0.0981491
1.22772	0.16	0.178775
1.26733	0.16	0.0288834
1.30693	0.16	0.171416
1.34653	0.16	0.30305
1.38614	0.16	0.493756
1.42574	0.16	0.356944
1.46535	0.16	0.724871
1.50495	0.16	0.633727
1.54455	0.16	1.00579
1.58416	0.16	0.845223
1.62376	0.16	0.809772
1.66337	0.16	1.39579
1.70297	0.16	1.22999
1.74257	0.16	1.20969
1.78218	0.16	1.19058
1.82178	0.16	1.33072
1.86139	0.16	1.12219
1.90099	0.16	1.1541
1.94059	0.16	0.867858
1.9802	0.16	0.916332
2.0198	0.16	0.826931
2.05941	0.16	0.76445
2.09901	0.16	0.46219
2.13861	0.16	0.241563
2.17822	0.16	0.542242
2.21782	0.16	0.155077
2.25743	0.16	0.125403
2.29703	0.16	0.0555119
2.33663	0.16	0.0841487
2.37624	0.16	0.0560007
2.41584	0.16	-0.284189
2.45545	0.16	0.0546368
2.49505	0.16	0.214935
2.53465	0.16	0.0360519
2.57426	0.16	-0.124193
2.61386	0.16	0.0827533
2.65347	0.16	-0.142669
2.69307	0.16	-0.221715
2.73267	0.16	-0.311116
2.77228	0.16	-0.163243
2.81188	0.16	-0.0725902
2.85149	0.16	-0.186296
2.89109	0.16	-0.267414
2.93069	0.16	-0.0704946
2.9703	0.16	-0.00741661
3.0099	0.16	-0.183357
3.0495	0.16	0.168876
3.08911	0.16	0.346394
3.12871	0.16	0.107457
3.16832	0.16	0.580451
3.20792	0.16	0.633284
3.24752	0.16	0.860939
3.28713	0.16	1.00958
3.32673	0.16	1.43984
3.36634	0.16	1.28723
3.40594	0.16	1.75249
3.44554	0.16	1.48238
3.48515	0.16	1.66785
3.52475	0.16	1.8869
3.56436	0.16	1.61897
3.60396	0.16	1.58199
3.64356	0.16	1.56049
3.68317	0.16	1.5185
3.72277	0.16	1.07019
3.76238	0.16	0.844989
3.80198	0.16	0.921582
3.84158	0.16	0.71338
3.88119	0.16	0.662454
3.92079	0.16	0.264716
3.9604	0.16	0.224362
4	0.16	0.157086
4.0396	0.16	0.429754
4.07921	0.16	0.0963212
4.11881	0.16	0.0691546
4.15842	0.16	0.316864
4.19802	0.16	0.107463
4.23762	0.16	0.311249
4.27723	0.16	0.0863723
4.31683	0.16	0.189886
4.35644	0.16	0.0154716
4.39604	0.16	-0.00155907
4.43564	0.16	0.0380859
4.47525	0.16	0.132553
4.51485	0.16	-0.139626
4.55446	0.16	-0.432514
4.59406	0.16	-0.215104
4.63366	0.16	-0.554095
4.67327	0.16	-0.300719
4.71287	0.16	-0.490609
4.75248	0.16	-0.484861
4.79208	0.16	-0.498404
4.83168	0.16	-0.676087
4.87129	0.16	-0.573228
4.91089	0.16	-0.690857
4.9505	0.16	-0.582984
4.9901	0.16	-0.403721
5.0297	0.16	-0.533013
5.06931	0.16	-0.206394
5.10891	0.16	-0.119338
5.14851	0.16	-0.406885
5.18812	0.16	-0.197868
5.22772	0.16	-0.120185
5.26733	0.16	-0.252637
5.30693	0.16	-0.152611
5.34653	0.16	-0.197544
5.38614	0.16	-0.461876
5.42574	0.16	-0.320433
5.46535	0.16	-0.195339
5.50495	0.16	-0.374658
5.54455	0.16	-0.248583
5.58416	0.16	-0.458528
5.62376	0.16	-0.420627
5.66337	0.16	-0.33041
5.70297	0.16	-0.343626
5.74257	0.16	-0.365453
5.78218	0.16	-0.333001
5.82178	0.16	-0.164856
5.86139	0.16	-0.189298
5.90099	0.16	0.0832614
5.94059	0.16	0.139255
5.9802	0.16	0.0800448
6.0198	0.16	0.337345
6.05941	0.16	0.509087
6.09901	0.16	0.633746
6.13861	0.16	0.352193
6.17822	0.16	0.599902
6.21782	0.16	0.75159
6.25743	0.16	0.403008
6.29703	0.16	0.717202
6.33663	0.16	0.491235
6.37624	0.16	0.424722
6.41584	0.16	0.210853
6.45545	0.16	0.365484
6.49505	0.16	0.132323
6.53465	0.16	-0.117513
6.57426	0.16	0.0494337
6.61386	0.16	-0.10667
6.65347	0.16	-0.0988504
6.69307	0.16	-0.233265
6.73267	0.16	-0.134874
6.77228	0.16	-0.269942
6.81188	0.16	-0.295256
6.85149	0.16	-0.168309
6.89109	0.16	-0.223923
6.93069	0.16	-0.266675
6.9703	0.16	-0.23139
7.0099	0.16	-0.460082
7.0495	0.16	-0.113191
7.08911	0.16	-0.449021
7.12871	0.16	-0.568722
7.16832	0.16	-0.528313
7.20792	0.16	-0.595698
7.24752	0.16	-0.644555
7.28713	0.16	-0.484583
7.32673	0.16	-0.819433
7.36634	0.16	-0.806818
7.40594	0.16	-0.913984
7.44554	0.16	-0.967091
7.48515	0.16	-0.948699
7.52475	0.16	-0.859136
7.56436	0.16	-1.04772
7.60396	0.16	-0.704207
7.64356	0.16	-0.885161
7.68317	0.16	-0.950692
7.72277	0.16	-0.770667
7.76238	0.16	-0.795872
7.80198	0.16	-0.812031
7.84158	0.16	-0.362142
7.88119	0.16	-0.691542
7.92079	0.16	-0.616039
7.9604	0.16	-0.910889
8	0.16	-0.650755
8.0396	0.16	-0.595524
8.07921	0.16	-0.590974
8.11881	0.16	-0.735416
8.15842	0.16	-0.694572
8.19802	0.16	-0.790513
8.23762	0.16	-0.726454
8.27723	0.16	-0.915145
8.31683	0.16	-0.785692
8.35644	0.16	-0.853186
8.39604	0.16	-0.999153
8.43564	0.16	-0.75722
8.47525	0.16	-0.592235
8.51485	0.16	-0.964142
8.55446	0.16	-0.766895
8.59406	0.16	-0.859566
8.63366	0.16	-0.630712
8.67327	0.16	-0.807742
8.71287	0.16	-0.703357
8.75248	0.16	-0.677118
8.79208	0.16	-0.438128
8.83168	0.16	-0.805457
8.87129	0.16	-0.680254
8.91089	0.16	-0.641263
8.9505	0.16	-0.83802
8.9901	0.16	-0.637831
9.0297	0.16	-0.684289
9.06931	0.16	-0.743827
9.10891	0.16	-0.744509
9.14851	0.16	-0.5962
9.18812	0.16	-0.792521
9.22772	0.16	-1.11484
9.26733	0.16	-0.74146
9.30693	0.16	-0.76612
9.34653	0.16	-0.804186
9.38614	0.16	-0.906557
9.42574	0.16	-0.677049
9.46535	0.16	-0.807976
9.50495	0.16	-0.761247
9.54455	0.16	-0.574681
9.58416	0.16	-0.720758
9.62376	0.16	-0.483512
9.66337	0.16	-0.805064
9.70297	0.16	-0.639535
9.74257	0.16	-0.713567
9.78218	0.16	-0.631852
9.82178	0.16	-0.742724
9.86139	0.16	-0.575995
9.90099	0.16	-1.00959
9.94059	0.16	-0.786187
9.9802	0.16	-0.76082
10.0198	0.16	-0.970765
10.0594	0.16	-0.766108
10.099	0.16	-1.10401
10.1386	0.16	-0.808016
10.1782	0.16	-0.931095
10.2178	0.16	-1.19521
10.2574	0.16	-1.01889
10.297	0.16	-1.14655
10.3366	0.16	-0.96554
10.3762	0.16	-1.00164
10.4158	0.16	-0.75655
10.4554	0.16	-0.993416
10.495	0.16	-0.704073
10.5347	0.16	-0.929495
10.5743	0.16	-0.915136
10.6139	0.16	-0.817181
10.6535	0.16	-0.97372
10.6931	0.16	-0.700398
10.7327	0.16	-0.710998
10.7723	0.16	-0.696858
10.8119	0.16	-0.839773
10.8515	0.16	-0.868684
10.8911	0.16	-0.730184
10.9307	0.16	-0.914734
10.9703	0.16	-0.81776
11.0099	0.16	-0.605037
11.0495	0.16	-0.82065
11.0891	0.16	-0.922258
11.1287	0.16	-1.03051
11.1683	0.16	-0.921551
11.2079	0.16	-0.640926
11.2475	0.16	-0.911253
11.2871	0.16	-0.75575
11.3267	0.16	-0.452019
11.3663	0.16	-0.566815
11.4059	0.16	-0.118344
11.4455	0.16	-0.0213698
11.4851	0.16	0.586011
11.5248	0.16	0.644839
11.5644	0.16	1.58355
11.604	0.16	2.21448
11.6436	0.16	3.13859
11.6832	0.16	5.0871
11.7228	0.16	6.8523
11.7624	0.16	9.73793
11.802	0.16	13.0909
11.8416	0.16	17.6242
11.8812	0.16	23.0175
11.9208	0.16	29.3725
11.9604	0.16	37.6764
12	0.16	44.7354
0	0.2	-0.60405
0.039604	0.2	-0.887456
0.0792079	0.2	-0.723016
0.118812	0.2	-0.614162
0.158416	0.2	-0.749121
0.19802	0.2	-0.41084
0.237624	0.2	-0.46896
0.277228	0.2	-0.451004
0.316832	0.2	-0.332886
0.356436	0.2	-0.531496
0.39604	0.2	-0.314305
0.435644	0.2	-0.451008
0.475248	0.2	-0.188694
0.514851	0.2	-0.332263
0.554455	0.2	-0.158123
0.594059	0.2	0.0759624
0.633663	0.2	-0.225427
0.673267	0.2	-0.0963
0.712871	0.2	-0.246409
0.752475	0.2	-0.151506
0.792079	0.2	-0.161561
0.831683	0.2	0.294758
0.871287	0.2	0.133096
0.910891	0.2	-0.0623539
0.950495	0.2	0.0912958
0.990099	0.2	0.315245
1.0297	0.2	0.0285699
1.06931	0.2	0.0741004
1.10891	0.2	0.0561976
1.14851	0.2	0.0438533
1.18812	0.2	0.198702
1.22772	0.2	0.172625
1.26733	0.2	0.329109
1.30693	0.2	0.311969
1.34653	0.2	0.319897
1.38614	0.2	0.266137
1.42574	0.2	0.567034
1.46535	0.2	0.654308
1.50495	0.2	0.756841
1.54455	0.2	1.05044
1.58416	0.2	1.09924
1.62376	0.2	1.2579
1.66337	0.2	1.33024
1.70297	0.2	1.18133
1.74257	0.2	1.13247
1.78218	0.2	1.23719
1.82178	0.2	1.21689
1.86139	0.2	1.16498
1.90099	0.2	1.17313
1.94059	0.2	0.715116
1.9802	0.2	1.00239
2.0198	0.2	0.771626
2.05941	0.2	0.548493
2.09901	0.2	0.609718
2.13861	0.2	0.274324
2.17822	0.2	0.27059
2.21782	0.2	0.187402
2.25743	0.2	0.15217
2.29703	0.2	-0.072599
2.33663	0.2	-0.11982
2.37624	0.2	0.0789521
2.41584	0.2	0.0529842
2.45545	0.2	-0.0738006
2.49505	0.2	0.0936908
2.53465	0.2	0.382272
2.57426	0.2	0.00655051
2.61386	0.2	0.0730074
2.65347	0.2	-0.13127
2.69307	0.2	0.0348044
2.73267	0.2	-0.0576485
2.77228	0.2	-0.206231
2.81188	0.2	0.0160829
2.85149	0.2	-0.0206754
2.89109	0.2	0.0613671
2.93069	0.2	-0.189123
2.9703	0.2	-0.098688
3.0099	0.2	0.351309
3.0495	0.2	0.0802197
3.08911	0.2	0.249455
3.12871	0.2	0.759725
3.16832	0.2	0.787925
3.20792	0.2	0.679669
3.24752	0.2	1.14067
3.28713	0.2	1.39438
3.32673	0.2	1.7077
3.36634	0.2	1.63127
3.40594	0.2	1.81478
3.44554	0.2	1.91841
3.48515	0.2	2.06541
3.52475	0.2	2.09699
3.56436	0.2	1.81947
3.60396	0.2	2.02162
3.64356	0.2	1.89494
3.68317	0.2	1.6159
3.72277	0.2	1.25903
3.76238	0.2	1.13987
3.80198	0.2	0.796632
3.84158	0.2	0.51497
3.88119	0.2	0.607803
3.92079	0.2	0.500528
3.9604	0.2	0.560445
4	0.2	0.154969
4.0396	0.2	0.167693
4.07921	0.2	0.372242
4.11881	0.2	0.250034
4.15842	0.2	0.29066
4.19802	0.2	0.323111
4.23762	0.2	0.309133
4.27723	0.2	0.31172
4.31683	0.2	0.317796
4.35644	0.2	0.310357
4.39604	0.2	0.254198
4.43564	0.2	-0.192912
4.47525	0.2	0.125314
4.51485	0.2	0.0783109
4.55446	0.2	-0.326511
4.59406	0.2	-0.0335705
4.63366	0.2	-0.364387
4.67327	0.2	-0.372262
4.71287	0.2	-0.57229
4.75248	0.2	-0.393572
4.79208	0.2	-0.569512
4.83168	0.2	-0.638858
4.87129	0.2	-0.565862
4.91089	0.2	-0.63074
4.9505	0.2	-0.666517
4.9901	0.2	-0.731831
5.0297	0.2	-0.465048
5.06931	0.2	-0.539299
5.10891	0.2	-0.379655
5.14851	0.2	-0.149602
5.18812	0.2	-0.150285
5.22772	0.2	-0.2435
5.26733	0.2	-0.452574
5.30693	0.2	-0.0966356
5.34653	0.2	-0.273448
5.38614	0.2	-0.103449
5.42574	0.2	-0.408108
5.46535	0.2	-0.362905
5.50495	0.2	-0.24108
5.54455	0.2	-0.266394
5.58416	0.2	-0.436667
5.62376	0.2	-0.390809
5.66337	0.2	-0.0581961
5.70297	0.2	-0.610374
5.74257	0.2	-0.360267
5.78218	0.2	-0.167926
5.82178	0.2	-0.142776
5.86139	0.2	-0.269561
5.90099	0.2	0.182507
5.94059	0.2	0.477082
5.9802	0.2	0.195748
6.0198	0.2	0.374138
6.05941	0.2	0.360269
6.09901	0.2	0.805143
6.13861	0.2	0.833453
6.17822	0.2	0.595388
6.21782	0.2	0.913287
6.25743	0.2	0.656367
6.29703	0.2	0.537212
6.33663	0.2	0.688681
6.37624	0.2	0.473722
6.41584	0.2	0.359471
6.45545	0.2	0.107891
6.49505	0.2	0.148517
6.53465	0.2	-0.011837
6.57426	0.2	0.177453
6.61386	0.2	0.0790057
6.65347	0.2	-0.370721
6.69307	0.2	-0.164101
6.73267	0.2	-0.0371543
6.77228	0.2	-0.393366
6.81188	0.2	-0.0877822
6.85149	0.2	-0.304594
6.89109	0.2	-0.298192
6.93069	0.2	-0.188683
6.9703	0.2	-0.264243
7.0099	0.2	-0.269502
7.0495	0.2	-0.369911
7.08911	0.2	-0.512173
7.12871	0.2	-0.60626
7.16832	0.2	-0.41599
7.20792	0.2	-0.655362
7.24752	0.2	-0.870867
7.28713	0.2	-0.822393
7.32673	0.2	-0.817953
7.36634	0.2	-0.834656
7.40594	0.2	-0.942586
7.44554	0.2	-0.86414
7.48515	0.2	-1.19005
7.52475	0.2	-0.887847
7.56436	0.2	-0.943025
7.60396	0.2	-0.814443
7.64356	0.2	-0.722046
7.68317	0.2	-0.956079
7.72277	0.2	-0.766026
7.76238	0.2	-0.782185
7.80198	0.2	-0.791477
7.84158	0.2	-0.593141
7.88119	0.2	-0.624122
7.92079	0.2	-0.721588
7.9604	0.2	-0.457858
8	0.2	-0.716195
8.0396	0.2	-0.876985
8.07921	0.2	-0.674181
8.11881	0.2	-0.798022
8.15842	0.2	-0.698978
8.19802	0.2	-0.859332
8.23762	0.2	-0.66056
8.27723	0.2	-1.0474
8.31683	0.2	-0.928734
8.35644	0.2	-0.648982
8.39604	0.2	-1.29457
8.43564	0.2	-0.895903
8.47525	0.2	-0.946285
8.51485	0.2	-0.784025
8.55446	0.2	-0.945142
8.59406	0.2	-0.608932
8.63366	0.2	-0.732883
8.67327	0.2	-0.816072
8.71287	0.2	-0.759315
8.75248	0.2	-0.710406
8.79208	0.2	-0.509781
8.83168	0.2	-0.804848
8.87129	0.2	-0.59812
8.91089	0.2	-0.532753
8.9505	0.2	-0.741718
8.9901	0.2	-0.63537
9.0297	0.2	-0.609458
9.06931	0.2	-0.674009
9.10891	0.2	-0.896815
9.14851	0.2	-0.925181
9.18812	0.2	-0.935781
9.22772	0.2	-0.670306
9.26733	0.2	-0.88156
9.30693	0.2	-0.715376
9.34653	0.2	-0.537639
9.38614	0.2	-0.761971
9.42574	0.2	-0.844288
9.46535	0.2	-0.725842
9.50495	0.2	-0.606089
9.54455	0.2	-0.387371
9.58416	0.2	-0.602439
9.62376	0.2	-0.523557
9.66337	0.2	-0.450779
9.70297	0.2	-0.767536
9.74257	0.2	-0.763095
9.78218	0.2	-0.640181
9.82178	0.2	-0.749092
9.86139	0.2	-0.634024
9.90099	0.2	-0.731927
9.94059	0.2	-0.838875
9.9802	0.2	-0.841519
10.0198	0.2	-0.997405
10.0594	0.2	-1.18174
10.099	0.2	-1.10144
10.1386	0.2	-0.910187
10.1782	0.2	-0.827164
10.2178	0.2	-1.20496
10.2574	0.2	-1.09643
10.297	0.2	-0.797929
10.3366	0.2	-1.37572
10.3762	0.2	-1.07809
10.4158	0.2	-0.791364
10.4554	0.2	-1.17548
10.495	0.2	-0.846788
10.5347	0.2	-0.865999
10.5743	0.2	-0.953001
10.6139	0.2	-0.875646
10.6535	0.2	-0.873494
10.6931	0.2	-1.02153
10.7327	0.2	-0.721398
10.7723	0.2	-0.581372
10.8119	0.2	-1.05061
10.8515	0.2	-0.709602
10.8911	0.2	-0.557805
10.9307	0.2	-0.827914
10.9703	0.2	-0.979767
11.0099	0.2	-0.453257
11.0495	0.2	-0.80184
11.0891	0.2	-0.966772
11.1287	0.2	-0.706093
11.1683	0.2	-1.08912
11.2079	0.2	-0.804568
11.2475	0.2	-0.732553
11.2871	0.2	-0.832417
11.3267	0.2	-0.55637
11.3663	0.2	-0.242503
11.4059	0.2	-0.206346
11.4455	0.2	-0.143595
11.4851	0.2	0.546729
11.5248	0.2	0.835419
11.5644	0.2	1.06667
11.604	0.2	2.29988
11.6436	0.2	3.19816
11.6832	0.2	4.45208
11.7228	0.2	6.43024
11.7624	0.2	9.0302
11.802	0.2	12.3853
11.8416	0.2	16.5702
11.8812	0.2	22.4811
11.9208	0.2	27.2975
11.9604	0.2	34.748
12	0.2	43.019
0	0.24	-0.668729
0.039604	0.24	-0.785596
0.0792079	0.24	-0.688403
0.118812	0.24	-0.402547
0.158416	0.24	-0.523119
0.19802	0.24	-0.564782
0.237624	0.24	-0.411351
0.277228	0.24	-0.331815
0.316832	0.24	-0.439962
0.356436	0.24	-0.180482
0.39604	0.24	-0.33713
0.435644	0.24	-0.252363
0.475248	0.24	0.0558361
0.514851	0.24	-0.122284
0.554455	0.24	-0.263346
0.594059	0.24	-0.018907
0.633663	0.24	-0.0377903
0.673267	0.24	-0.341577
0.712871	0.24	-0.0306532
0.752475	0.24	-0.139128
0.792079	0.24	0.112832
0.831683	0.24	0.13166
0.871287	0.24	-0.16962
0.910891	0.24	0.148062
0.950495	0.24	0.0859087
0.990099	0.24	-0.178423
1.0297	0.24	-0.139215
1.06931	0.24	0.146097
1.10891	0.24	0.134298
1.14851	0.24	0.0207005
1.18812	0.24	0.187647
1.22772	0.24	0.00658466
1.26733	0.24	0.042742
1.30693	0.24	0.154757
1.34653	0.24	0.256963
1.38614	0.24	0.486907
1.42574	0.24	0.688948
1.46535	0.24	0.689793
1.50495	0.24	0.869273
1.54455	0.24	1.30739
1.58416	0.24	1.34464
1.62376	0.24	1.24379
1.66337	0.24	1.49935
1.70297	0.24	1.63545
1.74257	0.24	1.84894
1.78218	0.24	1.32259
1.82178	0.24	1.52768
1.86139	0.24	1.47872
1.90099	0.24	0.854497
1.94059	0.24	1.22406
1.9802	0.24	0.877111
2.0198	0.24	0.763187
2.05941	0.24	0.619618
2.09901	0.24	0.471906
2.13861	0.24	0.267301
2.17822	0.24	0.184549
2.21782	0.24	0.161742
2.25743	0.24	-0.189565
2.29703	0.24	0.10501
2.33663	0.24	0.070541
2.37624	0.24	-0.200003
2.41584	0.24	0.0911933
2.45545	0.24	0.094217
2.49505	0.24	0.0968048
2.53465	0.24	0.114652
2.57426	0.24	0.148847
2.61386	0.24	0.121789
2.65347	0.24	-0.0225437
2.69307	0.24	0.00227804
2.73267	0.24	-0.174752
2.77228	0.24	0.017917
2.81188	0.24	0.0144012
2.85149	0.24	-0.0877519
2.89109	0.24	0.160067
2.93069	0.24	0.00112933
2.9703	0.24	0.259956
3.0099	0.24	0.103961
3.0495	0.24	0.325185
3.08911	0.24	0.80243
3.12871	0.24	0.873247
3.16832	0.24	0.940031
3.20792	0.24	1.29957
3.24752	0.24	1.63011
3.28713	0.24	1.80599
3.32673	0.24	2.07158
3.36634	0.24	2.0855
3.40594	0.24	2.16525
3.44554	0.24	2.47051
3.48515	0.24	2.72487
3.52475	0.24	2.52004
3.56436	0.24	2.49462
3.60396	0.24	2.40282
3.64356	0.24	1.85751
3.68317	0.24	2.16091
3.72277	0.24	1.86824
3.76238	0.24	1.11182
3.80198	0.24	0.958982
3.84158	0.24	0.86653
3.88119	0.24	0.844159
3.92079	0.24	0.24664
3.9604	0.24	0.629062
4	0.24	0.401461
4.0396	0.24	0.241978
4.07921	0.24	0.16522
4.11881	0.24	0.2756
4.15842	0.24	0.338788
4.19802	0.24	0.3744
4.23762	0.24	0.377751
4.27723	0.24	0.393853
4.31683	0.24	0.577367
4.35644	0.24	0.373416
4.39604	0.24	0.418728
4.43564	0.24	0.399954
4.47525	0.24	0.239926
4.51485	0.24	0.197501
4.55446	0.24	-0.0488477
4.59406	0.24	-0.117214
4.63366	0.24	-0.303944
4.67327	0.24	-0.385606
4.71287	0.24	-0.50389
4.75248	0.24	-0.509149
4.79208	0.24	-0.224819
4.83168	0.24	-0.588878
4.87129	0.24	-0.419207
4.91089	0.24	-0.556128
4.9505	0.24	-0.558118
4.9901	0.24	-0.338528
5.0297	0.24	-0.543351
5.06931	0.24	-0.244742
5.10891	0.24	-0.0835723
5.14851	0.24	-0.0797858
5.18812	0.24	0.0128289
5.22772	0.24	-0.00823449
5.26733	0.24	-0.0385622
5.30693	0.24	-0.164802
5.34653	0.24	-0.246574
5.38614	0.24	-0.298373
5.42574	0.24	-0.0603633
5.46535	0.24	-0.235213
5.50495	0.24	-0.52396
5.54455	0.24	-0.340991
5.58416	0.24	-0.412081
5.62376	0.24	-0.691127
5.66337	0.24	-0.447778
5.70297	0.24	-0.35331
5.74257	0.24	-0.297535
5.78218	0.24	-0.315328
5.82178	0.24	-0.177264
5.86139	0.24	-0.169772
5.90099	0.24	0.23434
5.94059	0.24	0.47333
5.9802	0.24	0.300551
6.0198	0.24	0.88428
6.05941	0.24	0.82071
6.09901	0.24	0.981881
6.13861	0.24	1.0806
6.17822	0.24	1.07436
6.21782	0.24	0.877056
6.25743	0.24	1.0112
6.29703	0.24	1.42392
6.33663	0.24	0.845691
6.37624	0.24	0.921085
6.41584	0.24	0.693483
6.45545	0.24	0.353838
6.49505	0.24	0.419096
6.53465	0.24	0.0876252
6.57426	0.24	0.0255811
6.61386	0.24	-0.154174
6.65347	0.24	-0.176
6.69307	0.24	-0.0489439
6.73267	0.24	0.0251419
6.77228	0.24	-0.390034
6.81188	0.24	-0.110281
[truncated: 21,107 more rows]
