# Supplementary material for: Systematic modulation of charge and spin in graphene nanoribbons on MgO
Source: Nat Commun. 2025 Jul 1;16:5632. doi: 10.1038/s41467-025-60767-5 (PMC12218530; doi:10.1038/s41467-025-60767-5)
Supplement: Supplementary file 3 — Source Data [file 41467_2025_60767_MOESM3_ESM.zip › Source Data/Figure 3b.xlsx]

## Sheet: Figure 3b
318 L=11 Ag001		318 L=11 MgO
Bias / V	dI/dV (arb. units)	Bias / V	dI/dV (arb. units)
0.6	-39.7061	-0.3	0.23577
0.59558	-46.2503	-0.29925	0.14229
0.59116	-42.4312	-0.2985	0.12109
0.58675	-45.2662	-0.29775	0.16775
0.58233	-41.016	-0.297	0.16745
0.57791	-43.213	-0.29624	0.2436
0.57349	-41.6174	-0.29549	0.20278
0.56908	-39.6825	-0.29474	0.18581
0.56466	-37.4954	-0.29399	0.21386
0.56024	-39.2301	-0.29324	0.23504
0.55582	-36.9345	-0.29249	0.19713
0.55141	-37.249	-0.29174	0.14935
0.54699	-35.7102	-0.29099	0.1853
0.54257	-34.7273	-0.29024	0.20993
0.53815	-29.9359	-0.28949	0.15187
0.53373	-35.0849	-0.28874	0.24304
0.52932	-30.465	-0.28798	0.25155
0.5249	-31.6032	-0.28723	0.22061
0.52048	-32.2738	-0.28648	0.21013
0.51606	-27.6973	-0.28573	0.16555
0.51165	-29.554	-0.28498	0.22175
0.50723	-28.3673	-0.28423	0.21507
0.50281	-23.6348	-0.28348	0.25488
0.49839	-23.9121	-0.28273	0.28227
0.49398	-22.1583	-0.28198	0.21005
0.48956	-15.9964	-0.28123	0.2554
0.48514	-17.166	-0.28048	0.24897
0.48072	-19.923	-0.27973	0.25349
0.47631	-15.2258	-0.27897	0.25646
0.47189	-18.4064	-0.27822	0.2112
0.46747	-20.4413	-0.27747	0.28189
0.46305	-15.6751	-0.27672	0.26071
0.45864	-18.7653	-0.27597	0.26107
0.45422	-18.5028	-0.27522	0.25141
0.4498	-16.8692	-0.27447	0.28615
0.44538	-12.3602	-0.27372	0.24532
0.44096	-15.881	-0.27297	0.29005
0.43655	-17.1791	-0.27221	0.36157
0.43213	-18.8764	-0.27146	0.31849
0.42771	-14.4546	-0.27071	0.27899
0.42329	-15.9967	-0.26996	0.26493
0.41888	-15.6271	-0.26921	0.24668
0.41446	-17.3111	-0.26846	0.26803
0.41004	-17.6817	-0.26771	0.31149
0.40562	-16.6232	-0.26696	0.21954
0.4012	-18.6136	-0.26621	0.24407
0.39679	-15.9193	-0.26546	0.20852
0.39237	-19.7172	-0.26471	0.33381
0.38795	-16.9417	-0.26396	0.30428
0.38353	-17.5982	-0.2632	0.27719
0.37912	-14.3356	-0.26245	0.26369
0.3747	-20.3088	-0.2617	0.17247
0.37028	-18.1353	-0.26095	0.25592
0.36586	-16.7235	-0.2602	0.28391
0.36145	-17.1066	-0.25945	0.30171
0.35703	-14.6072	-0.2587	0.26119
0.35261	-15.4157	-0.25795	0.21603
0.34819	-7.78728	-0.2572	0.27518
0.34378	-11.4582	-0.25645	0.27008
0.33936	-9.9896	-0.2557	0.24301
0.33494	-10.2314	-0.25494	0.3085
0.33052	-6.2872	-0.25419	0.31308
0.3261	-3.11886	-0.25344	0.24704
0.32169	-3.60188	-0.25269	0.2272
0.31727	0.6231	-0.25194	0.25686
0.31285	-2.22727	-0.25119	0.26708
0.30843	-0.65709	-0.25044	0.20118
0.30402	-0.33324	-0.24969	0.22646
0.2996	2.60073	-0.24894	0.32273
0.29518	2.40843	-0.24818	0.27338
0.29076	0.23108	-0.24743	0.20977
0.28635	2.20565	-0.24668	0.22868
0.28193	0.07007	-0.24593	0.30045
0.27751	3.78722	-0.24518	0.29148
0.27309	1.09974	-0.24443	0.17915
0.26868	3.65075	-0.24368	0.24702
0.26426	5.65452	-0.24293	0.26158
0.25984	6.0822	-0.24218	0.24452
0.25542	4.48416	-0.24143	0.26817
0.251	5.90307	-0.24068	0.18449
0.24659	4.56957	-0.23993	0.26845
0.24217	2.66989	-0.23917	0.22722
0.23775	1.05503	-0.23842	0.22789
0.23333	-0.2003	-0.23767	0.23598
0.22892	-2.61633	-0.23692	0.25147
0.2245	-0.48316	-0.23617	0.25364
0.22008	-4.39191	-0.23542	0.18704
0.21566	-5.56815	-0.23467	0.28192
0.21125	-7.68345	-0.23392	0.26923
0.20683	-3.17057	-0.23317	0.23117
0.20241	-4.04855	-0.23242	0.24341
0.19799	-3.14509	-0.23166	0.26415
0.19357	-6.20617	-0.23091	0.22611
0.18916	-2.74275	-0.23016	0.29811
0.18474	-4.15244	-0.22941	0.20855
0.18032	0.17222	-0.22866	0.24165
0.1759	-0.63556	-0.22791	0.23057
0.17149	6.77113	-0.22716	0.20899
0.16707	3.78013	-0.22641	0.26983
0.16265	4.3333	-0.22566	0.24855
0.15823	10.1792	-0.22491	0.24003
0.15382	11.7618	-0.22415	0.25179
0.1494	18.622	-0.2234	0.29521
0.14498	20.591	-0.22265	0.30093
0.14056	23.4617	-0.2219	0.22522
0.13615	26.2049	-0.22115	0.24122
0.13173	29.3009	-0.2204	0.2872
0.12731	28.4236	-0.21965	0.28942
0.12289	33.0771	-0.2189	0.24227
0.11847	27.882	-0.21815	0.3676
0.11406	28.76	-0.2174	0.24481
0.10964	27.7923	-0.21665	0.29256
0.10522	21.844	-0.2159	0.31824
0.1008	21.4537	-0.21514	0.40412
0.09639	15.4802	-0.21439	0.34453
0.09197	12.0324	-0.21364	0.3782
0.08755	7.01742	-0.21289	0.33534
0.08313	4.63371	-0.21214	0.46271
0.07871	2.86052	-0.21139	0.38408
0.0743	1.86464	-0.21064	0.37441
0.06988	1.29057	-0.20989	0.40688
0.06546	0.54599	-0.20914	0.4114
0.06104	-1.86948	-0.20838	0.45063
0.05663	-0.68596	-0.20763	0.38949
0.05221	-3.34975	-0.20688	0.42703
0.04779	-1.54347	-0.20613	0.48165
0.04337	0.74547	-0.20538	0.44055
0.03896	-1.36223	-0.20463	0.4266
0.03454	0.7896	-0.20388	0.56853
0.03012	1.99848	-0.20313	0.56973
0.0257	3.3931	-0.20238	0.56407
0.02129	5.43141	-0.20163	0.47294
0.01687	7.65731	-0.20088	0.52578
0.01245	11.4227	-0.20013	0.4733
0.00803	14.6563	-0.19937	0.38514
0.00361	20.6183	-0.19862	0.39293
-0.000803217	27.1532	-0.19787	0.43872
-0.00522	33.2919	-0.19712	0.56344
-0.00964	35.1462	-0.19637	0.66929
-0.01406	44.1069	-0.19562	0.83039
-0.01847	42.7777	-0.19487	0.77487
-0.02289	45.9863	-0.19412	0.75778
-0.02731	43.5288	-0.19337	0.49499
-0.03173	42.2729	-0.19262	0.43182
-0.03614	43.2553	-0.19187	0.31911
-0.04056	36.663	-0.19111	0.2978
-0.04498	34.9836	-0.19036	0.24678
-0.0494	31.7653	-0.18961	0.174
-0.05382	27.0802	-0.18886	0.2275
-0.05823	25.6924	-0.18811	0.12028
-0.06265	25.0671	-0.18736	0.17191
-0.06707	24.4057	-0.18661	0.1951
-0.07149	21.1717	-0.18586	0.27671
-0.0759	20.8955	-0.18511	0.16572
-0.08032	22.6667	-0.18435	0.17834
-0.08474	22.9916	-0.1836	0.1853
-0.08916	25.7656	-0.18285	0.1882
-0.09357	26.0931	-0.1821	0.15414
-0.09799	31.0825	-0.18135	0.20175
-0.10241	33.4106	-0.1806	0.19143
-0.10683	34.5866	-0.17985	0.1449
-0.11125	34.5669	-0.1791	0.1615
-0.11566	38.247	-0.17835	0.16752
-0.12008	40.8152	-0.1776	0.1347
-0.1245	41.8516	-0.17685	0.18055
-0.12892	47.4293	-0.1761	0.14921
-0.13333	52.3453	-0.17534	0.16939
-0.13775	52.2523	-0.17459	0.18343
-0.14217	56.3581	-0.17384	0.15467
-0.14659	56.2867	-0.17309	0.15135
-0.151	54.3947	-0.17234	0.18931
-0.15542	55.7104	-0.17159	0.11138
-0.15984	55.2764	-0.17084	0.15626
-0.16426	52.408	-0.17009	0.19119
-0.16868	55.6817	-0.16934	0.11154
-0.17309	55.376	-0.16859	0.18736
-0.17751	53.1565	-0.16784	0.17604
-0.18193	57.9778	-0.16708	0.1398
-0.18635	54.2722	-0.16633	0.1094
-0.19076	53.3668	-0.16558	0.15824
-0.19518	55.651	-0.16483	0.11295
-0.1996	57.2994	-0.16408	0.14815
-0.20402	57.1194	-0.16333	0.0752
-0.20843	57.6975	-0.16258	0.13757
-0.21285	57.1156	-0.16183	0.0899
-0.21727	59.1795	-0.16108	0.13648
-0.22169	61.6216	-0.16033	0.0868
-0.2261	63.5219	-0.15957	0.12129
-0.23052	64.9677	-0.15882	0.10648
-0.23494	67.4362	-0.15807	0.09114
-0.23936	67.29	-0.15732	0.10469
-0.24378	67.8142	-0.15657	0.09576
-0.24819	71.6293	-0.15582	0.14625
-0.25261	70.123	-0.15507	0.1655
-0.25703	70.7359	-0.15432	0.1158
-0.26145	74.6943	-0.15357	0.14986
-0.26586	76.139	-0.15282	0.03833
-0.27028	72.1128	-0.15207	0.07846
-0.2747	72.519	-0.15131	0.11324
-0.27912	76.5779	-0.15056	0.11005
-0.28353	75.303	-0.14981	0.10417
-0.28795	78.0001	-0.14906	0.11075
-0.29237	77.6063	-0.14831	0.07268
-0.29679	76.0279	-0.14756	0.0839
-0.30121	78.2909	-0.14681	0.10624
-0.30562	80.3337	-0.14606	0.09913
-0.31004	80.7106	-0.14531	0.05545
-0.31446	80.7338	-0.14456	0.13553
-0.31888	80.7944	-0.14381	0.10778
-0.32329	86.5775	-0.14305	0.12188
-0.32771	83.6003	-0.1423	0.1572
-0.33213	86.4811	-0.14155	0.03933
-0.33655	88.7932	-0.1408	0.11761
-0.34096	89.9889	-0.14005	0.10632
-0.34538	94.1093	-0.1393	0.08903
-0.3498	94.5364	-0.13855	0.09343
-0.35422	96.0046	-0.1378	0.07416
-0.35863	95.3119	-0.13705	0.08764
-0.36305	92.5418	-0.1363	0.05123
-0.36747	97.6141	-0.13554	0.13817
-0.37189	95.6944	-0.13479	0.15328
-0.37631	98.7661	-0.13404	0.14429
-0.38072	98.0879	-0.13329	0.08909
-0.38514	100.257	-0.13254	0.15496
-0.38956	101.023	-0.13179	0.10824
-0.39398	95.3776	-0.13104	0.055
-0.39839	95.6	-0.13029	0.07483
-0.40281	97.1004	-0.12954	0.12041
-0.40723	97.5967	-0.12879	0.13142
-0.41165	97.052	-0.12804	0.0735
-0.41606	94.1661	-0.12728	0.13254
-0.42048	99.1642	-0.12653	0.19295
-0.4249	91.9054	-0.12578	0.11325
-0.42932	92.163	-0.12503	0.16274
-0.43374	87.7493	-0.12428	0.14904
-0.43815	89.8643	-0.12353	0.21984
-0.44257	88.5228	-0.12278	0.15631
-0.44699	89.4286	-0.12203	0.21252
-0.45141	82.2588	-0.12128	0.23939
-0.45582	83.8687	-0.12053	0.28378
-0.46024	82.2739	-0.11978	0.30893
-0.46466	82.0302	-0.11902	0.31046
-0.46908	78.8201	-0.11827	0.25572
-0.47349	82.2112	-0.11752	0.27772
-0.47791	77.4229	-0.11677	0.31571
-0.48233	76.3731	-0.11602	0.32427
-0.48675	74.3991	-0.11527	0.34007
-0.49117	69.8113	-0.11452	0.34185
-0.49558	72.8377	-0.11377	0.38099
-0.5	72.6596	-0.11302	0.44845
		-0.11227	0.48462
		-0.11151	0.46401
		-0.11076	0.45247
		-0.11001	0.51278
		-0.10926	0.43595
		-0.10851	0.48616
		-0.10776	0.40841
		-0.10701	0.46926
		-0.10626	0.45077
		-0.10551	0.50565
		-0.10476	0.51283
		-0.10401	0.57517
		-0.10325	0.64711
		-0.1025	0.59962
		-0.10175	0.59234
		-0.101	0.54654
		-0.10025	0.57932
		-0.0995	0.43421
		-0.09875	0.37071
		-0.098	0.32737
		-0.09725	0.36726
		-0.0965	0.31613
		-0.09574	0.31242
		-0.09499	0.29936
		-0.09424	0.26369
		-0.09349	0.28591
		-0.09274	0.24737
		-0.09199	0.21981
		-0.09124	0.23301
		-0.09049	0.23895
		-0.08974	0.25548
		-0.08899	0.3473
		-0.08824	0.22918
		-0.08748	0.23501
		-0.08673	0.24808
		-0.08598	0.19967
		-0.08523	0.19888
		-0.08448	0.2129
		-0.08373	0.19367
		-0.08298	0.21394
		-0.08223	0.2163
		-0.08148	0.22198
		-0.08073	0.21655
		-0.07997	0.19764
		-0.07922	0.20379
		-0.07847	0.16652
		-0.07772	0.20043
		-0.07697	0.2071
		-0.07622	0.27309
		-0.07547	0.21417
		-0.07472	0.20909
		-0.07397	0.20989
		-0.07322	0.20823
		-0.07247	0.1889
		-0.07171	0.19922
		-0.07096	0.26828
		-0.07021	0.2295
		-0.06946	0.21721
		-0.06871	0.19265
		-0.06796	0.25956
		-0.06721	0.19591
		-0.06646	0.32243
		-0.06571	0.29714
		-0.06496	0.31208
		-0.06421	0.30239
		-0.06345	0.31085
		-0.0627	0.30498
		-0.06195	0.27107
		-0.0612	0.26936
		-0.06045	0.23097
		-0.0597	0.32162
		-0.05895	0.26628
		-0.0582	0.27362
		-0.05745	0.28492
		-0.0567	0.27553
		-0.05594	0.26505
		-0.05519	0.30574
		-0.05444	0.37549
		-0.05369	0.28983
		-0.05294	0.31565
		-0.05219	0.39522
		-0.05144	0.39339
		-0.05069	0.39631
		-0.04994	0.40145
		-0.04919	0.45992
		-0.04844	0.45029
		-0.04768	0.49708
		-0.04693	0.45085
		-0.04618	0.6
		-0.04543	0.58859
		-0.04468	0.59169
		-0.04393	0.66571
		-0.04318	0.7182
		-0.04243	0.76599
		-0.04168	0.68646
		-0.04093	0.81691
		-0.04018	0.84576
		-0.03942	0.90081
		-0.03867	0.98661
		-0.03792	1.02438
		-0.03717	0.98814
		-0.03642	1.06011
		-0.03567	1.08818
		-0.03492	1.13044
		-0.03417	1.28113
		-0.03342	1.48075
		-0.03267	1.57114
		-0.03191	1.59101
		-0.03116	1.56643
		-0.03041	1.31357
		-0.02966	1.00382
		-0.02891	0.75239
		-0.02816	0.82819
		-0.02741	1.22367
		-0.02666	2.06206
		-0.02591	2.71532
		-0.02516	2.8213
		-0.02441	2.3309
		-0.02365	1.48398
		-0.0229	0.71587
		-0.02215	0.26806
		-0.0214	0.1417
		-0.02065	0.12458
		-0.0199	0.10703
		-0.01915	0.07829
		-0.0184	0.05432
		-0.01765	0.11439
		-0.0169	0.09482
		-0.01615	0.04466
		-0.01539	0.05539
		-0.01464	0.05237
		-0.01389	0.08016
		-0.01314	0.04977
		-0.01239	0.03983
		-0.01164	0.03985
		-0.01089	0.0318
		-0.01014	0.06852
		-0.00939	0.01573
		-0.00864	0.07656
		-0.00788	0.08721
		-0.00713	0.05902
		-0.00638	0.0464
		-0.00563	0.07666
		-0.00488	0.09795
		-0.00413	0.07368
		-0.00338	0.01926
		-0.00263	0.05983
		-0.00188	0.06316
		-0.00113	0.02412
		-0.000375469	0.03167
		0.000375469	0.07468
		0.00113	0.05919
		0.00188	0.09159
		0.00263	0.06647
		0.00338	0.05714
		0.00413	0.0334
		0.00488	0.07091
		0.00563	0.03608
		0.00638	0.08145
		0.00713	0.03134
		0.00788	0.05334
		0.00864	0.09713
		0.00939	0.01239
		0.01014	0.06233
		0.01089	0.0826
		0.01164	0.10274
		0.01239	0.0544
		0.01314	0.03012
		0.01389	0.01544
		0.01464	0.05419
		0.01539	0.08742
		0.01615	0.05031
		0.0169	0.07348
		0.01765	0.0522
		0.0184	0.01046
		0.01915	0.03462
		0.0199	0.06372
		0.02065	0.0759
		0.0214	0.03958
		0.02215	0.10512
		0.0229	0.12202
		0.02365	0.05481
		0.02441	0.09847
		0.02516	0.08962
		0.02591	0.09883
		0.02666	0.13046
		0.02741	0.17016
		0.02816	0.19575
		0.02891	0.31432
		0.02966	0.72956
		0.03041	1.49801
		0.03116	2.44321
		0.03191	2.93055
		0.03267	2.7277
		0.03342	1.91662
		0.03417	1.20396
		0.03492	0.78273
		0.03567	0.83854
		0.03642	0.97152
		0.03717	1.199
		0.03792	1.50057
		0.03867	1.59091
		0.03942	1.56938
		0.04018	1.50867
		0.04093	1.32703
		0.04168	1.24245
		0.04243	1.10076
		0.04318	1.05185
		0.04393	1.0617
		0.04468	0.98073
		0.04543	1.02232
		0.04618	0.93371
		0.04693	0.8285
		0.04768	0.80575
		0.04844	0.77
		0.04919	0.66924
		0.04994	0.67196
		0.05069	0.61562
		0.05144	0.6079
		0.05219	0.58998
		0.05294	0.53116
		0.05369	0.45668
		0.05444	0.4539
		0.05519	0.35117
		0.05594	0.35652
		0.0567	0.33627
		0.05745	0.34331
		0.0582	0.29412
		0.05895	0.23796
		0.0597	0.30431
		0.06045	0.27967
		0.0612	0.28035
		0.06195	0.22357
		0.0627	0.17623
		0.06345	0.14802
		0.06421	0.14112
		0.06496	0.15096
		0.06571	0.19963
		0.06646	0.15696
		0.06721	0.11673
		0.06796	0.13954
		0.06871	0.14193
		0.06946	0.13881
		0.07021	0.23799
		0.07096	0.19997
		0.07171	0.14966
		0.07247	0.1961
		0.07322	0.11028
		0.07397	0.12569
		0.07472	0.12289
		0.07547	0.11312
		0.07622	0.11923
		0.07697	0.1025
		0.07772	0.11153
		0.07847	0.13736
		0.07922	0.16409
		0.07997	0.11649
		0.08073	0.14646
		0.08148	0.09049
		0.08223	0.13892
		0.08298	0.13485
		0.08373	0.11907
		0.08448	0.11116
		0.08523	0.11744
		0.08598	0.09281
		0.08673	0.1563
		0.08748	0.1429
		0.08824	0.1462
		0.08899	0.19155
		0.08974	0.20917
		0.09049	0.17993
		0.09124	0.17489
		0.09199	0.16993
		0.09274	0.19693
		0.09349	0.21255
		0.09424	0.17369
		0.09499	0.19601
		0.09574	0.22597
		0.0965	0.21079
		0.09725	0.26345
		0.098	0.27688
		0.09875	0.23578
		0.0995	0.27532
		0.10025	0.27891
		0.101	0.24343
		0.10175	0.29173
		0.1025	0.33677
		0.10325	0.34735
		0.10401	0.3483
		0.10476	0.39176
		0.10551	0.43915
		0.10626	0.47082
		0.10701	0.54751
		0.10776	0.64864
		0.10851	0.63822
		0.10926	0.69154
		0.11001	0.6289
		0.11076	0.60936
		0.11151	0.5934
		0.11227	0.53829
		0.11302	0.48928
		0.11377	0.48648
		0.11452	0.48035
		0.11527	0.51868
		0.11602	0.5107
		0.11677	0.49499
		0.11752	0.50649
		0.11827	0.4504
		0.11902	0.51489
		0.11978	0.43226
		0.12053	0.39854
		0.12128	0.41184
		0.12203	0.35004
		0.12278	0.3709
		0.12353	0.36318
		0.12428	0.31002
		0.12503	0.326
		0.12578	0.29246
		0.12653	0.3663
		0.12728	0.33551
		0.12804	0.27225
		0.12879	0.23346
		0.12954	0.26023
		0.13029	0.26344
		0.13104	0.27438
		0.13179	0.15757
		0.13254	0.15525
		0.13329	0.18976
		0.13404	0.22521
		0.13479	0.18649
		0.13554	0.22884
		0.1363	0.19785
		0.13705	0.20994
		0.1378	0.19569
		0.13855	0.16834
		0.1393	0.18138
		0.14005	0.2127
		0.1408	0.1648
		0.14155	0.1693
		0.1423	0.17892
		0.14305	0.13715
		0.14381	0.14622
		0.14456	0.1158
		0.14531	0.14463
		0.14606	0.13933
		0.14681	0.17537
		0.14756	0.10389
		0.14831	0.1372
		0.14906	0.16888
		0.14981	0.15723
		0.15056	0.18363
		0.15131	0.18365
		0.15207	0.13509
		0.15282	0.14699
		0.15357	0.14379
		0.15432	0.17697
		0.15507	0.19245
		0.15582	0.14558
		0.15657	0.14821
		0.15732	0.10547
		0.15807	0.23234
		0.15882	0.18191
		0.15957	0.15717
		0.16033	0.10756
		0.16108	0.12922
		0.16183	0.20743
		0.16258	0.18774
		0.16333	0.20108
		0.16408	0.22066
		0.16483	0.28102
		0.16558	0.60008
		0.16633	1.02768
		0.16708	2.098
		0.16784	3.20685
		0.16859	4.06835
		0.16934	4.01449
		0.17009	3.09383
		0.17084	1.94579
		0.17159	1.3294
		0.17234	1.29744
		0.17309	1.46366
		0.17384	1.80901
		0.17459	2.13923
		0.17534	2.36043
		0.1761	2.34619
		0.17685	2.21991
		0.1776	2.09246
		0.17835	1.89939
		0.1791	1.75598
		0.17985	1.69256
		0.1806	1.65429
		0.18135	1.59776
		0.1821	1.65438
		0.18285	1.5587
		0.1836	1.48764
		0.18435	1.41367
		0.18511	1.26067
		0.18586	1.20494
		0.18661	1.19807
		0.18736	1.17131
		0.18811	1.10869
		0.18886	1.0979
		0.18961	1.00975
		0.19036	0.9181
		0.19111	0.8978
		0.19187	0.84413
		0.19262	0.78881
		0.19337	0.82802
		0.19412	0.82616
		0.19487	0.7677
		0.19562	0.65265
		0.19637	0.74433
		0.19712	0.64508
		0.19787	0.55429
		0.19862	0.61227
		0.19937	0.50348
		0.20013	0.59296
		0.20088	0.44548
		0.20163	0.54701
		0.20238	0.49024
		0.20313	0.44242
		0.20388	0.43526
		0.20463	0.42895
		0.20538	0.43776
		0.20613	0.49634
		0.20688	0.45643
		0.20763	0.51583
		0.20838	0.51943
		0.20914	0.42554
		0.20989	0.52217
		0.21064	0.35079
		0.21139	0.29338
		0.21214	0.30825
		0.21289	0.30584
		0.21364	0.32636
		0.21439	0.40213
		0.21514	0.36392
		0.2159	0.37939
		0.21665	0.34346
		0.2174	0.42464
		0.21815	0.33413
		0.2189	0.33669
		0.21965	0.37078
		0.2204	0.23596
		0.22115	0.31442
		0.2219	0.26828
		0.22265	0.41019
		0.2234	0.35403
		0.22415	0.22152
		0.22491	0.30005
		0.22566	0.34257
		0.22641	0.39597
		0.22716	0.43592
		0.22791	0.37564
		0.22866	0.29495
		0.22941	0.34501
		0.23016	0.30132
		0.23091	0.4056
		0.23166	0.32417
		0.23242	0.37927
		0.23317	0.40437
		0.23392	0.4438
		0.23467	0.33088
		0.23542	0.54048
		0.23617	0.45214
		0.23692	0.44186
		0.23767	0.43487
		0.23842	0.49671
		0.23917	0.59158
		0.23993	0.48089
		0.24068	0.61431
		0.24143	0.64005
		0.24218	0.6968
		0.24293	0.70918
		0.24368	0.89872
		0.24443	0.9356
		0.24518	1.01915
		0.24593	1.03067
		0.24668	1.16719
		0.24743	0.987
		0.24818	0.97074
		0.24894	0.79845
		0.24969	0.81612
		0.25044	0.81905
		0.25119	0.80325
		0.25194	0.8292
		0.25269	0.78811
		0.25344	0.87952
		0.25419	0.83337
		0.25494	0.78978
		0.2557	0.77151
		0.25645	0.74521
		0.2572	0.64395
		0.25795	0.70535
		0.2587	0.66368
		0.25945	0.56775
		0.2602	0.60911
		0.26095	0.56571
		0.2617	0.51514
		0.26245	0.58867
		0.2632	0.47395
		0.26396	0.48912
		0.26471	0.36842
		0.26546	0.43235
		0.26621	0.31379
		0.26696	0.37323
		0.26771	0.42231
		0.26846	0.39866
		0.26921	0.43188
		0.26996	0.35968
		0.27071	0.35638
		0.27146	0.25244
		0.27221	0.15515
		0.27297	0.395
		0.27372	0.34758
		0.27447	0.34853
		0.27522	0.29996
		0.27597	0.23959
		0.27672	0.31586
		0.27747	0.33211
		0.27822	0.34562
		0.27897	0.2895
		0.27973	0.23964
		0.28048	0.30372
		0.28123	0.27613
		0.28198	0.30516
		0.28273	0.17436
		0.28348	0.25546
		0.28423	0.2702
		0.28498	0.23507
		0.28573	0.20229
		0.28648	0.30096
		0.28723	0.18638
		0.28798	0.21275
		0.28874	0.2604
		0.28949	0.16351
		0.29024	0.30134
		0.29099	0.25209
		0.29174	0.34719
		0.29249	0.37787
		0.29324	0.30921
		0.29399	0.41001
		0.29474	0.51004
		0.29549	0.55583
		0.29624	0.68182
		0.297	0.85685
		0.29775	1.02705
		0.2985	0.96892
		0.29925	0.81788
		0.3	0.79584
