# Supplementary material for: Systematic modulation of charge and spin in graphene nanoribbons on MgO
Source: Nat Commun. 2025 Jul 1;16:5632. doi: 10.1038/s41467-025-60767-5 (PMC12218530; doi:10.1038/s41467-025-60767-5)
Supplement: Supplementary file 3 — Source Data [file 41467_2025_60767_MOESM3_ESM.zip › Source Data/Figure 4a.xlsx]

## Sheet: Figure 4a
318 L=3		318 L=5		318 L=6		318 L=8		318 L=11		328 L=5		328 L=13
Bias / V	dI/dV (arb. units)	Bias / V	dI/dV (arb. units)	Bias / V	dI/dV (arb. units)	Bias / V	dI/dV (arb. units)	Bias / V	dI/dV (arb. units)	Bias / V	dI/dV (arb. units)	Bias / V	dI/dV (arb. units)
-0.5	1.29884	0.6	0.82308	-0.35	1.12497	0.6	0.22041	-0.25	0.62516	0.5	0.18323	-0.249	1.15793
-0.499	1.33521	0.5988	0.55998	-0.34906	0.59288	0.59914	0.13287	-0.24929	0.62274	0.4975	0.12071	-0.2485	1.18532
-0.498	1.37158	0.5976	1.08857	-0.34811	0.75848	0.59828	0.11518	-0.24859	0.66845	0.495	0.09692	-0.24799	1.21271
-0.497	1.39764	0.5964	0.98213	-0.34717	0.96276	0.59743	0.12384	-0.24788	0.57098	0.4925	0.17777	-0.24749	1.24011
-0.496	1.35762	0.5952	1.03178	-0.34623	0.9981	0.59657	0.06958	-0.24718	0.59369	0.49	0.15056	-0.24699	1.21255
-0.495	1.3176	0.59399	0.92664	-0.34528	0.90653	0.59571	0.09454	-0.24647	0.66718	0.4875	0.11902	-0.24649	1.16732
-0.494	1.31442	0.59279	1.02369	-0.34434	0.66137	0.59485	0.16966	-0.24577	0.6807	0.485	0.2876	-0.24598	1.12208
-0.493	1.41138	0.59159	1.12833	-0.3434	0.81703	0.594	-0.01536	-0.24506	0.63691	0.4825	0.16809	-0.24548	1.09764
-0.492	1.50833	0.59039	0.98099	-0.34245	0.85679	0.59314	0.12048	-0.24436	0.69077	0.48	0.19787	-0.24498	1.09296
-0.491	1.53767	0.58919	1.03075	-0.34151	1.04689	0.59228	0.24036	-0.24365	0.66202	0.4775	0.17251	-0.24448	1.08828
-0.49	1.46728	0.58799	1.1099	-0.34057	1.06904	0.59142	0.3083	-0.24295	0.68931	0.475	0.18389	-0.24397	1.08798
-0.489	1.39688	0.58679	1.12596	-0.33962	0.89385	0.59057	0.20057	-0.24224	0.66124	0.4725	0.229	-0.24347	1.09954
-0.488	1.36754	0.58559	1.0479	-0.33868	1.21058	0.58971	0.1508	-0.24154	0.62901	0.47	0.16625	-0.24297	1.11111
-0.487	1.37333	0.58438	1.10217	-0.33774	0.9818	0.58885	0.17974	-0.24083	0.60455	0.4675	0.18887	-0.24247	1.12194
-0.486	1.37911	0.58318	0.95857	-0.33679	0.94829	0.58799	0.05725	-0.24013	0.51183	0.465	0.11543	-0.24196	1.10531
-0.485	1.38614	0.58198	1.20699	-0.33585	0.70719	0.58713	0.21184	-0.23942	0.62194	0.4625	0.15328	-0.24146	1.08868
-0.484	1.39377	0.58078	1.13884	-0.33491	1.18656	0.58628	0.28522	-0.23872	0.53382	0.46	0.28074	-0.24096	1.07205
-0.483	1.4014	0.57958	0.9993	-0.33396	0.76033	0.58542	0.2153	-0.23801	0.57416	0.4575	0.22869	-0.24046	1.07086
-0.482	1.4276	0.57838	0.8138	-0.33302	1.01367	0.58456	0.19213	-0.23731	0.58999	0.455	0.23526	-0.23995	1.07397
-0.481	1.4582	0.57718	1.21079	-0.33208	0.83355	0.5837	0.11935	-0.2366	0.62502	0.4525	0.35799	-0.23945	1.07708
-0.48	1.48881	0.57598	1.01543	-0.33113	0.79936	0.58285	0.17891	-0.2359	0.5963	0.45	0.21921	-0.23895	1.06988
-0.479	1.49643	0.57477	1.06058	-0.33019	0.94203	0.58199	0.08542	-0.23519	0.60714	0.4475	0.32847	-0.23845	1.05385
-0.478	1.50266	0.57357	1.04014	-0.32925	1.17024	0.58113	0.20781	-0.23449	0.63518	0.445	0.26575	-0.23794	1.03782
-0.477	1.51099	0.57237	0.84843	-0.3283	1.21817	0.58027	0.081	-0.23378	0.56552	0.4425	0.31554	-0.23744	1.0327
-0.476	1.5444	0.57117	0.77132	-0.32736	1.17948	0.57941	0.14293	-0.23307	0.62048	0.44	0.27111	-0.23694	1.05359
-0.475	1.57781	0.56997	0.78559	-0.32642	0.88783	0.57856	0.04752	-0.23237	0.55404	0.4375	0.281	-0.23644	1.07447
-0.474	1.58997	0.56877	0.78548	-0.32547	1.23048	0.5777	0.30983	-0.23166	0.61685	0.435	0.29787	-0.23593	1.09381
-0.473	1.52314	0.56757	0.87935	-0.32453	0.93822	0.57684	0.23309	-0.23096	0.54521	0.4325	0.32138	-0.23543	1.08487
-0.472	1.45631	0.56637	0.93608	-0.32358	1.31512	0.57598	0.00439	-0.23025	0.63502	0.43	0.39651	-0.23493	1.07592
-0.471	1.42763	0.56516	0.87033	-0.32264	1.23657	0.57513	0.20021	-0.22955	0.57894	0.4275	0.33716	-0.23443	1.06697
-0.47	1.47075	0.56396	0.84129	-0.3217	1.19066	0.57427	0.26749	-0.22884	0.5358	0.425	0.41025	-0.23392	1.05658
-0.469	1.51388	0.56276	0.77946	-0.32076	1.08798	0.57341	0.16148	-0.22814	0.50747	0.4225	0.4481	-0.23342	1.04584
-0.468	1.53424	0.56156	0.51319	-0.31981	1.06555	0.57255	0.33595	-0.22743	0.53755	0.42	0.50043	-0.23292	1.03509
-0.467	1.53004	0.56036	0.39997	-0.31887	1.05333	0.57169	0.05959	-0.22673	0.5555	0.4175	0.49208	-0.23242	1.04576
-0.466	1.52584	0.55916	0.55822	-0.31793	1.28729	0.57084	0.11849	-0.22602	0.56057	0.415	0.47389	-0.23191	1.0729
-0.465	1.52681	0.55796	0.73592	-0.31698	1.63473	0.56998	0.15691	-0.22532	0.61206	0.4125	0.4543	-0.23141	1.10004
-0.464	1.531	0.55676	0.5289	-0.31604	1.38069	0.56912	-0.00623	-0.22461	0.54554	0.41	0.49753	-0.23091	1.12278
-0.463	1.53519	0.55556	0.44629	-0.31509	1.66218	0.56826	0.21214	-0.22391	0.60312	0.4075	0.51205	-0.23041	1.13621
-0.462	1.54626	0.55435	0.65283	-0.31415	1.47015	0.5674	0.14411	-0.2232	0.62653	0.405	0.50547	-0.2299	1.14964
-0.461	1.55961	0.55315	0.47808	-0.31321	1.69813	0.56655	0.16691	-0.2225	0.66906	0.4025	0.53591	-0.2294	1.1615
-0.46	1.57296	0.55195	0.47342	-0.31226	1.60467	0.56569	0.04246	-0.22179	0.55079	0.4	0.54904	-0.2289	1.1548
-0.459	1.57167	0.55075	0.6991	-0.31132	1.52916	0.56483	0.14433	-0.22109	0.63603	0.3975	0.47036	-0.2284	1.1481
-0.458	1.56847	0.54955	0.48201	-0.31038	1.49146	0.56397	0.15027	-0.22038	0.57221	0.395	0.49594	-0.22789	1.1414
-0.457	1.56456	0.54835	0.72747	-0.30943	1.701	0.56312	0.18875	-0.21968	0.66642	0.3925	0.51856	-0.22739	1.17219
-0.456	1.52569	0.54715	0.80878	-0.30849	1.79008	0.56226	0.12914	-0.21897	0.70702	0.39	0.48302	-0.22689	1.21043
-0.455	1.48682	0.54595	0.65072	-0.30755	2.00656	0.5614	0.23637	-0.21826	0.67365	0.3875	0.50546	-0.22639	1.24866
-0.454	1.4568	0.54475	0.67596	-0.3066	2.02633	0.56054	0.29791	-0.21756	0.68179	0.385	0.49146	-0.22588	1.23483
-0.453	1.47503	0.54354	0.47974	-0.30566	1.71509	0.55969	0.10251	-0.21685	0.75423	0.3825	0.43264	-0.22538	1.18495
-0.452	1.49325	0.54234	0.32482	-0.30472	1.82871	0.55883	0.31887	-0.21615	0.75017	0.38	0.46518	-0.22488	1.13508
-0.451	1.50933	0.54114	0.86616	-0.30377	2.12919	0.55797	0.03967	-0.21544	0.8301	0.3775	0.52139	-0.22438	1.10571
-0.45	1.52015	0.53994	0.71758	-0.30283	2.01098	0.55711	0.22153	-0.21474	0.79136	0.375	0.60679	-0.22387	1.11487
-0.449	1.53096	0.53874	0.70658	-0.30189	2.06154	0.55625	0.19622	-0.21403	0.8444	0.3725	0.59082	-0.22337	1.12402
-0.448	1.53406	0.53754	0.63445	-0.30094	2.05875	0.5554	0.16455	-0.21333	0.89832	0.37	0.58653	-0.22287	1.13159
-0.447	1.52668	0.53634	0.74926	-0.3	1.99445	0.55454	0.12332	-0.21262	0.91682	0.3675	0.63985	-0.22237	1.12552
-0.446	1.51931	0.53514	0.77653	-0.29906	2.45848	0.55368	0.09067	-0.21192	0.91972	0.365	0.65142	-0.22186	1.11944
-0.445	1.5201	0.53393	0.64539	-0.29811	1.96376	0.55282	0.11572	-0.21121	1.02066	0.3625	0.70184	-0.22136	1.11337
-0.444	1.52732	0.53273	0.7435	-0.29717	1.98874	0.55197	0.14478	-0.21051	1.01178	0.36	0.77478	-0.22086	1.12613
-0.443	1.53455	0.53153	0.83602	-0.29623	1.81273	0.55111	0.18228	-0.2098	1.01327	0.3575	0.86461	-0.22036	1.14196
-0.442	1.55311	0.53033	0.62116	-0.29528	1.86395	0.55025	0.10397	-0.2091	1.06058	0.355	0.91853	-0.21985	1.15778
-0.441	1.57669	0.52913	0.58277	-0.29434	1.90421	0.54939	-0.04025	-0.20839	1.05329	0.3525	0.96203	-0.21935	1.16529
-0.44	1.60026	0.52793	0.82731	-0.2934	1.96639	0.54853	0.07386	-0.20769	1.11378	0.35	0.96709	-0.21885	1.16763
-0.439	1.6056	0.52673	0.88423	-0.29245	2.03677	0.54768	0.06438	-0.20698	1.13146	0.3475	1.00478	-0.21835	1.16998
-0.438	1.60715	0.52553	0.78648	-0.29151	1.83669	0.54682	0.10327	-0.20628	1.16596	0.345	1.10403	-0.21784	1.16909
-0.437	1.60869	0.52432	0.68427	-0.29057	1.84512	0.54596	0.17141	-0.20557	1.28056	0.3425	1.08385	-0.21734	1.1628
-0.436	1.63139	0.52312	0.70989	-0.28962	1.68299	0.5451	0.00433	-0.20487	1.22807	0.34	1.21042	-0.21684	1.1565
-0.435	1.65489	0.52192	0.77562	-0.28868	1.43699	0.54425	0.22968	-0.20416	1.37746	0.3375	1.25643	-0.21634	1.15019
-0.434	1.67646	0.52072	0.88892	-0.28774	1.63898	0.54339	0.26529	-0.20346	1.43359	0.335	1.28249	-0.21583	1.14378
-0.433	1.68	0.51952	0.61403	-0.28679	1.23992	0.54253	0.11127	-0.20275	1.59877	0.3325	1.22491	-0.21533	1.13737
-0.432	1.68353	0.51832	0.89106	-0.28585	1.1284	0.54167	0.09279	-0.20204	1.50381	0.33	1.36468	-0.21483	1.13096
-0.431	1.68654	0.51712	0.86703	-0.28491	1.23928	0.54082	0.2134	-0.20134	1.51129	0.3275	1.33017	-0.21433	1.11564
-0.43	1.68783	0.51592	0.67429	-0.28396	0.92689	0.53996	0.08076	-0.20063	1.30356	0.325	1.08548	-0.21382	1.09917
-0.429	1.68912	0.51472	0.5855	-0.28302	1.05985	0.5391	0.10939	-0.19993	1.22392	0.3225	1.14124	-0.21332	1.0827
-0.428	1.68412	0.51351	0.72368	-0.28207	1.22216	0.53824	0.18966	-0.19922	1.04367	0.32	1.24362	-0.21282	1.09038
-0.427	1.66827	0.51231	0.77623	-0.28113	1.17703	0.53738	0.13332	-0.19852	1.00399	0.3175	1.02201	-0.21232	1.11149
-0.426	1.65242	0.51111	0.6296	-0.28019	1.07456	0.53653	0.09584	-0.19781	1.05976	0.315	0.85567	-0.21181	1.1326
-0.425	1.66429	0.50991	0.68911	-0.27925	0.99211	0.53567	0.2422	-0.19711	1.50344	0.3125	0.78949	-0.21131	1.13818
-0.424	1.70376	0.50871	0.5191	-0.2783	0.96698	0.53481	0.03743	-0.1964	1.98367	0.31	0.82164	-0.21081	1.12041
-0.423	1.74323	0.50751	0.67041	-0.27736	0.85802	0.53395	0.23988	-0.1957	2.36008	0.3075	0.74048	-0.21031	1.10264
-0.422	1.74167	0.50631	0.89767	-0.27642	1.04233	0.53309	0.04891	-0.19499	2.4288	0.305	0.74616	-0.2098	1.09085
-0.421	1.71662	0.50511	0.44619	-0.27547	1.04506	0.53224	0.05574	-0.19429	2.07308	0.3025	0.76142	-0.2093	1.11142
-0.42	1.69157	0.5039	0.73745	-0.27453	0.98573	0.53138	0.27225	-0.19358	1.61161	0.3	0.79862	-0.2088	1.132
-0.419	1.68966	0.5027	0.70624	-0.27358	0.78992	0.53052	0.15825	-0.19288	0.9829	0.2975	0.78564	-0.2083	1.15257
-0.418	1.69462	0.5015	0.50774	-0.27264	0.8597	0.52966	0.10304	-0.19217	0.66271	0.295	0.81373	-0.20779	1.15012
-0.417	1.69957	0.5003	0.67327	-0.2717	0.75923	0.52881	0.29934	-0.19147	0.45892	0.2925	0.81089	-0.20729	1.14546
-0.416	1.66969	0.4991	0.64002	-0.27075	0.85812	0.52795	0.06314	-0.19076	0.4159	0.29	0.87587	-0.20679	1.1408
-0.415	1.63614	0.4979	0.73936	-0.26981	0.87879	0.52709	0.35368	-0.19006	0.33885	0.2875	0.92658	-0.20629	1.14959
-0.414	1.60432	0.4967	0.68878	-0.26887	0.94461	0.52623	0.24354	-0.18935	0.30613	0.285	0.97183	-0.20578	1.16503
-0.413	1.61393	0.4955	0.71061	-0.26793	0.63209	0.52538	0.03365	-0.18865	0.32762	0.2825	1.07128	-0.20528	1.18047
-0.412	1.62353	0.49429	0.64579	-0.26698	0.70778	0.52452	-0.0395	-0.18794	0.3664	0.28	1.05115	-0.20478	1.18877
-0.411	1.63979	0.49309	0.83868	-0.26604	0.83605	0.52366	0.11156	-0.18724	0.26658	0.2775	1.03908	-0.20428	1.18741
-0.41	1.68742	0.49189	0.87877	-0.26509	0.79272	0.5228	0.07601	-0.18653	0.26723	0.275	1.1869	-0.20377	1.18605
-0.409	1.73504	0.49069	0.86095	-0.26415	0.89925	0.52194	0.06456	-0.18582	0.3053	0.2725	1.18739	-0.20327	1.18111
-0.408	1.76228	0.48949	1.01827	-0.26321	0.92534	0.52109	0.07112	-0.18512	0.27394	0.27	1.23446	-0.20277	1.16006
-0.407	1.74392	0.48829	0.7688	-0.26226	0.92277	0.52023	0.06965	-0.18442	0.26594	0.2675	1.27904	-0.20227	1.13902
-0.406	1.72557	0.48709	0.87708	-0.26132	0.89761	0.51937	0.04185	-0.18371	0.27611	0.265	1.34231	-0.20176	1.11797
-0.405	1.70613	0.48589	1.01927	-0.26038	1.18705	0.51851	0.15449	-0.183	0.25426	0.2625	1.40536	-0.20126	1.15637
-0.404	1.68532	0.48468	1.10388	-0.25943	1.02125	0.51765	0.06218	-0.1823	0.31998	0.26	1.38495	-0.20076	1.19868
-0.403	1.66451	0.48348	0.92359	-0.25849	0.8688	0.5168	0.10337	-0.18159	0.23915	0.2575	1.32393	-0.20026	1.24098
-0.402	1.67043	0.48228	0.95306	-0.25755	0.88283	0.51594	0.03775	-0.18089	0.25369	0.255	1.30005	-0.19975	1.2426
-0.401	1.69578	0.48108	0.9728	-0.2566	0.89551	0.51508	0.18313	-0.18018	0.25501	0.2525	1.43591	-0.19925	1.22634
-0.4	1.72113	0.47988	0.96064	-0.25566	1.00774	0.51422	0.17362	-0.17948	0.28105	0.25	0.86478	-0.19875	1.21008
-0.399	1.73448	0.47868	1.05328	-0.25472	1.16714	0.51337	0.1191	-0.17877	0.29895	0.2475	0.6956	-0.19825	1.20511
-0.398	1.743	0.47748	1.22889	-0.25377	1.15161	0.51251	0.13933	-0.17807	0.22828	0.245	1.53517	-0.19774	1.21388
-0.397	1.75151	0.47628	1.34029	-0.25283	1.11892	0.51165	0.15259	-0.17736	0.28626	0.2425	0.49975	-0.19724	1.22266
-0.396	1.75558	0.47507	1.4253	-0.25189	0.96546	0.51079	0.10888	-0.17666	0.23721	0.24	0.09896	-0.19674	1.22813
-0.395	1.75886	0.47387	1.45267	-0.25094	1.06279	0.50994	0.17058	-0.17595	0.26962	0.2375	0.08077	-0.19624	1.22099
-0.394	1.76214	0.47267	1.39329	-0.25	1.06891	0.50908	0.08089	-0.17525	0.25787	0.235	0.02179	-0.19573	1.21386
-0.393	1.76283	0.47147	1.67652	-0.24906	1.22612	0.50822	0.19726	-0.17454	0.2436	0.2325	0.04616	-0.19523	1.20673
-0.392	1.76348	0.47027	1.6575	-0.24811	1.1972	0.50736	0.22308	-0.17384	0.24566	0.23	0.05238	-0.19473	1.21511
-0.391	1.76507	0.46907	1.61623	-0.24717	1.20818	0.5065	0.10992	-0.17313	0.20682	0.2275	0.04462	-0.19423	1.22407
-0.39	1.77385	0.46787	1.46962	-0.24623	1.18103	0.50565	0.09177	-0.17243	0.29096	0.225	0.01936	-0.19372	1.23303
-0.389	1.78262	0.46667	1.60959	-0.24528	1.40487	0.50479	0.16893	-0.17172	0.20724	0.2225	0.01441	-0.19322	1.21847
-0.388	1.79187	0.46546	1.68944	-0.24434	1.33489	0.50393	0.18185	-0.17102	0.22497	0.22	0.00225	-0.19272	1.19479
-0.387	1.80251	0.46426	1.67281	-0.2434	1.41105	0.50307	0.16285	-0.17031	0.2901	0.2175	-0.00458	-0.19222	1.17111
-0.386	1.81315	0.46306	1.93689	-0.24245	1.53982	0.50222	0.05765	-0.1696	0.17038	0.215	-0.0012	-0.19171	1.16119
-0.385	1.81656	0.46186	1.63809	-0.24151	1.51994	0.50136	0.17902	-0.1689	0.28783	0.2125	0.00369	-0.19121	1.16634
-0.384	1.80851	0.46066	1.98162	-0.24057	1.75649	0.5005	0.20524	-0.16819	0.21942	0.21	0.05568	-0.19071	1.17149
-0.383	1.80046	0.45946	1.70861	-0.23962	1.7576	0.49964	0.24692	-0.16749	0.28492	0.2075	0.01184	-0.19021	1.17222
-0.382	1.80543	0.45826	1.79831	-0.23868	1.77895	0.49879	0.29657	-0.16678	0.27872	0.205	0.01537	-0.1897	1.15851
-0.381	1.82238	0.45706	1.72039	-0.23774	1.69341	0.49793	0.237	-0.16608	0.21976	0.2025	0.01849	-0.1892	1.1448
-0.38	1.83933	0.45586	1.72267	-0.23679	1.93468	0.49707	-0.000391716	-0.16537	0.22952	0.2	0.01047	-0.1887	1.13109
-0.379	1.8367	0.45465	1.56832	-0.23585	2.01065	0.49621	0.06962	-0.16467	0.21215	0.1975	-0.00973	-0.1882	1.12328
-0.378	1.8238	0.45345	1.62317	-0.23491	1.92298	0.49535	0.15107	-0.16396	0.21262	0.195	-0.00996	-0.18769	1.11553
-0.377	1.81091	0.45225	1.64198	-0.23396	2.14011	0.4945	0.18596	-0.16326	0.22344	0.1925	0.0245	-0.18719	1.10778
-0.376	1.82579	0.45105	1.57138	-0.23302	2.40557	0.49364	0.14183	-0.16255	0.19522	0.19	-0.00134	-0.18669	1.10332
-0.375	1.84801	0.44985	1.63756	-0.23207	2.4498	0.49278	0.1392	-0.16185	0.23445	0.1875	0.00287	-0.18619	1.09997
-0.374	1.87023	0.44865	1.61075	-0.23113	2.55845	0.49192	0.17731	-0.16114	0.21519	0.185	0.01544	-0.18568	1.09662
-0.373	1.88372	0.44745	1.54502	-0.23019	2.62114	0.49106	0.22178	-0.16044	0.21431	0.1825	-0.00407	-0.18518	1.10246
-0.372	1.89651	0.44625	1.36824	-0.22925	2.36641	0.49021	0.117	-0.15973	0.14394	0.18	0.02569	-0.18468	1.11738
-0.371	1.90811	0.44505	1.17499	-0.2283	2.15868	0.48935	0.33691	-0.15903	0.23	0.1775	0.02255	-0.18418	1.13229
-0.37	1.9011	0.44384	0.9462	-0.22736	2.22861	0.48849	0.31196	-0.15832	0.14856	0.175	-0.02307	-0.18367	1.13888
-0.369	1.8941	0.44264	1.07107	-0.22642	2.44692	0.48763	0.20082	-0.15762	0.19755	0.1725	0.00885	-0.18317	1.12174
-0.368	1.89176	0.44144	1.02262	-0.22547	2.83345	0.48678	0.21654	-0.15691	0.15365	0.17	0.0025	-0.18267	1.10459
-0.367	1.9087	0.44024	0.89387	-0.22453	3.15013	0.48592	0.23825	-0.15621	0.18324	0.1675	-0.03544	-0.18217	1.08762
-0.366	1.92564	0.43904	0.88563	-0.22359	3.23979	0.48506	0.13047	-0.1555	0.16361	0.165	-0.00945	-0.18166	1.08129
-0.365	1.94773	0.43784	1.01628	-0.22264	3.11663	0.4842	0.15171	-0.15479	0.15719	0.1625	-0.01774	-0.18116	1.07495
-0.364	1.98027	0.43664	0.81991	-0.2217	2.52939	0.48335	0.20164	-0.15409	0.18571	0.16	0.02125	-0.18066	1.06862
-0.363	2.01281	0.43544	0.72752	-0.22076	1.67373	0.48249	0.19369	-0.15338	0.11507	0.1575	-0.00773	-0.18016	1.05817
-0.362	2.01642	0.43423	0.94465	-0.21981	1.07244	0.48163	0.1274	-0.15268	0.14398	0.155	-0.00117	-0.17965	1.04651
-0.361	1.98661	0.43303	0.83854	-0.21887	0.9103	0.48077	0.2875	-0.15198	0.13431	0.1525	0.02277	-0.17915	1.03485
-0.36	1.95681	0.43183	0.70126	-0.21793	1.52655	0.47991	0.18663	-0.15127	0.1415	0.15	-0.01481	-0.17865	1.02471
-0.359	1.96453	0.43063	0.91654	-0.21698	3.48683	0.47906	0.09034	-0.15056	0.16908	0.1475	0.00235	-0.17815	1.01591
-0.358	1.99739	0.42943	0.78108	-0.21604	4.15858	0.4782	0.07731	-0.14986	0.1632	0.145	-0.000438672	-0.17764	1.00711
-0.357	2.03024	0.42823	0.83606	-0.21509	2.72254	0.47734	0.13072	-0.14915	0.13641	0.1425	0.00907	-0.17714	1.00614
-0.356	2.05858	0.42703	0.95463	-0.21415	0.71268	0.47648	0.13993	-0.14845	0.14105	0.14	0.02004	-0.17664	1.02473
-0.355	2.08529	0.42583	0.78923	-0.21321	0.28825	0.47563	0.16627	-0.14774	0.16526	0.1375	0.00605	-0.17614	1.04331
-0.354	2.112	0.42462	0.89291	-0.21226	0.13733	0.47477	0.22066	-0.14704	0.09926	0.135	-0.00716	-0.17563	1.06008
-0.353	2.0948	0.42342	0.81546	-0.21132	0.11705	0.47391	0.24748	-0.14633	0.16209	0.1325	0.01426	-0.17513	1.03561
-0.352	2.07093	0.42222	0.83745	-0.21038	0.04793	0.47305	0.1765	-0.14563	0.15242	0.13	0.02093	-0.17463	1.01113
-0.351	2.04712	0.42102	0.92517	-0.20943	0.10027	0.47219	0.32127	-0.14492	0.11765	0.1275	0.01252	-0.17413	0.98666
-0.35	2.04666	0.41982	0.95623	-0.20849	0.02737	0.47134	0.26064	-0.14422	0.17944	0.125	0.0071	-0.17362	0.97682
-0.349	2.0462	0.41862	1.00884	-0.20755	-0.01924	0.47048	0.29636	-0.14351	0.21238	0.1225	0.0103	-0.17312	0.97068
-0.348	2.05025	0.41742	0.96382	-0.2066	0.01157	0.46962	0.17849	-0.14281	0.16451	0.12	0.000273174	-0.17262	0.96453
-0.347	2.08245	0.41622	1.02203	-0.20566	-0.00643	0.46876	0.2171	-0.1421	0.15008	0.1175	-0.00235	-0.17212	0.96262
-0.346	2.11466	0.41501	1.08568	-0.20472	-0.02064	0.46791	0.07877	-0.1414	0.16976	0.115	0.02234	-0.17161	0.96409
-0.345	2.12555	0.41381	1.12754	-0.20377	-0.03406	0.46705	0.16762	-0.14069	0.14944	0.1125	0.00434	-0.17111	0.96556
-0.344	2.07938	0.41261	1.21933	-0.20283	-0.00406	0.46619	0.22481	-0.13999	0.20124	0.11	0.02079	-0.17061	0.96008
-0.343	2.03322	0.41141	1.4181	-0.20189	-0.03619	0.46533	0.17118	-0.13928	0.17125	0.1075	-0.00637	-0.17011	0.93922
-0.342	1.99258	0.41021	1.35719	-0.20094	-0.04949	0.46448	0.31075	-0.13857	0.15725	0.105	0.00989	-0.1696	0.91836
-0.341	1.95998	0.40901	1.36037	-0.2	-0.01146	0.46362	0.20928	-0.13787	0.21046	0.1025	0.00735	-0.1691	0.89986
-0.34	1.92738	0.40781	1.32762	0.14	0.00884	0.46276	0.211	-0.13716	0.22127	0.1	0.01534	-0.1686	0.91374
-0.339	1.90011	0.40661	1.28962	0.14094	-0.03145	0.4619	0.22398	-0.13646	0.17785	0.0975	0.02205	-0.1681	0.92761
-0.338	1.87734	0.4054	1.31667	0.14189	-0.03622	0.46104	0.37011	-0.13575	0.14299	0.095	-0.01051	-0.16759	0.94148
-0.337	1.85457	0.4042	1.41336	0.14283	-0.03415	0.46019	0.08548	-0.13505	0.19686	0.0925	-0.01531	-0.16709	0.93268
-0.336	1.87129	0.403	1.63232	0.14377	-0.02997	0.45933	0.244	-0.13434	0.15887	0.09	-0.00253	-0.16659	0.91905
-0.335	1.90694	0.4018	1.49555	0.14472	-0.04651	0.45847	0.05504	-0.13364	0.20429	0.0875	-0.01162	-0.16609	0.90543
-0.334	1.94259	0.4006	1.69089	0.14566	-0.00185	0.45761	0.31356	-0.13293	0.13114	0.085	-0.01504	-0.16558	0.89088
-0.333	1.93457	0.3994	1.77108	0.1466	0.00401	0.45676	0.20548	-0.13223	0.17533	0.0825	-0.04066	-0.16508	0.87567
-0.332	1.91639	0.3982	1.55411	0.14755	-0.05206	0.4559	0.09246	-0.13152	0.21033	0.08	-0.02913	-0.16458	0.86045
-0.331	1.8982	0.397	1.77367	0.14849	-0.05548	0.45504	0.07771	-0.13082	0.19212	0.0775	0.02488	-0.16408	0.85209
-0.33	1.90242	0.3958	1.78828	0.14943	-0.03467	0.45418	0.22823	-0.13011	0.17039	0.075	-0.000416306	-0.16357	0.85719
-0.329	1.90793	0.3946	1.93332	0.15038	-0.04022	0.45332	0.3506	-0.12941	0.18946	0.0725	0.00734	-0.16307	0.86229
-0.328	1.91133	0.39339	2.02233	0.15132	-0.05577	0.45247	0.25967	-0.1287	0.26574	0.07	-0.00956	-0.16257	0.86933
-0.327	1.89046	0.39219	1.9748	0.15226	-0.00567	0.45161	0.31265	-0.128	0.20744	0.0675	0.01349	-0.16207	0.89501
-0.326	1.86959	0.39099	2.01359	0.15321	-0.05196	0.45075	0.16599	-0.12729	0.22669	0.065	0.01688	-0.16156	0.9207
-0.325	1.85906	0.38979	2.12678	0.15415	-0.01303	0.44989	0.25096	-0.12659	0.22447	0.0625	-0.00672	-0.16106	0.94639
-0.324	1.88629	0.38859	2.03448	0.15509	-0.01232	0.44904	0.27182	-0.12588	0.27531	0.06	-0.03397	-0.16056	0.97564
-0.323	1.91352	0.38739	1.97631	0.15604	-0.02948	0.44818	0.20571	-0.12518	0.3055	0.0575	-0.00727	-0.16006	1.00552
-0.322	1.92553	0.38619	1.95142	0.15698	-0.02857	0.44732	0.28827	-0.12447	0.22584	0.055	-0.01284	-0.15955	1.03541
-0.321	1.90929	0.38499	2.04955	0.15793	-0.01147	0.44646	0.25439	-0.12377	0.31048	0.0525	0.02058	-0.15905	1.02985
-0.32	1.89304	0.38378	2.11414	0.15887	-0.01591	0.4456	0.25845	-0.12306	0.30284	0.05	0.00347	-0.15855	1.00135
-0.319	1.86379	0.38258	2.07201	0.15981	0.00708	0.44475	0.32792	-0.12236	0.31678	0.0475	0.0249	-0.15805	0.97286
-0.318	1.82066	0.38138	1.88711	0.16076	0.26575	0.44389	0.40859	-0.12165	0.33753	0.045	0.00393	-0.15754	0.96101
-0.317	1.77754	0.38018	1.79872	0.1617	0.88767	0.44303	0.18934	-0.12095	0.34074	0.0425	-0.00438	-0.15704	0.97828
-0.316	1.78966	0.37898	1.58376	0.16264	1.26206	0.44217	0.12092	-0.12024	0.38646	0.04	-0.00522	-0.15654	0.99554
-0.315	1.83579	0.37778	1.33284	0.16359	1.05168	0.44132	0.31204	-0.11954	0.34882	0.0375	-0.01878	-0.15604	1.01449
-0.314	1.88192	0.37658	1.0884	0.16453	0.42995	0.44046	0.30886	-0.11883	0.37886	0.035	-0.00293	-0.15553	1.04576
-0.313	1.91375	0.37538	1.1285	0.16547	0.23306	0.4396	0.26159	-0.11812	0.40194	0.0325	-0.01518	-0.15503	1.07703
-0.312	1.94091	0.37417	1.62	0.16641	0.28081	0.43874	0.16576	-0.11742	0.42876	0.03	-0.00672	-0.15453	1.1083
-0.311	1.96808	0.37297	1.63654	0.16736	0.46181	0.43788	0.21851	-0.11671	0.41836	0.0275	-0.00919	-0.15403	1.11655
-0.31	1.97262	0.37177	1.30448	0.1683	0.68613	0.43703	0.32656	-0.11601	0.46156	0.025	-0.00442	-0.15352	1.12156
-0.309	1.97431	0.37057	0.63593	0.16925	1.01003	0.43617	0.23624	-0.1153	0.47763	0.0225	-0.02616	-0.15302	1.12657
-0.308	1.97559	0.36937	0.14901	0.17019	1.21326	0.43531	0.35514	-0.1146	0.50988	0.02	-7.02072e-05	-0.15252	1.12266
-0.307	1.95958	0.36817	0.15282	0.17113	1.07975	0.43445	0.28776	-0.11389	0.51446	0.0175	-0.00212	-0.15202	1.11359
-0.306	1.94358	0.36697	0.17779	0.17207	0.88043	0.4336	0.16407	-0.11319	0.55076	0.015	-0.03128	-0.15151	1.10451
-0.305	1.9345	0.36577	0.15297	0.17302	0.71869	0.43274	0.22385	-0.11248	0.5963	0.0125	0.00748	-0.15101	1.09827
-0.304	1.96233	0.36456	0.17431	0.17396	0.68282	0.43188	0.15295	-0.11178	0.59042	0.01	-0.00282	-0.15051	1.09647
-0.303	1.99015	0.36336	0.17094	0.17491	0.6735	0.43102	0.18487	-0.11107	0.62301	0.0075	-0.02394	-0.15001	1.09467
-0.302	2.01923	0.36216	0.1228	0.17585	0.79781	0.43016	0.17681	-0.11037	0.60747	0.005	-0.0106	-0.1495	1.09574
-0.301	2.05136	0.36096	0.05142	0.17679	0.77398	0.42931	0.1163	-0.10966	0.63446	0.0025	-0.01812	-0.149	1.11356
-0.3	2.08348	0.35976	0.10967	0.17774	0.82337	0.42845	0.08106	-0.10896	0.6572	0	0.01892	-0.1485	1.13139
-0.299	2.09686	0.35856	0.13349	0.17868	0.90624	0.42759	0.20643	-0.10825	0.64728	-0.0025	-0.0068	-0.148	1.14921
-0.298	2.08509	0.35736	0.05588	0.17962	0.92868	0.42673	0.20776	-0.10755	0.57468	-0.005	0.04994	-0.14749	1.16903
-0.297	2.07332	0.35616	0.22691	0.18057	0.75028	0.42588	0.18277	-0.10684	0.63834	-0.0075	0.000295428	-0.14699	1.18906
-0.296	2.06354	0.35495	0.08199	0.18151	0.69165	0.42502	0.15817	-0.10614	0.64379	-0.01	-0.01019	-0.14649	1.20909
-0.295	2.05532	0.35375	0.05932	0.18245	0.69921	0.42416	0.2766	-0.10543	0.67504	-0.0125	0.01003	-0.14599	1.20372
-0.294	2.04709	0.35255	0.13442	0.1834	0.6609	0.4233	0.19236	-0.10473	0.76836	-0.015	-0.01725	-0.14548	1.1852
-0.293	2.08722	0.35135	0.1522	0.18434	0.69675	0.42245	0.18719	-0.10402	0.79375	-0.0175	-5.85022e-05	-0.14498	1.16668
-0.292	2.14846	0.35015	0.11167	0.18528	0.66197	0.42159	0.25116	-0.10332	0.8086	-0.02	-0.01493	-0.14448	1.13575
-0.291	2.20971	0.34895	0.0794	0.18623	0.60512	0.42073	0.27228	-0.10261	0.88276	-0.0225	0.02853	-0.14398	1.08735
-0.29	2.21078	0.34775	0.11072	0.18717	0.63569	0.41987	0.25001	-0.1019	0.78951	-0.025	0.05239	-0.14347	1.03896
-0.289	2.19962	0.34655	0.18558	0.18811	0.60318	0.41901	0.26922	-0.1012	0.74899	-0.0275	0.9232	-0.14297	1.00116
-0.288	2.18845	0.34535	0.02108	0.18906	0.56063	0.41816	0.20647	-0.10049	0.72079	-0.03	1.5876	-0.14247	1.01432
-0.287	2.20264	0.34414	0.09837	0.19	0.49472	0.4173	0.17418	-0.09979	0.5569	-0.0325	0.95185	-0.14197	1.02749
-0.286	2.21772	0.34294	0.20177	0.19094	0.45513	0.41644	0.16703	-0.09908	0.52793	-0.035	1.7289	-0.14146	1.04065
-0.285	2.22985	0.34174	0.15028	0.19189	0.42113	0.41558	0.22506	-0.09838	0.55333	-0.0375	2.12151	-0.14096	1.00278
-0.284	2.2154	0.34054	0.20746	0.19283	0.38234	0.41473	0.21977	-0.09767	0.49099	-0.04	1.93388	-0.14046	0.96098
-0.283	2.20095	0.33934	0.16425	0.19377	0.45116	0.41387	0.17558	-0.09697	0.42901	-0.0425	2.08014	-0.13996	0.91919
-0.282	2.19661	0.33814	0.18429	0.19472	0.39771	0.41301	0.26639	-0.09626	0.46422	-0.045	1.9889	-0.13945	0.91231
-0.281	2.22519	0.33694	0.29738	0.19566	0.25098	0.41215	0.2237	-0.09556	0.41405	-0.0475	1.93248	-0.13895	0.92149
-0.28	2.25377	0.33574	0.0616	0.1966	0.35226	0.41129	0.25574	-0.09485	0.38862	-0.05	1.87704	-0.13845	0.93066
-0.279	2.27403	0.33454	0.10879	0.19755	0.32784	0.41044	0.17953	-0.09415	0.42973	-0.0525	1.71218	-0.13795	0.93753
-0.278	2.2801	0.33333	0.15249	0.19849	0.2801	0.40958	0.38904	-0.09344	0.41093	-0.055	1.65584	-0.13744	0.94147
-0.277	2.28618	0.33213	0.17323	0.19943	0.39947	0.40872	0.20901	-0.09274	0.39225	-0.0575	1.54384	-0.13694	0.94541
-0.276	2.28096	0.33093	0.21808	0.20038	0.46645	0.40786	0.39164	-0.09203	0.38553	-0.06	1.43178	-0.13644	0.94868
-0.275	2.26464	0.32973	0.13621	0.20132	0.34209	0.40701	0.26585	-0.09133	0.37492	-0.0625	1.32153	-0.13594	0.94922
-0.274	2.24832	0.32853	0.12714	0.20226	0.37383	0.40615	0.21994	-0.09062	0.41911	-0.065	1.2701	-0.13543	0.94977
-0.273	2.21749	0.32733	0.0764	0.20321	0.22445	0.40529	0.14029	-0.08992	0.3472	-0.0675	1.34954	-0.13493	0.95031
-0.272	2.17846	0.32613	0.11358	0.20415	0.27683	0.40443	0.1148	-0.08921	0.32978	-0.07	1.1722	-0.13443	0.95752
-0.271	2.13943	0.32493	0.18127	0.20509	0.27782	0.40357	0.11314	-0.0885	0.37256	-0.0725	1.12284	-0.13393	0.96505
-0.27	2.09272	0.32372	0.13966	0.20604	0.27983	0.40272	0.29588	-0.0878	0.36951	-0.075	1.11392	-0.13342	0.97257
-0.269	2.04376	0.32252	0.25109	0.20698	0.31232	0.40186	0.24705	-0.08709	0.33805	-0.0775	1.04054	-0.13292	0.9556
-0.268	1.9948	0.32132	0.16274	0.20793	0.28042	0.401	0.23513	-0.08639	0.34593	-0.08	0.97271	-0.13242	0.92867
-0.267	1.94712	0.32012	0.19618	0.20887	0.30077	0.40014	0.25209	-0.08568	0.33825	-0.0825	0.97292	-0.13192	0.90174
-0.266	1.89956	0.31892	0.19927	0.20981	0.26026	0.39929	0.13568	-0.08498	0.27359	-0.085	0.94174	-0.13141	0.88864
-0.265	1.85123	0.31772	0.24164	0.21076	0.27713	0.39843	0.20294	-0.08427	0.31355	-0.0875	0.91583	-0.13091	0.89131
-0.264	1.78586	0.31652	0.19941	0.2117	0.24193	0.39757	0.20283	-0.08357	0.28788	-0.09	0.91256	-0.13041	0.89398
-0.263	1.72049	0.31532	0.17162	0.21264	0.31907	0.39671	0.12834	-0.08286	0.30315	-0.0925	1.05972	-0.12991	0.89459
-0.262	1.65911	0.31411	0.22419	0.21359	0.25565	0.39585	0.27806	-0.08216	0.2977	-0.095	1.08791	-0.1294	0.88807
-0.261	1.61617	0.31291	0.15365	0.21453	0.26785	0.395	0.04977	-0.08145	0.36108	-0.0975	1.12833	-0.1289	0.88155
-0.26	1.57322	0.31171	0.14119	0.21547	0.28922	0.39414	0.24089	-0.08075	0.33046	-0.1	1.1552	-0.1284	0.87504
-0.259	1.52298	0.31051	0.25471	0.21642	0.19165	0.39328	0.20346	-0.08004	0.30285	-0.1025	1.40377	-0.1279	0.86351
-0.258	1.45665	0.30931	0.23608	0.21736	0.19534	0.39242	0.30187	-0.07934	0.29266	-0.105	1.70903	-0.12739	0.85187
-0.257	1.39031	0.30811	0.21251	0.2183	0.2145	0.39157	0.21798	-0.07863	0.24907	-0.1075	1.7649	-0.12689	0.84024
-0.256	1.34932	0.30691	0.12584	0.21925	0.25048	0.39071	0.39608	-0.07793	0.31516	-0.11	1.85403	-0.12639	0.82244
-0.255	1.33969	0.30571	0.25613	0.22019	0.18767	0.38985	-0.0186	-0.07722	0.26265	-0.1125	2.00091	-0.12589	0.80243
-0.254	1.33005	0.3045	0.25355	0.22113	0.24135	0.38899	0.18066	-0.07652	0.31162	-0.115	1.94495	-0.12538	0.78243
-0.253	1.31104	0.3033	0.26184	0.22207	0.19021	0.38813	0.15763	-0.07581	0.29401	-0.1175	2.08057	-0.12488	0.78702
-0.252	1.28529	0.3021	0.22905	0.22302	0.25952	0.38728	0.24392	-0.07511	0.30288	-0.12	1.95785	-0.12438	0.81687
-0.251	1.25954	0.3009	0.27304	0.22396	0.25125	0.38642	0.14239	-0.0744	0.2889	-0.1225	1.88147	-0.12388	0.84671
-0.25	1.24994	0.2997	0.21819	0.22491	0.28731	0.38556	0.26707	-0.0737	0.25753	-0.125	1.81425	-0.12337	0.86479
-0.249	1.24676	0.2985	0.3359	0.22585	0.16777	0.3847	0.23404	-0.07299	0.30077	-0.1275	1.79298	-0.12287	0.84761
-0.248	1.24357	0.2973	0.12188	0.22679	0.26796	0.38385	0.22992	-0.07228	0.32473	-0.13	1.66059	-0.12237	0.83042
-0.247	1.20993	0.2961	0.17813	0.22774	0.30538	0.38299	0.16894	-0.07158	0.32758	-0.1325	1.56384	-0.12187	0.81325
-0.246	1.17095	0.29489	0.16249	0.22868	0.31929	0.38213	0.31117	-0.07087	0.3406	-0.135	1.43959	-0.12136	0.79883
-0.245	1.13197	0.29369	0.36669	0.22962	0.25645	0.38127	0.22984	-0.07017	0.27662	-0.1375	1.43336	-0.12086	0.7844
-0.244	1.16801	0.29249	0.12321	0.23057	0.29795	0.38042	0.19685	-0.07	0.29362	-0.14	1.2828	-0.12036	0.76998
-0.243	1.20513	0.29129	0.22848	0.23151	0.33825	0.37956	0.07278	-0.06968	0.30136	-0.1425	1.3622	-0.11986	0.74588
-0.242	1.23646	0.29009	0.13416	0.23245	0.25422	0.3787	0.11086	-0.06936	0.30479	-0.145	1.30957	-0.11935	0.71876
-0.241	1.22535	0.28889	0.11675	0.2334	0.35078	0.37784	0.26028	-0.06904	0.30367	-0.1475	1.22515	-0.11885	0.69165
-0.24	1.21424	0.28769	0.2926	0.23434	0.37018	0.37698	0.33671	-0.06872	0.30488	-0.15	1.13907	-0.11835	0.67991
-0.239	1.20006	0.28649	0.16035	0.23528	0.31375	0.37613	0.08614	-0.0684	0.30604	-0.1525	1.0878	-0.11785	0.6824
-0.238	1.17686	0.28529	0.22414	0.23623	0.52907	0.37527	0.0799	-0.06808	0.30759	-0.155	1.08535	-0.11734	0.68489
-0.237	1.15367	0.28408	0.11029	0.23717	0.60985	0.37441	0.23901	-0.06776	0.32133	-0.1575	1.11261	-0.11684	0.68535
-0.236	1.14164	0.28288	0.2658	0.23811	0.56846	0.37355	0.27186	-0.06744	0.33497	-0.16	1.05332	-0.11634	0.6805
-0.235	1.14707	0.28168	0.11339	0.23906	0.43217	0.3727	0.1633	-0.06712	0.34379	-0.1625	1.06019	-0.11584	0.67565
-0.234	1.15249	0.28048	0.16487	0.24	0.56177	0.37184	0.24461	-0.0668	0.3543	-0.165	1.16744	-0.11533	0.67047
-0.233	1.14775	0.27928	0.24779	0.24094	0.50379	0.37098	0.29486	-0.06648	0.37266	-0.1675	1.22593	-0.11483	0.6554
-0.232	1.13376	0.27808	0.2295	0.24189	0.47803	0.37012	0.20794	-0.06616	0.39235	-0.17	1.35973	-0.11433	0.64033
-0.231	1.11977	0.27688	0.20086	0.24283	0.4471	0.36926	0.26685	-0.06584	0.39109	-0.1725	1.40952	-0.11383	0.62526
-0.23	1.13215	0.27568	0.14223	0.24377	0.61447	0.36841	0.23711	-0.06552	0.36925	-0.175	1.49221	-0.11332	0.64762
-0.229	1.15816	0.27447	0.16927	0.24472	0.55957	0.36755	0.19535	-0.0652	0.364	-0.1775	1.53527	-0.11282	0.67999
-0.228	1.18417	0.27327	0.08793	0.24566	0.64302	0.36669	0.30508	-0.06487	0.37699	-0.18	1.64968	-0.11232	0.71236
-0.227	1.1859	0.27207	0.23681	0.2466	0.68831	0.36583	0.30012	-0.06455	0.37991	-0.1825	1.65656	-0.11182	0.70527
-0.226	1.18134	0.27087	0.35845	0.24755	0.76201	0.36498	0.18324	-0.06423	0.37757	-0.185	1.54973	-0.11131	0.66529
-0.225	1.17677	0.26967	0.2956	0.24849	0.67578	0.36412	0.32475	-0.06391	0.3759	-0.1875	1.64769	-0.11081	0.62531
-0.224	1.17334	0.26847	0.29499	0.24943	0.66707	0.36326	0.24205	-0.06359	0.35952	-0.19	1.70785	-0.11031	0.60205
-0.223	1.17001	0.26727	0.30295	0.25038	0.57289	0.3624	0.24066	-0.06327	0.33663	-0.1925	1.65101	-0.10981	0.61744
-0.222	1.16943	0.26607	0.15147	0.25132	0.49321	0.36154	0.18249	-0.06295	0.33741	-0.195	1.57401	-0.1093	0.63283
-0.221	1.20995	0.26487	0.24074	0.25226	0.62045	0.36069	0.17245	-0.06263	0.34809	-0.1975	1.53912	-0.1088	0.64757
-0.22	1.25047	0.26366	0.14825	0.25321	0.54986	0.35983	0.20842	-0.06231	0.3437	-0.2	1.55712	-0.1083	0.6518
-0.219	1.28215	0.26246	0.24753	0.25415	0.47757	0.35897	0.21722	-0.06199	0.31938	-0.2025	1.45973	-0.1078	0.65604
-0.218	1.27804	0.26126	0.30205	0.25509	0.49103	0.35811	0.17563	-0.06167	0.30013	-0.205	1.43854	-0.10729	0.66028
-0.217	1.27393	0.26006	0.22996	0.25604	0.58958	0.35725	0.19598	-0.06135	0.31964	-0.2075	1.34241	-0.10679	0.66288
-0.216	1.26301	0.25886	0.15507	0.25698	0.47801	0.3564	0.24856	-0.06103	0.33916	-0.21	1.31113	-0.10629	0.6651
-0.215	1.23838	0.25766	0.19547	0.25793	0.52125	0.35554	0.13087	-0.06071	0.32089	-0.2125	1.3255	-0.10579	0.66732
-0.214	1.21375	0.25646	0.14183	0.25887	0.47538	0.35468	0.21705	-0.06039	0.29867	-0.215	1.29156	-0.10528	0.6582
-0.213	1.19993	0.25526	0.24185	0.25981	0.38762	0.35382	0.11339	-0.06007	0.30278	-0.2175	1.38352	-0.10478	0.64058
-0.212	1.19845	0.25405	0.31757	0.26076	0.43626	0.35297	0.1873	-0.05975	0.32187	-0.22	1.58111	-0.10428	0.62296
-0.211	1.19697	0.25285	0.29066	0.2617	0.48223	0.35211	0.15996	-0.05943	0.33605	-0.2225	1.35215	-0.10378	0.61399
-0.21	1.21423	0.25165	0.25022	0.26264	0.27576	0.35125	0.17755	-0.05911	0.33743	-0.225	1.45731	-0.10327	0.62275
-0.209	1.24389	0.25045	0.2688	0.26358	0.34864	0.35039	0.20159	-0.05879	0.33754	-0.2275	1.42754	-0.10277	0.63151
-0.208	1.27355	0.24925	0.26719	0.26453	0.40619	0.34954	0.12282	-0.05847	0.33074	-0.23	1.40619	-0.10227	0.63905
-0.207	1.23923	0.24805	0.22952	0.26547	0.43304	0.34868	0.07469	-0.05815	0.32234	-0.2325	1.48986	-0.10177	0.6334
-0.206	1.18196	0.24685	0.39534	0.26642	0.24543	0.34782	0.00703	-0.05783	0.31886	-0.235	1.51354	-0.10126	0.62775
-0.205	1.12469	0.24565	0.27294	0.26736	0.35019	0.34696	0.12638	-0.05751	0.32582	-0.2375	1.42205	-0.10076	0.62211
-0.204	1.12411	0.24444	0.36185	0.2683	0.33337	0.3461	0.14666	-0.05719	0.3374	-0.24	1.60043	-0.10026	0.63944
-0.203	1.13193	0.24324	0.27503	0.26925	0.25818	0.34525	0.1593	-0.05687	0.34313	-0.2425	1.56967	-0.09976	0.66112
-0.202	1.13967	0.24204	0.41242	0.27019	0.29257	0.34439	0.1307	-0.05655	0.36114	-0.245	1.40918	-0.09925	0.6828
-0.201	1.13485	0.24084	0.36699	0.27113	0.24854	0.34353	0.21102	-0.05623	0.37637	-0.2475	1.48892	-0.09875	0.68351
-0.2	1.13004	0.23964	0.33468	0.27208	0.12975	0.34267	0.07406	-0.05591	0.37701	-0.25	1.6353	-0.09825	0.67011
-0.199	1.11801	0.23844	0.44045	0.27302	0.3017	0.34182	0.22303	-0.05559	0.37351	-0.2525	1.62496	-0.09775	0.6567
-0.198	1.06167	0.23724	0.32953	0.27396	0.21455	0.34096	0.169	-0.05527	0.37969	-0.255	1.63258	-0.09724	0.65439
-0.197	1.00533	0.23604	0.4474	0.27491	0.18075	0.3401	0.05949	-0.05494	0.37645	-0.2575	1.57829	-0.09674	0.67235
-0.196	0.94678	0.23484	0.42126	0.27585	0.27815	0.33924	0.13744	-0.05462	0.36328	-0.26	1.5219	-0.09624	0.69031
-0.195	0.88243	0.23363	0.2926	0.27679	0.22194	0.33838	0.10289	-0.0543	0.37545	-0.2625	1.65624	-0.09574	0.70518
-0.194	0.81809	0.23243	0.36346	0.27774	0.2557	0.33753	0.26872	-0.05398	0.38081	-0.265	1.63467	-0.09523	0.69515
-0.193	0.74803	0.23123	0.47255	0.27868	0.20003	0.33667	0.21143	-0.05366	0.36936	-0.2675	1.65527	-0.09473	0.68512
-0.192	0.66975	0.23003	0.45349	0.27962	0.18621	0.33581	0.1049	-0.05334	0.3629	-0.27	1.42846	-0.09423	0.67509
-0.191	0.59148	0.22883	0.42347	0.28057	0.29989	0.33495	0.01965	-0.05302	0.37883	-0.2725	1.37241	-0.09373	0.68531
-0.19	0.53986	0.22763	0.43336	0.28151	0.19557	0.3341	0.02638	-0.0527	0.3975	-0.275	1.46099	-0.09322	0.69864
-0.189	0.51059	0.22643	0.48136	0.28245	0.31113	0.33324	0.13502	-0.05238	0.41423	-0.2775	1.36218	-0.09272	0.71197
-0.188	0.48132	0.22522	0.45206	0.2834	0.32088	0.33238	0.13083	-0.05206	0.43229	-0.28	1.28702	-0.09222	0.74036
-0.187	0.43731	0.22402	0.47567	0.28434	0.21111	0.33152	0.30099	-0.05174	0.44431	-0.2825	1.27119	-0.09172	0.77786
-0.186	0.38633	0.22282	0.39952	0.28528	0.19671	0.33067	0.2963	-0.05142	0.44596	-0.285	1.14774	-0.09121	0.81536
-0.185	0.33535	0.22162	0.53074	0.28623	0.22425	0.32981	0.12687	-0.0511	0.44902	-0.2875	1.27553	-0.09071	0.84543
-0.184	0.26186	0.22042	0.45492	0.28717	0.29006	0.32895	0.06811	-0.05078	0.47568	-0.29	1.19849	-0.09021	0.86339
-0.183	0.18323	0.21922	0.47762	0.28811	0.10686	0.32809	0.01329	-0.05046	0.50235	-0.2925	1.2276	-0.08971	0.88135
-0.182	0.10459	0.21802	0.57567	0.28906	0.27185	0.32723	0.12628	-0.05014	0.49879	-0.295	1.27368	-0.0892	0.9054
-0.181	0.08733	0.21682	0.49327	0.29	0.15586	0.32638	0.10241	-0.04982	0.49122	-0.2975	1.08448	-0.0887	0.96799
-0.18	0.07342	0.21562	0.60613			0.32552	0.3035	-0.0495	0.49536	-0.3	1.05266	-0.0882	1.03058
-0.179	0.05778	0.21441	0.44765			0.32466	0.13414	-0.04918	0.50412	-0.3025	1.32461	-0.0877	1.09317
-0.178	0.02285	0.21321	0.58941			0.3238	0.19763	-0.04886	0.51377	-0.305	1.42555	-0.08719	1.06856
-0.177	-0.01208	0.21201	0.56169			0.32294	0.05651	-0.04854	0.52955	-0.3075	1.17946	-0.08669	1.03349
-0.176	-0.03634	0.21081	0.4203			0.32209	0.0237	-0.04822	0.54351	-0.31	1.20288	-0.08619	0.99841
-0.175	-0.02229	0.20961	0.36198			0.32123	0.09846	-0.0479	0.54205	-0.3125	1.3462	-0.08569	0.97811
-0.174	-0.00824	0.20841	0.49988			0.32037	0.11879	-0.04758	0.54008	-0.315	1.14639	-0.08518	0.96579
-0.173	-0.00829	0.20721	0.38738			0.31951	0.14408	-0.04726	0.56639	-0.3175	1.26844	-0.08468	0.95347
-0.172	-0.03428	0.20601	0.34713			0.31866	0.11902	-0.04694	0.60217	-0.32	1.26553	-0.08418	0.9759
-0.171	-0.06028	0.20481	0.45831			0.3178	0.07743	-0.04662	0.63531	-0.3225	1.22705	-0.08368	1.04921
-0.17	-0.07366	0.2036	0.37387			0.31694	0.14048	-0.0463	0.65822	-0.325	1.20387	-0.08317	1.12252
-0.169	-0.07376	0.2024	0.39064			0.31608	0.1797	-0.04598	0.66973	-0.3275	1.34263	-0.08267	1.18137
-0.168	-0.07385	0.2012	0.47489			0.31523	0.17658	-0.04566	0.67957	-0.33	1.26848	-0.08217	1.1656
-0.167	-0.06071	0.2	0.30616			0.31437	0.17888	-0.04534	0.69506	-0.3325	1.17125	-0.08167	1.14983
-0.166	-0.03952	0.1988	0.45835			0.31351	0.15404	-0.04502	0.71058	-0.335	1.17278	-0.08116	1.13406
-0.165	-0.01834	0.1976	0.39433			0.31265	0.11078	-0.04469	0.71737	-0.3375	1.27543	-0.08066	1.20452
-0.164	-0.02589	0.1964	0.36345			0.31179	0.17489	-0.04437	0.71997	-0.34	1.15817	-0.08016	1.2826
-0.163	-0.04272	0.19519	0.45574			0.31094	0.15218	-0.04405	0.73906	-0.3425	1.00007	-0.07966	1.36067
-0.162	-0.05954	0.19399	0.41178			0.31008	0.18713	-0.04373	0.76656	-0.345	1.16558	-0.07915	1.45835
-0.161	-0.04298	0.19279	0.48659			0.30922	0.17433	-0.04341	0.7814	-0.3475	0.99332	-0.07865	1.56545
-0.16	-0.02234	0.19159	0.37247			0.30836	0.16547	-0.04309	0.78299	-0.35	0.90826	-0.07815	1.67255
-0.159	-0.00269	0.19039	0.47239			0.3075	0.1499	-0.04277	0.78776	-0.3525	1.18853	-0.07765	1.71206
-0.158	-0.02022	0.18919	0.37194			0.30665	0.0919	-0.04245	0.79809	-0.355	1.08731	-0.07714	1.66262
-0.157	-0.03776	0.18799	0.44044			0.30579	0.0795	-0.04213	0.80749	-0.3575	1.05244	-0.07664	1.61319
-0.156	-0.0483	0.18679	0.48474			0.30493	0.17693	-0.04181	0.82319	-0.36	1.11542	-0.07614	1.54493
-0.155	-0.02211	0.18559	0.33091			0.30407	0.19248	-0.04149	0.84786	-0.3625	1.06441	-0.07564	1.39555
-0.154	0.00409	0.18438	0.42048			0.30322	0.10492	-0.04117	0.86825	-0.365	1.296	-0.07513	1.24617
-0.153	0.01524	0.18318	0.50855			0.30236	0.16563	-0.04085	0.87892	-0.3675	0.34138	-0.07463	1.0968
-0.152	-0.00957	0.18198	0.55845			0.3015	0.10308	-0.04053	0.89496	-0.37	0.37451	-0.07413	1.07544
-0.151	-0.03438	0.18078	0.57823			0.30064	0.15276	-0.04021	0.94884	-0.3725	0.28254	-0.07363	1.06157
-0.15	-0.05526	0.17958	0.56616			0.29979	0.22092	-0.03989	1.00271	-0.375	0.3737	-0.07312	1.04769
-0.149	-0.07095	0.17838	0.54768			0.29893	0.13443	-0.03957	1.03161	-0.3775	0.47154	-0.07262	1.20001
-0.148	-0.08664	0.17718	0.56241			0.29807	0.15513	-0.03925	1.05851	-0.38	0.50355	-0.07212	1.42311
-0.147	-0.0956	0.17598	0.55532			0.29721	0.15784	-0.03893	1.07534	-0.3825	0.46134	-0.07162	1.64622
-0.146	-0.09934	0.17478	0.56276			0.29636	0.18152	-0.03861	1.08768	-0.385	0.62945	-0.07111	1.85638
-0.145	-0.10309	0.17357	0.59208			0.2955	0.20613	-0.03829	1.10243	-0.3875	0.43147	-0.07061	2.05121
-0.144	-0.11662	0.17237	0.56127			0.29464	0.19621	-0.03797	1.11362	-0.39	0.39378	-0.07011	2.24604
-0.143	-0.13437	0.17117	0.55845			0.29378	0.14799	-0.03765	1.12329	-0.3925	0.54226	-0.06961	2.36185
-0.142	-0.15212	0.16997	0.64477			0.29292	0.20355	-0.03733	1.13128	-0.395	0.48848	-0.0691	2.18791
-0.141	-0.11517	0.16877	0.54494			0.29207	0.22209	-0.03701	1.13955	-0.3975	0.57342	-0.0686	2.01397
-0.14	-0.06733	0.16757	0.72472			0.29121	0.15976	-0.03669	1.15247	-0.4	0.63521	-0.0681	1.84003
-0.139	-0.0195	0.16637	0.65904			0.29035	0.15005	-0.03637	1.16829	-0.4025	0.54936	-0.0676	1.54225
-0.138	-0.0397	0.16516	0.83325			0.28949	0.10662	-0.03605	1.19389	-0.405	0.55523	-0.06709	1.24074
-0.137	-0.06215	0.16396	0.80601			0.28863	0.25857	-0.03573	1.2292	-0.4075	0.49442	-0.06659	0.93923
-0.136	-0.08055	0.16276	0.83083			0.28778	0.15589	-0.03541	1.27169	-0.41	0.59852	-0.06609	0.73194
-0.135	-0.06373	0.16156	0.81343			0.28692	0.20178	-0.03509	1.31922	-0.4125	0.69609	-0.06559	0.55999
-0.134	-0.0469	0.16036	0.842			0.28606	0.17547	-0.03476	1.3706	-0.415	0.58484	-0.06508	0.38803
-0.133	-0.03098	0.15916	0.97253			0.2852	0.24435	-0.03444	1.42558	-0.4175	0.67513	-0.06458	0.29595
-0.132	-0.01797	0.15796	0.78017			0.28435	0.11588	-0.03412	1.48212	-0.42	0.65185	-0.06408	0.2891
-0.131	-0.00496	0.15676	0.92911			0.28349	0.1062	-0.0338	1.5474	-0.4225	0.52353	-0.06358	0.28224
-0.13	-0.00944	0.15556	1.00089			0.28263	0.12842	-0.03348	1.61942	-0.425	0.66267	-0.06307	0.27549
-0.129	-0.04346	0.15435	1.01732			0.28177	0.25468	-0.03316	1.69876	-0.4275	0.59579	-0.06257	0.26905
-0.128	-0.07749	0.15315	1.02507			0.28092	0.17796	-0.03284	1.76056	-0.43	0.61724	-0.06207	0.26261
-0.127	-0.09128	0.15195	1.0235			0.28006	0.15421	-0.03252	1.78476	-0.4325	0.53791	-0.06157	0.25617
-0.126	-0.0854	0.15075	1.04548			0.2792	0.14627	-0.0322	1.7854	-0.435	0.72464	-0.06106	0.25279
-0.125	-0.07952	0.14955	0.99926			0.27834	0.0633	-0.03188	1.73794	-0.4375	0.62753	-0.06056	0.24941
-0.124	-0.07247	0.14835	1.05259			0.27748	0.12038	-0.03156	1.67164	-0.44	0.62668	-0.06006	0.24604
-0.123	-0.06477	0.14715	1.02972			0.27663	0.26369	-0.03124	1.57548	-0.4425	0.66285	-0.05956	0.23897
-0.122	-0.05707	0.14595	1.08009			0.27577	0.17643	-0.03092	1.46804	-0.445	0.80643	-0.05905	0.23069
-0.121	-0.08486	0.14475	1.05758			0.27491	0.11566	-0.0306	1.36428	-0.4475	0.54416	-0.05855	0.2224
-0.12	-0.12289	0.14354	1.09348			0.27405	0.13956	-0.03028	1.2495	-0.45	0.61977	-0.05805	0.22805
-0.119	-0.16093	0.14234	1.06393			0.27319	0.15446	-0.02996	1.13804	-0.4525	0.65381	-0.05755	0.24709
-0.118	-0.10602	0.14114	0.95201			0.27234	0.04967	-0.02964	1.02994	-0.455	0.50065	-0.05704	0.26613
-0.117	-0.04203	0.13994	0.99613			0.27148	0.05295	-0.02932	0.92489	-0.4575	0.62479	-0.05654	0.28068
-0.116	0.01924	0.13874	1.0466			0.27062	0.20113	-0.029	0.90177	-0.46	0.70381	-0.05604	0.28285
-0.115	0.02409	0.13754	0.8738			0.26976	0.28131	-0.02868	0.88665	-0.4625	0.72496	-0.05554	0.28502
-0.114	0.02894	0.13634	1.01159			0.26891	0.2268	-0.02836	0.98024	-0.465	0.6993	-0.05503	0.28668
-0.113	0.0172	0.13513	0.87997			0.26805	0.119	-0.02804	1.1254	-0.4675	0.67727	-0.05453	0.26685
-0.112	-0.06955	0.13393	0.72299			0.26719	0.12862	-0.02772	1.36701	-0.47	0.74584	-0.05403	0.24702
-0.111	-0.1563	0.13273	0.74934			0.26633	0.04712	-0.0274	1.747	-0.4725	0.63228	-0.05353	0.22719
-0.11	-0.20024	0.13153	0.65224			0.26548	0.20246	-0.02708	2.11796	-0.475	0.69263	-0.05302	0.22892
-0.109	-0.15107	0.13033	0.64606			0.26462	0.15694	-0.02676	2.39721	-0.4775	0.74205	-0.05252	0.23676
-0.108	-0.10191	0.12913	0.65363			0.26376	0.13135	-0.02644	2.67517	-0.48	0.8528	-0.05202	0.2446
-0.107	-0.07932	0.12793	0.60416			0.2629	0.24804	-0.02612	2.83286	-0.4825	0.72233	-0.05152	0.24936
-0.106	-0.08923	0.12673	0.63319			0.26204	0.17768	-0.0258	2.95178	-0.485	0.73265	-0.05101	0.25146
-0.105	-0.09913	0.12553	0.51932			0.26119	0.14215	-0.02548	2.92909	-0.4875	0.73674	-0.05051	0.25357
-0.104	-0.1098	0.12432	0.55771			0.26033	0.14878	-0.02516	2.81743	-0.49	0.8352	-0.05001	0.26102
-0.103	-0.12103	0.12312	0.46919			0.25947	0.24573	-0.02483	2.59882	-0.4925	0.76448	-0.04951	0.28144
-0.102	-0.13225	0.12192	0.55572			0.25861	0.14198	-0.02451	2.25073	-0.495	0.78124	-0.049	0.30186
-0.101	-0.14424	0.12072	0.60655			0.25776	0.231	-0.02419	1.87553	-0.4975	0.7788	-0.0485	0.32001
-0.1	-0.15654	0.11952	0.45182			0.2569	0.26451	-0.02387	1.49509	-0.5	0.78053	-0.048	0.29397
-0.099	-0.16883	0.11832	0.63345			0.25604	0.1609	-0.02355	1.14075			-0.0475	0.26793
-0.098	-0.13226	0.11712	0.50066			0.25518	0.22404	-0.02323	0.83389			-0.04699	0.24189
-0.097	-0.08734	0.11592	0.57848			0.25432	0.15476	-0.02291	0.58097			-0.04649	0.23174
-0.096	-0.04241	0.11472	0.64433			0.25347	0.1852	-0.02259	0.43393			-0.04599	0.22543
-0.095	-0.04853	0.11351	0.57452			0.25261	0.26535	-0.02227	0.32081			-0.04549	0.21912
-0.094	-0.05524	0.11231	0.65878			0.25175	0.29576	-0.02195	0.2591			-0.04498	0.21721
-0.093	-0.0562	0.11111	0.53673			0.25089	0.17951	-0.02163	0.21542			-0.04448	0.21873
-0.092	-0.01621	0.10991	0.6457			0.25004	0.15627	-0.02131	0.18492			-0.04398	0.22024
-0.091	0.02378	0.10871	0.6466			0.24918	0.15871	-0.02099	0.15884			-0.04348	0.22357
-0.09	0.03881	0.10751	0.61798			0.24832	0.25998	-0.02067	0.13863			-0.04297	0.23075
-0.089	-0.018	0.10631	0.65037			0.24746	0.1591	-0.02035	0.12753			-0.04247	0.23794
-0.088	-0.0748	0.10511	0.58864			0.2466	0.27046	-0.02003	0.12737			-0.04197	0.24487
-0.087	-0.10605	0.1039	0.67664			0.24575	0.13997	-0.01971	0.12711			-0.04147	0.24864
-0.086	-0.09774	0.1027	0.72079			0.24489	0.25059	-0.01939	0.12599			-0.04096	0.25242
-0.085	-0.08943	0.1015	0.71587			0.24403	0.19906	-0.01907	0.12776			-0.04046	0.25619
-0.084	-0.09921	0.1003	0.76891			0.24317	0.20787	-0.01875	0.12856			-0.03996	0.24443
-0.083	-0.12521	0.0991	0.66403			0.24232	0.23786	-0.01843	0.12186			-0.03946	0.22952
-0.082	-0.15121	0.0979	0.80499			0.24146	0.10485	-0.01811	0.11459			-0.03895	0.21461
-0.081	-0.13428	0.0967	0.78292			0.2406	0.16091	-0.01779	0.10919			-0.03845	0.20707
-0.08	-0.09542	0.0955	0.80637			0.23974	0.15606	-0.01747	0.10368			-0.03795	0.20468
-0.079	-0.05655	0.09429	0.87708			0.23888	0.24414	-0.01715	0.09603			-0.03745	0.2023
-0.078	-0.03139	0.09309	0.80166			0.23803	0.10767	-0.01683	0.08583			-0.03694	0.20716
-0.077	-0.00972	0.09189	0.88853			0.23717	0.18046	-0.01651	0.08041			-0.03644	0.22585
-0.076	0.01194	0.09069	0.87511			0.23631	0.23386	-0.01619	0.09872			-0.03594	0.24453
-0.075	0.00558	0.08949	0.92375			0.23545	0.19391	-0.01587	0.11694			-0.03544	0.26183
-0.074	-0.00285	0.08829	0.88613			0.2346	0.17802	-0.01555	0.10373			-0.03493	0.26678
-0.073	-0.01108	0.08709	1.04068			0.23374	0.23436	-0.01523	0.08672			-0.03443	0.27173
-0.072	-0.01642	0.08589	1.02022			0.23288	0.14581	-0.0149	0.08244			-0.03393	0.27667
-0.071	-0.02177	0.08468	0.97489			0.23202	0.1521	-0.01458	0.08397			-0.03343	0.26529
-0.07	-0.02186	0.08348	1.09184			0.23116	0.16988	-0.01426	0.07654			-0.03292	0.25118
-0.069	-0.00101	0.08228	1.15964			0.23031	0.08967	-0.01394	0.06561			-0.03242	0.23707
-0.068	0.01984	0.08108	1.22547			0.22945	0.09573	-0.01362	0.0637			-0.03192	0.24051
-0.067	0.02222	0.07988	1.19231			0.22859	0.27508	-0.0133	0.08169			-0.03142	0.25499
-0.066	-0.01206	0.07868	1.17099			0.22773	0.14446	-0.01298	0.09745			-0.03091	0.26947
-0.065	-0.04633	0.07748	1.13758			0.22688	0.16088	-0.01266	0.08754			-0.03041	0.29502
-0.064	-0.06609	0.07628	1.15261			0.22602	0.08585	-0.01234	0.06686			-0.02991	0.33944
-0.063	-0.06949	0.07508	1.1456			0.22516	0.27298	-0.01202	0.06915			-0.02941	0.38385
-0.062	-0.07289	0.07387	1.15089			0.2243	0.22282	-0.0117	0.08088			-0.0289	0.42001
-0.061	-0.06662	0.07267	1.25076			0.22345	0.20442	-0.01138	0.09425			-0.0284	0.39915
-0.06	-0.05403	0.07147	1.18665			0.22259	0.18054	-0.01106	0.10717			-0.0279	0.3783
-0.059	-0.04145	0.07027	1.19694			0.22173	0.3335	-0.01074	0.0976			-0.0274	0.35745
-0.058	-0.0579	0.06907	1.19044			0.22087	0.25135	-0.01042	0.07346			-0.02689	0.36085
-0.057	-0.08459	0.06787	1.14005			0.22001	0.13024	-0.0101	0.05975			-0.02639	0.36746
-0.056	-0.11128	0.06667	0.9793			0.21916	0.17439	-0.00978	0.06043			-0.02589	0.37407
-0.055	-0.09154	0.06547	0.74775			0.2183	0.17684	-0.00946	0.05413			-0.02539	0.37509
-0.054	-0.0651	0.06426	0.51523			0.21744	0.15329	-0.00914	0.0546			-0.02488	0.37296
-0.053	-0.03889	0.06306	0.8052			0.21658	0.17526	-0.00882	0.06154			-0.02438	0.37084
-0.052	-0.03891	0.06186	1.01941			0.21573	0.18044	-0.0085	0.06001			-0.02388	0.36964
-0.051	-0.03894	0.06066	0.9725			0.21487	0.16243	-0.00818	0.05902			-0.02338	0.36986
-0.05	-0.03863	0.05946	0.64489			0.21401	0.19114	-0.00786	0.06575			-0.02287	0.37009
-0.049	-0.03634	0.05826	0.32193			0.21315	0.19164	-0.00754	0.07403			-0.02237	0.37349
-0.048	-0.03405	0.05706	0.18178			0.21229	0.18381	-0.00722	0.08076			-0.02187	0.39456
-0.047	-0.0365	0.05586	0.09502			0.21144	0.26523	-0.0069	0.08873			-0.02137	0.41564
-0.046	-0.05129	0.05465	0.13007			0.21058	0.248	-0.00658	0.09479			-0.02086	0.43672
-0.045	-0.06609	0.05345	0.07353			0.20972	0.23991	-0.00626	0.09757			-0.02036	0.45726
-0.044	-0.08358	0.05225	0.12782			0.20886	0.15304	-0.00594	0.0973			-0.01986	0.47774
-0.043	-0.1049	0.05105	0.13198			0.20801	0.24408	-0.00562	0.08434			-0.01936	0.49823
-0.042	-0.12623	0.04985	0.14882			0.20715	0.18554	-0.0053	0.07137			-0.01885	0.50419
-0.041	-0.14335	0.04865	0.10388			0.20629	0.30433	-0.00497	0.0802			-0.01835	0.50284
-0.04	-0.15699	0.04745	0.13893			0.20543	0.2677	-0.00465	0.09116			-0.01785	0.5015
-0.039	-0.17063	0.04625	0.12255			0.20457	0.22649	-0.00433	0.09214			-0.01735	0.49606
-0.038	-0.14804	0.04505	0.11161			0.20372	0.24933	-0.00401	0.08763			-0.01684	0.48501
-0.037	-0.10855	0.04384	0.1493			0.20286	0.09464	-0.00369	0.08598			-0.01634	0.47396
-0.036	-0.06906	0.04264	0.1822			0.202	0.27584	-0.00337	0.09001			-0.01584	0.45798
-0.035	-0.06049	0.04144	0.12852			0.20114	0.18018	-0.00305	0.09084			-0.01534	0.41931
-0.034	-0.05887	0.04024	0.19194			0.20029	0.25247	-0.00273	0.08138			-0.01483	0.38065
-0.033	-0.05724	0.03904	0.23603			0.19943	0.2369	-0.00241	0.07218			-0.01433	0.34199
-0.032	-0.0535	0.03784	0.19707			0.19857	0.26937	-0.00209	0.07042			-0.01383	0.41243
-0.031	-0.04966	0.03664	0.07364			0.19771	0.17225	-0.00177	0.06895			-0.01333	0.49044
-0.03	-0.04813	0.03544	0.16922			0.19686	0.17396	-0.00145	0.06627			-0.01282	0.56846
-0.029	-0.07129	0.03423	0.18875			0.196	0.24152	-0.00113	0.07015			-0.01232	0.65667
-0.028	-0.09446	0.03303	0.0449			0.19514	0.30495	-0.000810811	0.07636			-0.01182	0.74943
-0.027	-0.1135	0.03183	0.12768			0.19428	0.22111	-0.00049049	0.0773			-0.01132	0.84219
-0.026	-0.11796	0.03063	0.13176			0.19342	0.25201	-0.00017017	0.07432			-0.01081	0.87383
-0.025	-0.12243	0.02943	0.17667			0.19257	0.23265	0.00015015	0.07263			-0.01031	0.83017
-0.024	-0.11467	0.02823	0.09454			0.19171	0.1584	0.00047047	0.07284			-0.00981	0.78652
-0.023	-0.08474	0.02703	0.09724			0.19085	0.22821	0.000790791	0.06887			-0.00931	0.72043
-0.022	-0.05481	0.02583	0.06715			0.18999	0.18433	0.00111	0.0612			-0.0088	0.56712
-0.021	-0.04785	0.02462	0.11878			0.18914	0.18601	0.00143	0.06334			-0.0083	0.41382
-0.02	-0.06479	0.02342	0.10825			0.18828	0.23143	0.00175	0.06398			-0.0078	0.26051
-0.019	-0.08173	0.02222	0.14595			0.18742	0.25508	0.00207	0.05481			-0.0073	0.21758
-0.018	-0.06757	0.02102	0.12889			0.18656	0.2303	0.00239	0.05136			-0.00679	0.17913
-0.017	-0.03473	0.01982	0.10938			0.1857	0.19761	0.00271	0.0703			-0.00629	0.14068
-0.016	-0.00189	0.01862	0.13928			0.18485	0.20296	0.00303	0.09258			-0.00579	0.10972
-0.015	-0.02593	0.01742	0.06945			0.18399	0.17441	0.00335	0.0825			-0.00529	0.08172
-0.014	-0.06801	0.01622	0.11522			0.18313	0.13731	0.00367	0.0633			-0.00478	0.05371
-0.013	-0.11009	0.01502	0.07606			0.18227	0.22557	0.00399	0.05897			-0.00428	0.04218
-0.012	-0.08218	0.01381	0.1442			0.18141	0.28137	0.00431	0.06979			-0.00378	0.04893
-0.011	-0.04596	0.01261	0.07124			0.18056	0.18097	0.00463	0.07744			-0.00328	0.05567
-0.01	-0.01186	0.01141	0.14123			0.1797	0.24269	0.00495	0.07485			-0.00277	0.05967
-0.009	-0.0495	0.01021	0.14818			0.17884	0.26619	0.00528	0.07227			-0.00227	0.0545
-0.008	-0.08713	0.00901	0.08982			0.17798	0.2521	0.0056	0.0712			-0.00177	0.04932
-0.007	-0.11428	0.00781	0.14692			0.17713	0.14296	0.00592	0.07025			-0.00127	0.04415
-0.006	-0.0877	0.00661	0.04264			0.17627	0.18628	0.00624	0.06444			-0.000763764	0.04958
-0.005	-0.06112	0.00541	0.07809			0.17541	0.12812	0.00656	0.0557			-0.000261261	0.05516
-0.004	-0.04973	0.0042	0.08486			0.17455	0.27614	0.00688	0.05599			0.000241241	0.06073
-0.003	-0.07412	0.003	0.17396			0.1737	0.33325	0.0072	0.06841			0.000743744	0.04503
-0.002	-0.09852	0.0018	0.1891			0.17284	0.32274	0.00752	0.07793			0.00125	0.02198
-0.001	-0.11083	0.000600601	0.06647			0.17198	0.15097	0.00784	0.08121			0.00175	-0.00106
0	-0.1073	-0.000600601	0.09365			0.17112	0.322	0.00816	0.08405			0.00225	0.00192
0.001	-0.10377	-0.0018	0.12221			0.17026	0.2505	0.00848	0.08171			0.00275	0.03093
0.002	-0.1087	-0.003	0.10537			0.16941	0.26994	0.0088	0.07653			0.00326	0.05995
0.003	-0.12009	-0.0042	0.14478			0.16855	0.18619	0.00912	0.07331			0.00376	0.07733
0.004	-0.13148	-0.00541	0.13936			0.16769	0.26934	0.00944	0.07893			0.00426	0.06103
0.005	-0.09527	-0.00661	0.06941			0.16683	0.25728	0.00976	0.08769			0.00476	0.04472
0.006	-0.03886	-0.00781	0.03893			0.16598	0.2372	0.01008	0.08526			0.00527	0.0287
0.007	0.01755	-0.00901	0.17349			0.16512	0.14565	0.0104	0.07283			0.00577	0.03458
0.008	-0.00336	-0.01021	0.09415			0.16426	0.23154	0.01072	0.06152			0.00627	0.04045
0.009	-0.03936	-0.01141	0.04812			0.1634	0.24088	0.01104	0.06716			0.00677	0.04633
0.01	-0.07536	-0.01261	0.12359			0.16255	0.24881	0.01136	0.08887			0.00728	0.0503
0.011	-0.09148	-0.01381	0.05425			0.16169	0.24978	0.01168	0.09916			0.00778	0.0537
0.012	-0.10701	-0.01502	0.14288			0.16083	0.22534	0.012	0.08933			0.00828	0.0571
0.013	-0.12256	-0.01622	0.07061			0.15997	0.21558	0.01232	0.08046			0.00878	0.05729
0.014	-0.13827	-0.01742	0.13259			0.15911	0.22078	0.01264	0.0793			0.00929	0.05459
0.015	-0.15398	-0.01862	0.17421			0.15826	0.27036	0.01296	0.08243			0.00979	0.0519
0.016	-0.14693	-0.01982	0.16433			0.1574	0.17732	0.01328	0.08855			0.01029	0.04947
0.017	-0.06809	-0.02102	0.19506			0.15654	0.17715	0.0136	0.09201			0.01079	0.04774
0.018	0.01075	-0.02222	0.08859			0.15568	0.15413	0.01392	0.07277			0.0113	0.046
0.019	0.05566	-0.02342	0.04645			0.15482	0.14547	0.01424	0.05231			0.0118	0.04506
0.02	0.04411	-0.02462	0.09154			0.15397	0.16277	0.01456	0.05107			0.0123	0.06374
0.021	0.03256	-0.02583	0.11532			0.15311	0.2271	0.01488	0.07235			0.0128	0.08243
0.022	0.000392906	-0.02703	0.24845			0.15225	0.1436	0.01521	0.09311			0.01331	0.10111
0.023	-0.05157	-0.02823	0.08062			0.15139	0.14114	0.01553	0.08326			0.01381	0.10807
0.024	-0.10354	-0.02943	0.14202			0.15054	0.13896	0.01585	0.07294			0.01431	0.11203
0.025	-0.10329	-0.03063	0.1015			0.14968	0.18472	0.01617	0.07835			0.01481	0.11598
0.026	-0.07427	-0.03183	0.10711			0.14882	0.22546	0.01649	0.08589			0.01532	0.15557
0.027	-0.04525	-0.03303	0.0552			0.14796	0.25597	0.01681	0.08405			0.01582	0.2241
0.028	-0.05691	-0.03423	0.08375			0.1471	0.18032	0.01713	0.07881			0.01632	0.29263
0.029	-0.08008	-0.03544	0.11166			0.14625	0.18663	0.01745	0.07756			0.01682	0.37565
0.03	-0.10325	-0.03664	0.09358			0.14539	0.23198	0.01777	0.07893			0.01733	0.49115
0.031	-0.11565	-0.03784	0.11968			0.14453	0.20599	0.01809	0.08023			0.01783	0.60665
0.032	-0.12704	-0.03904	0.19032			0.14367	0.23168	0.01841	0.07781			0.01833	0.71633
0.033	-0.13614	-0.04024	0.16497			0.14282	0.23597	0.01873	0.07454			0.01883	0.74218
0.034	-0.10066	-0.04144	0.19562			0.14196	0.21528	0.01905	0.07388			0.01934	0.76802
0.035	-0.06517	-0.04264	0.11939			0.1411	0.22046	0.01937	0.07797			0.01984	0.79387
0.036	-0.03539	-0.04384	0.18147			0.14024	0.32181	0.01969	0.0826			0.02034	0.73165
0.037	-0.03097	-0.04505	0.23573			0.13938	0.23749	0.02001	0.08531			0.02084	0.65029
0.038	-0.02656	-0.04625	0.29357			0.13853	0.25329	0.02033	0.0867			0.02135	0.56892
0.039	-0.02718	-0.04745	0.78211			0.13767	0.34229	0.02065	0.07784			0.02185	0.49145
0.04	-0.03861	-0.04865	1.20388			0.13681	0.29905	0.02097	0.07219			0.02235	0.41683
0.041	-0.05005	-0.04985	1.16228			0.13595	0.18739	0.02129	0.08088			0.02285	0.34221
0.042	-0.05476	-0.05105	0.78481			0.1351	0.29653	0.02161	0.09443			0.02336	0.29782
0.043	-0.05134	-0.05225	0.6057			0.13424	0.29967	0.02193	0.09836			0.02386	0.31361
0.044	-0.04792	-0.05345	0.95333			0.13338	0.25895	0.02225	0.09069			0.02436	0.3294
0.045	-0.04278	-0.05465	1.1349			0.13252	0.33434	0.02257	0.08138			0.02486	0.34791
0.046	-0.03643	-0.05586	1.36427			0.13167	0.25522	0.02289	0.07756			0.02537	0.39364
0.047	-0.03008	-0.05706	1.32359			0.13081	0.37781	0.02321	0.09277			0.02587	0.43936
0.048	-0.04566	-0.05826	1.27477			0.12995	0.38703	0.02353	0.10378			0.02637	0.48509
0.049	-0.06968	-0.05946	1.4252			0.12909	0.28123	0.02385	0.0975			0.02687	0.49924
0.05	-0.0937	-0.06066	1.31245			0.12823	0.26902	0.02417	0.09034			0.02738	0.50769
0.051	-0.06751	-0.06186	1.34741			0.12738	0.37525	0.02449	0.10248			0.02788	0.51615
0.052	-0.03292	-0.06306	1.32689			0.12652	0.29678	0.02481	0.11557			0.02838	0.50988
0.053	0.00166	-0.06426	1.26468			0.12566	0.34192	0.02514	0.11545			0.02888	0.49395
0.054	0.01519	-0.06547	1.29372			0.1248	0.34601	0.02546	0.11539			0.02939	0.47802
0.055	0.02853	-0.06667	1.26358			0.12395	0.22852	0.02578	0.12398			0.02989	0.46899
0.056	0.04193	-0.06787	1.31222			0.12309	0.31087	0.0261	0.13895			0.03039	0.47222
0.057	0.05567	-0.06907	1.27268			0.12223	0.40123	0.02642	0.15133			0.03089	0.47544
0.058	0.06941	-0.07027	1.16255			0.12137	0.40691	0.02674	0.15646			0.0314	0.47424
0.059	0.05948	-0.07147	1.21771			0.12052	0.43201	0.02706	0.16269			0.0319	0.43966
0.06	-0.01756	-0.07267	1.11256			0.11966	0.45359	0.02738	0.18169			0.0324	0.40509
0.061	-0.09459	-0.07387	1.17809			0.1188	0.38693	0.0277	0.20407			0.0329	0.37051
0.062	-0.13382	-0.07508	1.10518			0.11794	0.43892	0.02802	0.25807			0.03341	0.3593
0.063	-0.11523	-0.07628	1.01031			0.11708	0.32762	0.02834	0.34715			0.03391	0.35149
0.064	-0.09664	-0.07748	0.91322			0.11623	0.33907	0.02866	0.45882			0.03441	0.34367
0.065	-0.09258	-0.07868	0.95486			0.11537	0.39669	0.02898	0.67709			0.03491	0.33941
0.066	-0.1014	-0.07988	0.8986			0.11451	0.33029	0.0293	0.90668			0.03542	0.33723
0.067	-0.11023	-0.08108	0.83377			0.11365	0.38503	0.02962	1.26497			0.03592	0.33504
0.068	-0.09921	-0.08228	0.78026			0.1128	0.41872	0.02994	1.63444			0.03642	0.32913
0.069	-0.07819	-0.08348	0.80152			0.11194	0.42238	0.03026	2.0106			0.03692	0.31727
0.07	-0.05717	-0.08468	0.76298			0.11108	0.37625	0.03058	2.38459			0.03743	0.30542
0.071	-0.05624	-0.08589	0.73961			0.11022	0.46931	0.0309	2.69344			0.03793	0.29419
0.072	-0.06034	-0.08709	0.82143			0.10936	0.55351	0.03122	2.88232			0.03843	0.28673
0.073	-0.06445	-0.08829	0.72221			0.10851	0.54586	0.03154	2.99291			0.03893	0.27927
0.074	-0.05818	-0.08949	0.62799			0.10765	0.50502	0.03186	2.91921			0.03944	0.2718
0.075	-0.05118	-0.09069	0.62435			0.10679	0.54054	0.03218	2.75289			0.03994	0.27062
0.076	-0.04369	-0.09189	0.58436			0.10593	0.59699	0.0325	2.47655			0.04044	0.27013
0.077	-0.02968	-0.09309	0.62951			0.10508	0.61562	0.03282	2.16779			0.04094	0.26965
0.078	-0.01566	-0.09429	0.59594			0.10422	0.62597	0.03314	1.80583			0.04145	0.26368
0.079	-0.00686	-0.0955	0.54495			0.10336	0.68565	0.03346	1.47635			0.04195	0.25482
0.08	-0.01851	-0.0967	0.52259			0.1025	0.65961	0.03378	1.2144			0.04245	0.24597
0.081	-0.03015	-0.0979	0.53191			0.10164	0.72564	0.0341	1.00278			0.04295	0.24373
0.082	-0.02784	-0.0991	0.6375			0.10079	0.78542	0.03442	0.89363			0.04346	0.25092
0.083	0.00178	-0.1003	0.56771			0.09993	0.74645	0.03474	0.83274			0.04396	0.25811
0.084	0.0314	-0.1015	0.55103			0.09907	0.71422	0.03507	0.84134			0.04446	0.2646
0.085	0.00997	-0.1027	0.52226			0.09821	0.67312	0.03539	0.88242			0.04496	0.2677
0.086	-0.0684	-0.1039	0.55813			0.09736	0.69492	0.03571	0.96582			0.04547	0.27081
0.087	-0.14677	-0.10511	0.47945			0.0965	0.68313	0.03603	1.0689			0.04597	0.27391
0.088	-0.13799	-0.10631	0.53072			0.09564	0.66538	0.03635	1.17512			0.04647	0.25556
0.089	-0.07288	-0.10751	0.60944			0.09478	0.74264	0.03667	1.30899			0.04697	0.23549
0.09	-0.00778	-0.10871	0.55328			0.09392	0.83168	0.03699	1.43562			0.04748	0.21541
0.091	-0.0134	-0.10991	0.51806			0.09307	0.82263	0.03731	1.50974			0.04798	0.21372
0.092	-0.0436	-0.11111	0.64374			0.09221	0.73683	0.03763	1.58042			0.04848	0.2206
0.093	-0.0738	-0.11231	0.6415			0.09135	0.62306	0.03795	1.63118			0.04898	0.22749
0.094	-0.09306	-0.11351	0.70771			0.09049	0.61107	0.03827	1.67057			0.04949	0.22572
0.095	-0.11079	-0.11472	0.75631			0.08964	0.49726	0.03859	1.68219			0.04999	0.21287
0.096	-0.12827	-0.11592	0.68698			0.08878	0.48212	0.03891	1.66585			0.05049	0.20001
0.097	-0.1239	-0.11712	0.76357			0.08792	0.44368	0.03923	1.64113			0.05099	0.18955
0.098	-0.11954	-0.11832	0.7338			0.08706	0.47564	0.03955	1.58483			0.0515	0.18898
0.099	-0.1108	-0.11952	0.66458			0.0862	0.45404	0.03987	1.52781			0.052	0.18841
0.1	-0.07651	-0.12072	0.95342			0.08535	0.43379	0.04019	1.45476			0.0525	0.18783
0.101	-0.04222	-0.12192	0.82301			0.08449	0.4117	0.04051	1.38004			0.053	0.18503
0.102	-0.01612	-0.12312	0.98275			0.08363	0.38982	0.04083	1.32547			0.05351	0.18211
0.103	-0.01099	-0.12432	1.11917			0.08277	0.48005	0.04115	1.28384			0.05401	0.17919
0.104	-0.00586	-0.12553	1.21527			0.08192	0.43628	0.04147	1.24486			0.05451	0.20413
0.105	-0.0048	-0.12673	1.18115			0.08106	0.41411	0.04179	1.19967			0.05501	0.24056
0.106	-0.00945	-0.12793	0.99395			0.0802	0.40969	0.04211	1.1553			0.05552	0.277
0.107	-0.0141	-0.12913	1.17585			0.07934	0.35642	0.04243	1.13258			0.05602	0.28426
0.108	-0.03556	-0.13033	1.14406			0.07848	0.29084	0.04275	1.1184			0.05652	0.25786
0.109	-0.07078	-0.13153	1.27121			0.07763	0.3229	0.04307	1.10415			0.05702	0.23145
0.11	-0.106	-0.13273	1.21786			0.07677	0.32174	0.04339	1.08278			0.05753	0.21239
0.111	-0.08773	-0.13393	1.17413			0.07591	0.27886	0.04371	1.07553			0.05803	0.21924
0.112	-0.04486	-0.13513	1.39748			0.07505	0.31222	0.04403	1.08132			0.05853	0.22608
0.113	-0.00199	-0.13634	1.19655			0.0742	0.28534	0.04435	1.06898			0.05903	0.23292
0.114	-0.01397	-0.13754	1.27953			0.07334	0.30489	0.04467	1.04137			0.05954	0.24517
0.115	-0.03807	-0.13874	1.25087			0.07248	0.28738	0.04499	1.01294			0.06004	0.25754
0.116	-0.06217	-0.13994	1.31071			0.07162	0.31134	0.04532	0.98812			0.06054	0.26991
0.117	-0.08053	-0.14114	1.14342			0.07076	0.29873	0.04564	0.96759			0.06104	0.25676
0.118	-0.09861	-0.14234	1.08668			0.06991	0.25447	0.04596	0.94893			0.06155	0.23436
0.119	-0.11537	-0.14354	1.14964			0.06905	0.23263	0.04628	0.92693			0.06205	0.21196
0.12	-0.11857	-0.14475	1.011			0.06819	0.22133	0.0466	0.90163			0.06255	0.20974
0.121	-0.12176	-0.14595	0.99657			0.06733	0.26788	0.04692	0.87587			0.06305	0.2285
0.122	-0.11995	-0.14715	0.96407			0.06648	0.37573	0.04724	0.84833			0.06356	0.24727
0.123	-0.10067	-0.14835	0.92915			0.06562	0.32436	0.04756	0.82577			0.06406	0.2651
0.124	-0.08139	-0.14955	0.96823			0.06476	0.3023	0.04788	0.79942			0.06456	0.28007
0.125	-0.06695	-0.15075	0.97825			0.0639	0.34663	0.0482	0.77064			0.06506	0.29505
0.126	-0.06119	-0.15195	0.81001			0.06305	0.33551	0.04852	0.73127			0.06557	0.30993
0.127	-0.05543	-0.15315	0.76741			0.06219	0.33442	0.04884	0.70157			0.06607	0.29545
0.128	-0.05821	-0.15435	0.86341			0.06133	0.35365	0.04916	0.69165			0.06657	0.28097
0.129	-0.06977	-0.15556	0.87068			0.06047	0.29386	0.04948	0.6945			0.06707	0.26649
0.13	-0.08133	-0.15676	0.80423			0.05961	0.26229	0.0498	0.69586			0.06758	0.29635
0.131	-0.07628	-0.15796	0.69162			0.05876	0.26769	0.05012	0.69285			0.06808	0.34024
0.132	-0.06136	-0.15916	0.63805			0.0579	0.24506	0.05044	0.69005			0.06858	0.38413
0.133	-0.04644	-0.16036	0.68221			0.05704	0.29857	0.05076	0.67161			0.06908	0.5136
0.134	-0.04097	-0.16156	0.74356			0.05618	0.28293	0.05108	0.65114			0.06959	0.72326
0.135	-0.03846	-0.16276	0.58504			0.05533	0.34809	0.0514	0.62649			0.07009	0.93292
0.136	-0.03594	-0.16396	0.61357			0.05447	0.33953	0.05172	0.60321			0.07059	1.19767
0.137	-0.0517	-0.16516	0.59229			0.05361	0.30063	0.05204	0.58448			0.07109	1.60932
0.138	-0.06956	-0.16637	0.54222			0.05275	0.28581	0.05236	0.55923			0.0716	2.02096
0.139	-0.08666	-0.16757	0.46226			0.05189	0.33005	0.05268	0.52953			0.0721	2.42353
0.14	-0.08019	-0.16877	0.48265			0.05104	0.31932	0.053	0.51693			0.0726	2.52453
0.141	-0.07372	-0.16997	0.58923			0.05018	0.2811	0.05332	0.51054			0.0731	2.62553
0.142	-0.06874	-0.17117	0.47706			0.04932	0.32196	0.05364	0.49894			0.07361	2.72653
0.143	-0.07126	-0.17237	0.56717			0.04846	0.39488	0.05396	0.47488			0.07411	2.62192
0.144	-0.07378	-0.17357	0.45068			0.04761	0.34002	0.05428	0.44855			0.07461	2.46122
0.145	-0.07086	-0.17478	0.4216			0.04675	0.39992	0.0546	0.43552			0.07511	2.30053
0.146	-0.05529	-0.17598	0.5625			0.04589	0.43656	0.05492	0.41363			0.07562	2.08687
0.147	-0.03972	-0.17718	0.42618			0.04503	0.37874	0.05525	0.38816			0.07612	1.82849
0.148	-0.02763	-0.17838	0.52526			0.04417	0.51114	0.05557	0.37515			0.07662	1.57011
0.149	-0.02002	-0.17958	0.4273			0.04332	0.49039	0.05589	0.37151			0.07712	1.38747
0.15	-0.01241	-0.18078	0.58171			0.04246	0.47642	0.05621	0.37172			0.07763	1.38267
0.151	-0.00343	-0.18198	0.44561			0.0416	0.49223	0.05653	0.37274			0.07813	1.37786
0.152	0.00659	-0.18318	0.46907			0.04074	0.54542	0.05685	0.36233			0.07863	1.38209
0.153	0.0166	-0.18438	0.51574			0.03989	0.51383	0.05717	0.33671			0.07913	1.54089
0.154	0.02609	-0.18559	0.31874			0.03903	0.58859	0.05749	0.32042			0.07964	1.69969
0.155	0.03535	-0.18679	0.60796			0.03817	0.56908	0.05781	0.32552			0.08014	1.8585
0.156	0.04461	-0.18799	0.53315			0.03731	0.62199	0.05813	0.32527			0.08064	1.94832
0.157	0.03356	-0.18919	0.49591			0.03645	0.75744	0.05845	0.31729			0.08114	2.02213
0.158	0.01865	-0.19039	0.59146			0.0356	0.85249	0.05877	0.30978			0.08165	2.09595
0.159	0.00373	-0.19159	0.50329			0.03474	0.84488	0.05909	0.29392			0.08215	2.13939
0.16	0.03529	-0.19279	0.57891			0.03388	0.79554	0.05941	0.26873			0.08265	2.15976
0.161	0.06808	-0.19399	0.49556			0.03302	0.86282	0.05973	0.25242			0.08315	2.18012
0.162	0.09345	-0.19519	0.52306			0.03217	0.8917	0.06005	0.25269			0.08366	2.17063
0.163	0.0581	-0.1964	0.63565			0.03131	1.0106	0.06037	0.25313			0.08416	2.09907
0.164	0.02275	-0.1976	0.5487			0.03045	0.99707	0.06069	0.24927			0.08466	2.0275
0.165	-0.00603	-0.1988	0.61367			0.02959	1.02287	0.06101	0.24506			0.08516	1.9506
0.166	-0.01448	-0.2	0.61774			0.02873	0.93068	0.06133	0.23459			0.08567	1.81322
0.167	-0.02293	-0.2012	0.5812			0.02788	0.97791	0.06165	0.22413			0.08617	1.67585
0.168	-0.03587	-0.2024	0.5966			0.02702	1.05869	0.06197	0.22919			0.08667	1.53847
0.169	-0.05623	-0.2036	0.63142			0.02616	1.17498	0.06229	0.23747			0.08717	1.48694
0.17	-0.07659	-0.20481	0.70274			0.0253	1.44878	0.06261	0.23532			0.08768	1.45205
0.171	-0.07475	-0.20601	0.66176			0.02445	1.68175	0.06293	0.22299			0.08818	1.41716
0.172	-0.05185	-0.20721	0.74296			0.02359	1.71991	0.06325	0.2211			0.08868	1.40373
0.173	-0.02895	-0.20841	0.64493			0.02273	1.3271	0.06357	0.22099			0.08918	1.40497
0.174	-0.02322	-0.20961	0.72229			0.02187	0.8745	0.06389	0.21228			0.08969	1.40621
0.175	-0.02681	-0.21081	0.67537			0.02101	0.45041	0.06421	0.18668			0.09019	1.40704
0.176	-0.03041	-0.21201	0.67051			0.02016	0.34059	0.06453	0.16879			0.09069	1.40715
0.177	-0.03445	-0.21321	0.82067			0.0193	0.60462	0.06485	0.17539			0.09119	1.40725
0.178	-0.03861	-0.21441	0.71592			0.01844	1.41665	0.06518	0.18225			0.0917	1.40581
0.179	-0.04277	-0.21562	0.71924			0.01758	2.22565	0.0655	0.18315			0.0922	1.39148
0.18	-0.02099	-0.21682	0.62359			0.01673	2.32122	0.06582	0.17598			0.0927	1.37714
0.181	0.00314	-0.21802	0.66198			0.01587	1.44027	0.06614	0.16768			0.0932	1.3628
0.182	0.02414	-0.21922	0.70486			0.01501	0.45952	0.06646	0.15834			0.09371	1.34383
0.183	-0.01207	-0.22042	0.56356			0.01415	0.08657	0.06678	0.15503			0.09421	1.32413
0.184	-0.04828	-0.22162	0.6871			0.0133	-0.06912	0.0671	0.16304			0.09471	1.30443
0.185	-0.07473	-0.22282	0.59965			0.01244	-0.03192	0.06742	0.17456			0.09521	1.25903
0.186	-0.05849	-0.22402	0.58885			0.01158	-0.03375	0.06774	0.17025			0.09572	1.19789
0.187	-0.04225	-0.22522	0.50508			0.01072	-0.06431	0.06806	0.17744			0.09622	1.13675
0.188	-0.03859	-0.22643	0.62161			0.00986	-0.06139	0.06838	0.19908			0.09672	1.08056
0.189	-0.06155	-0.22763	0.63878			0.00901	-0.10395	0.0687	0.21377			0.09722	1.03258
0.19	-0.08452	-0.22883	0.43414			0.00815	-0.08786	0.06902	0.22221			0.09773	0.98459
0.191	-0.07224	-0.23003	0.52422			0.00729	-0.06624	0.06934	0.23151			0.09823	0.93902
0.192	-0.01793	-0.23123	0.39486			0.00643	-0.08178	0.06966	0.2431			0.09873	0.90923
0.193	0.03638	-0.23243	0.38726			0.00558	-0.09571	0.06998	0.25364			0.09923	0.87944
0.194	0.06893	-0.23363	0.58033			0.00472	-0.08499	0.0703	0.25093			0.09974	0.84964
0.195	0.08637	-0.23484	0.57776			0.00386	-0.03512	0.07062	0.24045			0.10024	0.84697
0.196	0.1038	-0.23604	0.53445			0.003	-0.09781	0.07094	0.23433			0.10074	0.84767
0.197	0.06774	-0.23724	0.52928			0.00214	-0.0482	0.07126	0.23552			0.10124	0.84837
0.198	0.01138	-0.23844	0.47982			0.00129	-0.02841	0.07158	0.23555			0.10175	0.84741
0.199	-0.04498	-0.23964	0.38216			0.000428878	-0.04399	0.0719	0.22614			0.10225	0.84554
0.2	-0.05557	-0.24084	0.40653			-0.000428878	-0.01572	0.07222	0.21673			0.10275	0.84368
0.201	-0.05871	-0.24204	0.51236			-0.00129	-0.05261	0.07254	0.19923			0.10325	0.83748
0.202	-0.06185	-0.24324	0.39258			-0.00214	-0.07303	0.07286	0.18022			0.10376	0.82486
0.203	-0.02262	-0.24444	0.42851			-0.003	-0.01765	0.07318	0.16969			0.10426	0.81224
0.204	0.01686	-0.24565	0.44687			-0.00386	-0.0595	0.0735	0.16665			0.10476	0.79658
0.205	0.04746	-0.24685	0.53674			-0.00472	-0.07306	0.07382	0.16087			0.10526	0.76488
0.206	0.01803	-0.24805	0.40431			-0.00558	-0.08544	0.07414	0.14319			0.10577	0.73319
0.207	-0.0114	-0.24925	0.51742			-0.00643	-0.06004	0.07446	0.12821			0.10627	0.70149
0.208	-0.03395	-0.25045	0.4393			-0.00729	-0.07753	0.07478	0.13188			0.10677	0.70871
0.209	-0.03729	-0.25165	0.43895			-0.00815	-0.03639	0.07511	0.13912			0.10727	0.71952
0.21	-0.04064	-0.25285	0.40406			-0.00901	-0.10469	0.07543	0.147			0.10778	0.73033
0.211	-0.04382	-0.25405	0.3996			-0.00986	-0.08445	0.07575	0.15776			0.10828	0.74578
0.212	-0.04675	-0.25526	0.47101			-0.01072	-0.11434	0.07607	0.16747			0.10878	0.76351
0.213	-0.04968	-0.25646	0.4888			-0.01158	-0.08267	0.07639	0.16758			0.10928	0.78124
0.214	-0.05372	-0.25766	0.4423			-0.01244	-0.08263	0.07671	0.16621			0.10979	0.78118
0.215	-0.05873	-0.25886	0.47055			-0.0133	-0.07682	0.07703	0.16323			0.11029	0.75739
0.216	-0.06374	-0.26006	0.42678			-0.01415	-0.05886	0.07735	0.161			0.11079	0.73359
0.217	-0.06544	-0.26126	0.40551			-0.01501	-0.07259	0.07767	0.16004			0.11129	0.71547
0.218	-0.0655	-0.26246	0.27577			-0.01587	-0.04437	0.07799	0.15686			0.1118	0.72228
0.219	-0.06556	-0.26366	0.56275			-0.01673	-0.04765	0.07831	0.14944			0.1123	0.72909
0.22	-0.07406	-0.26487	0.28869			-0.01758	-0.08298	0.07863	0.15251			0.1128	0.7359
0.221	-0.08464	-0.26607	0.43495			-0.01844	-0.02238	0.07895	0.15137			0.1133	0.72261
0.222	-0.09523	-0.26727	0.42369			-0.0193	-0.0187	0.07927	0.14943			0.11381	0.70808
0.223	-0.07136	-0.26847	0.55867			-0.02016	-0.07813	0.07959	0.15511			0.11431	0.69354
0.224	-0.04517	-0.26967	0.51283			-0.02101	-0.05775	0.07991	0.1622			0.11481	0.68036
0.225	-0.02013	-0.27087	0.39488			-0.02187	-0.07791	0.08023	0.16467			0.11531	0.66776
0.226	-0.00978	-0.27207	0.47522			-0.02273	-0.04409	0.08055	0.16571			0.11582	0.65516
0.227	0.000569344	-0.27327	0.4381			-0.02359	-0.05034	0.08087	0.16204			0.11632	0.65273
0.228	0.00109	-0.27447	0.50636			-0.02445	-0.07457	0.08119	0.16451			0.11682	0.6625
0.229	-0.03628	-0.27568	0.44799			-0.0253	-0.07224	0.08151	0.17403			0.11732	0.67228
0.23	-0.07365	-0.27688	0.50273			-0.02616	-0.08486	0.08183	0.1827			0.11783	0.68005
0.231	-0.08034	-0.27808	0.39993			-0.02702	-0.04662	0.08215	0.18836			0.11833	0.68034
0.232	-0.02773	-0.27928	0.28809			-0.02788	-0.05243	0.08247	0.17772			0.11883	0.68063
0.233	0.02487	-0.28048	0.55959			-0.02873	-0.07471	0.08279	0.16703			0.11933	0.68091
0.234	0.0491	-0.28168	0.5207			-0.02959	-0.12222	0.08311	0.15101			0.11984	0.64964
0.235	0.04207	-0.28288	0.394			-0.03045	-0.06456	0.08343	0.13346			0.12034	0.61731
0.236	0.03505	-0.28408	0.45234			-0.03131	-0.11837	0.08375	0.13133			0.12084	0.58498
0.237	0.03087	-0.28529	0.55568			-0.03217	-0.07399	0.08407	0.14299			0.12134	0.56742
0.238	0.02852	-0.28649	0.51527			-0.03302	-0.08936	0.08439	0.15363			0.12185	0.55548
0.239	0.02616	-0.28769	0.24858			-0.03388	-0.02066	0.08471	0.16097			0.12235	0.54354
0.24	0.00559	-0.28889	0.54784			-0.03474	-0.0756	0.08504	0.16785			0.12285	0.5353
0.241	-0.02121	-0.29009	0.47281			-0.0356	-0.01315	0.08536	0.17566			0.12335	0.53104
0.242	-0.04801	-0.29129	0.54159			-0.03645	-0.06226	0.08568	0.18436			0.12386	0.52678
0.243	-0.04563	-0.29249	0.55192			-0.03731	-0.10544	0.086	0.19153			0.12436	0.52382
0.244	-0.03928	-0.29369	0.43647			-0.03817	-0.0589	0.08632	0.19241			0.12486	0.52502
0.245	-0.03274	-0.29489	0.48624			-0.03903	-0.07654	0.08664	0.1891			0.12536	0.52622
0.246	-0.0134	-0.2961	0.50659			-0.03989	-0.07414	0.08696	0.17344			0.12587	0.52742
0.247	0.00594	-0.2973	0.47704			-0.04074	-0.0632	0.08728	0.16308			0.12637	0.56179
0.248	0.02191	-0.2985	0.387			-0.0416	-0.09555	0.0876	0.17268			0.12687	0.59638
0.249	0.01863	-0.2997	0.44099			-0.04246	-0.08973	0.08792	0.18621			0.12737	0.63096
0.25	0.01535	-0.3009	0.43895			-0.04332	-0.03602	0.08824	0.20002			0.12788	0.64596
0.251	0.00506	-0.3021	0.46555			-0.04417	-0.05514	0.08856	0.21906			0.12838	0.65442
0.252	-0.02289	-0.3033	0.52883			-0.04503	-0.07202	0.08888	0.23187			0.12888	0.66288
0.253	-0.05085	-0.3045	0.37384			-0.04589	-0.06882	0.0892	0.20384			0.12938	0.67089
0.254	-0.0626	-0.30571	0.54245			-0.04675	-0.07506	0.08952	0.1746			0.12989	0.67846
0.255	-0.05181	-0.30691	0.44763			-0.04761	-0.02867	0.08984	0.17133			0.13039	0.68603
0.256	-0.04102	-0.30811	0.47069			-0.04846	-0.06087	0.09016	0.19559			0.13089	0.69636
0.257	-0.02976	-0.30931	0.54341			-0.04932	-0.02001	0.09048	0.21861			0.13139	0.71441
0.258	-0.01812	-0.31051	0.4924			-0.05018	-0.08537	0.0908	0.22002			0.1319	0.73245
0.259	-0.00648	-0.31171	0.51278			-0.05104	-0.0417	0.09112	0.21413			0.1324	0.74992
0.26	-0.0239	-0.31291	0.37161			-0.05189	-0.05803	0.09144	0.21667			0.1329	0.73837
0.261	-0.05449	-0.31411	0.54301			-0.05275	-0.0706	0.09176	0.21967			0.1334	0.72681
0.262	-0.08508	-0.31532	0.45908			-0.05361	-0.08857	0.09208	0.22649			0.13391	0.71526
0.263	-0.09437	-0.31652	0.46563			-0.05447	-0.01887	0.0924	0.23303			0.13441	0.69957
0.264	-0.09904	-0.31772	0.49459			-0.05533	-0.06664	0.09272	0.23581			0.13491	0.68269
0.265	-0.10371	-0.31892	0.3728			-0.05618	-0.05187	0.09304	0.24046			0.13541	0.66581
0.266	-0.11928	-0.32012	0.53432			-0.05704	-0.09312	0.09336	0.24563			0.13592	0.66901
0.267	-0.13533	-0.32132	0.53491			-0.0579	-0.08214	0.09368	0.25908			0.13642	0.68985
0.268	-0.15267	-0.32252	0.42639			-0.05876	-0.05062	0.094	0.27347			0.13692	0.71068
0.269	-0.18265	-0.32372	0.43175			-0.05961	-0.08583	0.09432	0.27226			0.13742	0.73218
0.27	-0.21263	-0.32493	0.56933			-0.06047	-0.05159	0.09464	0.25877			0.13793	0.75534
0.271	-0.22078	-0.32613	0.43818			-0.06133	-0.05189	0.09496	0.2492			0.13843	0.77849
0.272	-0.15421	-0.32733	0.54005			-0.06219	-0.04805	0.09529	0.24564			0.13893	0.8014
0.273	-0.08763	-0.32853	0.59322			-0.06305	-0.01618	0.09561	0.24569			0.13943	0.81929
0.274	-0.05448	-0.32973	0.36586			-0.0639	-0.03199	0.09593	0.2756			0.13994	0.83717
0.275	-0.08049	-0.33093	0.65378			-0.06476	-0.03047	0.09625	0.30693			0.14044	0.85506
0.276	-0.10651	-0.33213	0.39303			-0.06562	-0.04294	0.09657	0.2965			0.14094	0.87386
0.277	-0.10716	-0.33333	0.45444			-0.06648	-0.01134	0.09689	0.28018			0.14144	0.89288
0.278	-0.08202	-0.33454	0.51116			-0.06733	-0.02333	0.09721	0.27746			0.14195	0.91191
0.279	-0.05689	-0.33574	0.69753			-0.06819	-0.03178	0.09753	0.27906			0.14245	0.94034
0.28	-0.04831	-0.33694	0.63032			-0.06905	-0.05743	0.09785	0.2837			0.14295	0.9762
0.281	-0.04945	-0.33814	0.60088			-0.06991	-0.09725	0.09817	0.30082			0.14345	1.01207
0.282	-0.05058	-0.33934	0.47368			-0.07076	-0.03641	0.09849	0.31365			0.14396	1.04742
0.283	-0.06941	-0.34054	0.50375			-0.07162	-0.04642	0.09881	0.30992			0.14446	1.08165
0.284	-0.09368	-0.34174	0.63526			-0.07248	-0.04928	0.09913	0.30283			0.14496	1.11588
0.285	-0.11794	-0.34294	0.53211			-0.07334	-0.01228	0.09945	0.30267			0.14546	1.1494
0.286	-0.07349	-0.34414	0.55492			-0.0742	-0.08057	0.09977	0.28948			0.14597	1.17364
0.287	-0.02139	-0.34535	0.54758			-0.07505	-0.03953	0.10009	0.28243			0.14647	1.19787
0.288	0.02905	-0.34655	0.65234			-0.07591	-0.0622	0.10041	0.30785			0.14697	1.2221
0.289	0.03272	-0.34775	0.78336			-0.07677	-0.04248	0.10073	0.33579			0.14747	1.27671
0.29	0.03639	-0.34895	0.69872			-0.07763	-0.02859	0.10105	0.34911			0.14798	1.33762
0.291	0.03608	-0.35015	0.77246			-0.07848	-0.01358	0.10137	0.34963			0.14848	1.39854
0.292	0.01619	-0.35135	1.22522			-0.07934	-0.05009	0.10169	0.35363			0.14898	1.42295
0.293	-0.00369	-0.35255	1.14069			-0.0802	-0.01728	0.10201	0.35616			0.14948	1.4214
0.294	-0.02376	-0.35375	1.4147			-0.08106	-0.03812	0.10233	0.35869			0.14999	1.41985
0.295	-0.04428	-0.35495	1.08832			-0.08192	-0.03634	0.10265	0.36213			0.15049	1.42205
0.296	-0.0648	-0.35616	1.13821			-0.08277	-0.07475	0.10297	0.37149			0.15099	1.43149
0.297	-0.0637	-0.35736	1.14688			-0.08363	-0.03161	0.10329	0.3864			0.15149	1.44093
0.298	-0.03486	-0.35856	1.38927			-0.08449	-0.08099	0.10361	0.40483			0.152	1.44925
0.299	-0.00602	-0.35976	1.63897			-0.08535	-0.06956	0.10393	0.42286			0.1525	1.44717
0.3	-0.00322	-0.36096	1.69129			-0.0862	-0.0726	0.10425	0.44677			0.153	1.44509
0.301	-0.01982	-0.36216	1.73278			-0.08706	-0.03157	0.10457	0.47208			0.1535	1.44301
0.302	-0.03641	-0.36336	1.60356			-0.08792	-0.05789	0.10489	0.48757			0.15401	1.43222
0.303	-0.053	-0.36456	1.56963			-0.08878	-0.05496	0.10522	0.49569			0.15451	1.41994
0.304	-0.06957	-0.36577	1.70777			-0.08964	-0.0621	0.10554	0.51046			0.15501	1.40766
0.305	-0.08615	-0.36697	1.65325			-0.09049	-0.05162	0.10586	0.53832			0.15551	1.41632
0.306	-0.08004	-0.36817	1.82991			-0.09135	-0.06484	0.10618	0.56389			0.15602	1.43834
0.307	-0.06967	-0.36937	1.5004			-0.09221	0.01125	0.1065	0.58747			0.15652	1.46036
0.308	-0.05929	-0.37057	1.66028			-0.09307	-0.06147	0.10682	0.61155			0.15702	1.467
0.309	-0.09264	-0.37177	1.78087			-0.09392	-0.06277	0.10714	0.64231			0.15752	1.4471
0.31	-0.12702	-0.37297	1.80188			-0.09478	-0.06618	0.10746	0.6713			0.15803	1.4272
0.311	-0.15223	-0.37417	1.74765			-0.09564	-0.00243	0.10778	0.69727			0.15853	1.40779
0.312	-0.10469	-0.37538	1.67994			-0.0965	-0.04291	0.1081	0.72806			0.15903	1.39192
0.313	-0.05716	-0.37658	1.57905			-0.09736	-0.03798	0.10842	0.74719			0.15953	1.37605
0.314	-0.02265	-0.37778	1.4431			-0.09821	-0.05639	0.10874	0.73651			0.16004	1.36018
0.315	-0.0281	-0.37898	1.62966			-0.09907	-0.05532	0.10906	0.72662			0.16054	1.33249
0.316	-0.03355	-0.38018	1.486			-0.09993	-0.07328	0.10938	0.72423			0.16104	1.30318
0.317	-0.04826	-0.38138	1.44154			-0.10079	-0.07235	0.1097	0.72118			0.16154	1.27387
0.318	-0.07804	-0.38258	1.50144			-0.10164	-0.05874	0.11002	0.69928			0.16205	1.24956
0.319	-0.10781	-0.38378	1.33036			-0.1025	-0.04971	0.11034	0.66548			0.16255	1.22811
0.32	-0.11356	-0.38499	1.24753			-0.10336	-0.03931	0.11066	0.62677			0.16305	1.20666
0.321	-0.09676	-0.38619	1.30812			-0.10422	-0.08231	0.11098	0.59987			0.16355	1.18547
0.322	-0.07996	-0.38739	1.30441			-0.10508	-0.05576	0.1113	0.59629			0.16406	1.16471
0.323	-0.06668	-0.38859	1.51453			-0.10593	-0.06418	0.11162	0.59391			0.16456	1.14394
0.324	-0.05528	-0.38979	1.43642			-0.10679	-0.03918	0.11194	0.57664			0.16506	1.12085
0.325	-0.04389	-0.39099	1.43179			-0.10765	-0.05628	0.11226	0.55675			0.16556	1.08452
0.326	-0.05264	-0.39219	1.17879			-0.10851	-0.08209	0.11258	0.56215			0.16607	1.0482
0.327	-0.0669	-0.39339	1.17167			-0.10936	-0.05504	0.1129	0.56683			0.16657	1.01187
0.328	-0.08117	-0.3946	1.22193			-0.11022	-0.08579	0.11322	0.55937			0.16707	1.02332
0.329	-0.02281	-0.3958	1.14362			-0.11108	-0.03964	0.11354	0.56559			0.16757	1.03973
0.33	0.04188	-0.397	1.22051			-0.11194	-0.08838	0.11386	0.57235			0.16808	1.05614
0.331	0.10187	-0.3982	1.16975			-0.1128	-0.08495	0.11418	0.57352			0.16858	1.02363
0.332	0.07975	-0.3994	1.00416			-0.11365	-0.02261	0.1145	0.5751			0.16908	0.96618
0.333	0.05763	-0.4006	1.06692			-0.11451	-0.01698	0.11482	0.58376			0.16958	0.90872
0.334	0.03146	-0.4018	1.11629			-0.11537	-0.10237	0.11515	0.59163			0.17009	0.87918
0.335	-0.01208	-0.403	1.06967			-0.11623	-0.05911	0.11547	0.59125			0.17059	0.88836
0.336	-0.05563	-0.4042	1.08519			-0.11708	-0.04894	0.11579	0.5864			0.17109	0.89754
0.337	-0.06947	-0.4054	1.01235			-0.11794	-0.02823	0.11611	0.58122			0.17159	0.90387
0.338	-0.02134	-0.40661	1.09445			-0.1188	-0.06018	0.11643	0.57812			0.1721	0.89676
0.339	0.02678	-0.40781	0.96211			-0.11966	-0.03884	0.11675	0.57396			0.1726	0.88966
0.34	0.05635	-0.40901	0.95743			-0.12052	-0.05846	0.11707	0.56766			0.1731	0.88256
0.341	0.06395	-0.41021	1.04845			-0.12137	-0.08303	0.11739	0.56136			0.1736	0.87382
0.342	0.07155	-0.41141	0.94209			-0.12223	-0.05545	0.11771	0.55716			0.17411	0.86497
0.343	0.05042	-0.41261	1.16221			-0.12309	-0.05489	0.11803	0.55034			0.17461	0.85611
0.344	0.00958	-0.41381	1.0601			-0.12395	-0.0929	0.11835	0.5334			0.17511	0.86818
0.345	-0.03127	-0.41501	0.85861			-0.1248	-0.05474	0.11867	0.50773			0.17561	0.88973
0.346	-0.037	-0.41622	1.15989			-0.12566	-0.06118	0.11899	0.48312			0.17612	0.91127
0.347	-0.02961	-0.41742	0.98574			-0.12652	-0.02989	0.11931	0.47905			0.17662	0.91272
0.348	-0.02222	-0.41862	0.99165			-0.12738	-0.08127	0.11963	0.4781			0.17712	0.88909
0.349	0.00484	-0.41982	1.26252			-0.12823	-0.06504	0.11995	0.47349			0.17762	0.86546
0.35	0.03504	-0.42102	1.03075			-0.12909	-0.10002	0.12027	0.46168			0.17813	0.84455
0.351	0.06524	-0.42222	1.20695			-0.12995	-0.09171	0.12059	0.4418			0.17863	0.83439
0.352	0.10123	-0.42342	1.25822			-0.13081	-0.08298	0.12091	0.43202			0.17913	0.82423
0.353	0.13723	-0.42462	1.19562			-0.13167	-0.05388	0.12123	0.42446			0.17963	0.81408
0.354	0.18118	-0.42583	1.27583			-0.13252	-0.05676	0.12155	0.41159			0.18014	0.83023
0.355	0.27737	-0.42703	1.25816			-0.13338	-0.04868	0.12187	0.41096			0.18064	0.84754
0.356	0.37355	-0.42823	1.30933			-0.13424	-0.07433	0.12219	0.41488			0.18114	0.86485
0.357	0.43663	-0.42943	1.5684			-0.1351	-0.03016	0.12251	0.41312			0.18164	0.87847
0.358	0.40832	-0.43063	1.56379			-0.13595	-0.03441	0.12283	0.40762			0.18215	0.89061
0.359	0.38002	-0.43183	1.63148			-0.13681	-0.08123	0.12315	0.40327			0.18265	0.90276
0.36	0.41197	-0.43303	1.50738			-0.13767	-0.0755	0.12347	0.39088			0.18315	0.91143
0.361	0.53391	-0.43423	1.54654			-0.13853	-0.05959	0.12379	0.37017			0.18365	0.91619
0.362	0.65586	-0.43544	1.75205			-0.13938	-0.08323	0.12411	0.36292			0.18416	0.92095
0.363	0.73831	-0.43664	1.6487			-0.14024	-0.0643	0.12443	0.36352			0.18466	0.92659
0.364	0.78658	-0.43784	1.71205			-0.1411	-0.04456	0.12475	0.36407			0.18516	0.93522
0.365	0.83485	-0.43904	1.55768			-0.14196	-0.00841	0.12508	0.36365			0.18566	0.94385
0.366	0.92747	-0.44024	1.60398			-0.14282	-0.03161	0.1254	0.36579			0.18617	0.95248
0.367	1.04194	-0.44144	1.60671			-0.14367	-0.04702	0.12572	0.36931			0.18667	0.96289
0.368	1.15641	-0.44264	1.55334			-0.14453	-0.06441	0.12604	0.36479			0.18717	0.97332
0.369	1.225	-0.44384	1.5658			-0.14539	-0.06035	0.12636	0.35689			0.18767	0.98376
0.37	1.28248	-0.44505	1.50039			-0.14625	-0.06933	0.12668	0.3468			0.18818	1.01251
0.371	1.33996	-0.44625	1.47261			-0.1471	-0.06971	0.127	0.33181			0.18868	1.04769
0.372	1.43599	-0.44745	1.51017			-0.14796	-0.09764	0.12732	0.31784			0.18918	1.08287
0.373	1.53449	-0.44865	1.43308			-0.14882	-0.12587	0.12764	0.31747			0.18968	1.0997
0.374	1.63016	-0.44985	1.52479			-0.14968	-0.11976	0.12796	0.31709			0.19019	1.09795
0.375	1.6904	-0.45105	1.57339			-0.15054	-0.12868	0.12828	0.2987			0.19069	1.09619
0.376	1.75064	-0.45225	1.46664			-0.15139	-0.08328	0.1286	0.27882			0.19119	1.09083
0.377	1.81219	-0.45345	1.48532			-0.15225	-0.07443	0.12892	0.27513			0.19169	1.07482
0.378	1.87874	-0.45465	1.16645			-0.15311	-0.07826	0.12924	0.27752			0.1922	1.05882
0.379	1.94528	-0.45586	1.36473			-0.15397	-0.01706	0.12956	0.27938			0.1927	1.04275
0.38	2.00351	-0.45706	1.39326			-0.15482	-0.02092	0.12988	0.27589			0.1932	1.02002
0.381	2.04589	-0.45826	1.43207			-0.15568	-0.06962	0.1302	0.27217			0.1937	0.9973
0.382	2.08827	-0.45946	1.45653			-0.15654	-0.00993	0.13052	0.27559			0.19421	0.97457
0.383	2.12918	-0.46066	1.3287			-0.1574	-0.01978	0.13084	0.28178			0.19471	0.96612
0.384	2.16849	-0.46186	1.07055			-0.15826	-0.04904	0.13116	0.2868			0.19521	0.96202
0.385	2.20779	-0.46306	1.20564			-0.15911	-0.07501	0.13148	0.28775			0.19571	0.95793
0.386	2.23056	-0.46426	1.43788			-0.15997	-0.0682	0.1318	0.27789			0.19622	0.98483
0.387	2.24289	-0.46546	1.02451			-0.16083	-0.09836	0.13212	0.27871			0.19672	1.04004
0.388	2.25521	-0.46667	1.21423			-0.16169	-0.08256	0.13244	0.28071			0.19722	1.09526
0.389	2.26461	-0.46787	1.42282			-0.16255	-0.05928	0.13276	0.27276			0.19772	1.12942
0.39	2.27302	-0.46907	1.24288			-0.1634	-0.05682	0.13308	0.25623			0.19823	1.10925
0.391	2.28143	-0.47027	1.34002			-0.16426	-0.08878	0.1334	0.23438			0.19873	1.08909
0.392	2.27693	-0.47147	0.8852			-0.16512	-0.06937	0.13372	0.21904			0.19923	1.07081
0.393	2.27071	-0.47267	1.03537			-0.16598	-0.10096	0.13404	0.22645			0.19973	1.10339
0.394	2.26446	-0.47387	1.08999			-0.16683	-0.07961	0.13436	0.23671			0.20024	1.13598
0.395	2.25655	-0.47507	1.3087			-0.16769	-0.09605	0.13468	0.24324			0.20074	1.16857
0.396	2.24865	-0.47628	1.15974			-0.16855	-0.07138	0.13501	0.25688			0.20124	1.12981
0.397	2.24434	-0.47748	1.17813			-0.16941	-0.03348	0.13533	0.26164			0.20174	1.07234
0.398	2.26005	-0.47868	1.17757			-0.17026	-0.06585	0.13565	0.26283			0.20225	1.01486
0.399	2.27577	-0.47988	0.89766			-0.17112	-0.05002	0.13597	0.25938			0.20275	0.98098
0.4	2.28793	-0.48108	1.09331			-0.17198	-0.03957	0.13629	0.25545			0.20325	0.96649
0.401	2.29126	-0.48228	0.84539			-0.17284	-0.04656	0.13661	0.24652			0.20375	0.952
0.402	2.29458	-0.48348	1.06004			-0.1737	-0.04964	0.13693	0.23772			0.20426	0.94508
0.403	2.28093	-0.48468	1.10567			-0.17455	-0.0474	0.13725	0.22848			0.20476	0.95538
0.404	2.24391	-0.48589	1.05717			-0.17541	-0.04535	0.13757	0.22003			0.20526	0.96568
0.405	2.2069	-0.48709	0.99905			-0.17627	-0.03368	0.13789	0.21461			0.20576	0.97609
0.406	2.18272	-0.48829	1.18458			-0.17713	-0.04125	0.13821	0.22076			0.20627	0.98814
0.407	2.16878	-0.48949	0.98964			-0.17798	-0.0253	0.13853	0.2269			0.20677	1.00019
0.408	2.15485	-0.49069	1.26431			-0.17884	-0.06382	0.13885	0.21274			0.20727	1.01224
0.409	2.14309	-0.49189	1.16361			-0.1797	-0.06853	0.13917	0.19566			0.20777	0.98272
0.41	2.1323	-0.49309	1.20223			-0.18056	-0.0819	0.13949	0.18579			0.20828	0.94395
0.411	2.1215	-0.49429	1.19215			-0.18141	-0.10393	0.13981	0.18138			0.20878	0.90519
0.412	2.10448	-0.4955	1.02415			-0.18227	-0.04757	0.14013	0.18399			0.20928	0.88399
0.413	2.08613	-0.4967	1.02737			-0.18313	-0.09785	0.14045	0.19281			0.20978	0.87578
0.414	2.06778	-0.4979	1.08711			-0.18399	-0.07985	0.14077	0.19832			0.21029	0.86758
0.415	2.01616	-0.4991	0.95853			-0.18485	-0.0416	0.14109	0.20469			0.21079	0.87489
0.416	1.96315	-0.5003	1.19741			-0.1857	-0.06308	0.14141	0.21275			0.21129	0.91354
0.417	1.91627	-0.5015	1.59292			-0.18656	-0.07376	0.14173	0.20432			0.21179	0.9522
0.418	1.9277	-0.5027	1.43927			-0.18742	-0.03894	0.14205	0.18869			0.2123	0.98385
0.419	1.93913	-0.5039	1.11563			-0.18828	-0.08031	0.14237	0.1934			0.2128	0.94263
0.42	1.95187	-0.50511	1.36244			-0.18914	-0.05295	0.14269	0.20022			0.2133	0.90142
0.421	1.96903	-0.50631	1.19982			-0.18999	-0.08999	0.14301	0.1918			0.2138	0.8602
0.422	1.98619	-0.50751	1.21668			-0.19085	-0.04015	0.14333	0.18256			0.21431	0.8481
0.423	2.00671	-0.50871	1.12899			-0.19171	-0.02229	0.14365	0.18034			0.21481	0.84137
0.424	2.0331	-0.50991	1.33926			-0.19257	-0.06758	0.14397	0.18728			0.21531	0.83463
0.425	2.05949	-0.51111	1.18587			-0.19342	-0.07034	0.14429	0.20001			0.21581	0.83859
0.426	2.08484	-0.51231	1.5328			-0.19428	-0.1175	0.14461	0.2184			0.21632	0.84964
0.427	2.10915	-0.51351	1.10984			-0.19514	-0.06043	0.14493	0.23215			0.21682	0.8607
0.428	2.13345	-0.51472	1.30101			-0.196	-0.05265	0.14526	0.23269			0.21732	0.8613
0.429	2.16444	-0.51592	1.56616			-0.19686	-0.08445	0.14558	0.21678			0.21782	0.84308
0.43	2.19929	-0.51712	1.28229			-0.19771	-0.06933	0.1459	0.1934			0.21833	0.82486
0.431	2.23414	-0.51832	1.44402			-0.19857	-0.02663	0.14622	0.17545			0.21883	0.81239
0.432	2.24338	-0.51952	1.23304			-0.19943	-0.02515	0.14654	0.17365			0.21933	0.84478
0.433	2.24488	-0.52072	1.43612			-0.20029	-0.00183	0.14686	0.17614			0.21983	0.87717
0.434	2.24638	-0.52192	1.15813			-0.20114	-0.03798	0.14718	0.18815			0.22034	0.90956
0.435	2.27253	-0.52312	1.49119			-0.202	-0.01843	0.1475	0.19861			0.22084	0.92212
0.436	2.30132	-0.52432	1.43284			-0.20286	-0.02474	0.14782	0.20335			0.22134	0.93171
0.437	2.33179	-0.52553	1.20996			-0.20372	-0.05117	0.14814	0.20966			0.22184	0.94131
0.438	2.40574	-0.52673	1.69935			-0.20457	-0.0578	0.14846	0.20976			0.22235	0.95153
0.439	2.47969	-0.52793	0.97001			-0.20543	-0.07742	0.14878	0.17406			0.22285	0.96213
0.44	2.54848	-0.52913	1.58762			-0.20629	-0.05837	0.1491	0.13837			0.22335	0.97273
0.441	2.59242	-0.53033	1.36878			-0.20715	-0.10855	0.14942	0.13099			0.22385	0.97957
0.442	2.63636	-0.53153	1.45341			-0.20801	-0.08538	0.14974	0.12674			0.22436	0.98038
0.443	2.68016	-0.53273	1.57854			-0.20886	-0.06789	0.15006	0.14033			0.22486	0.98118
0.444	2.72365	-0.53393	1.70773			-0.20972	-0.09261	0.15038	0.1645			0.22536	0.97906
0.445	2.76715	-0.53514	1.75089			-0.21058	-0.0396	0.1507	0.17224			0.22586	0.95894
0.446	2.79772	-0.53634	1.77139			-0.21144	-0.02927	0.15102	0.15531			0.22637	0.93881
0.447	2.81191	-0.53754	1.63664			-0.21229	-0.04431	0.15134	0.1434			0.22687	0.91869
0.448	2.82611	-0.53874	1.68377			-0.21315	-0.03275	0.15166	0.14074			0.22737	0.91703
0.449	2.88459	-0.53994	1.5701			-0.21401	-0.05763	0.15198	0.13722			0.22787	0.9175
0.45	2.97569	-0.54114	1.86			-0.21487	-0.05532	0.1523	0.13013			0.22838	0.91798
0.451	3.06678	-0.54234	1.91105			-0.21573	-0.02312	0.15262	0.12821			0.22888	0.91457
0.452	3.11817	-0.54354	1.67839			-0.21658	-0.07569	0.15294	0.14555			0.22938	0.90908
0.453	3.15343	-0.54475	1.751			-0.21744	-0.09333	0.15326	0.16742			0.22988	0.9036
0.454	3.18869	-0.54595	1.26962			-0.2183	-0.02161	0.15358	0.1756			0.23039	0.90034
0.455	3.1874	-0.54715	1.50324			-0.21916	-0.00342	0.1539	0.16476			0.23089	0.90028
0.456	3.17939	-0.54835	1.61994			-0.22001	-0.0619	0.15422	0.15392			0.23139	0.90023
0.457	3.17139	-0.54955	1.61125			-0.22087	-0.01754	0.15454	0.14231			0.23189	0.89893
0.458	3.22081	-0.55075	1.59967			-0.22173	-0.05895	0.15486	0.12909			0.2324	0.89136
0.459	3.2714	-0.55195	1.59369			-0.22259	-0.04974	0.15519	0.12269			0.2329	0.88378
0.46	3.3151	-0.55315	1.70631			-0.22345	-0.07557	0.15551	0.13161			0.2334	0.87621
0.461	3.3057	-0.55435	1.65243			-0.2243	-0.07499	0.15583	0.14382			0.2339	0.87035
0.462	3.29631	-0.55556	1.94708			-0.22516	-0.05185	0.15615	0.16109			0.23441	0.86464
0.463	3.28254	-0.55676	1.49032			-0.22602	-0.06087	0.15647	0.16247			0.23491	0.85893
0.464	3.2556	-0.55796	1.45234			-0.22688	-0.03037	0.15679	0.15071			0.23541	0.86095
0.465	3.22866	-0.55916	1.41241			-0.22773	-0.04826	0.15711	0.152			0.23591	0.86662
0.466	3.22739	-0.56036	1.74666			-0.22859	-0.04938	0.15743	0.16921			0.23642	0.8723
0.467	3.26729	-0.56156	1.67627			-0.22945	-0.0143	0.15775	0.17915			0.23692	0.87484
0.468	3.30719	-0.56276	1.8928			-0.23031	-0.0411	0.15807	0.16707			0.23742	0.8733
0.469	3.29649	-0.56396	1.28791			-0.23116	-0.0669	0.15839	0.15298			0.23792	0.87177
0.47	3.2389	-0.56516	1.56224			-0.23202	-0.03171	0.15871	0.15169			0.23843	0.87177
0.471	3.18131	-0.56637	1.50201			-0.23288	-0.06225	0.15903	0.15462			0.23893	0.87829
0.472	3.14815	-0.56757	1.48649			-0.23374	-0.06436	0.15935	0.16672			0.23943	0.8848
0.473	3.12799	-0.56877	1.61404			-0.2346	-0.03029	0.15967	0.17895			0.23993	0.89131
0.474	3.10782	-0.56997	1.57701			-0.23545	-0.07627	0.15999	0.17521			0.24044	0.91149
0.475	3.06159	-0.57117	1.4707			-0.23631	-0.02248	0.16031	0.16717			0.24094	0.93243
0.476	3.00834	-0.57237	1.49943			-0.23717	-0.04216	0.16063	0.16304			0.24144	0.95336
0.477	2.95509	-0.57357	1.69834			-0.23803	-0.04237	0.16095	0.16339			0.24194	0.96414
0.478	2.93688	-0.57477	1.5731			-0.23888	-0.04188	0.16127	0.16636			0.24245	0.97066
0.479	2.9216	-0.57598	1.97821			-0.23974	-0.02301	0.16159	0.17308			0.24295	0.97719
0.48	2.90866	-0.57718	1.43229			-0.2406	-0.0382	0.16191	0.17797			0.24345	0.9654
0.481	2.93461	-0.57838	1.59618			-0.24146	-0.01479	0.16223	0.18964			0.24395	0.9322
0.482	2.96057	-0.57958	1.34747			-0.24232	-0.0085	0.16255	0.20131			0.24446	0.89901
0.483	2.97223	-0.58078	1.33337			-0.24317	-0.01362	0.16287	0.20665			0.24496	0.87673
0.484	2.92376	-0.58198	1.44273			-0.24403	-0.00872	0.16319	0.20895			0.24546	0.8937
0.485	2.87529	-0.58318	1.55956			-0.24489	-0.03649	0.16351	0.21804			0.24596	0.91067
0.486	2.82685	-0.58438	1.5973			-0.24575	-0.04852	0.16383	0.23899			0.24647	0.92764
0.487	2.77847	-0.58559	1.73962			-0.2466	-0.03077	0.16415	0.2685			0.24697	0.90396
0.488	2.73009	-0.58679	1.43401			-0.24746	-0.0483	0.16447	0.30819			0.24747	0.87919
0.489	2.6974	-0.58799	1.50322			-0.24832	-0.06514	0.16479	0.35227			0.24797	0.85443
0.49	2.68306	-0.58919	1.59583			-0.24918	-0.03931	0.16512	0.43578			0.24848	0.83514
0.491	2.66872	-0.59039	1.38752			-0.25004	-0.02018	0.16544	0.53958			0.24898	0.81788
0.492	2.66968	-0.59159	1.22352			-0.25089	-0.04335	0.16576	0.66387			0.24948	0.80061
0.493	2.681	-0.59279	1.09938			-0.25175	-0.05213	0.16608	0.84813			0.24998	0.81306
0.494	2.69232	-0.59399	1.49901			-0.25261	-0.00719	0.1664	1.03294			0.25049	0.8568
0.495	2.68107	-0.5952	1.12506			-0.25347	-0.05185	0.16672	1.26633			0.25099	0.90054
0.496	2.66151	-0.5964	1.62402			-0.25432	0.0015	0.16704	1.48673			0.25149	0.93004
0.497	2.64196	-0.5976	1.16944			-0.25518	-0.02682	0.16736	1.66966			0.25199	0.91529
0.498	2.57655	-0.5988	1.38973			-0.25604	-0.0501	0.16768	1.81854			0.2525	0.90053
0.499	2.50398	-0.6	1.08638			-0.2569	-0.02903	0.168	1.92956			0.253	0.88578
0.5	2.43142					-0.25776	-0.05015	0.16832	1.92288
						-0.25861	-0.05736	0.16864	1.91218
						-0.25947	-0.03871	0.16896	1.74621
						-0.26033	0.00297	0.16928	1.54721
						-0.26119	-0.03491	0.1696	1.33988
						-0.26204	-0.04356	0.16992	1.13039
						-0.2629	-0.00941	0.17024	0.93553
						-0.26376	0.02238	0.17056	0.84186
						-0.26462	0.06012	0.17088	0.75561
						-0.26548	0.05746	0.1712	0.73758
						-0.26633	0.05119	0.17152	0.73582
						-0.26719	0.10052	0.17184	0.75324
						-0.26805	0.15399	0.17216	0.79084
						-0.26891	0.08872	0.17248	0.82852
						-0.26976	0.15869	0.1728	0.86795
						-0.27062	0.3516	0.17312	0.90739
						-0.27148	0.71558	0.17344	0.97267
						-0.27234	1.32829	0.17376	1.04201
						-0.27319	1.75319	0.17408	1.09694
						-0.27405	1.60156	0.1744	1.14306
						-0.27491	1.23393	0.17472	1.18824
						-0.27577	0.78707	0.17505	1.18537
						-0.27663	0.66273	0.17537	1.17917
						-0.27748	0.7466	0.17569	1.15323
						-0.27834	0.9398	0.17601	1.1219
						-0.2792	1.24066	0.17633	1.09547
						-0.28006	1.40072	0.17665	1.07429
						-0.28092	1.43883	0.17697	1.03663
						-0.28177	1.37298	0.17729	0.98551
						-0.28263	1.28251	0.17761	0.95422
						-0.28349	1.10536	0.17793	0.93714
						-0.28435	1.06974	0.17825	0.92366
						-0.2852	1.02164	0.17857	0.91352
						-0.28606	1.04095	0.17889	0.91001
						-0.28692	1.07837	0.17921	0.90256
						-0.28778	1.05174	0.17953	0.88917
						-0.28863	1.0439	0.17985	0.86853
						-0.28949	0.99136	0.18017	0.8549
						-0.29035	0.99988	0.18049	0.85763
						-0.29121	1.00991	0.18081	0.85616
						-0.29207	0.98801	0.18113	0.8407
						-0.29292	1.03186	0.18145	0.82514
						-0.29378	1.04901	0.18177	0.82331
						-0.29464	1.06642	0.18209	0.82361
						-0.2955	1.14402	0.18241	0.81086
						-0.29636	1.11978	0.18273	0.78246
						-0.29721	1.122	0.18305	0.75734
						-0.29807	1.27926	0.18337	0.74656
						-0.29893	1.38161	0.18369	0.73579
						-0.29979	1.54571	0.18401	0.72698
						-0.30064	1.61661	0.18433	0.71804
						-0.3015	1.7933	0.18465	0.71103
						-0.30236	2.01504	0.18497	0.70476
						-0.30322	2.21158	0.1853	0.6982
						-0.30407	2.43862	0.18562	0.69428
						-0.30493	2.60763	0.18594	0.68736
						-0.30579	2.78707	0.18626	0.66895
						-0.30665	3.21646	0.18658	0.65119
						-0.3075	3.47396	0.1869	0.65142
						-0.30836	3.78331	0.18722	0.65848
						-0.30922	3.89439	0.18754	0.65457
						-0.31008	4.27528	0.18786	0.63163
						-0.31094	4.46568	0.18818	0.60946
						-0.31179	4.55841	0.1885	0.59806
						-0.31265	4.7149	0.18882	0.59038
						-0.31351	4.75509	0.18914	0.58321
						-0.31437	4.56848	0.18946	0.57648
						-0.31523	4.42932	0.18978	0.56888
						-0.31608	4.32842	0.1901	0.54998
						-0.31694	4.26109	0.19042	0.53693
						-0.3178	3.92603	0.19074	0.53475
						-0.31866	3.58197	0.19106	0.52938
						-0.31951	3.23499	0.19138	0.5216
						-0.32037	3.06362	0.1917	0.51013
						-0.32123	2.74997	0.19202	0.4986
						-0.32209	2.63251	0.19234	0.48421
						-0.32294	2.22604	0.19266	0.46973
						-0.3238	2.09521	0.19298	0.46423
						-0.32466	1.83338	0.1933	0.46471
						-0.32552	1.5428	0.19362	0.46128
						-0.32638	1.47003	0.19394	0.45227
						-0.32723	1.32298	0.19426	0.44325
						-0.32809	1.24448	0.19458	0.45207
						-0.32895	1.05537	0.1949	0.46192
						-0.32981	0.96718	0.19523	0.45371
						-0.33067	0.92476	0.19555	0.43511
						-0.33152	0.94197	0.19587	0.41923
						-0.33238	0.93201	0.19619	0.41264
						-0.33324	0.81339	0.19651	0.41185
						-0.3341	0.85172	0.19683	0.43239
						-0.33495	0.74108	0.19715	0.45001
						-0.33581	0.68585	0.19747	0.41831
						-0.33667	0.80349	0.19779	0.37006
						-0.33753	0.55437	0.19811	0.33937
						-0.33838	0.70075	0.19843	0.32517
						-0.33924	0.63709	0.19875	0.33092
						-0.3401	0.58561	0.19907	0.35226
						-0.34096	0.60278	0.19939	0.36852
						-0.34182	0.64266	0.19971	0.3828
						-0.34267	0.65181	0.20003	0.3938
						-0.34353	0.69007	0.20035	0.38468
						-0.34439	0.62866	0.20067	0.35705
						-0.34525	0.78603	0.20099	0.35888
						-0.3461	0.5667	0.20131	0.36344
						-0.34696	0.72465	0.20163	0.34817
						-0.34782	0.73832	0.20195	0.3403
						-0.34868	0.62837	0.20227	0.34322
						-0.34954	0.70325	0.20259	0.34385
						-0.35039	0.52355	0.20291	0.33386
						-0.35125	0.53649	0.20323	0.33141
						-0.35211	0.53335	0.20355	0.34664
						-0.35297	0.53321	0.20387	0.35979
						-0.35382	0.54258	0.20419	0.36375
						-0.35468	0.55842	0.20451	0.36343
						-0.35554	0.56185	0.20483	0.36375
						-0.3564	0.54207	0.20516	0.37212
						-0.35725	0.41309	0.20548	0.37936
						-0.35811	0.58357	0.2058	0.38354
						-0.35897	0.38752	0.20612	0.38609
						-0.35983	0.41136	0.20644	0.38072
						-0.36069	0.40147	0.20676	0.37142
						-0.36154	0.51508	0.20708	0.37069
						-0.3624	0.56618	0.2074	0.38067
						-0.36326	0.46718	0.20772	0.38999
						-0.36412	0.56564	0.20804	0.39739
						-0.36498	0.39127	0.20836	0.4065
						-0.36583	0.45973	0.20868	0.40467
						-0.36669	0.45174	0.209	0.39217
						-0.36755	0.52362	0.20932	0.3826
						-0.36841	0.36704	0.20964	0.38303
						-0.36926	0.39511	0.20996	0.37949
						-0.37012	0.47127	0.21028	0.36423
						-0.37098	0.40002	0.2106	0.34267
						-0.37184	0.39821	0.21092	0.32012
						-0.3727	0.44121	0.21124	0.30666
						-0.37355	0.42673	0.21156	0.3089
						-0.37441	0.41139	0.21188	0.33137
						-0.37527	0.38834	0.2122	0.3504
						-0.37613	0.50273	0.21252	0.35407
						-0.37698	0.37762	0.21284	0.35162
						-0.37784	0.39895	0.21316	0.3544
						-0.3787	0.33427	0.21348	0.36113
						-0.37956	0.40144	0.2138	0.36169
						-0.38042	0.46355	0.21412	0.37372
						-0.38127	0.47082	0.21444	0.39667
						-0.38213	0.39015	0.21476	0.40583
						-0.38299	0.29359	0.21509	0.40166
						-0.38385	0.33208	0.21541	0.40037
						-0.3847	0.38901	0.21573	0.40126
						-0.38556	0.52608	0.21605	0.39972
						-0.38642	0.46737	0.21637	0.38979
						-0.38728	0.47052	0.21669	0.37746
						-0.38813	0.32848	0.21701	0.37341
						-0.38899	0.3483	0.21733	0.38
						-0.38985	0.44076	0.21765	0.38624
						-0.39071	0.49745	0.21797	0.38417
						-0.39157	0.45769	0.21829	0.38257
						-0.39242	0.47286	0.21861	0.38118
						-0.39328	0.46176	0.21893	0.37758
						-0.39414	0.53777	0.21925	0.36508
						-0.395	0.55722	0.21957	0.35561
						-0.39585	0.55747	0.21989	0.35372
						-0.39671	0.57752	0.22021	0.35112
						-0.39757	0.57024	0.22053	0.35406
						-0.39843	0.48093	0.22085	0.36995
						-0.39929	0.65751	0.22117	0.38156
						-0.40014	0.5255	0.22149	0.37154
						-0.401	0.40758	0.22181	0.36108
						-0.40186	0.62444	0.22213	0.37453
						-0.40272	0.48429	0.22245	0.37791
						-0.40357	0.57251	0.22277	0.36489
						-0.40443	0.40804	0.22309	0.36241
						-0.40529	0.45672	0.22341	0.36983
						-0.40615	0.59855	0.22373	0.37875
						-0.40701	0.58459	0.22405	0.39011
						-0.40786	0.39546	0.22437	0.40277
						-0.40872	0.5939	0.22469	0.37138
						-0.40958	0.68945	0.22502	0.31916
						-0.41044	0.63815	0.22534	0.29511
						-0.41129	0.52572	0.22566	0.33332
						-0.41215	0.53414	0.22598	0.36501
						-0.41301	0.59223	0.2263	0.34792
						-0.41387	0.55592	0.22662	0.32644
						-0.41473	0.57613	0.22694	0.34114
						-0.41558	0.51553	0.22726	0.36792
						-0.41644	0.61589	0.22758	0.37943
						-0.4173	0.51557	0.2279	0.37276
						-0.41816	0.48633	0.22822	0.37025
						-0.41901	0.56719	0.22854	0.37862
						-0.41987	0.64729	0.22886	0.38619
						-0.42073	0.57352	0.22918	0.37437
						-0.42159	0.50569	0.2295	0.36157
						-0.42245	0.39133	0.22982	0.37017
						-0.4233	0.51035	0.23014	0.38676
						-0.42416	0.61089	0.23046	0.39217
						-0.42502	0.39951	0.23078	0.38345
						-0.42588	0.30879	0.2311	0.3746
						-0.42673	0.418	0.23142	0.37019
						-0.42759	0.50277	0.23174	0.3665
						-0.42845	0.56282	0.23206	0.36438
						-0.42931	0.47833	0.23238	0.36744
						-0.43016	0.45614	0.2327	0.37016
						-0.43102	0.32604	0.23302	0.36845
						-0.43188	0.44112	0.23334	0.37923
						-0.43274	0.5389	0.23366	0.38414
						-0.4336	0.54995	0.23398	0.38622
						-0.43445	0.46477	0.2343	0.38025
						-0.43531	0.53465	0.23462	0.35141
						-0.43617	0.48402	0.23494	0.31262
						-0.43703	0.46784	0.23527	0.33827
						-0.43788	0.41934	0.23559	0.38377
						-0.43874	0.37933	0.23591	0.40404
						-0.4396	0.40799	0.23623	0.38742
						-0.44046	0.52738	0.23655	0.37626
						-0.44132	0.39978	0.23687	0.39091
						-0.44217	0.52446	0.23719	0.40837
						-0.44303	0.39929	0.23751	0.41047
						-0.44389	0.49995	0.23783	0.41012
						-0.44475	0.58721	0.23815	0.41167
						-0.4456	0.52675	0.23847	0.41023
						-0.44646	0.26321	0.23879	0.40837
						-0.44732	0.54194	0.23911	0.40701
						-0.44818	0.41504	0.23943	0.40559
						-0.44904	0.49148	0.23975	0.41095
						-0.44989	0.47693	0.24007	0.41728
						-0.45075	0.54022	0.24039	0.42106
						-0.45161	0.2849	0.24071	0.42195
						-0.45247	0.4138	0.24103	0.43072
						-0.45332	0.41903	0.24135	0.4641
						-0.45418	0.39054	0.24167	0.50297
						-0.45504	0.4375	0.24199	0.5274
						-0.4559	0.37446	0.24231	0.54275
						-0.45676	0.4657	0.24263	0.5451
						-0.45761	0.34743	0.24295	0.55386
						-0.45847	0.3057	0.24327	0.56955
						-0.45933	0.49167	0.24359	0.58434
						-0.46019	0.49209	0.24391	0.59831
						-0.46104	0.45738	0.24423	0.59458
						-0.4619	0.55876	0.24455	0.58847
						-0.46276	0.50068	0.24487	0.59271
						-0.46362	0.42308	0.2452	0.60874
						-0.46448	0.52235	0.24552	0.62395
						-0.46533	0.35907	0.24584	0.62257
						-0.46619	0.57637	0.24616	0.62118
						-0.46705	0.37728	0.24648	0.61724
						-0.46791	0.44988	0.2468	0.59201
						-0.46876	0.27539	0.24712	0.57069
						-0.46962	0.46405	0.24744	0.57332
						-0.47048	0.34889	0.24776	0.57952
						-0.47134	0.45829	0.24808	0.5694
						-0.47219	0.27567	0.2484	0.55797
						-0.47305	0.5189	0.24872	0.53558
						-0.47391	0.48362	0.24904	0.50523
						-0.47477	0.55334	0.24936	0.48999
						-0.47563	0.40874	0.24968	0.51378
						-0.47648	0.55674	0.25	0.53756
						-0.47734	0.61198
						-0.4782	0.2745
						-0.47906	0.33948
						-0.47991	0.488
						-0.48077	0.3086
						-0.48163	0.43857
						-0.48249	0.40177
						-0.48335	0.52071
						-0.4842	0.38599
						-0.48506	0.60597
						-0.48592	0.52828
						-0.48678	0.55348
						-0.48763	0.60119
						-0.48849	0.44589
						-0.48935	0.4615
						-0.49021	0.61162
						-0.49106	0.56578
						-0.49192	0.63367
						-0.49278	0.51944
						-0.49364	0.53001
						-0.4945	0.59754
						-0.49535	0.68664
						-0.49621	0.72368
						-0.49707	0.58543
						-0.49793	0.86755
						-0.49879	0.48974
						-0.49964	0.67931
						-0.5005	0.64006
						-0.50136	0.5815
						-0.50222	0.68154
						-0.50307	0.55616
						-0.50393	0.43698
						-0.50479	0.60011
						-0.50565	0.55523
						-0.5065	0.44805
						-0.50736	0.59826
						-0.50822	0.64781
						-0.50908	0.70458
						-0.50994	0.59953
						-0.51079	0.67751
						-0.51165	0.64239
						-0.51251	0.70919
						-0.51337	0.69218
						-0.51422	0.69362
						-0.51508	0.77893
						-0.51594	0.63164
						-0.5168	0.62525
						-0.51765	0.64564
						-0.51851	0.6564
						-0.51937	0.75968
						-0.52023	0.53861
						-0.52109	0.5926
						-0.52194	0.63837
						-0.5228	0.58888
						-0.52366	0.67214
						-0.52452	0.58902
						-0.52538	0.6586
						-0.52623	0.6447
						-0.52709	0.65388
						-0.52795	0.57985
						-0.52881	0.748
						-0.52966	0.81008
						-0.53052	0.80975
						-0.53138	0.74096
						-0.53224	0.79299
						-0.53309	0.77146
						-0.53395	0.67926
						-0.53481	0.78058
						-0.53567	0.65943
						-0.53653	0.65388
						-0.53738	0.35264
						-0.53824	0.66816
						-0.5391	0.83962
						-0.53996	0.89816
						-0.54082	0.71188
						-0.54167	0.67152
						-0.54253	0.67142
						-0.54339	0.52871
						-0.54425	0.77837
						-0.5451	0.58039
						-0.54596	0.70036
						-0.54682	0.77587
						-0.54768	0.79091
						-0.54853	0.69328
						-0.54939	0.87367
						-0.55025	0.83905
						-0.55111	0.84115
						-0.55197	0.63109
						-0.55282	0.88393
						-0.55368	0.89099
						-0.55454	0.76933
						-0.5554	0.8081
						-0.55625	0.7769
						-0.55711	0.82549
						-0.55797	0.82613
						-0.55883	0.70902
						-0.55969	0.75847
						-0.56054	0.89633
						-0.5614	0.75
						-0.56226	0.83402
						-0.56312	0.83096
						-0.56397	0.87084
						-0.56483	1.05187
						-0.56569	0.91577
						-0.56655	0.69654
						-0.5674	1.11095
						-0.56826	0.97891
						-0.56912	1.00151
						-0.56998	0.90837
						-0.57084	0.84272
						-0.57169	0.71994
						-0.57255	0.88532
						-0.57341	0.79573
						-0.57427	0.7463
						-0.57513	0.92934
						-0.57598	0.80009
						-0.57684	0.85413
						-0.5777	0.77979
						-0.57856	1.08246
						-0.57941	0.9876
						-0.58027	0.85738
						-0.58113	0.9845
						-0.58199	1.04689
						-0.58285	1.26211
						-0.5837	0.91683
						-0.58456	0.94204
						-0.58542	1.04498
						-0.58628	0.99279
						-0.58713	1.02847
						-0.58799	1.1132
						-0.58885	1.24422
						-0.58971	1.25032
						-0.59057	1.1718
						-0.59142	1.19467
						-0.59228	1.14171
						-0.59314	0.99889
						-0.594	1.06437
						-0.59485	1.17462
						-0.59571	1.23671
						-0.59657	1.22891
						-0.59743	1.13523
						-0.59828	1.32859
						-0.59914	1.20795
						-0.6	1.06337
