# Supplementary material for: Systematic modulation of charge and spin in graphene nanoribbons on MgO
Source: Nat Commun. 2025 Jul 1;16:5632. doi: 10.1038/s41467-025-60767-5 (PMC12218530; doi:10.1038/s41467-025-60767-5)
Supplement: Supplementary file 3 — Source Data [file 41467_2025_60767_MOESM3_ESM.zip › Source Data/Figure 4b.xlsx]

## Sheet: Figure 4b
Gap MgO 318		Gap Ag001 318		Gap Ag001 318
Length / PU	Gap / eV	Length / PU	Gap / eV	Length / PU	Gap / eV
3	0.582	2	1.087	3	--
5	0.11	3	0.592	5	0.275
6	0.384	4	0.445	6	--
8	0.291	5	0.3415	8	--
11	0.0565	6	0.276	11	--
		7	0.2105	13	0.032
		8	0.22767
		9	0.17125
		10	0.16725
		11	0.147
		12	0.139
		13	0.133
		14	0.1105
		15	0.1105
		16	0.114
		17	0.109
		20	0.101
