# Supplementary material for: Systematic modulation of charge and spin in graphene nanoribbons on MgO
Source: Nat Commun. 2025 Jul 1;16:5632. doi: 10.1038/s41467-025-60767-5 (PMC12218530; doi:10.1038/s41467-025-60767-5)
Supplement: Supplementary file 3 — Source Data [file 41467_2025_60767_MOESM3_ESM.zip › Source Data/Figure 4c.xlsx]

## Sheet: Figure 4c
Charge MgO 318		Approximte charge Ag001 318		Charge MgO 328
Length / PU	Charge / electrons	Length / PU	Charge / electrons	Length / PU	Charge / electrons
3	6	3	6	3
5	7	5	6	5	8
6	8	6	8	6
8	10	8	10	8
10		10	12	10
11	15	11	14	11
12		12	14	12
13		13		13	19
