# Supplementary material for: Systematic modulation of charge and spin in graphene nanoribbons on MgO
Source: Nat Commun. 2025 Jul 1;16:5632. doi: 10.1038/s41467-025-60767-5 (PMC12218530; doi:10.1038/s41467-025-60767-5)
Supplement: Supplementary file 3 — Source Data [file 41467_2025_60767_MOESM3_ESM.zip › Source Data/Figure 5b.xlsx]

## Sheet: Figure 4c
Length / PU	Calculated Charge 318 / electrons	Experimental Charge 318 / electrons	318 Charge linear density / (e-/PU)	Calculated Charge 328 / electrons	Experimental Charge 328 / electrons	318 Charge linear density / (e-/PU)
5	7	7	1.4	8	8	1.6
6	8	8	1.33333	10		1.66667
7	10		1.42857	10		1.42857
8	11	10	1.375	12		1.5
9	12		1.33333	14		1.55556
10	14		1.4	15		1.5
11	15	15	1.36364	16		1.45455
12	16		1.33333	18		1.5
13	18		1.38462	19	19	1.46154
