# Supplementary material for: Systematic modulation of charge and spin in graphene nanoribbons on MgO
Source: Nat Commun. 2025 Jul 1;16:5632. doi: 10.1038/s41467-025-60767-5 (PMC12218530; doi:10.1038/s41467-025-60767-5)
Supplement: Supplementary file 3 — Source Data [file 41467_2025_60767_MOESM3_ESM.zip › Source Data/Figure1b_318L5_Ag001.txt]

WSxM file copyright UAM
WSxM ASCII XYZ file
X[nm]		Y[nm]		Z[�]
0	0	-0.0815579
0.031401	0	-0.0836895
0.0628019	0	-0.0827658
0.0942029	0	-0.0819842
0.125604	0	-0.0775789
0.157005	0	-0.0733867
0.188406	0	-0.0824106
0.219807	0	-0.0784315
0.251208	0	-0.0787158
0.282609	0	-0.0826948
0.31401	0	-0.0786447
0.345411	0	-0.0785026
0.376812	0	-0.0796395
0.408213	0	-0.0799237
0.439614	0	-0.0760157
0.471014	0	-0.0800658
0.502415	0	-0.0778631
0.533816	0	-0.0731025
0.565217	0	-0.0759446
0.596618	0	-0.0696208
0.628019	0	-0.0756604
0.65942	0	-0.0758025
0.690821	0	-0.0718235
0.722222	0	-0.0705445
0.753623	0	-0.0706866
0.785024	0	-0.0710419
0.816425	0	-0.0654286
0.847826	0	-0.0663523
0.879227	0	-0.0635102
0.910628	0	-0.0632259
0.942029	0	-0.0622312
0.97343	0	-0.0591759
1.00483	0	-0.0626575
1.03623	0	-0.0551258
1.06763	0	-0.0512888
1.09903	0	-0.0502941
1.13043	0	-0.0524257
1.16184	0	-0.0460308
1.19324	0	-0.0425492
1.22464	0	-0.0458887
1.25604	0	-0.0399912
1.28744	0	-0.0436861
1.31884	0	-0.0381438
1.35024	0	-0.035799
1.38164	0	-0.0350885
1.41304	0	-0.0289778
1.44444	0	-0.033099
1.47585	0	-0.0300437
1.50725	0	-0.0309674
1.53865	0	-0.0255672
1.57005	0	-0.0258515
1.60145	0	-0.0257094
1.63285	0	-0.0209487
1.66425	0	-0.0241462
1.69565	0	-0.0230093
1.72705	0	-0.0257094
1.75845	0	-0.0259936
1.78986	0	-0.0236488
1.82126	0	-0.0203803
1.85266	0	-0.0184618
1.88406	0	-0.0207356
1.91546	0	-0.0166855
1.94686	0	-0.021304
1.97826	0	-0.016117
2.00966	0	-0.0195987
2.04106	0	-0.0172539
2.07246	0	-0.0203803
2.10386	0	-0.0193145
2.13527	0	-0.0167565
2.16667	0	-0.0203092
2.19807	0	-0.0225119
2.22947	0	-0.0256383
2.26087	0	-0.0263488
2.29227	0	-0.0277699
2.32367	0	-0.0274857
2.35507	0	-0.030541
2.38647	0	-0.0416255
2.41787	0	-0.043615
2.44928	0	-0.0467414
2.48068	0	-0.0492283
2.51208	0	-0.0529231
2.54348	0	-0.056689
2.57488	0	-0.0573285
2.60628	0	-0.0569732
2.63768	0	-0.0506494
2.66908	0	-0.0598153
2.70048	0	-0.0559784
2.73188	0	-0.0592469
2.76329	0	-0.0556232
2.79469	0	-0.0509336
2.82609	0	-0.0545573
2.85749	0	-0.0521415
2.88889	0	-0.0538468
2.92029	0	-0.0543442
2.95169	0	-0.0510046
2.98309	0	-0.0470256
3.01449	0	-0.0438282
3.04589	0	-0.0478072
3.07729	0	-0.0419097
3.1087	0	-0.0410571
3.1401	0	-0.031749
3.1715	0	-0.0273436
3.2029	0	-0.0230093
3.2343	0	-0.017325
3.2657	0	-0.012138
3.2971	0	-0.00389573
3.3285	0	-0.00282992
3.3599	0	0.00619396
3.3913	0	0.00782821
3.42271	0	0.0150757
3.45411	0	0.020618
3.48551	0	0.0260181
3.51691	0	0.0265155
3.54831	0	0.0306366
3.57971	0	0.0405842
3.61111	0	0.0381683
3.64251	0	0.0458422
3.67391	0	0.0486133
3.70531	0	0.0540845
3.73671	0	0.0529476
3.76812	0	0.0550082
3.79952	0	0.0650979
3.83092	0	0.0623978
3.86232	0	0.0684374
3.89372	0	0.0734822
3.92512	0	0.0752586
3.95652	0	0.0808719
3.98792	0	0.0857036
4.01932	0	0.0920984
4.05072	0	0.0957222
4.08213	0	0.107091
4.11353	0	0.10837
4.14493	0	0.116896
4.17633	0	0.125565
4.20773	0	0.130539
4.23913	0	0.144536
4.27053	0	0.150505
4.30193	0	0.164787
4.33333	0	0.178785
4.36473	0	0.189372
4.39614	0	0.202232
4.42754	0	0.220493
4.45894	0	0.247068
4.49034	0	0.268526
4.52174	0	0.29105
4.55314	0	0.328211
4.58454	0	0.35912
4.61594	0	0.386192
4.64734	0	0.425769
4.67874	0	0.45078
4.71014	0	0.461296
4.74155	0	0.482541
4.77295	0	0.496894
4.80435	0	0.512739
4.83575	0	0.509968
4.86715	0	0.503573
4.89855	0	0.489433
4.92995	0	0.477212
4.96135	0	0.459306
4.99275	0	0.431879
5.02415	0	0.418379
5.05556	0	0.408076
5.08696	0	0.403031
5.11836	0	0.396992
5.14976	0	0.379726
5.18116	0	0.374183
5.21256	0	0.366652
5.24396	0	0.360328
5.27536	0	0.354217
5.30676	0	0.350238
5.33816	0	0.348533
5.36957	0	0.350096
5.40097	0	0.354288
5.43237	0	0.335246
5.46377	0	0.322456
5.49517	0	0.306966
5.52657	0	0.29979
5.55797	0	0.282524
5.58937	0	0.263197
5.62077	0	0.243799
5.65217	0	0.224188
5.68357	0	0.204577
5.71498	0	0.186956
5.74638	0	0.177008
5.77778	0	0.163508
5.80918	0	0.153773
5.84058	0	0.139492
5.87198	0	0.131747
5.90338	0	0.130965
5.93478	0	0.122794
5.96618	0	0.118033
5.99758	0	0.113059
6.02899	0	0.109933
6.06039	0	0.108299
6.09179	0	0.104462
6.12319	0	0.100341
6.15459	0	0.0962196
6.18599	0	0.0960064
6.21739	0	0.0908905
6.24879	0	0.0938037
6.28019	0	0.0873378
6.31159	0	0.083643
6.343	0	0.0791666
6.3744	0	0.0788113
6.4058	0	0.0783139
6.4372	0	0.0727007
6.4686	0	0.0685085
6.5	0	0.0657373
0	0.0315789	-0.0767202
0.031401	0.0315789	-0.0813683
0.0628019	0.0315789	-0.0800745
0.0942029	0.0315789	-0.0763693
0.125604	0.0315789	-0.0761088
0.157005	0.0315789	-0.0761725
0.188406	0.0315789	-0.0764626
0.219807	0.0315789	-0.0752961
0.251208	0.0315789	-0.0768756
0.282609	0.0315789	-0.0781531
0.31401	0.0315789	-0.0746951
0.345411	0.0315789	-0.0742199
0.376812	0.0315789	-0.0747647
0.408213	0.0315789	-0.0742718
0.439614	0.0315789	-0.0729913
0.471014	0.0315789	-0.075154
0.502415	0.0315789	-0.0738395
0.533816	0.0315789	-0.0691529
0.565217	0.0315789	-0.0695156
0.596618	0.0315789	-0.0673736
0.628019	0.0315789	-0.0701195
0.65942	0.0315789	-0.0678191
0.690821	0.0315789	-0.0654684
0.722222	0.0315789	-0.066817
0.753623	0.0315789	-0.0632214
0.785024	0.0315789	-0.0636876
0.816425	0.0315789	-0.0597027
0.847826	0.0315789	-0.058554
0.879227	0.0315789	-0.0587094
0.910628	0.0315789	-0.057648
0.942029	0.0315789	-0.0557651
0.97343	0.0315789	-0.0533019
1.00483	0.0315789	-0.0544151
1.03623	0.0315789	-0.0486227
1.06763	0.0315789	-0.0478204
1.09903	0.0315789	-0.0456044
1.13043	0.0315789	-0.0437762
1.16184	0.0315789	-0.0411931
1.19324	0.0315789	-0.0361571
1.22464	0.0315789	-0.0384235
1.25604	0.0315789	-0.0344503
1.28744	0.0315789	-0.0355176
1.31884	0.0315789	-0.0321959
1.35024	0.0315789	-0.0305912
1.38164	0.0315789	-0.0275122
1.41304	0.0315789	-0.0245472
1.44444	0.0315789	-0.0268179
1.47585	0.0315789	-0.020839
1.50725	0.0315789	-0.0190982
1.53865	0.0315789	-0.0193602
1.57005	0.0315789	-0.017535
1.60145	0.0315789	-0.0152465
1.63285	0.0315789	-0.016333
1.66425	0.0315789	-0.0168289
1.69565	0.0315789	-0.0138787
1.72705	0.0315789	-0.0138772
1.75845	0.0315789	-0.0106087
1.78986	0.0315789	-0.00874502
1.82126	0.0315789	-0.00958435
1.85266	0.0315789	-0.00844304
1.88406	0.0315789	-0.0106058
1.91546	0.0315789	-0.008258
1.94686	0.0315789	-0.0087317
1.97826	0.0315789	-0.00776359
2.00966	0.0315789	-0.0090248
2.04106	0.0315789	-0.0051257
2.07246	0.0315789	-0.00976938
2.10386	0.0315789	-0.0112201
2.13527	0.0315789	-0.00858811
2.16667	0.0315789	-0.0111416
2.19807	0.0315789	-0.0141585
2.22947	0.0315789	-0.0135101
2.26087	0.0315789	-0.0179214
2.29227	0.0315789	-0.0205267
2.32367	0.0315789	-0.0220188
2.35507	0.0315789	-0.0262584
2.38647	0.0315789	-0.0316807
2.41787	0.0315789	-0.0352615
2.44928	0.0315789	-0.0417926
2.48068	0.0315789	-0.0427992
2.51208	0.0315789	-0.0435334
2.54348	0.0315789	-0.0448938
2.57488	0.0315789	-0.043868
2.60628	0.0315789	-0.0441048
2.63768	0.0315789	-0.0385212
2.66908	0.0315789	-0.0386203
2.70048	0.0315789	-0.0353755
2.73188	0.0315789	-0.0355354
2.76329	0.0315789	-0.0321337
2.79469	0.0315789	-0.0304047
2.82609	0.0315789	-0.0309939
2.85749	0.0315789	-0.0289851
2.88889	0.0315789	-0.0342061
2.92029	0.0315789	-0.0377751
2.95169	0.0315789	-0.0348796
2.98309	0.0315789	-0.0302345
3.01449	0.0315789	-0.0332173
3.04589	0.0315789	-0.0328294
3.07729	0.0315789	-0.0337783
3.1087	0.0315789	-0.0305942
3.1401	0.0315789	-0.020879
3.1715	0.0315789	-0.018065
3.2029	0.0315789	-0.0110291
3.2343	0.0315789	-0.00712114
3.2657	0.0315789	-0.00226725
3.2971	0.0315789	0.00664116
3.3285	0.0315789	0.00944632
3.3599	0.0315789	0.0171379
3.3913	0.0315789	0.0208076
3.42271	0.0315789	0.0284252
3.45411	0.0315789	0.0311548
3.48551	0.0315789	0.03674
3.51691	0.0315789	0.0418633
3.54831	0.0315789	0.0431349
3.57971	0.0315789	0.0496038
3.61111	0.0315789	0.0533682
3.64251	0.0315789	0.0573783
3.67391	0.0315789	0.0618887
3.70531	0.0315789	0.0649174
3.73671	0.0315789	0.0647797
3.76812	0.0315789	0.0705781
3.79952	0.0315789	0.076708
3.83092	0.0315789	0.0766354
3.86232	0.0315789	0.0817128
3.89372	0.0315789	0.0847223
3.92512	0.0315789	0.0893482
3.95652	0.0315789	0.0958867
3.98792	0.0315789	0.0999042
4.01932	0.0315789	0.104523
4.05072	0.0315789	0.109479
4.08213	0.0315789	0.115777
4.11353	0.0315789	0.118796
4.14493	0.0315789	0.126693
4.17633	0.0315789	0.135029
4.20773	0.0315789	0.140039
4.23913	0.0315789	0.151632
4.27053	0.0315789	0.159154
4.30193	0.0315789	0.168144
4.33333	0.0315789	0.180847
4.36473	0.0315789	0.192877
4.39614	0.0315789	0.20485
4.42754	0.0315789	0.219965
4.45894	0.0315789	0.23825
4.49034	0.0315789	0.258931
4.52174	0.0315789	0.279494
4.55314	0.0315789	0.309697
4.58454	0.0315789	0.336868
4.61594	0.0315789	0.361016
4.64734	0.0315789	0.386531
4.67874	0.0315789	0.40884
4.71014	0.0315789	0.421022
4.74155	0.0315789	0.436568
4.77295	0.0315789	0.445555
4.80435	0.0315789	0.451519
4.83575	0.0315789	0.448266
4.86715	0.0315789	0.443204
4.89855	0.0315789	0.434985
4.92995	0.0315789	0.420395
4.96135	0.0315789	0.403008
4.99275	0.0315789	0.374434
5.02415	0.0315789	0.355826
5.05556	0.0315789	0.347041
5.08696	0.0315789	0.337074
5.11836	0.0315789	0.332034
5.14976	0.0315789	0.325722
5.18116	0.0315789	0.315813
5.21256	0.0315789	0.316459
5.24396	0.0315789	0.313503
5.27536	0.0315789	0.305653
5.30676	0.0315789	0.299787
5.33816	0.0315789	0.298526
5.36957	0.0315789	0.301606
5.40097	0.0315789	0.304799
5.43237	0.0315789	0.296415
5.46377	0.0315789	0.287511
5.49517	0.0315789	0.279682
5.52657	0.0315789	0.272135
5.55797	0.0315789	0.256978
5.58937	0.0315789	0.243647
5.62077	0.0315789	0.226136
5.65217	0.0315789	0.211817
5.68357	0.0315789	0.19661
5.71498	0.0315789	0.180136
5.74638	0.0315789	0.17067
5.77778	0.0315789	0.16013
5.80918	0.0315789	0.152949
5.84058	0.0315789	0.14037
5.87198	0.0315789	0.132662
5.90338	0.0315789	0.128438
5.93478	0.0315789	0.121562
5.96618	0.0315789	0.116728
5.99758	0.0315789	0.114641
6.02899	0.0315789	0.107517
6.06039	0.0315789	0.102552
6.09179	0.0315789	0.100566
6.12319	0.0315789	0.0973699
6.15459	0.0315789	0.0938779
6.18599	0.0315789	0.0929986
6.21739	0.0315789	0.0867355
6.24879	0.0315789	0.0869102
6.28019	0.0315789	0.0838119
6.31159	0.0315789	0.0804872
6.343	0.0315789	0.0779351
6.3744	0.0315789	0.0742492
6.4058	0.0315789	0.0716794
6.4372	0.0315789	0.0685826
6.4686	0.0315789	0.0667959
6.5	0.0315789	0.0625445
0	0.0631579	-0.0721331
0.031401	0.0631579	-0.0788862
0.0628019	0.0631579	-0.0772875
0.0942029	0.0631579	-0.071091
0.125604	0.0631579	-0.074321
0.157005	0.0631579	-0.0781283
0.188406	0.0631579	-0.0707565
0.219807	0.0631579	-0.072071
0.251208	0.0631579	-0.0748391
0.282609	0.0631579	-0.073646
0.31401	0.0631579	-0.0708038
0.345411	0.0631579	-0.0700252
0.376812	0.0631579	-0.0700696
0.408213	0.0631579	-0.0689564
0.439614	0.0631579	-0.0698268
0.471014	0.0631579	-0.0701525
0.502415	0.0631579	-0.0697765
0.533816	0.0631579	-0.0653415
0.565217	0.0631579	-0.0633816
0.596618	0.0631579	-0.0649774
0.628019	0.0631579	-0.0646991
0.65942	0.0631579	-0.0602671
0.690821	0.0631579	-0.0594204
0.722222	0.0631579	-0.0629079
0.753623	0.0631579	-0.0560986
0.785024	0.0631579	-0.0566048
0.816425	0.0631579	-0.0541564
0.847826	0.0631579	-0.0513261
0.879227	0.0631579	-0.0538841
0.910628	0.0631579	-0.0521551
0.942029	0.0631579	-0.0493721
0.97343	0.0631579	-0.0474241
1.00483	0.0631579	-0.0464175
1.03623	0.0631579	-0.042246
1.06763	0.0631579	-0.0440135
1.09903	0.0631579	-0.0406354
1.13043	0.0631579	-0.0355018
1.16184	0.0631579	-0.0361827
1.19324	0.0631579	-0.0299507
1.22464	0.0631579	-0.0311082
1.25604	0.0631579	-0.0287783
1.28744	0.0631579	-0.0273216
1.31884	0.0631579	-0.0259627
1.35024	0.0631579	-0.0249236
1.38164	0.0631579	-0.0195915
1.41304	0.0631579	-0.0196389
1.44444	0.0631579	-0.0200712
1.47585	0.0631579	-0.0115535
1.50725	0.0631579	-0.00767518
1.53865	0.0631579	-0.0127792
1.57005	0.0631579	-0.0091081
1.60145	0.0631579	-0.0046613
1.63285	0.0631579	-0.0107897
1.66425	0.0631579	-0.00884461
1.69565	0.0631579	-0.00461097
1.72705	0.0631579	-0.00228098
1.75845	0.0631579	0.0041583
1.78986	0.0631579	0.00536326
1.82126	0.0631579	0.00102008
1.85266	0.0631579	0.00139311
1.88406	0.0631579	-0.000451337
1.91546	0.0631579	0.000454604
1.94686	0.0631579	0.00363132
1.97826	0.0631579	0.000904613
2.00966	0.0631579	0.00161219
2.04106	0.0631579	0.00679323
2.07246	0.0631579	0.000845402
2.10386	0.0631579	-0.00271027
2.13527	0.0631579	-6.34995E-005
2.16667	0.0631579	-0.00165926
2.19807	0.0631579	-0.00549026
2.22947	0.0631579	-0.0017836
2.26087	0.0631579	-0.00932126
2.29227	0.0631579	-0.0131641
2.32367	0.0631579	-0.0161661
2.35507	0.0631579	-0.0216048
2.38647	0.0631579	-0.0218949
2.41787	0.0631579	-0.0268213
2.44928	0.0631579	-0.0360909
2.48068	0.0631579	-0.0357001
2.51208	0.0631579	-0.0335892
2.54348	0.0631579	-0.0323428
2.57488	0.0631579	-0.0299092
2.60628	0.0631579	-0.0301401
2.63768	0.0631579	-0.0249295
2.66908	0.0631579	-0.0166458
2.70048	0.0631579	-0.0135342
2.73188	0.0631579	-0.0105085
2.76329	0.0631579	-0.0071778
2.79469	0.0631579	-0.00799196
2.82609	0.0631579	-0.00604093
2.85749	0.0631579	-0.00474419
2.88889	0.0631579	-0.0130575
2.92029	0.0631579	-0.0195915
2.95169	0.0631579	-0.0178626
2.98309	0.0631579	-0.0131286
3.01449	0.0631579	-0.0218357
3.04589	0.0631579	-0.0179721
3.07729	0.0631579	-0.0252581
3.1087	0.0631579	-0.0196123
3.1401	0.0631579	-0.0101177
3.1715	0.0631579	-0.00879428
3.2029	0.0631579	0.000605594
3.2343	0.0631579	0.00287341
3.2657	0.0631579	0.00757778
3.2971	0.0631579	0.0169421
3.3285	0.0631579	0.0215074
3.3599	0.0631579	0.0279259
3.3913	0.0631579	0.0334977
3.42271	0.0631579	0.0413255
3.45411	0.0631579	0.0416749
3.48551	0.0631579	0.0474569
3.51691	0.0631579	0.0566762
3.54831	0.0631579	0.0558265
3.57971	0.0631579	0.058944
3.61111	0.0631579	0.0683291
3.64251	0.0631579	0.0689775
3.67391	0.0631579	0.0751355
3.70531	0.0631579	0.0760888
3.73671	0.0631579	0.0768882
3.76812	0.0631579	0.0859298
3.79952	0.0631579	0.0884552
3.83092	0.0631579	0.0908799
3.86232	0.0631579	0.0950158
3.89372	0.0631579	0.0965139
3.92512	0.0631579	0.10353
3.95652	0.0631579	0.110692
3.98792	0.0631579	0.114115
4.01932	0.0631579	0.117111
4.05072	0.0631579	0.123168
4.08213	0.0631579	0.124805
4.11353	0.0631579	0.129371
4.14493	0.0631579	0.1366
4.17633	0.0631579	0.144472
4.20773	0.0631579	0.14947
4.23913	0.0631579	0.158553
4.27053	0.0631579	0.167577
4.30193	0.0631579	0.171651
4.33333	0.0631579	0.183099
4.36473	0.0631579	0.196191
4.39614	0.0631579	0.207329
4.42754	0.0631579	0.219411
4.45894	0.0631579	0.230057
4.49034	0.0631579	0.249908
4.52174	0.0631579	0.268139
4.55314	0.0631579	0.291614
4.58454	0.0631579	0.314994
4.61594	0.0631579	0.336123
4.64734	0.0631579	0.34875
4.67874	0.0631579	0.36813
4.71014	0.0631579	0.38158
4.74155	0.0631579	0.391557
4.77295	0.0631579	0.395454
4.80435	0.0631579	0.392561
4.83575	0.0631579	0.388558
4.86715	0.0631579	0.384692
4.89855	0.0631579	0.381065
4.92995	0.0631579	0.364524
4.96135	0.0631579	0.347631
4.99275	0.0631579	0.318232
5.02415	0.0631579	0.295667
5.05556	0.0631579	0.287937
5.08696	0.0631579	0.273732
5.11836	0.0631579	0.269563
5.14976	0.0631579	0.273089
5.18116	0.0631579	0.259663
5.21256	0.0631579	0.267287
5.24396	0.0631579	0.267512
5.27536	0.0631579	0.258674
5.30676	0.0631579	0.251563
5.33816	0.0631579	0.250956
5.36957	0.0631579	0.255293
5.40097	0.0631579	0.257526
5.43237	0.0631579	0.259074
5.46377	0.0631579	0.253849
5.49517	0.0631579	0.252937
5.52657	0.0631579	0.245233
5.55797	0.0631579	0.232541
5.58937	0.0631579	0.224719
5.62077	0.0631579	0.209179
5.65217	0.0631579	0.199764
5.68357	0.0631579	0.188659
5.71498	0.0631579	0.173744
5.74638	0.0631579	0.164708
5.77778	0.0631579	0.156729
5.80918	0.0631579	0.151847
5.84058	0.0631579	0.140905
5.87198	0.0631579	0.133281
5.90338	0.0631579	0.12591
5.93478	0.0631579	0.120382
5.96618	0.0631579	0.115376
5.99758	0.0631579	0.115633
6.02899	0.0631579	0.105085
6.06039	0.0631579	0.097109
6.09179	0.0631579	0.0967507
6.12319	0.0631579	0.0943379
6.15459	0.0631579	0.0915845
6.18599	0.0631579	0.0899236
6.21739	0.0631579	0.0825843
6.24879	0.0631579	0.0802484
6.28019	0.0631579	0.0801182
6.31159	0.0631579	0.0772493
6.343	0.0631579	0.0762339
6.3744	0.0631579	0.0698242
6.4058	0.0631579	0.0652856
6.4372	0.0631579	0.0645455
6.4686	0.0631579	0.0648326
6.5	0.0631579	0.059323
0	0.0947368	-0.0704295
0.031401	0.0947368	-0.0745551
0.0628019	0.0947368	-0.0734005
0.0942029	0.0947368	-0.0696835
0.125604	0.0947368	-0.0688797
0.157005	0.0947368	-0.0705405
0.188406	0.0947368	-0.0678316
0.219807	0.0947368	-0.0678138
0.251208	0.0947368	-0.070545
0.282609	0.0947368	-0.0695369
0.31401	0.0947368	-0.0675829
0.345411	0.0947368	-0.0668413
0.376812	0.0947368	-0.0674408
0.408213	0.0947368	-0.0675119
0.439614	0.0947368	-0.0650516
0.471014	0.0947368	-0.064119
0.502415	0.0947368	-0.0652603
0.533816	0.0947368	-0.0631198
0.565217	0.0947368	-0.0606418
0.596618	0.0947368	-0.0608683
0.628019	0.0947368	-0.060664
0.65942	0.0947368	-0.0576753
0.690821	0.0947368	-0.0569026
0.722222	0.0947368	-0.0569115
0.753623	0.0947368	-0.0529147
0.785024	0.0947368	-0.0526438
0.816425	0.0947368	-0.0506765
0.847826	0.0947368	-0.0506587
0.879227	0.0947368	-0.0487758
0.910628	0.0947368	-0.0476389
0.942029	0.0947368	-0.0438197
0.97343	0.0947368	-0.0415016
1.00483	0.0947368	-0.0412351
1.03623	0.0947368	-0.0373227
1.06763	0.0947368	-0.0363146
1.09903	0.0947368	-0.0324555
1.13043	0.0947368	-0.0315407
1.16184	0.0947368	-0.029187
1.19324	0.0947368	-0.0258786
1.22464	0.0947368	-0.0255189
1.25604	0.0947368	-0.0215976
1.28744	0.0947368	-0.0188087
1.31884	0.0947368	-0.0164506
1.35024	0.0947368	-0.0139681
1.38164	0.0947368	-0.00771091
1.41304	0.0947368	-0.00923857
1.44444	0.0947368	-0.00796848
1.47585	0.0947368	-0.00133824
1.50725	0.0947368	-0.00138265
1.53865	0.0947368	-0.00189779
1.57005	0.0947368	0.000589106
1.60145	0.0947368	0.00733037
1.63285	0.0947368	0.00542079
1.66425	0.0947368	0.00681079
1.69565	0.0947368	0.00623347
1.72705	0.0947368	0.00660206
1.75845	0.0947368	0.0118201
1.78986	0.0947368	0.0103235
1.82126	0.0947368	0.00942203
1.85266	0.0947368	0.00912893
1.88406	0.0947368	0.00998602
1.91546	0.0947368	0.0124463
1.94686	0.0947368	0.0135876
1.97826	0.0947368	0.0131923
2.00966	0.0947368	0.0129747
2.04106	0.0947368	0.0163054
2.07246	0.0947368	0.0115048
2.10386	0.0947368	0.0105767
2.13527	0.0947368	0.0125573
2.16667	0.0947368	0.0114426
2.19807	0.0947368	0.00679746
2.22947	0.0947368	0.00532309
2.26087	0.0947368	0.00126412
2.29227	0.0947368	-0.00442909
2.32367	0.0947368	-0.00587682
2.35507	0.0947368	-0.0126847
2.38647	0.0947368	-0.013937
2.41787	0.0947368	-0.0173832
2.44928	0.0947368	-0.0217308
2.48068	0.0947368	-0.0208959
2.51208	0.0947368	-0.0172677
2.54348	0.0947368	-0.0110993
2.57488	0.0947368	-0.01022
2.60628	0.0947368	-0.00356756
2.63768	0.0947368	0.00549184
2.66908	0.0947368	0.0142937
2.70048	0.0947368	0.0225493
2.73188	0.0947368	0.0296458
2.76329	0.0947368	0.0346418
2.79469	0.0947368	0.0360851
2.82609	0.0947368	0.0348905
2.85749	0.0947368	0.0319684
2.88889	0.0947368	0.0254314
2.92029	0.0947368	0.017158
2.95169	0.0947368	0.00941314
2.98309	0.0947368	0.00759682
3.01449	0.0947368	-0.00159137
3.04589	0.0947368	-0.00450015
3.07729	0.0947368	-0.0122673
3.1087	0.0947368	-0.00266162
3.1401	0.0947368	-0.000605492
3.1715	0.0947368	0.000384826
3.2029	0.0947368	0.0082674
3.2343	0.0947368	0.0104612
3.2657	0.0947368	0.017127
3.2971	0.0947368	0.0245299
3.3285	0.0947368	0.0310935
3.3599	0.0947368	0.03692
3.3913	0.0947368	0.0428619
3.42271	0.0947368	0.0490614
3.45411	0.0947368	0.0520012
3.48551	0.0947368	0.0581163
3.51691	0.0947368	0.0653372
3.54831	0.0947368	0.0707418
3.57971	0.0947368	0.0719719
3.61111	0.0947368	0.0805428
3.64251	0.0947368	0.0813022
3.67391	0.0947368	0.0880523
3.70531	0.0947368	0.0911521
3.73671	0.0947368	0.0921735
3.76812	0.0947368	0.0987726
3.79952	0.0947368	0.101779
3.83092	0.0947368	0.105203
3.86232	0.0947368	0.108636
3.89372	0.0947368	0.114649
3.92512	0.0947368	0.118779
3.95652	0.0947368	0.123091
3.98792	0.0947368	0.128438
4.01932	0.0947368	0.131582
4.05072	0.0947368	0.136085
4.08213	0.0947368	0.137759
4.11353	0.0947368	0.141658
4.14493	0.0947368	0.147778
4.17633	0.0947368	0.153689
4.20773	0.0947368	0.158094
4.23913	0.0947368	0.163476
4.27053	0.0947368	0.173388
4.30193	0.0947368	0.17687
4.33333	0.0947368	0.187541
4.36473	0.0947368	0.197303
4.39614	0.0947368	0.208218
4.42754	0.0947368	0.218561
4.45894	0.0947368	0.229059
4.49034	0.0947368	0.247467
4.52174	0.0947368	0.259111
4.55314	0.0947368	0.278477
4.58454	0.0947368	0.297453
4.61594	0.0947368	0.314475
4.64734	0.0947368	0.327731
4.67874	0.0947368	0.34156
4.71014	0.0947368	0.351717
4.74155	0.0947368	0.357623
4.77295	0.0947368	0.359595
4.80435	0.0947368	0.359626
4.83575	0.0947368	0.351774
4.86715	0.0947368	0.347538
4.89855	0.0947368	0.333216
4.92995	0.0947368	0.319525
4.96135	0.0947368	0.302853
4.99275	0.0947368	0.276341
5.02415	0.0947368	0.263028
5.05556	0.0947368	0.251042
5.08696	0.0947368	0.240463
5.11836	0.0947368	0.235703
5.14976	0.0947368	0.236231
5.18116	0.0947368	0.229059
5.21256	0.0947368	0.229836
5.24396	0.0947368	0.231098
5.27536	0.0947368	0.229921
5.30676	0.0947368	0.228953
5.33816	0.0947368	0.231417
5.36957	0.0947368	0.234015
5.40097	0.0947368	0.23573
5.43237	0.0947368	0.238869
5.46377	0.0947368	0.234939
5.49517	0.0947368	0.232399
5.52657	0.0947368	0.22699
5.55797	0.0947368	0.220848
5.58937	0.0947368	0.212952
5.62077	0.0947368	0.200336
5.65217	0.0947368	0.191365
5.68357	0.0947368	0.180889
5.71498	0.0947368	0.172265
5.74638	0.0947368	0.163081
5.77778	0.0947368	0.153067
5.80918	0.0947368	0.147556
5.84058	0.0947368	0.137502
5.87198	0.0947368	0.130507
5.90338	0.0947368	0.123357
5.93478	0.0947368	0.119791
5.96618	0.0947368	0.11349
5.99758	0.0947368	0.109862
6.02899	0.0947368	0.102459
6.06039	0.0947368	0.0951489
6.09179	0.0947368	0.0938654
6.12319	0.0947368	0.0906014
6.15459	0.0947368	0.0898464
6.18599	0.0947368	0.0860761
6.21739	0.0947368	0.0784778
6.24879	0.0947368	0.0762529
6.28019	0.0947368	0.0744943
6.31159	0.0947368	0.0730688
6.343	0.0947368	0.0691297
6.3744	0.0947368	0.0669759
6.4058	0.0947368	0.0616602
6.4372	0.0947368	0.0614381
6.4686	0.0947368	0.0599859
6.5	0.0947368	0.0557715
0	0.126316	-0.068663
0.031401	0.126316	-0.0704098
0.0628019	0.126316	-0.0695571
0.0942029	0.126316	-0.0678933
0.125604	0.126316	-0.0638432
0.157005	0.126316	-0.0640208
0.188406	0.126316	-0.0644471
0.219807	0.126316	-0.0636419
0.251208	0.126316	-0.0663182
0.282609	0.126316	-0.0654123
0.31401	0.126316	-0.0639675
0.345411	0.126316	-0.0634465
0.376812	0.126316	-0.0648853
0.408213	0.126316	-0.0654004
0.439614	0.126316	-0.060403
0.471014	0.126316	-0.0584608
0.502415	0.126316	-0.0607938
0.533816	0.126316	-0.0601188
0.565217	0.126316	-0.0575016
0.596618	0.126316	-0.0569391
0.628019	0.126316	-0.0565838
0.65942	0.126316	-0.0548963
0.690821	0.126316	-0.0540081
0.722222	0.126316	-0.051308
0.753623	0.126316	-0.0496975
0.785024	0.126316	-0.048679
0.816425	0.126316	-0.047033
0.847826	0.126316	-0.0489573
0.879227	0.126316	-0.0439303
0.910628	0.126316	-0.0426927
0.942029	0.126316	-0.0384532
0.97343	0.126316	-0.0359722
1.00483	0.126316	-0.035759
1.03623	0.126316	-0.0321234
1.06763	0.126316	-0.0288076
1.09903	0.126316	-0.0246213
1.13043	0.126316	-0.0264036
1.16184	0.126316	-0.0218443
1.19324	0.126316	-0.0203995
1.22464	0.126316	-0.0186942
1.25604	0.126316	-0.0139158
1.28744	0.126316	-0.00983018
1.31884	0.126316	-0.00670972
1.35024	0.126316	-0.00322214
1.38164	0.126316	0.00337997
1.41304	0.126316	0.00137269
1.44444	0.126316	0.0040017
1.47585	0.126316	0.00906431
1.50725	0.126316	0.00652412
1.53865	0.126316	0.00921233
1.57005	0.126316	0.0107578
1.60145	0.126316	0.0186152
1.63285	0.126316	0.0202553
1.66425	0.126316	0.0213034
1.69565	0.126316	0.0171467
1.72705	0.126316	0.0160217
1.75845	0.126316	0.0201014
1.78986	0.126316	0.0166493
1.82126	0.126316	0.0185027
1.85266	0.126316	0.0179698
1.88406	0.126316	0.0204152
1.91546	0.126316	0.0240508
1.94686	0.126316	0.0239028
1.97826	0.126316	0.0249508
2.00966	0.126316	0.024412
2.04106	0.126316	0.0262713
2.07246	0.126316	0.0225528
2.10386	0.126316	0.0235534
2.13527	0.126316	0.0247969
2.16667	0.126316	0.0239738
2.19807	0.126316	0.0188994
2.22947	0.126316	0.0135881
2.26087	0.126316	0.0119834
2.29227	0.126316	0.00486619
2.32367	0.126316	0.00438657
2.35507	0.126316	-0.00313332
2.38647	0.126316	-0.00510508
2.41787	0.126316	-0.00761566
2.44928	0.126316	-0.00744986
2.48068	0.126316	-0.00617089
2.51208	0.126316	-0.00080038
2.54348	0.126316	0.010213
2.57488	0.126316	0.0116933
2.60628	0.126316	0.0244771
2.63768	0.126316	0.0376281
2.66908	0.126316	0.0481619
2.70048	0.126316	0.0609753
2.73188	0.126316	0.0720301
2.76329	0.126316	0.078046
2.79469	0.126316	0.0812672
2.82609	0.126316	0.0769625
2.85749	0.126316	0.0705321
2.88889	0.126316	0.0646464
2.92029	0.126316	0.0545745
2.95169	0.126316	0.0388242
2.98309	0.126316	0.0297884
3.01449	0.126316	0.0202909
3.04589	0.126316	0.011113
3.07729	0.126316	0.00233785
3.1087	0.126316	0.0137539
3.1401	0.126316	0.00941958
3.1715	0.126316	0.0101597
3.2029	0.126316	0.0166316
3.2343	0.126316	0.0190652
3.2657	0.126316	0.0269226
3.2971	0.126316	0.0330688
3.3285	0.126316	0.0409854
3.3599	0.126316	0.0459947
3.3913	0.126316	0.0526501
3.42271	0.126316	0.057239
3.45411	0.126316	0.0625207
3.48551	0.126316	0.0688919
3.51691	0.126316	0.0741736
3.54831	0.126316	0.0846245
3.57971	0.126316	0.0846126
3.61111	0.126316	0.0925174
3.64251	0.126316	0.0935003
3.67391	0.126316	0.101281
3.70531	0.126316	0.105994
3.73671	0.126316	0.107539
3.76812	0.126316	0.112744
3.79952	0.126316	0.116214
3.83092	0.126316	0.120655
3.86232	0.126316	0.12387
3.89372	0.126316	0.133539
3.92512	0.126316	0.134889
3.95652	0.126316	0.137169
3.98792	0.126316	0.143611
4.01932	0.126316	0.146625
4.05072	0.126316	0.149894
4.08213	0.126316	0.151285
4.11353	0.126316	0.1545
4.14493	0.126316	0.159071
4.17633	0.126316	0.163299
4.20773	0.126316	0.167112
4.23913	0.126316	0.169392
4.27053	0.126316	0.179594
4.30193	0.126316	0.182431
4.33333	0.126316	0.192058
4.36473	0.126316	0.198856
4.39614	0.126316	0.209905
4.42754	0.126316	0.21826
4.45894	0.126316	0.228876
4.49034	0.126316	0.244994
4.52174	0.126316	0.251341
4.55314	0.126316	0.26734
4.58454	0.126316	0.282534
4.61594	0.126316	0.295217
4.64734	0.126316	0.30819
4.67874	0.126316	0.317439
4.71014	0.126316	0.324403
4.74155	0.126316	0.326866
4.77295	0.126316	0.327067
4.80435	0.126316	0.328583
4.83575	0.126316	0.317688
4.86715	0.126316	0.312614
4.89855	0.126316	0.290498
4.92995	0.126316	0.278555
4.96135	0.126316	0.262402
4.99275	0.126316	0.239173
5.02415	0.126316	0.233104
5.05556	0.126316	0.21881
5.08696	0.126316	0.211373
5.11836	0.126316	0.205813
5.14976	0.126316	0.203871
5.18116	0.126316	0.202101
5.21256	0.126316	0.197458
5.24396	0.126316	0.199555
5.27536	0.126316	0.204742
5.30676	0.126316	0.208596
5.33816	0.126316	0.213392
5.36957	0.126316	0.215175
5.40097	0.126316	0.216685
5.43237	0.126316	0.220439
5.46377	0.126316	0.217573
5.49517	0.126316	0.21399
5.52657	0.126316	0.210556
5.55797	0.126316	0.209857
5.58937	0.126316	0.20168
5.62077	0.126316	0.191857
5.65217	0.126316	0.183597
5.68357	0.126316	0.173738
5.71498	0.126316	0.170037
5.74638	0.126316	0.161221
5.77778	0.126316	0.149556
5.80918	0.126316	0.143143
5.84058	0.126316	0.134279
5.87198	0.126316	0.127464
5.90338	0.126316	0.120667
5.93478	0.126316	0.118511
5.96618	0.126316	0.110772
5.99758	0.126316	0.104567
6.02899	0.126316	0.0996465
6.06039	0.126316	0.0926299
6.09179	0.126316	0.0905812
6.12319	0.126316	0.0869456
6.15459	0.126316	0.0870936
6.18599	0.126316	0.0820132
6.21739	0.126316	0.0746828
6.24879	0.126316	0.072569
6.28019	0.126316	0.0693597
6.31159	0.126316	0.0690518
6.343	0.126316	0.0628227
6.3744	0.126316	0.0636576
6.4058	0.126316	0.0581627
6.4372	0.126316	0.057991
6.4686	0.126316	0.0551311
6.5	0.126316	0.0522475
0	0.157895	-0.0665664
0.031401	0.157895	-0.0672399
0.0628019	0.157895	-0.0659432
0.0942029	0.157895	-0.0640943
0.125604	0.157895	-0.0609324
0.157005	0.157895	-0.0631084
0.188406	0.157895	-0.0586497
0.219807	0.157895	-0.0599169
0.251208	0.157895	-0.0624452
0.282609	0.157895	-0.0612062
0.31401	0.157895	-0.0582812
0.345411	0.157895	-0.0589443
0.376812	0.157895	-0.0627146
0.408213	0.157895	-0.0597881
0.439614	0.157895	-0.0564189
0.471014	0.157895	-0.0547729
0.502415	0.157895	-0.0565877
0.533816	0.157895	-0.0530261
0.565217	0.157895	-0.0522593
0.596618	0.157895	-0.0539542
0.628019	0.157895	-0.0522667
0.65942	0.157895	-0.0511343
0.690821	0.157895	-0.0491359
0.722222	0.157895	-0.0477681
0.753623	0.157895	-0.0463056
0.785024	0.157895	-0.044695
0.816425	0.157895	-0.0425308
0.847826	0.157895	-0.0418277
0.879227	0.157895	-0.0404643
0.910628	0.157895	-0.035489
0.942029	0.157895	-0.034062
0.97343	0.157895	-0.0325063
1.00483	0.157895	-0.0287404
1.03623	0.157895	-0.0254749
1.06763	0.157895	-0.022307
1.09903	0.157895	-0.0186018
1.13043	0.157895	-0.0150921
1.16184	0.157895	-0.0126792
1.19324	0.157895	-0.00753368
1.22464	0.157895	-0.00538429
1.25604	0.157895	-0.0036035
1.28744	0.157895	0.00159234
1.31884	0.157895	0.0042317
1.35024	0.157895	0.00642402
1.38164	0.157895	0.0103246
1.41304	0.157895	0.0130913
1.44444	0.157895	0.0152762
1.47585	0.157895	0.0204498
1.50725	0.157895	0.0229056
1.53865	0.157895	0.021523
1.57005	0.157895	0.0234015
1.60145	0.157895	0.0261889
1.63285	0.157895	0.0278661
1.66425	0.157895	0.0296913
1.69565	0.157895	0.0284212
1.72705	0.157895	0.0282584
1.75845	0.157895	0.0316349
1.78986	0.157895	0.0301443
1.82126	0.157895	0.0311464
1.85266	0.157895	0.0326119
1.88406	0.157895	0.0308015
1.91546	0.157895	0.033623
1.94686	0.157895	0.0361025
1.97826	0.157895	0.0339309
2.00966	0.157895	0.0362416
2.04106	0.157895	0.038619
2.07246	0.157895	0.0356406
2.10386	0.157895	0.0349019
2.13527	0.157895	0.0350352
2.16667	0.157895	0.033509
2.19807	0.157895	0.0300258
2.22947	0.157895	0.0279342
2.26087	0.157895	0.023406
2.29227	0.157895	0.0171029
2.32367	0.157895	0.0145138
2.35507	0.157895	0.00973248
2.38647	0.157895	0.00831584
2.41787	0.157895	0.00388087
2.44928	0.157895	0.00641514
2.48068	0.157895	0.0081382
2.51208	0.157895	0.0164323
2.54348	0.157895	0.0318866
2.57488	0.157895	0.0452832
2.60628	0.157895	0.0602505
2.63768	0.157895	0.0787675
2.66908	0.157895	0.0974059
2.70048	0.157895	0.1117
2.73188	0.157895	0.126122
2.76329	0.157895	0.12977
2.79469	0.157895	0.132251
2.82609	0.157895	0.125022
2.85749	0.157895	0.118814
2.88889	0.157895	0.107673
2.92029	0.157895	0.0954919
2.95169	0.157895	0.0794455
2.98309	0.157895	0.0596776
3.01449	0.157895	0.0507722
3.04589	0.157895	0.0379676
3.07729	0.157895	0.0254177
3.1087	0.157895	0.0273598
3.1401	0.157895	0.0221374
3.1715	0.157895	0.0230625
3.2029	0.157895	0.0286832
3.2343	0.157895	0.0330042
3.2657	0.157895	0.038012
3.2971	0.157895	0.0466007
3.3285	0.157895	0.0524819
3.3599	0.157895	0.0554928
3.3913	0.157895	0.0646647
3.42271	0.157895	0.0677364
3.45411	0.157895	0.0740543
3.48551	0.157895	0.0802774
3.51691	0.157895	0.0839308
3.54831	0.157895	0.0930864
3.57971	0.157895	0.095221
3.61111	0.157895	0.103237
3.64251	0.157895	0.105034
3.67391	0.157895	0.116145
3.70531	0.157895	0.119674
3.73671	0.157895	0.123329
3.76812	0.157895	0.132641
3.79952	0.157895	0.136481
3.83092	0.157895	0.142032
3.86232	0.157895	0.147579
3.89372	0.157895	0.156397
3.92512	0.157895	0.155527
3.95652	0.157895	0.160064
3.98792	0.157895	0.163249
4.01932	0.157895	0.164672
4.05072	0.157895	0.168385
4.08213	0.157895	0.167815
4.11353	0.157895	0.170253
4.14493	0.157895	0.170975
4.17633	0.157895	0.174981
4.20773	0.157895	0.178202
4.23913	0.157895	0.180519
4.27053	0.157895	0.187871
4.30193	0.157895	0.189782
4.33333	0.157895	0.196968
4.36473	0.157895	0.202729
4.39614	0.157895	0.215776
4.42754	0.157895	0.220837
4.45894	0.157895	0.232971
4.49034	0.157895	0.242353
4.52174	0.157895	0.250181
4.55314	0.157895	0.266698
4.58454	0.157895	0.281374
4.61594	0.157895	0.288506
4.64734	0.157895	0.296409
4.67874	0.157895	0.306176
4.71014	0.157895	0.310475
4.74155	0.157895	0.31279
4.77295	0.157895	0.312029
4.80435	0.157895	0.307476
4.83575	0.157895	0.297765
4.86715	0.157895	0.289397
4.89855	0.157895	0.27472
4.92995	0.157895	0.258743
4.96135	0.157895	0.244663
4.99275	0.157895	0.2268
5.02415	0.157895	0.217437
5.05556	0.157895	0.211063
5.08696	0.157895	0.204218
5.11836	0.157895	0.196771
5.14976	0.157895	0.195125
5.18116	0.157895	0.194279
5.21256	0.157895	0.19171
5.24396	0.157895	0.193584
5.27536	0.157895	0.198326
5.30676	0.157895	0.200072
5.33816	0.157895	0.203314
5.36957	0.157895	0.20913
5.40097	0.157895	0.212083
5.43237	0.157895	0.211322
5.46377	0.157895	0.208308
5.49517	0.157895	0.206761
5.52657	0.157895	0.203623
5.55797	0.157895	0.202554
5.58937	0.157895	0.193008
5.62077	0.157895	0.185294
5.65217	0.157895	0.179143
5.68357	0.157895	0.16984
5.71498	0.157895	0.163882
5.74638	0.157895	0.158136
5.77778	0.157895	0.146842
5.80918	0.157895	0.138098
5.84058	0.157895	0.132009
5.87198	0.157895	0.123011
5.90338	0.157895	0.117249
5.93478	0.157895	0.113614
5.96618	0.157895	0.103691
5.99758	0.157895	0.101779
6.02899	0.157895	0.095859
6.06039	0.157895	0.0871771
6.09179	0.157895	0.0852024
6.12319	0.157895	0.0837132
6.15459	0.157895	0.0790132
6.18599	0.157895	0.0768194
6.21739	0.157895	0.0725236
6.24879	0.157895	0.0705208
6.28019	0.157895	0.0667934
6.31159	0.157895	0.0658934
6.343	0.157895	0.0607005
6.3744	0.157895	0.0578717
6.4058	0.157895	0.0553374
6.4372	0.157895	0.0527602
6.4686	0.157895	0.0502333
6.5	0.157895	0.048867
0	0.189474	-0.0640823
0.031401	0.189474	-0.0636915
0.0628019	0.189474	-0.0629632
0.0942029	0.189474	-0.0604674
0.125604	0.189474	-0.0581581
0.157005	0.189474	-0.0613023
0.188406	0.189474	-0.0543656
0.219807	0.189474	-0.0566038
0.251208	0.189474	-0.0586999
0.282609	0.189474	-0.0574209
0.31401	0.189474	-0.0539038
0.345411	0.189474	-0.0555291
0.376812	0.189474	-0.0600233
0.408213	0.189474	-0.0547387
0.439614	0.189474	-0.0528735
0.471014	0.189474	-0.0513991
0.502415	0.189474	-0.052456
0.533816	0.189474	-0.0473313
0.565217	0.189474	-0.0477665
0.596618	0.189474	-0.050502
0.628019	0.189474	-0.0481395
0.65942	0.189474	-0.0474023
0.690821	0.189474	-0.0445779
0.722222	0.189474	-0.0443115
0.753623	0.189474	-0.0426683
0.785024	0.189474	-0.0404479
0.816425	0.189474	-0.0377301
0.847826	0.189474	-0.0352343
0.879227	0.189474	-0.0361136
0.910628	0.189474	-0.028795
0.942029	0.189474	-0.0286884
0.97343	0.189474	-0.02677
1.00483	0.189474	-0.0210856
1.03623	0.189474	-0.0177816
1.06763	0.189474	-0.0146019
1.09903	0.189474	-0.0113956
1.13043	0.189474	-0.00379282
1.16184	0.189474	-0.00288688
1.19324	0.189474	0.00533764
1.22464	0.189474	0.00740709
1.25604	0.189474	0.00757584
1.28744	0.189474	0.0136066
1.31884	0.189474	0.0163688
1.35024	0.189474	0.0178965
1.38164	0.189474	0.0200636
1.41304	0.189474	0.0255081
1.44444	0.189474	0.0270802
1.47585	0.189474	0.0322938
1.50725	0.189474	0.0374719
1.53865	0.189474	0.0337504
1.57005	0.189474	0.0355712
1.60145	0.189474	0.0346564
1.63285	0.189474	0.0365837
1.66425	0.189474	0.0381647
1.69565	0.189474	0.0391417
1.72705	0.189474	0.0403762
1.75845	0.189474	0.04257
1.78986	0.189474	0.0424101
1.82126	0.189474	0.0429253
1.85266	0.189474	0.0457763
1.88406	0.189474	0.0418772
1.91546	0.189474	0.0443553
1.94686	0.189474	0.0483076
1.97826	0.189474	0.0442043
2.00966	0.189474	0.048352
2.04106	0.189474	0.0511143
2.07246	0.189474	0.049711
2.10386	0.189474	0.0477392
2.13527	0.189474	0.0471885
2.16667	0.189474	0.0451102
2.19807	0.189474	0.0427476
2.22947	0.189474	0.0420549
2.26087	0.189474	0.0362995
2.29227	0.189474	0.0311658
2.32367	0.189474	0.0266983
2.35507	0.189474	0.0237762
2.38647	0.189474	0.0220887
2.41787	0.189474	0.0179409
2.44928	0.189474	0.0234387
2.48068	0.189474	0.0262986
2.51208	0.189474	0.0374808
2.54348	0.189474	0.0571805
2.57488	0.189474	0.0805041
2.60628	0.189474	0.0990137
2.63768	0.189474	0.122328
2.66908	0.189474	0.145963
2.70048	0.189474	0.162616
2.73188	0.189474	0.180007
2.76329	0.189474	0.181827
2.79469	0.189474	0.184261
2.82609	0.189474	0.175281
2.85749	0.189474	0.168318
2.88889	0.189474	0.152509
2.92029	0.189474	0.138191
2.95169	0.189474	0.12073
2.98309	0.189474	0.0925921
3.01449	0.189474	0.082085
3.04589	0.189474	0.066462
3.07729	0.189474	0.0500662
3.1087	0.189474	0.0446661
3.1401	0.189474	0.0389907
3.1715	0.189474	0.0393104
3.2029	0.189474	0.0440799
3.2343	0.189474	0.0490093
3.2657	0.189474	0.0509811
3.2971	0.189474	0.0597651
3.3285	0.189474	0.0650054
3.3599	0.189474	0.0671814
3.3913	0.189474	0.0767382
3.42271	0.189474	0.0789942
3.45411	0.189474	0.0854512
3.48551	0.189474	0.0912155
3.51691	0.189474	0.0943596
3.54831	0.189474	0.102184
3.57971	0.189474	0.106403
3.61111	0.189474	0.115099
3.64251	0.189474	0.118181
3.67391	0.189474	0.131485
3.70531	0.189474	0.135598
3.73671	0.189474	0.141264
3.76812	0.189474	0.152668
3.79952	0.189474	0.157989
3.83092	0.189474	0.164534
3.86232	0.189474	0.171764
3.89372	0.189474	0.180557
3.92512	0.189474	0.178879
3.95652	0.189474	0.184101
3.98792	0.189474	0.186268
4.01932	0.189474	0.187476
4.05072	0.189474	0.189048
4.08213	0.189474	0.187272
4.11353	0.189474	0.188196
4.14493	0.189474	0.185122
4.17633	0.189474	0.188187
4.20773	0.189474	0.189137
4.23913	0.189474	0.190833
4.27053	0.189474	0.19515
4.30193	0.189474	0.196393
4.33333	0.189474	0.20142
4.36473	0.189474	0.207806
4.39614	0.189474	0.221174
4.42754	0.189474	0.224353
4.45894	0.189474	0.237312
4.49034	0.189474	0.242063
4.52174	0.189474	0.251425
4.55314	0.189474	0.267625
4.58454	0.189474	0.281001
4.61594	0.189474	0.284048
4.64734	0.189474	0.289501
4.67874	0.189474	0.299315
4.71014	0.189474	0.301491
4.74155	0.189474	0.303943
4.77295	0.189474	0.302104
4.80435	0.189474	0.293826
4.83575	0.189474	0.285842
4.86715	0.189474	0.276498
4.89855	0.189474	0.265733
4.92995	0.189474	0.247321
4.96135	0.189474	0.234159
4.99275	0.189474	0.220641
5.02415	0.189474	0.208695
5.05556	0.189474	0.206998
5.08696	0.189474	0.200941
5.11836	0.189474	0.191802
5.14976	0.189474	0.190114
5.18116	0.189474	0.189226
5.21256	0.189474	0.18856
5.24396	0.189474	0.19038
5.27536	0.189474	0.194475
5.30676	0.189474	0.194377
5.33816	0.189474	0.196278
5.36957	0.189474	0.204192
5.40097	0.189474	0.207744
5.43237	0.189474	0.204165
5.46377	0.189474	0.201252
5.49517	0.189474	0.201216
5.52657	0.189474	0.198037
5.55797	0.189474	0.196713
5.58937	0.189474	0.187068
5.62077	0.189474	0.180504
5.65217	0.189474	0.17537
5.68357	0.189474	0.166773
5.71498	0.189474	0.159214
5.74638	0.189474	0.155546
5.77778	0.189474	0.145021
5.80918	0.189474	0.134381
5.84058	0.189474	0.12938
5.87198	0.189474	0.119317
5.90338	0.189474	0.114308
5.93478	0.189474	0.109094
5.96618	0.189474	0.0981699
5.99758	0.189474	0.0987472
6.02899	0.189474	0.0920592
6.06039	0.189474	0.0828755
6.09179	0.189474	0.0807794
6.12319	0.189474	0.0802642
6.15459	0.189474	0.0723684
6.18599	0.189474	0.0721641
6.21739	0.189474	0.0696861
6.24879	0.189474	0.0680074
6.28019	0.189474	0.0641261
6.31159	0.189474	0.0625096
6.343	0.189474	0.0581575
6.3744	0.189474	0.0530327
6.4058	0.189474	0.0524821
6.4372	0.189474	0.0487873
6.4686	0.189474	0.0464691
6.5	0.189474	0.0459895
0	0.221053	-0.0603713
0.031401	0.221053	-0.0589443
0.0628019	0.221053	-0.0619908
0.0942029	0.221053	-0.0573856
0.125604	0.221053	-0.0558165
0.157005	0.221053	-0.0566661
0.188406	0.221053	-0.0548735
0.219807	0.221053	-0.0545952
0.251208	0.221053	-0.055359
0.282609	0.221053	-0.0549683
0.31401	0.221053	-0.0536715
0.345411	0.221053	-0.0555559
0.376812	0.221053	-0.0556832
0.408213	0.221053	-0.0514718
0.439614	0.221053	-0.0507168
0.471014	0.221053	-0.0490204
0.502415	0.221053	-0.0485601
0.533816	0.221053	-0.0460628
0.565217	0.221053	-0.0456468
0.596618	0.221053	-0.0455699
0.628019	0.221053	-0.0446136
0.65942	0.221053	-0.0437654
0.690821	0.221053	-0.041015
0.722222	0.221053	-0.0411186
0.753623	0.221053	-0.0382542
0.785024	0.221053	-0.0353677
0.816425	0.221053	-0.0319837
0.847826	0.221053	-0.0303391
0.879227	0.221053	-0.0289609
0.910628	0.221053	-0.0237148
0.942029	0.221053	-0.0202035
0.97343	0.221053	-0.0138442
1.00483	0.221053	-0.0114165
1.03623	0.221053	-0.00678021
1.06763	0.221053	-0.00308243
1.09903	0.221053	-0.000431225
1.13043	0.221053	0.00746763
1.16184	0.221053	0.00889167
1.19324	0.221053	0.0182264
1.22464	0.221053	0.0185565
1.25604	0.221053	0.0215008
1.28744	0.221053	0.0274945
1.31884	0.221053	0.0322922
1.35024	0.221053	0.0351521
1.38164	0.221053	0.0386515
1.41304	0.221053	0.0401363
1.44444	0.221053	0.0405611
1.47585	0.221053	0.0455897
1.50725	0.221053	0.0462898
1.53865	0.221053	0.045714
1.57005	0.221053	0.0462395
1.60145	0.221053	0.0459538
1.63285	0.221053	0.0488063
1.66425	0.221053	0.0469086
1.69565	0.221053	0.0481076
1.72705	0.221053	0.0521178
1.75845	0.221053	0.05161
1.78986	0.221053	0.050784
1.82126	0.221053	0.0519653
1.85266	0.221053	0.0542612
1.88406	0.221053	0.0551361
1.91546	0.221053	0.0587613
1.94686	0.221053	0.0605303
1.97826	0.221053	0.0585733
2.00966	0.221053	0.0613518
2.04106	0.221053	0.0640771
2.07246	0.221053	0.0668926
2.10386	0.221053	0.0652909
2.13527	0.221053	0.0654064
2.16667	0.221053	0.063254
2.19807	0.221053	0.0605214
2.22947	0.221053	0.0554617
2.26087	0.221053	0.0538512
2.29227	0.221053	0.051012
2.32367	0.221053	0.0453972
2.35507	0.221053	0.0415499
2.38647	0.221053	0.0369758
2.41787	0.221053	0.0401185
2.44928	0.221053	0.0504643
2.48068	0.221053	0.0566549
2.51208	0.221053	0.0706126
2.54348	0.221053	0.0939391
2.57488	0.221053	0.120889
2.60628	0.221053	0.147244
2.63768	0.221053	0.173557
2.66908	0.221053	0.192343
2.70048	0.221053	0.21414
2.73188	0.221053	0.233233
2.76329	0.221053	0.234943
2.79469	0.221053	0.239523
2.82609	0.221053	0.232505
2.85749	0.221053	0.221693
2.88889	0.221053	0.203071
2.92029	0.221053	0.186533
2.95169	0.221053	0.164112
2.98309	0.221053	0.135087
3.01449	0.221053	0.116031
3.04589	0.221053	0.100149
3.07729	0.221053	0.0796823
3.1087	0.221053	0.0736901
3.1401	0.221053	0.0689398
3.1715	0.221053	0.066151
3.2029	0.221053	0.0700693
3.2343	0.221053	0.071557
3.2657	0.221053	0.069902
3.2971	0.221053	0.0717657
3.3285	0.221053	0.0807807
3.3599	0.221053	0.0858063
3.3913	0.221053	0.0889978
3.42271	0.221053	0.0926601
3.45411	0.221053	0.0964156
3.48551	0.221053	0.100737
3.51691	0.221053	0.106915
3.54831	0.221053	0.113297
3.57971	0.221053	0.119403
3.61111	0.221053	0.130578
3.64251	0.221053	0.136435
3.67391	0.221053	0.148334
3.70531	0.221053	0.158626
3.73671	0.221053	0.165995
3.76812	0.221053	0.173107
3.79952	0.221053	0.183423
3.83092	0.221053	0.190598
3.86232	0.221053	0.197458
3.89372	0.221053	0.208841
3.92512	0.221053	0.210826
3.95652	0.221053	0.211756
3.98792	0.221053	0.219992
4.01932	0.221053	0.225345
4.05072	0.221053	0.216592
4.08213	0.221053	0.216
4.11353	0.221053	0.213075
4.14493	0.221053	0.206375
4.17633	0.221053	0.206219
4.20773	0.221053	0.199583
4.23913	0.221053	0.198578
4.27053	0.221053	0.199268
4.30193	0.221053	0.200659
4.33333	0.221053	0.204428
4.36473	0.221053	0.216698
4.39614	0.221053	0.225069
4.42754	0.221053	0.23084
4.45894	0.221053	0.242429
4.49034	0.221053	0.249216
4.52174	0.221053	0.26028
4.55314	0.221053	0.27352
4.58454	0.221053	0.283121
4.61594	0.221053	0.286722
4.64734	0.221053	0.298023
4.67874	0.221053	0.306394
4.71014	0.221053	0.308163
4.74155	0.221053	0.31165
4.77295	0.221053	0.308369
4.80435	0.221053	0.303792
4.83575	0.221053	0.299249
4.86715	0.221053	0.29627
4.89855	0.221053	0.278252
4.92995	0.221053	0.262468
4.96135	0.221053	0.246566
4.99275	0.221053	0.234159
5.02415	0.221053	0.221879
5.05556	0.221053	0.214595
5.08696	0.221053	0.209944
5.11836	0.221053	0.199731
5.14976	0.221053	0.196934
5.18116	0.221053	0.192937
5.21256	0.221053	0.19364
5.24396	0.221053	0.195942
5.27536	0.221053	0.198741
5.30676	0.221053	0.197644
5.33816	0.221053	0.198879
5.36957	0.221053	0.202758
5.40097	0.221053	0.204239
5.43237	0.221053	0.203213
5.46377	0.221053	0.201188
5.49517	0.221053	0.201004
5.52657	0.221053	0.196714
5.55797	0.221053	0.195502
5.58937	0.221053	0.189779
5.62077	0.221053	0.181328
5.65217	0.221053	0.173752
5.68357	0.221053	0.166339
5.71498	0.221053	0.159262
5.74638	0.221053	0.15452
5.77778	0.221053	0.146031
5.80918	0.221053	0.134872
5.84058	0.221053	0.125616
5.87198	0.221053	0.118032
5.90338	0.221053	0.112875
5.93478	0.221053	0.105774
5.96618	0.221053	0.097588
5.99758	0.221053	0.0949457
6.02899	0.221053	0.0882207
6.06039	0.221053	0.0822196
6.09179	0.221053	0.0793833
6.12319	0.221053	0.0761296
6.15459	0.221053	0.0702691
6.18599	0.221053	0.0692137
6.21739	0.221053	0.0647003
6.24879	0.221053	0.0640208
6.28019	0.221053	0.0611387
6.31159	0.221053	0.058412
6.343	0.221053	0.054282
6.3744	0.221053	0.0511926
6.4058	0.221053	0.0495317
6.4372	0.221053	0.0487975
6.4686	0.221053	0.0462943
6.5	0.221053	0.0447044
0	0.252632	-0.0571618
0.031401	0.252632	-0.0555868
0.0628019	0.252632	-0.0599922
0.0942029	0.252632	-0.0552079
0.125604	0.252632	-0.0538223
0.157005	0.252632	-0.0530644
0.188406	0.252632	-0.0544381
0.219807	0.252632	-0.052946
0.251208	0.252632	-0.0522354
0.282609	0.252632	-0.0521644
0.31401	0.252632	-0.0528039
0.345411	0.252632	-0.0546394
0.376812	0.252632	-0.0523065
0.408213	0.252632	-0.0481972
0.439614	0.252632	-0.047913
0.471014	0.252632	-0.0470485
0.502415	0.252632	-0.045509
0.533816	0.252632	-0.0451063
0.565217	0.252632	-0.0432944
0.596618	0.252632	-0.0416247
0.628019	0.252632	-0.0409852
0.65942	0.252632	-0.0404167
0.690821	0.252632	-0.0368996
0.722222	0.252632	-0.0362246
0.753623	0.252632	-0.0333705
0.785024	0.252632	-0.0292139
0.816425	0.252632	-0.0252704
0.847826	0.252632	-0.0237782
0.879227	0.252632	-0.0207821
0.910628	0.252632	-0.0169097
0.942029	0.252632	-0.0115095
0.97343	0.252632	-0.00196461
1.00483	0.252632	-0.00105274
1.03623	0.252632	0.00362499
1.06763	0.252632	0.00842114
1.09903	0.252632	0.0112278
1.13043	0.252632	0.0188661
1.16184	0.252632	0.0225846
1.19324	0.252632	0.0321295
1.22464	0.252632	0.0322835
1.25604	0.252632	0.0361086
1.28744	0.252632	0.0417692
1.31884	0.252632	0.0475601
1.35024	0.252632	0.0534576
1.38164	0.252632	0.0548787
1.41304	0.252632	0.0555774
1.44444	0.252632	0.0558972
1.47585	0.252632	0.0594854
1.50725	0.252632	0.0581591
1.53865	0.252632	0.0598288
1.57005	0.252632	0.0588696
1.60145	0.252632	0.0586327
1.63285	0.252632	0.060942
1.66425	0.252632	0.0576143
1.69565	0.252632	0.0588933
1.72705	0.252632	0.063275
1.75845	0.252632	0.0604091
1.78986	0.252632	0.0605631
1.82126	0.252632	0.0614039
1.85266	0.252632	0.0636184
1.88406	0.252632	0.0689356
1.91546	0.252632	0.0724528
1.94686	0.252632	0.0730567
1.97826	0.252632	0.0728436
2.00966	0.252632	0.0752594
2.04106	0.252632	0.0776397
2.07246	0.252632	0.0836793
2.10386	0.252632	0.0829333
2.13527	0.252632	0.0849109
2.16667	0.252632	0.083478
2.19807	0.252632	0.0802687
2.22947	0.252632	0.0733054
2.26087	0.252632	0.0734357
2.29227	0.252632	0.0718133
2.32367	0.252632	0.0665671
2.35507	0.252632	0.062896
2.38647	0.252632	0.0574485
2.41787	0.252632	0.0643644
2.44928	0.252632	0.0788477
2.48068	0.252632	0.0880136
2.51208	0.252632	0.106002
2.54348	0.252632	0.130409
2.57488	0.252632	0.160749
2.60628	0.252632	0.192582
2.63768	0.252632	0.221323
2.66908	0.252632	0.239039
2.70048	0.252632	0.264536
2.73188	0.252632	0.283365
2.76329	0.252632	0.285213
2.79469	0.252632	0.290921
2.82609	0.252632	0.285674
2.85749	0.252632	0.272458
2.88889	0.252632	0.25145
2.92029	0.252632	0.231543
2.95169	0.252632	0.205892
2.98309	0.252632	0.178276
3.01449	0.252632	0.154082
3.04589	0.252632	0.136579
3.07729	0.252632	0.114529
3.1087	0.252632	0.106286
3.1401	0.252632	0.100851
3.1715	0.252632	0.0980086
3.2029	0.252632	0.0992639
3.2343	0.252632	0.0979612
3.2657	0.252632	0.0932124
3.2971	0.252632	0.0909742
3.3285	0.252632	0.0999389
3.3599	0.252632	0.105481
3.3913	0.252632	0.103634
3.42271	0.252632	0.106819
3.45411	0.252632	0.10901
3.48551	0.252632	0.112208
3.51691	0.252632	0.120995
3.54831	0.252632	0.126667
3.57971	0.252632	0.134187
3.61111	0.252632	0.146325
3.64251	0.252632	0.15484
3.67391	0.252632	0.167582
3.70531	0.252632	0.181272
3.73671	0.252632	0.190616
3.76812	0.252632	0.197058
3.79952	0.252632	0.211683
3.83092	0.252632	0.221098
3.86232	0.252632	0.229281
3.89372	0.252632	0.244274
3.92512	0.252632	0.248122
3.95652	0.252632	0.249378
3.98792	0.252632	0.260036
4.01932	0.252632	0.266727
4.05072	0.252632	0.254067
4.08213	0.252632	0.251782
4.11353	0.252632	0.243705
4.14493	0.252632	0.2339
4.17633	0.252632	0.229814
4.20773	0.252632	0.216373
4.23913	0.252632	0.211683
4.27053	0.252632	0.207775
4.30193	0.252632	0.207243
4.33333	0.252632	0.210677
4.36473	0.252632	0.224367
4.39614	0.252632	0.229648
4.42754	0.252632	0.236908
4.45894	0.252632	0.247388
4.49034	0.252632	0.255524
4.52174	0.252632	0.269071
4.55314	0.252632	0.280547
4.58454	0.252632	0.28719
4.61594	0.252632	0.292815
4.64734	0.252632	0.306659
4.67874	0.252632	0.314676
4.71014	0.252632	0.316701
4.74155	0.252632	0.322859
4.77295	0.252632	0.32029
4.80435	0.252632	0.318715
4.83575	0.252632	0.317673
4.86715	0.252632	0.316192
4.89855	0.252632	0.295965
4.92995	0.252632	0.281553
4.96135	0.252632	0.264524
4.99275	0.252632	0.252018
5.02415	0.252632	0.239205
5.05556	0.252632	0.227659
5.08696	0.252632	0.222152
5.11836	0.252632	0.212678
5.14976	0.252632	0.205786
5.18116	0.252632	0.201156
5.21256	0.252632	0.202446
5.24396	0.252632	0.202671
5.27536	0.252632	0.204246
5.30676	0.252632	0.201878
5.33816	0.252632	0.202067
5.36957	0.252632	0.203062
5.40097	0.252632	0.203406
5.43237	0.252632	0.202908
5.46377	0.252632	0.202221
5.49517	0.252632	0.201227
5.52657	0.252632	0.197011
5.55797	0.252632	0.195957
5.58937	0.252632	0.191232
5.62077	0.252632	0.182788
5.65217	0.252632	0.173729
5.68357	0.252632	0.167772
5.71498	0.252632	0.159707
5.74638	0.252632	0.153514
5.77778	0.252632	0.146243
5.80918	0.252632	0.135715
5.84058	0.252632	0.12418
5.87198	0.252632	0.117762
5.90338	0.252632	0.112587
5.93478	0.252632	0.103468
5.96618	0.252632	0.0971796
5.99758	0.252632	0.0926795
6.02899	0.252632	0.0850057
6.06039	0.252632	0.0811095
6.09179	0.252632	0.0776279
6.12319	0.252632	0.0727133
6.15459	0.252632	0.068154
6.18599	0.252632	0.066579
6.21739	0.252632	0.0610131
6.24879	0.252632	0.0600301
6.28019	0.252632	0.0581235
6.31159	0.252632	0.054334
6.343	0.252632	0.0513379
6.3744	0.252632	0.0490404
6.4058	0.252632	0.0473707
6.4372	0.252632	0.0474417
6.4686	0.252632	0.0456298
6.5	0.252632	0.0430837
0	0.284211	-0.055018
0.031401	0.284211	-0.0551823
0.0628019	0.284211	-0.0558129
0.0942029	0.284211	-0.0549514
0.125604	0.284211	-0.0525666
0.157005	0.284211	-0.0516607
0.188406	0.284211	-0.0519982
0.219807	0.284211	-0.0520603
0.251208	0.284211	-0.0495734
0.282609	0.284211	-0.0486142
0.31401	0.284211	-0.050586
0.345411	0.284211	-0.0517184
0.376812	0.284211	-0.0509768
0.408213	0.284211	-0.0449061
0.439614	0.284211	-0.0437337
0.471014	0.284211	-0.0459408
0.502415	0.284211	-0.0442533
0.533816	0.284211	-0.0448128
0.565217	0.284211	-0.0404474
0.596618	0.284211	-0.0397769
0.628019	0.284211	-0.037139
0.65942	0.284211	-0.0376808
0.690821	0.284211	-0.0316101
0.722222	0.284211	-0.0277154
0.753623	0.284211	-0.0274889
0.785024	0.284211	-0.0207787
0.816425	0.284211	-0.0165022
0.847826	0.284211	-0.0136778
0.879227	0.284211	-0.0104226
0.910628	0.284211	-0.00643913
0.942029	0.284211	-0.00237128
0.97343	0.284211	0.00769177
1.00483	0.284211	0.0107871
1.03623	0.284211	0.0127633
1.06763	0.284211	0.0198909
1.09903	0.284211	0.0243628
1.13043	0.284211	0.0305579
1.16184	0.284211	0.0403456
1.19324	0.284211	0.0481882
1.22464	0.284211	0.0514878
1.25604	0.284211	0.0521672
1.28744	0.284211	0.0568657
1.31884	0.284211	0.0614354
1.35024	0.284211	0.0739942
1.38164	0.284211	0.0660894
1.41304	0.284211	0.0727463
1.44444	0.284211	0.0751754
1.47585	0.284211	0.0746559
1.50725	0.284211	0.0765122
1.53865	0.284211	0.078515
1.57005	0.284211	0.0756684
1.60145	0.284211	0.0742473
1.63285	0.284211	0.0728928
1.66425	0.284211	0.0724887
1.69565	0.284211	0.0735456
1.72705	0.284211	0.0731904
1.75845	0.284211	0.0686962
1.78986	0.284211	0.073328
1.82126	0.284211	0.0716894
1.85266	0.284211	0.0748291
1.88406	0.284211	0.083884
1.91546	0.284211	0.0846257
1.94686	0.284211	0.0862288
1.97826	0.284211	0.0869038
2.00966	0.284211	0.091096
2.04106	0.284211	0.0924771
2.07246	0.284211	0.099627
2.10386	0.284211	0.100768
2.13527	0.284211	0.10715
2.16667	0.284211	0.108122
2.19807	0.284211	0.10421
2.22947	0.284211	0.100577
2.26087	0.284211	0.0973399
2.29227	0.284211	0.0946443
2.32367	0.284211	0.0929878
2.35507	0.284211	0.0918332
2.38647	0.284211	0.0897904
2.41787	0.284211	0.0930056
2.44928	0.284211	0.110116
2.48068	0.284211	0.121503
2.51208	0.284211	0.14619
2.54348	0.284211	0.166267
2.57488	0.284211	0.199494
2.60628	0.284211	0.23177
2.63768	0.284211	0.261733
2.66908	0.284211	0.286406
2.70048	0.284211	0.312532
2.73188	0.284211	0.32692
2.76329	0.284211	0.329434
2.79469	0.284211	0.334106
2.82609	0.284211	0.330229
2.85749	0.284211	0.317679
2.88889	0.284211	0.29519
2.92029	0.284211	0.269473
2.95169	0.284211	0.244267
2.98309	0.284211	0.222941
3.01449	0.284211	0.200857
3.04589	0.284211	0.178839
3.07729	0.284211	0.160489
3.1087	0.284211	0.146474
3.1401	0.284211	0.13693
3.1715	0.284211	0.140528
3.2029	0.284211	0.13527
3.2343	0.284211	0.132561
3.2657	0.284211	0.12585
3.2971	0.284211	0.1255
3.3285	0.284211	0.126286
3.3599	0.284211	0.127387
3.3913	0.284211	0.123319
3.42271	0.284211	0.122027
3.45411	0.284211	0.125069
3.48551	0.284211	0.127822
3.51691	0.284211	0.138312
3.54831	0.284211	0.144835
3.57971	0.284211	0.152762
3.61111	0.284211	0.162643
3.64251	0.284211	0.173563
3.67391	0.284211	0.191931
3.70531	0.284211	0.203104
3.73671	0.284211	0.215001
3.76812	0.284211	0.228475
3.79952	0.284211	0.24595
3.83092	0.284211	0.261026
3.86232	0.284211	0.274132
3.89372	0.284211	0.294897
[truncated: 17,971 more rows]
