# Supplementary material for: Systematic modulation of charge and spin in graphene nanoribbons on MgO
Source: Nat Commun. 2025 Jul 1;16:5632. doi: 10.1038/s41467-025-60767-5 (PMC12218530; doi:10.1038/s41467-025-60767-5)
Supplement: Supplementary file 3 — Source Data [file 41467_2025_60767_MOESM3_ESM.zip › Source Data/Figure1b_318L5_MgO.txt]

WSxM file copyright UAM
WSxM ASCII XYZ file
X[nm]		Y[nm]		Z[�]
0	0	0.00409895
0.0342857	0	0.00541388
0.0685714	0	0.00161291
0.102857	0	-0.000198547
0.137143	0	0.00239536
0.171429	0	0.00328397
0.205714	0	0.00189884
0.24	0	0.00278745
0.274286	0	0.00126021
0.308571	0	0.00300147
0.342857	0	0.00502694
0.377143	0	0.00619977
0.411429	0	0.00310933
0.445714	0	0.00470848
0.48	0	0.00644974
0.514286	0	0.00804889
0.548571	0	0.00666376
0.582857	0	0.00598917
0.617143	0	0.007162
0.651429	0	0.00918747
0.685714	0	0.00794445
0.72	0	0.00684354
0.754286	0	0.00815847
0.788571	0	0.0100418
0.822857	0	0.00936725
0.857143	0	0.00897688
0.891429	0	0.00830229
0.925714	0	0.00734349
0.96	0	0.00723734
0.994286	0	0.00926281
1.02857	0	0.00787768
1.06286	0	0.00507147
1.09714	0	0.00453899
1.13143	0	0.00571181
1.16571	0	0.00432668
1.2	0	0.00308366
1.23429	0	0.00482492
1.26857	0	0.00415033
1.30286	0	0.00304942
1.33714	0	0.00194851
1.37143	0	0.00226868
1.40571	0	0.00202042
1.44	0	0.00319324
1.47429	0	0.00422396
1.50857	0	0.0039757
1.54286	0	0.000885265
1.57714	0	-0.000357756
1.61143	0	-0.00160078
1.64571	0	0.00113524
1.68	0	-0.00010778
1.71429	0	-0.000640259
1.74857	0	-0.00131485
1.78286	0	-0.000284131
1.81714	0	-0.00138504
1.85143	0	-0.00177541
1.88571	0	-0.00188157
1.92	0	-0.00298248
1.95429	0	-0.00351496
1.98857	0	-6.83967E-005
2.02286	0	-0.00372726
2.05714	0	-0.00610715
2.09143	0	-0.00422379
2.12571	0	-0.0020562
2.16	0	-0.00329922
2.19429	0	-0.000278988
2.22857	0	0.00117805
2.26286	0	0.00206666
2.29714	0	0.00437635
2.33143	0	0.00498074
2.36571	0	0.0017482
2.4	0	0.00434211
2.43429	0	0.00523072
2.46857	0	0.00668776
2.50286	0	0.0081448
2.53714	0	0.00789654
2.57143	0	0.00608508
2.60571	0	0.00867899
2.64	0	0.00757808
2.67429	0	0.00562452
2.70857	0	0.00693945
2.74286	0	0.00626486
2.77714	0	0.00487973
2.81143	0	0.00534201
2.84571	0	0.00395688
2.88	0	0.00441916
2.91429	0	0.00530777
2.94857	0	0.00903855
2.98286	0	0.00978505
3.01714	0	0.0105315
3.05143	0	0.0126991
3.08571	0	0.0162878
3.12	0	0.0167501
3.15429	0	0.0173545
3.18857	0	0.0209431
3.22286	0	0.0241055
3.25714	0	0.023573
3.29143	0	0.026309
3.32571	0	0.0297556
3.36	0	0.0299336
3.39429	0	0.0268432
3.42857	0	0.0291529
3.46286	0	0.0246414
3.49714	0	0.0188509
3.53143	0	0.0194553
3.56571	0	0.0209123
3.6	0	0.017964
3.63429	0	0.0140209
3.66857	0	0.0105042
3.70286	0	0.0115349
3.73714	0	0.0141288
3.77143	0	0.0127437
3.80571	0	0.0107901
3.84	0	0.0112524
3.87429	0	0.0101515
3.90857	0	0.00876633
3.94286	0	0.0100813
3.97714	0	0.00869613
4.01143	0	0.0090163
4.04571	0	0.0121786
4.08	0	0.0144883
4.11429	0	0.0119663
4.14857	0	0.0132813
4.18286	0	0.014312
4.21714	0	0.013069
4.25143	0	0.0109733
4.28571	0	0.0115777
4.32	0	0.00820304
4.35429	0	0.0083811
4.38857	0	0.00855917
4.42286	0	0.00902145
4.45714	0	0.00792053
4.49143	0	0.00681962
4.52571	0	0.00600293
4.56	0	0.00845473
4.59429	0	0.00323267
4.62857	0	0.000426452
4.66286	0	0.00174138
4.69714	0	0.00305632
4.73143	0	0.00408703
4.76571	0	0.00710727
4.8	0	0.00529581
4.83429	0	0.0041949
4.86857	0	0.00536772
4.90286	0	0.00497735
4.93714	0	0.00458698
4.97143	0	0.00419661
5.00571	0	0.0030957
5.04	0	0.00355798
5.07429	0	0.00316761
5.10857	0	7.71798E-005
5.14286	0	-0.000739516
5.17714	0	-0.000135126
5.21143	0	-0.00208869
5.24571	0	-0.00191063
5.28	0	-0.00173256
5.31429	0	-0.00354402
5.34857	0	-0.00450282
5.38286	0	-0.00418265
5.41714	0	-0.00315193
5.45143	0	-0.00396863
5.48571	0	-0.00521165
5.52	0	-0.0036125
5.55429	0	-0.00542396
5.58857	0	-0.00553011
5.62286	0	-0.00421518
5.65714	0	-0.00474765
5.69143	0	-0.00414326
5.72571	0	-0.00382309
5.76	0	-0.00293448
5.79429	0	-0.00417751
5.82857	0	-0.00414155
5.86286	0	-0.00510035
5.89714	0	-0.00605916
5.93143	0	-0.0060232
5.96571	0	-0.00385562
6	0	-0.00197225
0	0.0344828	0.00590629
0.0342857	0.0344828	0.00835809
0.0685714	0.0344828	0.00683085
0.102857	0.0344828	0.00487728
0.137143	0.0344828	0.00562378
0.171429	0.0344828	0.0049492
0.205714	0.0344828	0.00455883
0.24	0.0344828	0.00459478
0.274286	0.0344828	0.00349387
0.308571	0.0344828	0.00367193
0.342857	0.0344828	0.00598162
0.377143	0.0344828	0.00615969
0.411429	0.0344828	0.00605354
0.445714	0.0344828	0.00694214
0.48	0.0344828	0.0086834
0.514286	0.0344828	0.0102826
0.548571	0.0344828	0.00960796
0.582857	0.0344828	0.0093597
0.617143	0.0344828	0.00896933
0.651429	0.0344828	0.0091474
0.685714	0.0344828	0.010036
0.72	0.0344828	0.0102141
0.754286	0.0344828	0.00968159
0.788571	0.0344828	0.0114228
0.822857	0.0344828	0.0125957
0.857143	0.0344828	0.0126316
0.891429	0.0344828	0.0118149
0.925714	0.0344828	0.00915082
0.96	0.0344828	0.00932889
0.994286	0.0344828	0.0123491
1.02857	0.0344828	0.00982713
1.06286	0.0344828	0.00616826
1.09714	0.0344828	0.00506735
1.13143	0.0344828	0.00453487
1.16571	0.0344828	0.00428661
1.2	0.0344828	0.00446467
1.23429	0.0344828	0.00151635
1.26857	0.0344828	-0.000721434
1.30286	0.0344828	-0.000969695
1.33714	0.0344828	-8.10884E-005
1.37143	0.0344828	0.00109174
1.40571	0.0344828	0.00155402
1.44	0.0344828	0.00173208
1.47429	0.0344828	0.00418388
1.50857	0.0344828	0.00450405
1.54286	0.0344828	0.000987297
1.57714	0.0344828	-0.00068205
1.61143	0.0344828	-0.000219769
1.64571	0.0344828	0.00109516
1.68	0.0344828	0.00155744
1.71429	0.0344828	0.000314424
1.74857	0.0344828	-0.00135492
1.78286	0.0344828	0.000528444
1.81714	0.0344828	0.00312235
1.85143	0.0344828	0.000742463
1.88571	0.0344828	0.00163107
1.92	0.0344828	0.00237757
1.95429	0.0344828	0.00511359
1.98857	0.0344828	0.00983912
2.02286	0.0344828	0.00888032
2.05714	0.0344828	0.00578989
2.09143	0.0344828	0.00710482
2.12571	0.0344828	0.0075671
2.16	0.0344828	0.00689251
2.19429	0.0344828	0.00678636
2.22857	0.0344828	0.00938027
2.26286	0.0344828	0.0118321
2.29714	0.0344828	0.0181208
2.33143	0.0344828	0.0200042
2.36571	0.0344828	0.0194717
2.4	0.0344828	0.0178023
2.43429	0.0344828	0.020112
2.46857	0.0344828	0.0219954
2.50286	0.0344828	0.0218892
2.53714	0.0344828	0.0182304
2.57143	0.0344828	0.0164189
2.60571	0.0344828	0.0150338
2.64	0.0344828	0.012796
2.67429	0.0344828	0.0104161
2.70857	0.0344828	0.0117311
2.74286	0.0344828	0.0129039
2.77714	0.0344828	0.0125135
2.81143	0.0344828	0.0118389
2.84571	0.0344828	0.0114486
2.88	0.0344828	0.00949499
2.91429	0.0344828	0.0119468
2.94857	0.0344828	0.0131196
2.98286	0.0344828	0.0131556
3.01714	0.0344828	0.0126231
3.05143	0.0344828	0.0143644
3.08571	0.0344828	0.0156793
3.12	0.0344828	0.020689
3.15429	0.0344828	0.0245619
3.18857	0.0344828	0.0244558
3.22286	0.0344828	0.0279023
3.25714	0.0344828	0.0313489
3.29143	0.0344828	0.031527
3.32571	0.0344828	0.0336945
3.36	0.0344828	0.0347253
3.39429	0.0344828	0.0334822
3.42857	0.0344828	0.0328076
3.46286	0.0344828	0.0302857
3.49714	0.0344828	0.0262005
3.53143	0.0344828	0.0223995
3.56571	0.0344828	0.0187406
3.6	0.0344828	0.012808
3.63429	0.0344828	0.005028
3.66857	0.0344828	0.000942811
3.70286	0.0344828	-0.00243184
3.73714	0.0344828	-0.00253799
3.77143	0.0344828	-0.00207571
3.80571	0.0344828	-0.00175554
3.84	0.0344828	-0.00243012
3.87429	0.0344828	-0.00282049
3.90857	0.0344828	-0.00235821
3.94286	0.0344828	0.000662022
3.97714	0.0344828	0.000697977
4.01143	0.0344828	-0.000687152
4.04571	0.0344828	-0.000793305
4.08	0.0344828	-0.00075735
4.11429	0.0344828	-0.000863503
4.14857	0.0344828	-0.0016802
4.18286	0.0344828	-0.00121792
4.21714	0.0344828	-0.000755636
4.25143	0.0344828	-0.00285131
4.28571	0.0344828	-0.00381011
4.32	0.0344828	-0.00263729
4.35429	0.0344828	-0.000611813
4.38857	0.0344828	0.000561011
4.42286	0.0344828	0.000454858
4.45714	0.0344828	-0.00121449
4.49143	0.0344828	-0.0040207
4.52571	0.0344828	-0.00554794
4.56	0.0344828	-0.0057962
4.59429	0.0344828	-0.00519181
4.62857	0.0344828	-0.00856646
4.66286	0.0344828	-0.0103779
4.69714	0.0344828	-0.00892088
4.73143	0.0344828	-0.0068954
4.76571	0.0344828	-0.00828053
4.8	0.0344828	-0.00796036
4.83429	0.0344828	-0.00565067
4.86857	0.0344828	-0.00362519
4.90286	0.0344828	-0.000462848
4.93714	0.0344828	-0.00071111
4.97143	0.0344828	-0.00266467
5.00571	0.0344828	-0.00333926
5.04	0.0344828	-0.00259276
5.07429	0.0344828	-0.00440422
5.10857	0.0344828	-0.00806308
5.14286	0.0344828	-0.00944821
5.17714	0.0344828	-0.0106912
5.21143	0.0344828	-0.0117921
5.24571	0.0344828	-0.0136036
5.28	0.0344828	-0.0147045
5.31429	0.0344828	-0.0138159
5.34857	0.0344828	-0.0117904
5.38286	0.0344828	-0.0104755
5.41714	0.0344828	-0.00944479
5.45143	0.0344828	-0.0111141
5.48571	0.0344828	-0.0150572
5.52	0.0344828	-0.0151634
5.55429	0.0344828	-0.0141327
5.58857	0.0344828	-0.0153757
5.62286	0.0344828	-0.0169029
5.65714	0.0344828	-0.018288
5.69143	0.0344828	-0.0164047
5.72571	0.0344828	-0.0150897
5.76	0.0344828	-0.0169012
5.79429	0.0344828	-0.0180021
5.82857	0.0344828	-0.0166872
5.86286	0.0344828	-0.0157986
5.89714	0.0344828	-0.0147679
5.93143	0.0344828	-0.0145898
5.96571	0.0344828	-0.0154065
6	0.0344828	-0.0148021
0	0.0689655	0.00271978
0.0342857	0.0689655	0.00574002
0.0685714	0.0689655	0.00677073
0.102857	0.0689655	0.00609615
0.137143	0.0689655	0.00670053
0.171429	0.0689655	0.00616806
0.205714	0.0689655	0.00449871
0.24	0.0689655	0.00623997
0.274286	0.0689655	0.00727068
0.308571	0.0689655	0.00759086
0.342857	0.0689655	0.0074847
0.377143	0.0689655	0.00780488
0.411429	0.0689655	0.0072724
0.445714	0.0689655	0.00631359
0.48	0.0689655	0.00677587
0.514286	0.0689655	0.00666972
0.548571	0.0689655	0.00912152
0.582857	0.0689655	0.0115733
0.617143	0.0689655	0.0114672
0.651429	0.0689655	0.011361
0.685714	0.0689655	0.0106864
0.72	0.0689655	0.00986973
0.754286	0.0689655	0.0124636
0.788571	0.0689655	0.0144891
0.822857	0.0689655	0.0135303
0.857143	0.0689655	0.0144189
0.891429	0.0689655	0.013318
0.925714	0.0689655	0.010796
0.96	0.0689655	0.0118267
0.994286	0.0689655	0.0118627
1.02857	0.0689655	0.011046
1.06286	0.0689655	0.0110819
1.09714	0.0689655	0.0115442
1.13143	0.0689655	0.0107275
1.16571	0.0689655	0.0116161
1.2	0.0689655	0.010231
1.23429	0.0689655	0.00770901
1.26857	0.0689655	0.00802918
1.30286	0.0689655	0.00536507
1.33714	0.0689655	0.00454838
1.37143	0.0689655	0.00543698
1.40571	0.0689655	0.00533083
1.44	0.0689655	0.00408781
1.47429	0.0689655	0.00227636
1.50857	0.0689655	0.00273864
1.54286	0.0689655	0.00220616
1.57714	0.0689655	0.000536811
1.61143	0.0689655	0.0011412
1.64571	0.0689655	0.00274035
1.68	0.0689655	0.00277631
1.71429	0.0689655	0.00153329
1.74857	0.0689655	0.00284822
1.78286	0.0689655	0.00103676
1.81714	0.0689655	-0.00120102
1.85143	0.0689655	-0.000312412
1.88571	0.0689655	0.000149869
1.92	0.0689655	-0.00137737
1.95429	0.0689655	-0.00190985
1.98857	0.0689655	-0.00286865
2.02286	0.0689655	-0.00325902
2.05714	0.0689655	-0.00237041
2.09143	0.0689655	-0.003045
2.12571	0.0689655	-0.00116163
2.16	0.0689655	0.00271125
2.19429	0.0689655	0.00359986
2.22857	0.0689655	0.00434636
2.26286	0.0689655	0.0058034
2.29714	0.0689655	0.00569724
2.33143	0.0689655	0.00672796
2.36571	0.0689655	0.00946398
2.4	0.0689655	0.00907361
2.43429	0.0689655	0.0119517
2.46857	0.0689655	0.0145456
2.50286	0.0689655	0.0169974
2.53714	0.0689655	0.0174597
2.57143	0.0689655	0.0146535
2.60571	0.0689655	0.0148316
2.64	0.0689655	0.0169992
2.67429	0.0689655	0.0126297
2.70857	0.0689655	0.0125236
2.74286	0.0689655	0.0115648
2.77714	0.0689655	0.00435321
2.81143	0.0689655	0.00438917
2.84571	0.0689655	0.00470934
2.88	0.0689655	0.00375054
2.91429	0.0689655	0.00250752
2.94857	0.0689655	0.0046751
2.98286	0.0689655	0.00826377
3.01714	0.0689655	0.0095787
3.05143	0.0689655	0.0118884
3.08571	0.0689655	0.0176087
3.12	0.0689655	0.0251764
3.15429	0.0689655	0.0335968
3.18857	0.0689655	0.0411645
3.22286	0.0689655	0.0448952
3.25714	0.0689655	0.0516103
3.29143	0.0689655	0.0542042
3.32571	0.0689655	0.0587876
3.36	0.0689655	0.0564077
3.39429	0.0689655	0.0474909
3.42857	0.0689655	0.0452531
3.46286	0.0689655	0.0469943
3.49714	0.0689655	0.0430513
3.53143	0.0689655	0.038824
3.56571	0.0689655	0.0347388
3.6	0.0689655	0.0305115
3.63429	0.0689655	0.0279895
3.66857	0.0689655	0.0236201
3.70286	0.0689655	0.0154137
3.73714	0.0689655	0.0123233
3.77143	0.0689655	0.00809599
3.80571	0.0689655	0.00557399
3.84	0.0689655	0.00632049
3.87429	0.0689655	0.00323006
3.90857	0.0689655	0.00212914
3.94286	0.0689655	0.00358619
3.97714	0.0689655	0.00177473
4.01143	0.0689655	0.000815926
4.04571	0.0689655	0.00213086
4.08	0.0689655	0.00444055
4.11429	0.0689655	0.00717657
4.14857	0.0689655	0.00792307
4.18286	0.0689655	0.00724848
4.21714	0.0689655	0.00700022
4.25143	0.0689655	0.00774672
4.28571	0.0689655	0.00948797
4.32	0.0689655	0.0119398
4.35429	0.0689655	0.0098441
4.38857	0.0689655	0.00931162
4.42286	0.0689655	0.00991601
4.45714	0.0689655	0.0106625
4.49143	0.0689655	0.0115511
4.52571	0.0689655	0.00917123
4.56	0.0689655	0.0109125
4.59429	0.0689655	0.00952736
4.62857	0.0689655	0.00444741
4.66286	0.0689655	0.00164119
4.69714	0.0689655	0.000113954
4.73143	0.0689655	-0.000134308
4.76571	0.0689655	-0.000808895
4.8	0.0689655	0.000363929
4.83429	0.0689655	0.0022473
4.86857	0.0689655	0.00626229
4.90286	0.0689655	0.0114142
4.93714	0.0689655	0.0117343
4.97143	0.0689655	0.0112018
5.00571	0.0689655	0.00939039
5.04	0.0689655	0.0109895
5.07429	0.0689655	0.0123045
5.10857	0.0689655	0.0119141
5.14286	0.0689655	0.0108132
5.17714	0.0689655	0.00928595
5.21143	0.0689655	0.0074745
5.24571	0.0689655	0.00679991
5.28	0.0689655	0.00555689
5.31429	0.0689655	0.00218224
5.34857	0.0689655	-0.000766083
5.38286	0.0689655	0.00154361
5.41714	0.0689655	0.00200589
5.45143	0.0689655	0.000336544
5.48571	0.0689655	-0.00161702
5.52	0.0689655	-0.0021495
5.55429	0.0689655	-0.000834566
5.58857	0.0689655	-0.000230176
5.62286	0.0689655	-0.00133109
5.65714	0.0689655	-0.00186357
5.69143	0.0689655	-0.000832852
5.72571	0.0689655	-0.00122322
5.76	0.0689655	-0.00417155
5.79429	0.0689655	-0.00513035
5.82857	0.0689655	-0.00509439
5.86286	0.0689655	-0.00477422
5.89714	0.0689655	-0.00232242
5.93143	0.0689655	-0.000865379
5.96571	0.0689655	-0.0021084
6	0.0689655	-0.00121979
0	0.103448	0.0110641
0.0342857	0.103448	0.0119527
0.0685714	0.103448	0.0131255
0.102857	0.103448	0.012451
0.137143	0.103448	0.0114921
0.171429	0.103448	0.0128071
0.205714	0.103448	0.0131273
0.24	0.103448	0.0145843
0.274286	0.103448	0.0153308
0.308571	0.103448	0.0152246
0.342857	0.103448	0.0145501
0.377143	0.103448	0.0138755
0.411429	0.103448	0.0122061
0.445714	0.103448	0.0115315
0.48	0.103448	0.0121359
0.514286	0.103448	0.0114613
0.548571	0.103448	0.0133447
0.582857	0.103448	0.0135228
0.617143	0.103448	0.011285
0.651429	0.103448	0.0106104
0.685714	0.103448	0.0117832
0.72	0.103448	0.012956
0.754286	0.103448	0.0152657
0.788571	0.103448	0.0178596
0.822857	0.103448	0.019743
0.857143	0.103448	0.0189263
0.891429	0.103448	0.0173991
0.925714	0.103448	0.018714
0.96	0.103448	0.0203132
0.994286	0.103448	0.0172227
1.02857	0.103448	0.0142744
1.06286	0.103448	0.011184
1.09714	0.103448	0.00724089
1.13143	0.103448	0.00500311
1.16571	0.103448	0.00347587
1.2	0.103448	0.00166442
1.23429	0.103448	0.00127405
1.26857	0.103448	0.00102578
1.30286	0.103448	0.0020565
1.33714	0.103448	0.00152402
1.37143	0.103448	0.000138892
1.40571	0.103448	-0.00110413
1.44	0.103448	0.000210803
1.47429	0.103448	0.000673084
1.50857	0.103448	0.000424823
1.54286	0.103448	0.00216608
1.57714	0.103448	0.000212517
1.61143	0.103448	-0.00117261
1.64571	0.103448	2.1147E-007
1.68	0.103448	-0.000674376
1.71429	0.103448	-0.00063842
1.74857	0.103448	0.00096073
1.78286	0.103448	0.00241777
1.81714	0.103448	0.00259583
1.85143	0.103448	0.00376866
1.88571	0.103448	0.00181509
1.92	0.103448	0.000572074
1.95429	0.103448	0.000465921
1.98857	0.103448	-0.000634992
2.02286	0.103448	-0.00145169
2.05714	0.103448	-0.000705189
2.09143	0.103448	-0.00152188
2.12571	0.103448	0.00121413
2.16	0.103448	0.00252907
2.19429	0.103448	0.00455454
2.22857	0.103448	0.00885375
2.26286	0.103448	0.0132951
2.29714	0.103448	0.0153205
2.33143	0.103448	0.018625
2.36571	0.103448	0.0216452
2.4	0.103448	0.0235286
2.43429	0.103448	0.0238488
2.46857	0.103448	0.0258742
2.50286	0.103448	0.025626
2.53714	0.103448	0.0240987
2.57143	0.103448	0.0235663
2.60571	0.103448	0.0214706
2.64	0.103448	0.0193749
2.67429	0.103448	0.0157161
2.70857	0.103448	0.0113467
2.74286	0.103448	0.00925098
2.77714	0.103448	0.00772374
2.81143	0.103448	0.00591229
2.84571	0.103448	0.00609035
2.88	0.103448	0.00683685
2.91429	0.103448	0.00488328
2.94857	0.103448	0.00562978
2.98286	0.103448	0.0127712
3.01714	0.103448	0.0209073
3.05143	0.103448	0.0256328
3.08571	0.103448	0.0329163
3.12	0.103448	0.0440368
3.15429	0.103448	0.0476254
3.18857	0.103448	0.0553352
3.22286	0.103448	0.0627608
3.25714	0.103448	0.0733128
3.29143	0.103448	0.0794595
3.32571	0.103448	0.0843271
3.36	0.103448	0.0923211
3.39429	0.103448	0.0927834
3.42857	0.103448	0.0901193
3.46286	0.103448	0.0885921
3.49714	0.103448	0.0825174
3.53143	0.103448	0.0680582
3.56571	0.103448	0.0607046
3.6	0.103448	0.0470981
3.63429	0.103448	0.0334916
3.66857	0.103448	0.024859
3.70286	0.103448	0.021058
3.73714	0.103448	0.017257
3.77143	0.103448	0.0140245
3.80571	0.103448	0.0132078
3.84	0.103448	0.0142385
3.87429	0.103448	0.0161219
3.90857	0.103448	0.0167262
3.94286	0.103448	0.0187517
3.97714	0.103448	0.0219141
4.01143	0.103448	0.0225185
4.04571	0.103448	0.0231228
4.08	0.103448	0.0261431
4.11429	0.103448	0.0293054
4.14857	0.103448	0.0351678
4.18286	0.103448	0.0440145
4.21714	0.103448	0.0416346
4.25143	0.103448	0.0405337
4.28571	0.103448	0.0355959
4.32	0.103448	0.0329318
4.35429	0.103448	0.030694
4.38857	0.103448	0.0291667
4.42286	0.103448	0.026929
4.45714	0.103448	0.0227017
4.49143	0.103448	0.0200376
4.52571	0.103448	0.015526
4.56	0.103448	0.0138567
4.59429	0.103448	0.0161664
4.62857	0.103448	0.0160602
4.66286	0.103448	0.0160962
4.69714	0.103448	0.0175532
4.73143	0.103448	0.0205735
4.76571	0.103448	0.0275727
4.8	0.103448	0.0375563
4.83429	0.103448	0.0343237
4.86857	0.103448	0.0345018
4.90286	0.103448	0.0280008
4.93714	0.103448	0.0264735
4.97143	0.103448	0.0248042
5.00571	0.103448	0.0210032
5.04	0.103448	0.0201865
5.07429	0.103448	0.0197961
5.10857	0.103448	0.0191216
5.14286	0.103448	0.0181628
5.17714	0.103448	0.0160671
5.21143	0.103448	0.014682
5.24571	0.103448	0.0130126
5.28	0.103448	0.0120538
5.31429	0.103448	0.0108108
5.34857	0.103448	0.00970987
5.38286	0.103448	0.00917739
5.41714	0.103448	0.00892913
5.45143	0.103448	0.00612292
5.48571	0.103448	0.00132718
5.52	0.103448	-0.000626382
5.55429	0.103448	-0.000306209
5.58857	0.103448	0.000440289
5.62286	0.103448	0.000334137
5.65714	0.103448	-0.00147732
5.69143	0.103448	-0.00243612
5.72571	0.103448	-0.00311071
5.76	0.103448	-0.00520638
5.79429	0.103448	-0.00460199
5.82857	0.103448	-0.00257652
5.86286	0.103448	-0.00381954
5.89714	0.103448	-0.00250461
5.93143	0.103448	-0.00190022
5.96571	0.103448	-0.00626963
6	0.103448	-0.00964427
0	0.137931	0.00448704
0.0342857	0.137931	0.00594408
0.0685714	0.137931	0.00484317
0.102857	0.137931	0.00388436
0.137143	0.137931	0.00420454
0.171429	0.137931	0.00424049
0.205714	0.137931	0.00299747
0.24	0.137931	0.00104391
0.274286	0.137931	0.00136408
0.308571	0.137931	0.00381588
0.342857	0.137931	0.00442027
0.377143	0.137931	0.00204038
0.411429	0.137931	0.00193423
0.445714	0.137931	0.00438603
0.48	0.137931	0.00683783
0.514286	0.137931	0.00829487
0.548571	0.137931	0.00932559
0.582857	0.137931	0.0107826
0.617143	0.137931	0.0119555
0.651429	0.137931	0.0124177
0.685714	0.137931	0.0125958
0.72	0.137931	0.0134844
0.754286	0.137931	0.0138046
0.788571	0.137931	0.0168248
0.822857	0.137931	0.0215503
0.857143	0.137931	0.0183178
0.891429	0.137931	0.0163642
0.925714	0.137931	0.0159739
0.96	0.137931	0.0161519
0.994286	0.137931	0.0153352
1.02857	0.137931	0.0128132
1.06286	0.137931	0.0107176
1.09714	0.137931	0.0086219
1.13143	0.137931	0.00695255
1.16571	0.137931	0.00386212
1.2	0.137931	0.00205066
1.23429	0.137931	-4.50077E-005
1.26857	0.137931	-0.00114592
1.30286	0.137931	-0.000115205
1.33714	0.137931	-0.000647683
1.37143	0.137931	-0.00217492
1.40571	0.137931	-0.00157053
1.44	0.137931	-0.000966142
1.47429	0.137931	-0.00178284
1.50857	0.137931	-0.00231532
1.54286	0.137931	-0.00114249
1.57714	0.137931	-0.00153286
1.61143	0.137931	-0.0013548
1.64571	0.137931	-0.000466191
1.68	0.137931	-0.000572344
1.71429	0.137931	-0.000962714
1.74857	0.137931	-0.00362682
1.78286	0.137931	-0.0041593
1.81714	0.137931	-0.00597075
1.85143	0.137931	-0.00835064
1.88571	0.137931	-0.0101621
1.92	0.137931	-0.00884717
1.95429	0.137931	-0.00952175
1.98857	0.137931	-0.00863315
2.02286	0.137931	-0.00348128
2.05714	0.137931	-0.000176832
2.09143	0.137931	0.000853884
2.12571	0.137931	0.0018846
2.16	0.137931	0.000925795
2.19429	0.137931	0.00224073
2.22857	0.137931	0.00739259
2.26286	0.137931	0.013255
2.29714	0.137931	0.0202543
2.33143	0.137931	0.0298115
2.36571	0.137931	0.041074
2.4	0.137931	0.0482154
2.43429	0.137931	0.0526567
2.46857	0.137931	0.0515558
2.50286	0.137931	0.0470443
2.53714	0.137931	0.0494961
2.57143	0.137931	0.046832
2.60571	0.137931	0.0435995
2.64	0.137931	0.0372405
2.67429	0.137931	0.0280394
2.70857	0.137931	0.0186962
2.74286	0.137931	0.0161742
2.77714	0.137931	0.0164944
2.81143	0.137931	0.013404
2.84571	0.137931	0.0131557
2.88	0.137931	0.0147548
2.91429	0.137931	0.0182014
2.94857	0.137931	0.0252007
2.98286	0.137931	0.0363211
3.01714	0.137931	0.041473
3.05143	0.137931	0.0515986
3.08571	0.137931	0.0651349
3.12	0.137931	0.0749763
3.15429	0.137931	0.0879442
3.18857	0.137931	0.0955119
3.22286	0.137931	0.107911
3.25714	0.137931	0.119884
3.29143	0.137931	0.128873
3.32571	0.137931	0.13033
3.36	0.137931	0.132356
3.39429	0.137931	0.129834
3.42857	0.137931	0.123759
3.46286	0.137931	0.114984
3.49714	0.137931	0.104504
3.53143	0.137931	0.0911819
3.56571	0.137931	0.0787123
3.6	0.137931	0.0710744
3.63429	0.137931	0.060168
3.66857	0.137931	0.0475562
3.70286	0.137931	0.0431868
3.73714	0.137931	0.0378227
3.77143	0.137931	0.0337375
3.80571	0.137931	0.0305049
3.84	0.137931	0.0312514
3.87429	0.137931	0.0327085
3.90857	0.137931	0.0313233
3.94286	0.137931	0.033633
3.97714	0.137931	0.038927
4.01143	0.137931	0.0432262
4.04571	0.137931	0.0465307
4.08	0.137931	0.0488404
4.11429	0.137931	0.0488763
4.14857	0.137931	0.0496228
4.18286	0.137931	0.0517904
4.21714	0.137931	0.0522527
4.25143	0.137931	0.0521465
4.28571	0.137931	0.0524667
4.32	0.137931	0.0527869
4.35429	0.137931	0.054386
4.38857	0.137931	0.0552746
4.42286	0.137931	0.0594317
4.45714	0.137931	0.0608888
4.49143	0.137931	0.0600721
4.52571	0.137931	0.0503026
4.56	0.137931	0.041812
4.59429	0.137931	0.0358794
4.62857	0.137931	0.028952
4.66286	0.137931	0.027709
4.69714	0.137931	0.0261818
4.73143	0.137931	0.029202
4.76571	0.137931	0.0335012
4.8	0.137931	0.0351004
4.83429	0.137931	0.0375522
4.86857	0.137931	0.0388671
4.90286	0.137931	0.0397557
4.93714	0.137931	0.0380864
4.97143	0.137931	0.0394013
5.00571	0.137931	0.0410004
5.04	0.137931	0.0381942
5.07429	0.137931	0.0324037
5.10857	0.137931	0.0270396
5.14286	0.137931	0.0218175
5.17714	0.137931	0.0171639
5.21143	0.137931	0.0152103
5.24571	0.137931	0.0152463
5.28	0.137931	0.0125822
5.31429	0.137931	0.0116234
5.34857	0.137931	0.0106646
5.38286	0.137931	0.0102742
5.41714	0.137931	0.00945749
5.45143	0.137931	0.0087829
5.48571	0.137931	0.00597669
5.52	0.137931	0.00317047
5.55429	0.137931	0.00377486
5.58857	0.137931	0.00295817
5.62286	0.137931	0.00199936
5.65714	0.137931	-0.000522636
5.69143	0.137931	-0.00261831
5.72571	0.137931	-0.00229814
5.76	0.137931	-0.000841095
5.79429	0.137931	-0.00108936
5.82857	0.137931	-0.0010534
5.86286	0.137931	0.00111418
5.89714	0.137931	0.000439596
5.93143	0.137931	0.00118609
5.96571	0.137931	0.00164838
6	0.137931	0.000121138
0	0.172414	0.00385849
0.0342857	0.172414	0.00375234
0.0685714	0.172414	0.00407251
0.102857	0.172414	0.0031137
0.137143	0.172414	0.00286544
0.171429	0.172414	0.00361194
0.205714	0.172414	0.00379001
0.24	0.172414	0.000841682
0.274286	0.172414	-0.00153821
0.308571	0.172414	-0.000507492
0.342857	0.172414	-0.000187319
0.377143	0.172414	0.000132854
0.411429	0.172414	-0.00153649
0.445714	0.172414	-0.00206897
0.48	0.172414	0.000240721
0.514286	0.172414	0.000703002
0.548571	0.172414	-0.00125056
0.582857	0.172414	-7.77379E-005
0.617143	0.172414	0.00308461
0.651429	0.172414	0.00667327
0.685714	0.172414	0.00798821
0.72	0.172414	0.00845049
0.754286	0.172414	0.0100496
0.788571	0.172414	0.0125014
0.822857	0.172414	0.0173691
0.857143	0.172414	0.0195367
0.891429	0.172414	0.0208516
0.925714	0.172414	0.0211718
0.96	0.172414	0.0179392
0.994286	0.172414	0.0159857
1.02857	0.172414	0.0130373
1.06286	0.172414	0.0109417
1.09714	0.172414	0.00984076
1.13143	0.172414	0.00987672
1.16571	0.172414	0.00692839
1.2	0.172414	0.00440639
1.23429	0.172414	0.00231072
1.26857	0.172414	0.000783484
1.30286	0.172414	0.000677331
1.33714	0.172414	-0.00141834
1.37143	0.172414	-0.00337191
1.40571	0.172414	-0.00333595
1.44	0.172414	-0.00230523
1.47429	0.172414	0.00142554
1.50857	0.172414	0.00515632
1.54286	0.172414	0.00703969
1.57714	0.172414	0.00551245
1.61143	0.172414	0.00853268
1.64571	0.172414	0.0114108
1.68	0.172414	0.0118731
1.71429	0.172414	0.0120512
1.74857	0.172414	0.0102397
1.78286	0.172414	0.00828614
1.81714	0.172414	0.00789577
1.85143	0.172414	0.0059422
1.88571	0.172414	0.0066887
1.92	0.172414	0.00644044
1.95429	0.172414	0.00619218
1.98857	0.172414	0.00679657
2.02286	0.172414	0.00825361
2.05714	0.172414	0.0102791
2.09143	0.172414	0.0132993
2.12571	0.172414	0.018167
2.16	0.172414	0.0234609
2.19429	0.172414	0.0284707
2.22857	0.172414	0.0351857
2.26286	0.172414	0.044743
2.29714	0.172414	0.0533054
2.33143	0.172414	0.0621521
2.36571	0.172414	0.0715672
2.4	0.172414	0.0768612
2.43429	0.172414	0.0822973
2.46857	0.172414	0.0838964
2.50286	0.172414	0.0879114
2.53714	0.172414	0.0892264
2.57143	0.172414	0.0817306
2.60571	0.172414	0.0769348
2.64	0.172414	0.0712865
2.67429	0.172414	0.0605222
2.70857	0.172414	0.0543053
2.74286	0.172414	0.0469517
2.77714	0.172414	0.0400243
2.81143	0.172414	0.0355128
2.84571	0.172414	0.0338434
2.88	0.172414	0.0314635
2.91429	0.172414	0.0364733
2.94857	0.172414	0.0436147
2.98286	0.172414	0.0513245
3.01714	0.172414	0.0631555
3.05143	0.172414	0.0803865
3.08571	0.172414	0.0966229
3.12	0.172414	0.118117
3.15429	0.172414	0.130943
3.18857	0.172414	0.14519
3.22286	0.172414	0.164268
3.25714	0.172414	0.173399
3.29143	0.172414	0.175283
3.32571	0.172414	0.174039
3.36	0.172414	0.174218
3.39429	0.172414	0.176669
3.42857	0.172414	0.177842
3.46286	0.172414	0.170773
3.49714	0.172414	0.161856
3.53143	0.172414	0.153792
3.56571	0.172414	0.137911
3.6	0.172414	0.128852
3.63429	0.172414	0.12363
3.66857	0.172414	0.103061
3.70286	0.172414	0.086754
3.73714	0.172414	0.0805372
3.77143	0.172414	0.0687782
3.80571	0.172414	0.062135
3.84	0.172414	0.0601815
3.87429	0.172414	0.0555278
3.90857	0.172414	0.0574112
3.94286	0.172414	0.0573051
3.97714	0.172414	0.0577673
4.01143	0.172414	0.0647666
4.04571	0.172414	0.0704869
4.08	0.172414	0.0743598
4.11429	0.172414	0.078659
4.14857	0.172414	0.0846635
4.18286	0.172414	0.090668
4.21714	0.172414	0.0990884
4.25143	0.172414	0.109356
4.28571	0.172414	0.098734
4.32	0.172414	0.0910961
4.35429	0.172414	0.0864424
4.38857	0.172414	0.0832099
4.42286	0.172414	0.0859459
4.45714	0.172414	0.0885398
4.49143	0.172414	0.0831757
4.52571	0.172414	0.0763904
4.56	0.172414	0.0632103
4.59429	0.172414	0.055146
4.62857	0.172414	0.0520556
4.66286	0.172414	0.0509547
4.69714	0.172414	0.0443115
4.73143	0.172414	0.0420738
4.76571	0.172414	0.0445256
4.8	0.172414	0.0509564
4.83429	0.172414	0.0639242
4.86857	0.172414	0.0739078
4.90286	0.172414	0.0736595
4.93714	0.172414	0.071706
4.97143	0.172414	0.0642102
5.00571	0.172414	0.0648146
5.04	0.172414	0.0642821
5.07429	0.172414	0.0567863
5.10857	0.172414	0.0532695
5.14286	0.172414	0.0415105
5.17714	0.172414	0.0264829
5.21143	0.172414	0.0229662
5.24571	0.172414	0.0203021
5.28	0.172414	0.0165011
5.31429	0.172414	0.013837
5.34857	0.172414	0.0107465
5.38286	0.172414	0.0056666
5.41714	0.172414	0.00229195
5.45143	0.172414	0.00175947
5.48571	0.172414	0.0013691
5.52	0.172414	-0.000300248
5.55429	0.172414	-0.000406401
5.58857	0.172414	-8.62286E-005
5.62286	0.172414	-0.00331877
5.65714	0.172414	-0.00569866
5.69143	0.172414	-0.00836277
5.72571	0.172414	-0.0117374
5.76	0.172414	-0.0117015
5.79429	0.172414	-0.0119497
5.82857	0.172414	-0.0133348
5.86286	0.172414	-0.0144358
5.89714	0.172414	-0.0142577
5.93143	0.172414	-0.0140796
5.96571	0.172414	-0.0127647
6	0.172414	-0.0113077
0	0.206897	-0.00357123
0.0342857	0.206897	-0.00367738
0.0685714	0.206897	-0.00420986
0.102857	0.206897	-0.00488445
0.137143	0.206897	-0.00399584
0.171429	0.206897	-0.00197037
0.205714	0.206897	-0.00150809
0.24	0.206897	-0.00204057
0.274286	0.206897	-0.00328359
0.308571	0.206897	-0.00381606
0.342857	0.206897	-0.000653722
0.377143	0.206897	0.00236651
0.411429	0.206897	0.00211825
0.445714	0.206897	0.00357529
0.48	0.206897	0.0061692
0.514286	0.206897	0.0069157
0.548571	0.206897	0.00680955
0.582857	0.206897	0.00627707
0.617143	0.206897	0.00631302
0.651429	0.206897	0.00975959
0.685714	0.206897	0.0150536
0.72	0.206897	0.0206317
0.754286	0.206897	0.0264942
0.788571	0.206897	0.0319302
0.822857	0.206897	0.0417717
0.857143	0.206897	0.0504763
0.891429	0.206897	0.0539228
0.925714	0.206897	0.0519692
0.96	0.206897	0.050442
0.994286	0.206897	0.0460726
1.02857	0.206897	0.0360189
1.06286	0.206897	0.0208492
1.09714	0.206897	0.0140639
1.13143	0.206897	0.0118262
1.16571	0.206897	0.00788307
1.2	0.206897	0.00607162
1.23429	0.206897	0.00397595
1.26857	0.206897	0.00202238
1.30286	0.206897	0.000637254
1.33714	0.206897	-0.00145842
1.37143	0.206897	-0.000569812
1.40571	0.206897	0.00188199
1.44	0.206897	0.00575488
1.47429	0.206897	0.00948565
1.50857	0.206897	0.0119375
1.54286	0.206897	0.0111208
1.57714	0.206897	0.0120094
1.61143	0.206897	0.0160244
1.64571	0.206897	0.0154919
1.68	0.206897	0.0146752
1.71429	0.206897	0.0141427
1.74857	0.206897	0.0131839
1.78286	0.206897	0.0132199
1.81714	0.206897	0.0132558
1.85143	0.206897	0.0131497
1.88571	0.206897	0.0120487
1.92	0.206897	0.0133637
1.95429	0.206897	0.0159576
1.98857	0.206897	0.0171304
2.02286	0.206897	0.0194401
2.05714	0.206897	0.0228867
2.09143	0.206897	0.0283227
2.12571	0.206897	0.0387326
2.16	0.206897	0.0444529
2.19429	0.206897	0.0530154
2.22857	0.206897	0.0658411
2.26286	0.206897	0.07753
2.29714	0.206897	0.0954716
2.33143	0.206897	0.103608
2.36571	0.206897	0.113449
2.4	0.206897	0.125564
2.43429	0.206897	0.131853
2.46857	0.206897	0.141837
2.50286	0.206897	0.141162
2.53714	0.206897	0.14333
2.57143	0.206897	0.132565
2.60571	0.206897	0.115975
2.64	0.206897	0.100094
2.67429	0.206897	0.0850669
2.70857	0.206897	0.0767184
2.74286	0.206897	0.0651015
2.77714	0.206897	0.058032
2.81143	0.206897	0.0543731
2.84571	0.206897	0.0524196
2.88	0.206897	0.0568609
2.91429	0.206897	0.067555
2.94857	0.206897	0.0739858
2.98286	0.206897	0.0888011
3.01714	0.206897	0.103332
3.05143	0.206897	0.118716
3.08571	0.206897	0.137936
3.12	0.206897	0.156304
3.15429	0.206897	0.187036
3.18857	0.206897	0.206967
3.22286	0.206897	0.222208
3.25714	0.206897	0.241997
3.29143	0.206897	0.251271
3.32571	0.206897	0.253864
3.36	0.206897	0.251485
3.39429	0.206897	0.240862
3.42857	0.206897	0.230098
3.46286	0.206897	0.218623
3.49714	0.206897	0.204022
3.53143	0.206897	0.185726
3.56571	0.206897	0.162882
3.6	0.206897	0.142881
3.63429	0.206897	0.123022
3.66857	0.206897	0.105578
3.70286	0.206897	0.0879929
3.73714	0.206897	0.0745286
3.77143	0.206897	0.0678854
3.80571	0.206897	0.0615265
3.84	0.206897	0.0597151
3.87429	0.206897	0.0614563
3.90857	0.206897	0.0657555
3.94286	0.206897	0.0713337
3.97714	0.206897	0.0729329
4.01143	0.206897	0.0792216
4.04571	0.206897	0.087642
4.08	0.206897	0.0917991
4.11429	0.206897	0.0921192
4.14857	0.206897	0.0954237
4.18286	0.206897	0.099865
4.21714	0.206897	0.10388
4.25143	0.206897	0.103632
4.28571	0.206897	0.106226
4.32	0.206897	0.106404
4.35429	0.206897	0.106724
4.38857	0.206897	0.107328
4.42286	0.206897	0.104238
4.45714	0.206897	0.10399
4.49143	0.206897	0.10161
4.52571	0.206897	0.0932612
4.56	0.206897	0.0800811
4.59429	0.206897	0.0707379
4.62857	0.206897	0.059121
4.66286	0.206897	0.0509146
4.69714	0.206897	0.0471136
4.73143	0.206897	0.0497075
4.76571	0.206897	0.0558542
4.8	0.206897	0.0647009
4.83429	0.206897	0.0769581
4.86857	0.206897	0.0774204
4.90286	0.206897	0.0804407
4.93714	0.206897	0.0801924
4.97143	0.206897	0.0769599
5.00571	0.206897	0.0741536
5.04	0.206897	0.0659473
5.07429	0.206897	0.0597305
5.10857	0.206897	0.0516663
5.14286	0.206897	0.0411862
5.17714	0.206897	0.0341167
5.21143	0.206897	0.0301736
5.24571	0.206897	0.028078
5.28	0.206897	0.0244191
5.31429	0.206897	0.0209023
5.34857	0.206897	0.0188067
5.38286	0.206897	0.0160004
5.41714	0.206897	0.0126258
5.45143	0.206897	0.00825638
5.48571	0.206897	0.00459752
5.52	0.206897	0.00250185
5.55429	0.206897	0.00282202
5.58857	0.206897	0.00143689
5.62286	0.206897	-9.035E-005
5.65714	0.206897	0.000229823
5.69143	0.206897	-0.000444764
5.72571	0.206897	0.000159625
5.76	0.206897	0.00104823
5.79429	0.206897	0.000231537
5.82857	0.206897	0.000125384
5.86286	0.206897	0.000587665
5.89714	0.206897	-0.000371139
5.93143	0.206897	-0.00132994
5.96571	0.206897	-0.00328351
6	0.206897	-0.00395809
0	0.241379	-0.00505243
0.0342857	0.241379	-0.00345328
0.0685714	0.241379	-0.00242257
0.102857	0.241379	-0.00196029
0.137143	0.241379	-0.000645354
0.171429	0.241379	0.0010959
0.205714	0.241379	0.00226873
0.24	0.241379	0.00173625
0.274286	0.241379	-0.000217314
0.308571	0.241379	-3.925E-005
0.342857	0.241379	0.00411785
0.377143	0.241379	0.00784863
0.411429	0.241379	0.0081688
0.445714	0.241379	0.00848898
0.48	0.241379	0.0102302
0.514286	0.241379	0.012682
0.548571	0.241379	0.0147075
0.582857	0.241379	0.016733
0.617143	0.241379	0.0208901
0.651429	0.241379	0.0268946
0.685714	0.241379	0.0313359
0.72	0.241379	0.0366299
0.754286	0.241379	0.0430607
0.788571	0.241379	0.0480705
0.822857	0.241379	0.0557803
0.857143	0.241379	0.0624954
0.891429	0.241379	0.0676472
0.925714	0.241379	0.0716622
0.96	0.241379	0.0711297
0.994286	0.241379	0.0661919
1.02857	0.241379	0.0535802
1.06286	0.241379	0.0428159
1.09714	0.241379	0.0353201
1.13143	0.241379	0.0318033
1.16571	0.241379	0.030134
1.2	0.241379	0.0233487
1.23429	0.241379	0.0195478
1.26857	0.241379	0.0165994
1.30286	0.241379	0.014788
1.33714	0.241379	0.016245
1.37143	0.241379	0.0191232
1.40571	0.241379	0.0180222
1.44	0.241379	0.0194793
1.47429	0.241379	0.024489
1.50857	0.241379	0.0294988
1.54286	0.241379	0.0320927
1.57714	0.241379	0.0344024
1.61143	0.241379	0.0396964
1.64571	0.241379	0.0457009
1.68	0.241379	0.0487211
1.71429	0.241379	0.0500361
1.74857	0.241379	0.0503562
1.78286	0.241379	0.0464131
1.81714	0.241379	0.0417595
1.85143	0.241379	0.0318479
1.88571	0.241379	0.0279048
1.92	0.241379	0.030925
1.95429	0.241379	0.0332347
1.98857	0.241379	0.0288653
2.02286	0.241379	0.0252064
2.05714	0.241379	0.0231108
2.09143	0.241379	0.0266994
2.12571	0.241379	0.0355461
2.16	0.241379	0.0468087
2.19429	0.241379	0.0562238
2.22857	0.241379	0.0700443
2.26286	0.241379	0.0879859
2.29714	0.241379	0.11147
2.33143	0.241379	0.130406
2.36571	0.241379	0.150479
2.4	0.241379	0.155347
2.43429	0.241379	0.165615
2.46857	0.241379	0.170625
2.50286	0.241379	0.168387
2.53714	0.241379	0.169275
2.57143	0.241379	0.168601
2.60571	0.241379	0.156842
2.64	0.241379	0.143662
2.67429	0.241379	0.123376
2.70857	0.241379	0.106075
2.74286	0.241379	0.0910472
2.77714	0.241379	0.0761618
2.81143	0.241379	0.062129
2.84571	0.241379	0.0553437
2.88	0.241379	0.0597851
2.91429	0.241379	0.0724687
2.94857	0.241379	0.0882787
2.98286	0.241379	0.103378
3.01714	0.241379	0.115351
3.05143	0.241379	0.132156
3.08571	0.241379	0.149671
3.12	0.241379	0.177845
3.15429	0.241379	0.211418
3.18857	0.241379	0.254229
3.22286	0.241379	0.296471
3.25714	0.241379	0.315692
3.29143	0.241379	0.330081
3.32571	0.241379	0.333669
3.36	0.241379	0.322194
3.39429	0.241379	0.318251
3.42857	0.241379	0.30635
3.46286	0.241379	0.295444
3.49714	0.241379	0.28269
3.53143	0.241379	0.263683
3.56571	0.241379	0.238992
3.6	0.241379	0.207338
3.63429	0.241379	0.188616
3.66857	0.241379	0.168615
3.70286	0.241379	0.15714
3.73714	0.241379	0.138417
3.77143	0.241379	0.112163
3.80571	0.241379	0.105094
3.84	0.241379	0.108967
3.87429	0.241379	0.105876
3.90857	0.241379	0.115149
3.94286	0.241379	0.114332
3.97714	0.241379	0.117211
4.01143	0.241379	0.122505
4.04571	0.241379	0.130641
4.08	0.241379	0.142614
4.11429	0.241379	0.155297
4.14857	0.241379	0.15647
4.18286	0.241379	0.152101
4.21714	0.241379	0.151
4.25143	0.241379	0.152031
4.28571	0.241379	0.152919
4.32	0.241379	0.153524
4.35429	0.241379	0.149581
4.38857	0.241379	0.144501
4.42286	0.241379	0.149084
4.45714	0.241379	0.159494
4.49143	0.241379	0.168483
4.52571	0.241379	0.170508
4.56	0.241379	0.158607
4.59429	0.241379	0.137895
4.62857	0.241379	0.108657
4.66286	0.241379	0.0906449
4.69714	0.241379	0.094802
4.73143	0.241379	0.0995275
4.76571	0.241379	0.102548
4.8	0.241379	0.109263
4.83429	0.241379	0.109299
4.86857	0.241379	0.116156
4.90286	0.241379	0.121734
4.93714	0.241379	0.129444
4.97143	0.241379	0.121664
5.00571	0.241379	0.111042
5.04	0.241379	0.0962984
5.07429	0.241379	0.0832604
5.10857	0.241379	0.0751962
5.14286	0.241379	0.0641476
5.17714	0.241379	0.0532412
5.21143	0.241379	0.0473086
5.24571	0.241379	0.0396707
5.28	0.241379	0.0367224
5.31429	0.241379	0.0327793
5.34857	0.241379	0.0301152
5.38286	0.241379	0.0238984
5.41714	0.241379	0.0149815
5.45143	0.241379	0.0107542
5.48571	0.241379	0.00737957
5.52	0.241379	0.00769975
5.55429	0.241379	0.00702516
5.58857	0.241379	0.0035084
5.62286	0.241379	0.000702186
5.65714	0.241379	-0.00139349
5.69143	0.241379	-0.00363127
5.72571	0.241379	-0.00260055
5.76	0.241379	-0.00242249
5.79429	0.241379	-0.00338129
5.82857	0.241379	-0.00320323
5.86286	0.241379	-0.00174619
5.89714	0.241379	-0.00142601
5.93143	0.241379	-0.00238482
5.96571	0.241379	-0.00249097
6	0.241379	-0.00103393
0	0.275862	0.00698672
0.0342857	0.275862	0.00872797
0.0685714	0.275862	0.0099008
0.102857	0.275862	0.0114999
0.137143	0.275862	0.0105411
0.171429	0.275862	0.0108613
0.205714	0.275862	0.0128868
0.24	0.275862	0.0133491
0.274286	0.275862	0.0119639
0.308571	0.275862	0.0115736
0.342857	0.275862	0.0117516
0.377143	0.275862	0.0120718
0.411429	0.275862	0.0125341
0.445714	0.275862	0.0128543
0.48	0.275862	0.0136008
0.514286	0.275862	0.0173315
0.548571	0.275862	0.0187886
0.582857	0.275862	0.0206719
0.617143	0.275862	0.0238343
0.651429	0.275862	0.0305493
0.685714	0.275862	0.0428066
0.72	0.275862	0.0584745
0.754286	0.275862	0.0769846
0.788571	0.275862	0.0917998
0.822857	0.275862	0.0963833
0.857143	0.275862	0.0924402
0.891429	0.275862	0.0887813
0.925714	0.275862	0.0831329
0.96	0.275862	0.0799004
0.994286	0.275862	0.0694203
1.02857	0.275862	0.0575192
1.06286	0.275862	0.0494549
1.09714	0.275862	0.0384064
1.13143	0.275862	0.0324738
1.16571	0.275862	0.0290992
1.2	0.275862	0.0216034
1.23429	0.275862	0.0125444
1.26857	0.275862	0.00888551
1.30286	0.275862	0.00963201
1.33714	0.275862	0.011089
1.37143	0.275862	0.0156725
1.40571	0.275862	0.0132926
1.44	0.275862	0.0119075
1.47429	0.275862	0.0156382
1.50857	0.275862	0.0169532
1.54286	0.275862	0.0235261
1.57714	0.275862	0.0295306
1.61143	0.275862	0.0362457
1.64571	0.275862	0.0425344
1.68	0.275862	0.0496758
1.71429	0.275862	0.0509907
1.74857	0.275862	0.048753
1.78286	0.275862	0.0433888
1.81714	0.275862	0.0404405
1.85143	0.275862	0.0372079
1.88571	0.275862	0.0281489
1.92	0.275862	0.0256269
1.95429	0.275862	0.0272261
1.98857	0.275862	0.0322358
2.02286	0.275862	0.0309928
2.05714	0.275862	0.0270497
2.09143	0.275862	0.0314911
2.12571	0.275862	0.0411904
2.16	0.275862	0.0592741
2.19429	0.275862	0.0807685
2.22857	0.275862	0.103826
2.26286	0.275862	0.118499
2.29714	0.275862	0.14383
2.33143	0.275862	0.172004
2.36571	0.275862	0.187956
2.4	0.275862	0.208598
2.43429	0.275862	0.212471
2.46857	0.275862	0.223733
2.50286	0.275862	0.229311
2.53714	0.275862	0.224373
2.57143	0.275862	0.214178
2.60571	0.275862	0.197871
2.64	0.275862	0.180286
2.67429	0.275862	0.162984
2.70857	0.275862	0.146109
2.74286	0.275862	0.128097
2.77714	0.275862	0.107954
2.81143	0.275862	0.0922159
2.84571	0.275862	0.0872781
2.88	0.275862	0.0834771
2.91429	0.275862	0.0874921
2.94857	0.275862	0.100744
2.98286	0.275862	0.115844
3.01714	0.275862	0.138901
3.05143	0.275862	0.168211
3.08571	0.275862	0.201074
3.12	0.275862	0.233938
3.15429	0.275862	0.270922
3.18857	0.275862	0.306058
3.22286	0.275862	0.336648
3.25714	0.275862	0.367095
3.29143	0.275862	0.388447
3.32571	0.275862	0.398999
3.36	0.275862	0.403156
3.39429	0.275862	0.400208
3.42857	0.275862	0.390012
3.46286	0.275862	0.3693
3.49714	0.275862	0.343899
3.53143	0.275862	0.310823
3.56571	0.275862	0.281443
3.6	0.275862	0.253626
3.63429	0.275862	0.232203
3.66857	0.275862	0.217033
3.70286	0.275862	0.200016
3.73714	0.275862	0.17831
3.77143	0.275862	0.154471
3.80571	0.275862	0.134328
3.84	0.275862	0.126548
3.87429	0.275862	0.122747
3.90857	0.275862	0.129462
3.94286	0.275862	0.141577
3.97714	0.275862	0.155966
4.01143	0.275862	0.166376
4.04571	0.275862	0.175507
4.08	0.275862	0.179238
4.11429	0.275862	0.187374
4.14857	0.275862	0.191389
4.18286	0.275862	0.198246
4.21714	0.275862	0.203398
4.25143	0.275862	0.205565
4.28571	0.275862	0.212991
4.32	0.275862	0.213453
4.35429	0.275862	0.220879
4.38857	0.275862	0.224183
4.42286	0.275862	0.221377
4.45714	0.275862	0.226529
4.49143	0.275862	0.217896
4.52571	0.275862	0.221769
4.56	0.275862	0.208731
4.59429	0.275862	0.195693
4.62857	0.275862	0.183082
4.66286	0.275862	0.165496
4.69714	0.275862	0.159279
4.73143	0.275862	0.153915
4.76571	0.275862	0.162193
4.8	0.275862	0.164929
4.83429	0.275862	0.167381
4.86857	0.275862	0.165996
4.90286	0.275862	0.1639
4.93714	0.275862	0.162799
4.97143	0.275862	0.154593
5.00571	0.275862	0.149797
5.04	0.275862	0.138607
5.07429	0.275862	0.129263
5.10857	0.275862	0.115657
5.14286	0.275862	0.107309
5.17714	0.275862	0.101944
5.21143	0.275862	0.0965802
5.24571	0.275862	0.0836843
5.28	0.275862	0.07022
5.31429	0.275862	0.058603
5.34857	0.275862	0.0471282
5.38286	0.275862	0.0382113
5.41714	0.275862	0.0341261
5.45143	0.275862	0.0283356
5.48571	0.275862	0.0241083
5.52	0.275862	0.0230074
5.55429	0.275862	0.0206275
5.58857	0.275862	0.0159739
5.62286	0.275862	0.0131677
5.65714	0.275862	0.0117825
5.69143	0.275862	0.0108237
5.72571	0.275862	0.0102912
5.76	0.275862	0.00990088
5.79429	0.275862	0.00737888
5.82857	0.275862	0.00471477
5.86286	0.275862	0.00304543
5.89714	0.275862	0.00464458
5.93143	0.275862	0.00425421
5.96571	0.275862	0.00230064
6	0.275862	0.00347347
0	0.310345	-0.00669578
0.0342857	0.310345	-0.00651772
0.0685714	0.310345	-0.00633965
0.102857	0.310345	-0.00687213
0.137143	0.310345	-0.00797304
0.171429	0.310345	-0.00722654
0.205714	0.310345	-0.00619583
0.24	0.310345	-0.0048809
0.274286	0.310345	-0.00598181
0.308571	0.310345	-0.00438266
0.342857	0.310345	-0.00235718
0.377143	0.310345	-0.000900144
0.411429	0.310345	0.000699006
0.445714	0.310345	0.000308636
0.48	0.310345	0.00162357
0.514286	0.310345	0.00549645
0.548571	0.310345	0.00965356
0.582857	0.310345	0.0131001
0.617143	0.310345	0.0176835
0.651429	0.310345	0.0221249
0.685714	0.310345	0.0312558
0.72	0.310345	0.0425183
0.754286	0.310345	0.0607441
0.788571	0.310345	0.0732857
0.822857	0.310345	0.0883851
0.857143	0.310345	0.101495
0.891429	0.310345	0.112047
0.925714	0.310345	0.12871
0.96	0.310345	0.135283
0.994286	0.310345	0.124376
1.02857	0.310345	0.115886
1.06286	0.310345	0.100148
1.09714	0.310345	0.0814252
1.13143	0.310345	0.0736452
1.16571	0.310345	0.0640178
1.2	0.310345	0.0543904
1.23429	0.310345	0.0453314
1.26857	0.310345	0.0345671
1.30286	0.310345	0.0286345
1.33714	0.310345	0.0313705
1.37143	0.310345	0.0362381
1.40571	0.310345	0.0396847
1.44	0.310345	0.0381575
1.47429	0.310345	0.0343565
1.50857	0.310345	0.0372346
1.54286	0.310345	0.0462234
1.57714	0.310345	0.0572017
1.61143	0.310345	0.0670432
1.64571	0.310345	0.0717687
1.68	0.310345	0.0769206
1.71429	0.310345	0.0770986
1.74857	0.310345	0.0754293
1.78286	0.310345	0.0753231
1.81714	0.310345	0.077917
1.85143	0.310345	0.076674
1.88571	0.310345	0.0717362
1.92	0.310345	0.0666562
1.95429	0.310345	0.0686817
1.98857	0.310345	0.0722704
2.02286	0.310345	0.0717379
2.05714	0.310345	0.0677948
2.09143	0.310345	0.0695361
2.12571	0.310345	0.0836408
2.16	0.310345	0.107409
2.19429	0.310345	0.142972
2.22857	0.310345	0.18294
2.26286	0.310345	0.209551
2.29714	0.310345	0.23545
2.33143	0.310345	0.238044
2.36571	0.310345	0.251154
2.4	0.310345	0.268101
2.43429	0.310345	0.276095
2.46857	0.310345	0.28551
2.50286	0.310345	0.300041
2.53714	0.310345	0.317699
2.57143	0.310345	0.328961
2.60571	0.310345	0.339371
2.64	0.310345	0.335428
2.67429	0.310345	0.318553
2.70857	0.310345	0.28093
2.74286	0.310345	0.245297
2.77714	0.310345	0.223164
2.81143	0.310345	0.203163
2.84571	0.310345	0.198367
2.88	0.310345	0.178223
2.91429	0.310345	0.16888
2.94857	0.310345	0.171758
2.98286	0.310345	0.184584
3.01714	0.310345	0.207357
3.05143	0.310345	0.235105
3.08571	0.310345	0.271662
3.12	0.310345	0.313194
3.15429	0.310345	0.360694
3.18857	0.310345	0.401089
3.22286	0.310345	0.44461
3.25714	0.310345	0.484579
3.29143	0.310345	0.493852
3.32571	0.310345	0.50014
3.36	0.310345	0.508419
3.39429	0.310345	0.519965
3.42857	0.310345	0.521422
3.46286	0.310345	0.5027
3.49714	0.310345	0.475025
3.53143	0.310345	0.453176
3.56571	0.310345	0.413848
3.6	0.310345	0.386031
3.63429	0.310345	0.366171
3.66857	0.310345	0.342191
3.70286	0.310345	0.309968
3.73714	0.310345	0.284425
3.77143	0.310345	0.264139
3.80571	0.310345	0.248117
3.84	0.310345	0.232805
3.87429	0.310345	0.216641
3.90857	0.310345	0.198487
3.94286	0.310345	0.20037
3.97714	0.310345	0.215043
4.01143	0.310345	0.235259
4.04571	0.310345	0.256611
4.08	0.310345	0.268868
4.11429	0.310345	0.268336
4.14857	0.310345	0.278177
4.18286	0.310345	0.288871
4.21714	0.310345	0.291891
4.25143	0.310345	0.288233
4.28571	0.310345	0.277895
4.32	0.310345	0.272246
4.35429	0.310345	0.283793
4.38857	0.310345	0.299461
4.42286	0.310345	0.308876
4.45714	0.310345	0.315733
4.49143	0.310345	0.307953
4.52571	0.310345	0.286104
4.56	0.310345	0.266245
4.59429	0.310345	0.244254
4.62857	0.310345	0.221553
4.66286	0.310345	0.208657
4.69714	0.310345	0.196898
4.73143	0.310345	0.194376
4.76571	0.310345	0.199812
4.8	0.310345	0.210648
4.83429	0.310345	0.220632
4.86857	0.310345	0.233884
4.90286	0.310345	0.234488
4.93714	0.310345	0.230403
4.97143	0.310345	0.21907
5.00571	0.310345	0.202764
5.04	0.310345	0.186884
5.07429	0.310345	0.164466
5.10857	0.310345	0.139917
5.14286	0.310345	0.121195
5.17714	0.310345	0.105457
5.21143	0.310345	0.0946927
5.24571	0.310345	0.0852074
5.28	0.310345	0.0791327
5.31429	0.310345	0.066521
5.34857	0.310345	0.0514935
5.38286	0.310345	0.043145
5.41714	0.310345	0.0369282
5.45143	0.310345	0.0297166
5.48571	0.310345	0.0196629
5.52	0.310345	0.0117407
5.55429	0.310345	0.00779766
5.58857	0.310345	0.00470722
5.62286	0.310345	0.00275366
5.65714	0.310345	0.000231662
5.69143	0.310345	-0.0017219
5.72571	0.310345	-0.00140173
5.76	0.310345	-0.000371014
5.79429	0.310345	-0.00260879
5.82857	0.310345	-0.00726242
5.86286	0.310345	-0.00935809
5.89714	0.310345	-0.00918003
5.93143	0.310345	-0.00900196
5.96571	0.310345	-0.00825547
6	0.310345	-0.00907216
0	0.344828	-0.00462427
0.0342857	0.344828	-0.00203036
0.0685714	0.344828	-0.00242073
0.102857	0.344828	-0.00337953
0.137143	0.344828	-0.00320147
0.171429	0.344828	-0.00316551
0.205714	0.344828	-0.00355588
0.24	0.344828	-0.00295149
0.274286	0.344828	-0.00291554
0.308571	0.344828	-0.00302169
0.342857	0.344828	-0.00199097
0.377143	0.344828	0.00145559
0.411429	0.344828	0.00390739
0.445714	0.344828	0.00706973
0.48	0.344828	0.00966364
0.514286	0.344828	0.0125418
0.548571	0.344828	0.0166989
0.582857	0.344828	0.0228455
0.617143	0.344828	0.031408
0.651429	0.344828	0.0398283
0.685714	0.344828	0.0525119
0.72	0.344828	0.0737221
0.754286	0.344828	0.0953585
0.788571	0.344828	0.114295
0.822857	0.344828	0.131242
0.857143	0.344828	0.14492
0.891429	0.344828	0.15263
0.925714	0.344828	0.158208
0.96	0.344828	0.162792
0.994286	0.344828	0.155012
1.02857	0.344828	0.14041
1.06286	0.344828	0.123393
1.09714	0.344828	0.108934
1.13143	0.344828	0.0933382
1.16571	0.344828	0.0811528
1.2	0.344828	0.0681148
1.23429	0.344828	0.0545083
1.26857	0.344828	0.0406176
1.30286	0.344828	0.0355377
1.33714	0.344828	0.0364263
1.37143	0.344828	0.0394465
1.40571	0.344828	0.040193
1.44	0.344828	0.0481871
1.47429	0.344828	0.0558969
1.50857	0.344828	0.0624698
1.54286	0.344828	0.0728797
1.57714	0.344828	0.0795948
1.61143	0.344828	0.0928468
1.64571	0.344828	0.100415
1.68	0.344828	0.105851
1.71429	0.344828	0.112566
1.74857	0.344828	0.118002
1.78286	0.344828	0.122443
1.81714	0.344828	0.121484
1.85143	0.344828	0.111999
1.88571	0.344828	0.0989609
1.92	0.344828	0.0886229
1.95429	0.344828	0.0807008
1.98857	0.344828	0.0764735
2.02286	0.344828	0.0769358
2.05714	0.344828	0.0843614
2.09143	0.344828	0.0981819
2.12571	0.344828	0.120387
2.16	0.344828	0.147565
2.19429	0.344828	0.180997
2.22857	0.344828	0.20846
2.26286	0.344828	0.24516
2.29714	0.344828	0.286691
2.33143	0.344828	0.320549
2.36571	0.344828	0.357818
2.4	0.344828	0.395228
2.43429	0.344828	0.416012
2.46857	0.344828	0.426848
2.50286	0.344828	0.410968
2.53714	0.344828	0.411288
2.57143	0.344828	0.404361
2.60571	0.344828	0.387912
2.64	0.344828	0.363505
2.67429	0.344828	0.337535
2.70857	0.344828	0.302755
2.74286	0.344828	0.269395
2.77714	0.344828	0.24101
2.81143	0.344828	0.215608
2.84571	0.344828	0.201575
2.88	0.344828	0.196922
2.91429	0.344828	0.206195
2.94857	0.344828	0.226552
2.98286	0.344828	0.259984
3.01714	0.344828	0.292847
3.05143	0.344828	0.325425
3.08571	0.344828	0.356867
3.12	0.344828	0.389304
3.15429	0.344828	0.429415
3.18857	0.344828	0.483878
3.22286	0.344828	0.528252
3.25714	0.344828	0.564099
3.29143	0.344828	0.58673
3.32571	0.344828	0.593872
3.36	0.344828	0.604708
3.39429	0.344828	0.596218
3.42857	0.344828	0.592701
3.46286	0.344828	0.581368
3.49714	0.344828	0.554261
3.53143	0.344828	0.525449
3.56571	0.344828	0.497063
3.6	0.344828	0.459867
3.63429	0.344828	0.445976
3.66857	0.344828	0.43777
3.70286	0.344828	0.40711
3.73714	0.344828	0.353287
3.77143	0.344828	0.324617
3.80571	0.344828	0.303053
3.84	0.344828	0.285751
3.87429	0.344828	0.278256
3.90857	0.344828	0.279002
3.94286	0.344828	0.27307
3.97714	0.344828	0.280921
4.01143	0.344828	0.301705
4.04571	0.344828	0.33741
4.08	0.344828	0.361889
4.11429	0.344828	0.370452
4.14857	0.344828	0.371198
4.18286	0.344828	0.369102
4.21714	0.344828	0.363596
4.25143	0.344828	0.351695
4.28571	0.344828	0.343773
4.32	0.344828	0.345798
4.35429	0.344828	0.350382
4.38857	0.344828	0.359797
4.42286	0.344828	0.374896
4.45714	0.344828	0.37749
4.49143	0.344828	0.377242
4.52571	0.344828	0.366336
4.56	0.344828	0.343918
4.59429	0.344828	0.30928
4.62857	0.344828	0.274499
4.66286	0.344828	0.260751
4.69714	0.344828	0.262634
4.73143	0.344828	0.267217
4.76571	0.344828	0.28658
4.8	0.344828	0.290027
4.83429	0.344828	0.304416
4.86857	0.344828	0.299478
4.90286	0.344828	0.295961
4.93714	0.344828	0.294718
4.97143	0.344828	0.279406
5.00571	0.344828	0.251873
5.04	0.344828	0.231445
5.07429	0.344828	0.208886
5.10857	0.344828	0.186611
5.14286	0.344828	0.168315
5.17714	0.344828	0.153145
5.21143	0.344828	0.132718
5.24571	0.344828	0.120959
5.28	0.344828	0.112894
5.31429	0.344828	0.0978669
5.34857	0.344828	0.0832657
5.38286	0.344828	0.0671012
5.41714	0.344828	0.0519316
5.45143	0.344828	0.0398883
5.48571	0.344828	0.0306872
5.52	0.344828	0.0231914
5.55429	0.344828	0.0158377
5.58857	0.344828	0.0106157
5.62286	0.344828	0.00510939
5.65714	0.344828	0.00130841
5.69143	0.344828	-0.0047663
5.72571	0.344828	-0.00657775
5.76	0.344828	-0.00810499
5.79429	0.344828	-0.00821114
5.82857	0.344828	-0.0083173
5.86286	0.344828	-0.00984453
5.89714	0.344828	-0.00924014
5.93143	0.344828	-0.00806732
5.96571	0.344828	-0.00746293
6	0.344828	-0.00756908
0	0.37931	-0.00537489
0.0342857	0.37931	-0.00349152
0.0685714	0.37931	-0.00189237
0.102857	0.37931	-0.00185642
0.137143	0.37931	-0.00125203
0.171429	0.37931	0.00105767
0.205714	0.37931	0.00635164
0.24	0.37931	0.0106508
0.274286	0.37931	0.0118237
0.308571	0.37931	0.0139913
0.342857	0.37931	0.0170115
0.377143	0.37931	0.019037
0.411429	0.37931	0.0180782
0.445714	0.37931	0.0198194
0.48	0.37931	0.0238344
0.514286	0.37931	0.0279915
0.548571	0.37931	0.0332855
0.582857	0.37931	0.0382952
0.617143	0.37931	0.0465735
0.651429	0.37931	0.0620993
0.685714	0.37931	0.0816041
0.72	0.37931	0.103098
0.754286	0.37931	0.122319
0.788571	0.37931	0.153335
0.822857	0.37931	0.187335
0.857143	0.37931	0.209255
0.891429	0.37931	0.23885
0.925714	0.37931	0.25196
0.96	0.37931	0.251569
0.994286	0.37931	0.2391
1.02857	0.37931	0.210003
1.06286	0.37931	0.193555
1.09714	0.37931	0.174548
1.13143	0.37931	0.148152
1.16571	0.37931	0.122751
1.2	0.37931	0.107297
1.23429	0.37931	0.0905638
1.26857	0.37931	0.0815048
1.30286	0.37931	0.0838145
1.33714	0.37931	0.0791609
1.37143	0.37931	0.0749336
1.40571	0.37931	0.0732642
1.44	0.37931	0.0733002
1.47429	0.37931	0.0808679
1.50857	0.37931	0.0922725
1.54286	0.37931	0.105525
1.57714	0.37931	0.120056
1.61143	0.37931	0.13075
1.64571	0.37931	0.14727
1.68	0.37931	0.156117
1.71429	0.37931	0.163116
1.74857	0.37931	0.164431
1.78286	0.37931	0.162335
1.81714	0.37931	0.159103
1.85143	0.37931	0.151039
1.88571	0.37931	0.139564
1.92	0.37931	0.133631
1.95429	0.37931	0.128267
1.98857	0.37931	0.118498
2.02286	0.37931	0.117112
2.05714	0.37931	0.125533
[truncated: 13,491 more rows]
