# Supplementary material for: Systematic modulation of charge and spin in graphene nanoribbons on MgO
Source: Nat Commun. 2025 Jul 1;16:5632. doi: 10.1038/s41467-025-60767-5 (PMC12218530; doi:10.1038/s41467-025-60767-5)
Supplement: Supplementary file 3 — Source Data [file 41467_2025_60767_MOESM3_ESM.zip › Source Data/Figure1b_328L5_Ag001.txt]

WSxM file copyright UAM
WSxM ASCII XYZ file
X[nm]		Y[nm]		Z[�]
0	0	-0.00773993
0.0172804	0	-0.00830837
0.0345609	0	-0.00927601
0.0518413	0	-0.0105013
0.0691217	0	-0.0127479
0.0864022	0	-0.0133304
0.103683	0	-0.0131546
0.120963	0	-0.0138184
0.138243	0	-0.00993382
0.155524	0	-0.0116672
0.172804	0	-0.00935936
0.190085	0	-0.00782982
0.207365	0	-0.00817479
0.224646	0	-0.00877034
0.241926	0	-0.00858103
0.259206	0	-0.00916302
0.276487	0	-0.0103812
0.293767	0	-0.0145159
0.311048	0	-0.0108743
0.328328	0	-0.0149146
0.345609	0	-0.013954
0.362889	0	-0.0138862
0.380169	0	-0.0146038
0.39745	0	-0.0105977
0.41473	0	-0.0146922
0.432011	0	-0.0084796
0.449291	0	-0.0103817
0.466572	0	-0.0100157
0.483852	0	-0.0114644
0.501132	0	-0.0148619
0.518413	0	-0.0189906
0.535693	0	-0.0139691
0.552974	0	-0.0157085
0.570254	0	-0.0127238
0.587535	0	-0.0113439
0.604815	0	-0.012778
0.622095	0	-0.00716045
0.639376	0	-0.0150181
0.656656	0	-0.0101648
0.673937	0	-0.0142121
0.691217	0	-0.0159174
0.708498	0	-0.0150919
0.725778	0	-0.016391
0.743059	0	-0.0171628
0.760339	0	-0.0186381
0.777619	0	-0.0201676
0.7949	0	-0.0234231
0.81218	0	-0.0243229
0.829461	0	-0.0231865
0.846741	0	-0.0216906
0.864022	0	-0.0245674
0.881302	0	-0.0214812
0.898582	0	-0.0218197
0.915863	0	-0.0173661
0.933143	0	-0.0183815
0.950424	0	-0.0189775
0.967704	0	-0.0153631
0.984985	0	-0.0138064
1.00226	0	-0.0120057
1.01955	0	-0.00963755
1.03683	0	-0.0106388
1.05411	0	-0.00568464
1.07139	0	-0.00841231
1.08867	0	-0.00884567
1.10595	0	-0.0111942
1.12323	0	-0.0149975
1.14051	0	-0.0125611
1.15779	0	-0.0148619
1.17507	0	-0.0177995
1.19235	0	-0.0165471
1.20963	0	-0.0133183
1.22691	0	-0.0142523
1.24419	0	-0.0155247
1.26147	0	-0.0123848
1.27875	0	-0.0127911
1.29603	0	-0.0129266
1.31331	0	-0.0149433
1.33059	0	-0.0115256
1.34787	0	-0.0152476
1.36515	0	-0.010801
1.38243	0	-0.0122086
1.39971	0	-0.0116672
1.417	0	-0.0142935
1.43428	0	-0.0137923
1.45156	0	-0.0122427
1.46884	0	-0.0148885
1.48612	0	-0.0113825
1.5034	0	-0.0130406
1.52068	0	-0.0121744
1.53796	0	-0.00990721
1.55524	0	-0.0103064
1.57252	0	-0.0122357
1.5898	0	-0.0115387
1.60708	0	-0.012317
1.62436	0	-0.010801
1.64164	0	-0.0101176
1.65892	0	-0.0103546
1.6762	0	-0.00577302
1.69348	0	-0.00810801
1.71076	0	-0.00552295
1.72804	0	-0.0028495
1.74532	0	-0.00381664
1.7626	0	-0.00142139
1.77988	0	-0.00571175
1.79716	0	-0.00265266
1.81445	0	-0.00313975
1.83173	0	-0.00609037
1.84901	0	-0.00309957
1.86629	0	-0.00847307
1.88357	0	-0.00860212
1.90085	0	-0.00924487
1.91813	0	-0.00859509
1.93541	0	-0.0069842
1.95269	0	-0.0106529
1.96997	0	-0.00858857
1.98725	0	-0.00952909
2.00453	0	-0.00529196
2.02181	0	-0.00508909
2.03909	0	-0.0019145
2.05637	0	-0.000208703
2.07365	0	0.000826226
2.09093	0	0.00142177
2.10821	0	0.00150262
2.12549	0	0.000866398
2.14277	0	-0.0017257
2.16005	0	-0.00443981
2.17733	0	-0.00887931
2.19461	0	-0.00670701
2.2119	0	-0.00812809
2.22918	0	-0.00829079
2.24646	0	-0.0087377
2.26374	0	-0.00835155
2.28102	0	-0.00888634
2.2983	0	-0.00824309
2.31558	0	-0.00647
2.33286	0	-0.00781676
2.35014	0	-0.00480487
2.36742	0	-0.00572531
2.3847	0	-0.00496707
2.40198	0	-0.0039924
2.41926	0	-0.00387037
2.43654	0	-0.00525128
2.45382	0	-0.00215152
2.4711	0	-0.00404663
2.48838	0	-0.00557617
2.50566	0	-0.00542754
2.52294	0	-0.00862171
2.54022	0	-0.0104089
2.5575	0	-0.0101382
2.57478	0	-0.0110516
2.59206	0	-0.0108015
2.60935	0	-0.00952859
2.62663	0	-0.00659152
2.64391	0	-0.00534619
2.66119	0	-0.0084324
2.67847	0	-0.00634145
2.69575	0	-0.00859509
2.71303	0	-0.00943469
2.73031	0	-0.00959688
2.74759	0	-0.009976
2.76487	0	-0.0118571
2.78215	0	-0.00977213
2.79943	0	-0.00841834
2.81671	0	-0.00975857
2.83399	0	-0.00447948
2.85127	0	-0.00536628
2.86855	0	-0.00307246
2.88583	0	-0.00278774
2.90311	0	0.000473718
2.92039	0	-0.00271392
2.93767	0	-0.000324699
2.95495	0	-0.00240259
2.97223	0	0.000230677
2.98951	0	-0.00108294
3.00679	0	-0.00377647
3.02408	0	-0.000771612
3.04136	0	-0.00326177
3.05864	0	-0.00215202
3.07592	0	-0.00349226
3.0932	0	-0.00304584
3.11048	0	-0.00490028
3.12776	0	-0.00258588
3.14504	0	-0.00534719
3.16232	0	-0.000907192
3.1796	0	-0.00307296
3.19688	0	0.000439571
3.21416	0	0.00181345
3.23144	0	0.000696672
3.24872	0	0.00227342
3.266	0	-6.15733E-005
3.28328	0	0.000466185
3.30056	0	0.00120384
3.31784	0	0.000946742
3.33512	0	-0.00109801
3.3524	0	-0.000860492
3.36968	0	-0.0002313
3.38696	0	-0.00134105
3.40424	0	-0.00387188
3.42153	0	0.000750904
3.43881	0	-0.000967952
3.45609	0	8.1037E-005
3.47337	0	0.00332291
3.49065	0	0.00262593
3.50793	0	0.00541436
3.52521	0	0.0033435
3.54249	0	0.00630116
3.55977	0	0.00589492
3.57705	0	0.005915
3.59433	0	0.00519794
3.61161	0	0.0061249
3.62889	0	0.00269372
3.64617	0	0.00414192
3.66345	0	1.37491E-005
3.68073	0	-0.000196149
3.69801	0	-0.000676706
3.71529	0	-0.00430423
3.73257	0	-0.00152283
3.74985	0	-0.00464971
3.76713	0	-0.00550989
3.78441	0	-0.00488723
3.80169	0	-0.00335818
3.81898	0	-0.00121953
3.83626	0	0.000993944
3.85354	0	0.00355189
3.87082	0	0.0044186
3.8881	0	0.00766047
3.90538	0	0.00623236
3.92266	0	0.00535913
3.93994	0	0.00373467
3.95722	0	0.00407312
3.9745	0	0.00248985
3.99178	0	0.000351193
4.00906	0	-0.0010016
4.02634	0	-0.00142792
4.04362	0	-0.00175934
4.0609	0	-0.00314678
4.07818	0	0.00257873
4.09546	0	0.000893514
4.11274	0	0.00046016
4.13002	0	0.0041153
4.1473	0	0.000609298
4.16458	0	0.00207105
4.18186	0	0.0015905
4.19914	0	0.00131934
4.21643	0	-0.00115073
4.23371	0	-0.000744496
4.25099	0	0.000980888
4.26827	0	-0.000941338
4.28555	0	-0.000704324
4.30283	0	0.000101123
4.32011	0	0.00116367
4.33739	0	-0.00215302
4.35467	0	-0.00384476
4.37195	0	-0.00494146
4.38923	0	-0.0031277
4.40651	0	-0.00673513
4.42379	0	-0.00481994
4.44107	0	-0.00362884
4.45835	0	-0.00682351
4.47563	0	1.22426E-005
4.49291	0	0.000418481
4.51019	0	0.00339622
4.52747	0	0.00231359
4.54475	0	0.00186668
4.56203	0	0.00187321
4.57931	0	0.000432039
4.59659	0	0.00205649
4.61387	0	0.00234774
4.63116	0	0.0031803
4.64844	0	0.00156941
4.66572	0	0.00261187
4.683	0	0.00165075
4.70028	0	0.0031803
4.71756	0	0.00139365
4.73484	0	0.00265204
4.75212	0	0.00484543
4.7694	0	0.00337011
4.78668	0	0.0026661
4.80396	0	0.00118376
4.82124	0	0.00157644
4.83852	0	0.00219207
4.8558	0	0.00202938
4.87308	0	0.00069617
4.89036	0	-0.0010026
4.90764	0	-0.00308752
4.92492	0	-0.00180855
4.9422	0	-0.00172067
4.95948	0	0.000512885
4.97676	0	-0.00153086
4.99404	0	0.00124401
5.01132	0	0.00311201
5.02861	0	0.00380196
5.04589	0	0.00353783
5.06317	0	0.00326064
5.08045	0	0.00274644
5.09773	0	0.00202938
5.11501	0	0.000878952
5.13229	0	0.000121209
5.14957	0	-0.000650092
5.16685	0	-0.00502883
5.18413	0	-0.000331729
5.20141	0	-0.00266622
5.21869	0	0.000629384
5.23597	0	-0.000934308
5.25325	0	0.00191489
5.27053	0	0.00129172
5.28781	0	2.63028E-005
5.30509	0	0.00269221
5.32237	0	0.00132536
5.33965	0	0.00399177
5.35693	0	0.00212378
5.37421	0	0.00169093
5.39149	0	0.00109538
5.40877	0	-0.000257411
5.42606	0	0.000365253
5.44334	0	0.0041153
5.46062	0	0.00242306
5.4779	0	0.00364127
5.49518	0	0.00672748
5.51246	0	0.00558359
5.52974	0	0.00563029
5.54702	0	0.00646938
5.5643	0	0.00686206
5.58158	0	0.00560267
5.59886	0	0.00588688
5.61614	0	0.00431616
5.63342	0	0.00566996
5.6507	0	0.00751083
5.66798	0	0.00658989
5.68526	0	0.00887116
5.70254	0	0.00849906
5.71982	0	0.0102455
5.7371	0	0.0117143
5.75438	0	0.00828314
5.77166	0	0.0118163
5.78894	0	0.00949482
5.80622	0	0.00674003
5.82351	0	0.00667927
5.84079	0	0.00393855
5.85807	0	0.00401989
5.87535	0	0.00083878
5.89263	0	0.0015222
5.90991	0	0.00232815
5.92719	0	0.00276804
5.94447	0	0.00105621
5.96175	0	0.00388532
5.97903	0	0.000690646
5.99631	0	-0.000107771
6.01359	0	0.00092063
6.03087	0	-0.00292382
6.04815	0	0.00115011
6.06543	0	-0.00257885
6.08271	0	0.00064244
6.09999	0	-0.00138122
6.11727	0	-0.00293788
6.13455	0	-0.00141486
6.15183	0	-0.0025452
6.16911	0	-0.00462309
6.18639	0	-0.00445387
6.20367	0	-0.00557768
6.22095	0	-0.0108839
6.23824	0	-0.00931367
6.25552	0	-0.00879897
6.2728	0	-0.00132699
6.29008	0	-0.00046731
6.30736	0	0.00435834
6.32464	0	0.00859548
6.34192	0	0.0055635
6.3592	0	0.00794569
6.37648	0	0.00771571
6.39376	0	0.00693035
6.41104	0	0.00781714
6.42832	0	0.00777647
6.4456	0	0.00544801
6.46288	0	0.00632124
6.48016	0	0.00825703
6.49744	0	0.00787841
6.51472	0	0.00769562
6.532	0	0.00816262
6.54928	0	0.00870394
6.56656	0	0.00621981
6.58384	0	0.00329579
6.60112	0	0.00494033
6.6184	0	0.00458833
6.63569	0	0.00596924
6.65297	0	0.00632124
6.67025	0	0.00733609
6.68753	0	0.00569808
6.70481	0	0.00838507
6.72209	0	0.0111122
6.73937	0	0.0100025
6.75665	0	0.0139614
6.77393	0	0.0110917
6.79121	0	0.0135346
6.80849	0	0.0130134
6.82577	0	0.0158425
6.84305	0	0.0136632
6.86033	0	0.0174333
6.87761	0	0.0172505
6.89489	0	0.012682
6.91217	0	0.0167293
6.92945	0	0.0127563
6.94673	0	0.0146785
6.96401	0	0.0144957
6.98129	0	0.0142858
6.99857	0	0.0113824
7.01585	0	0.0144756
7.03314	0	0.0124389
7.05042	0	0.0112749
7.0677	0	0.0122632
7.08498	0	0.00913629
7.10226	0	0.0113628
7.11954	0	0.00776894
7.13682	0	0.00784326
7.1541	0	0.00519693
7.17138	0	0.00426946
7.18866	0	0.00498703
7.20594	0	0.00257069
7.22322	0	0.003694
7.2405	0	0.00333496
7.25778	0	0.00545303
7.27506	0	0.00268468
7.29234	0	0.00246122
7.30962	0	0.00580453
7.3269	0	0.00606866
7.34418	0	0.00707748
7.36146	0	0.00665115
7.37874	0	0.00480375
7.39602	0	0.00507441
7.4133	0	0.00557555
7.43059	0	0.00724068
7.44787	0	0.00286847
7.46515	0	0.00443869
7.48243	0	0.00561673
7.49971	0	0.00869591
7.51699	0	0.00857438
7.53427	0	0.00572469
7.55155	0	0.00485145
7.56883	0	0.00442513
7.58611	0	0.00377484
7.60339	0	0.00312506
7.62067	0	0.00576436
7.63795	0	0.00293525
7.65523	0	0.00491171
7.67251	0	0.0039978
7.68979	0	0.00179839
7.70707	0	0.00457326
7.72435	0	0.00229953
7.74163	0	0.00633982
7.75891	0	0.0034369
7.77619	0	0.00596773
7.79347	0	0.00457376
7.81075	0	0.00228597
7.82804	0	-0.000164012
7.84532	0	0.00170398
7.8626	0	0.000952266
7.87988	0	0.000390361
7.89716	0	0.00181144
7.91444	0	0.00018699
7.93172	0	0.00216998
7.949	0	0.000830243
7.96628	0	0.00416652
7.98356	0	0.00454564
8.00084	0	0.00500611
8.01812	0	0.00883651
8.0354	0	0.00666421
8.05268	0	0.00912072
8.06996	0	0.0101772
8.08724	0	0.01082
8.10452	0	0.00928392
8.1218	0	0.0099342
8.13908	0	0.00979862
8.15636	0	0.00904038
8.17364	0	0.00883751
8.19092	0	0.010232
8.2082	0	0.0090675
8.22548	0	0.00998844
8.24277	0	0.0115044
8.26005	0	0.0129802
8.27733	0	0.0139614
8.29461	0	0.0132173
8.31189	0	0.0109023
8.32917	0	0.0119107
8.34645	0	0.00905444
8.36373	0	0.00963593
8.38101	0	0.0103942
8.39829	0	0.00887768
8.41557	0	0.00765947
8.43285	0	0.00734814
8.45013	0	0.00791657
8.46741	0	0.00519593
8.48469	0	0.00852568
8.50197	0	0.00298948
8.51925	0	0.00424787
8.53653	0	0.00547311
8.55381	0	0.0057508
8.57109	0	0.00690122
8.58837	0	0.00737525
8.60565	0	0.00807927
8.62293	0	0.00981168
8.64022	0	0.0139198
8.6575	0	0.0176085
8.67478	0	0.0183864
8.69206	0	0.014921
8.70934	0	0.0172425
8.72662	0	0.0159027
8.7439	0	0.0140619
8.76118	0	0.0143802
8.77846	0	0.011531
8.79574	0	0.0127221
8.81302	0	0.00752439
8.8303	0	0.00979159
0	0.0173078	-0.0172305
0.0172804	0.0173078	-0.0191789
0.0345609	0.0173078	-0.0204036
0.0518413	0.0173078	-0.0194435
0.0691217	0.0173078	-0.0219472
0.0864022	0.0173078	-0.0197016
0.103683	0.0173078	-0.0184974
0.120963	0.0173078	-0.0155619
0.138243	0.0173078	-0.013477
0.155524	0.0173078	-0.00955418
0.172804	0.0173078	-0.00891745
0.190085	0.0173078	-0.00841631
0.207365	0.0173078	-0.00953258
0.224646	0.0173078	-0.00987103
0.241926	0.0173078	-0.00878187
0.259206	0.0173078	-0.00923531
0.276487	0.0173078	-0.00968222
0.293767	0.0173078	-0.0136884
0.311048	0.0173078	-0.0149317
0.328328	0.0173078	-0.0170437
0.345609	0.0173078	-0.014412
0.362889	0.0173078	-0.0149869
0.380169	0.0173078	-0.0142904
0.39745	0.0173078	-0.0105414
0.41473	0.0173078	-0.0121935
0.432011	0.0173078	-0.00829479
0.449291	0.0173078	-0.00698317
0.466572	0.0173078	-0.010088
0.483852	0.0173078	-0.00858001
0.501132	0.0173078	-0.00940654
0.518413	0.0173078	-0.00942161
0.535693	0.0173078	-0.00619982
0.552974	0.0173078	-0.00626811
0.570254	0.0173078	-0.00598289
0.587535	0.0173078	-0.00151778
0.604815	0.0173078	-0.00552292
0.622095	0.0173078	-0.00466174
0.639376	0.0173078	-0.00673461
0.656656	0.0173078	-0.00882305
0.673937	0.0173078	-0.00952806
0.691217	0.0173078	-0.0112334
0.708498	0.0173078	-0.0101507
0.725778	0.0173078	-0.0126067
0.743059	0.0173078	-0.0114503
0.760339	0.0173078	-0.0124114
0.777619	0.0173078	-0.0129125
0.7949	0.0173078	-0.013597
0.81218	0.0173078	-0.0153967
0.829461	0.0173078	-0.0115608
0.846741	0.0173078	-0.0121217
0.864022	0.0173078	-0.0106278
0.881302	0.0173078	-0.00985547
0.898582	0.0173078	-0.00967971
0.915863	0.0173078	-0.00972541
0.933143	0.0173078	-0.00919815
0.950424	0.0173078	-0.00683755
0.967704	0.0173078	-0.00785089
0.984985	0.0173078	-0.00757973
1.00226	0.0173078	-0.00937842
1.01955	0.0173078	-0.00521059
1.03683	0.0173078	-0.00749737
1.05411	0.0173078	-0.00639968
1.07139	0.0173078	-0.0061707
1.08867	0.0173078	-0.00519
1.10595	0.0173078	-0.00548175
1.12323	0.0173078	-0.00825662
1.14051	0.0173078	-0.0073628
1.15779	0.0173078	-0.00940654
1.17507	0.0173078	-0.00874471
1.19235	0.0173078	-0.0099348
1.20963	0.0173078	-0.0117194
1.22691	0.0173078	-0.0118821
1.24419	0.0173078	-0.0118691
1.26147	0.0173078	-0.0088577
1.27875	0.0173078	-0.00810698
1.29603	0.0173078	-0.00695706
1.31331	0.0173078	-0.00871659
1.33059	0.0173078	-0.00671302
1.34787	0.0173078	-0.0101778
1.36515	0.0173078	-0.00881652
1.38243	0.0173078	-0.0103526
1.39971	0.0173078	-0.00955418
1.417	0.0173078	-0.00883811
1.43428	0.0173078	-0.0103938
1.45156	0.0173078	-0.00871559
1.46884	0.0173078	-0.0118756
1.48612	0.0173078	-0.011969
1.5034	0.0173078	-0.0127273
1.52068	0.0173078	-0.0119896
1.53796	0.0173078	-0.0110079
1.55524	0.0173078	-0.0116642
1.57252	0.0173078	-0.0101226
1.5898	0.0173078	-0.00929708
1.60708	0.0173078	-0.00943266
1.62436	0.0173078	-0.00881652
1.64164	0.0173078	-0.00787599
1.65892	0.0173078	-0.00721316
1.6762	0.0173078	-0.0043027
1.69348	0.0173078	-0.00470944
1.71076	0.0173078	-0.00238148
1.72804	0.0173078	-0.00215049
1.74532	0.0173078	-0.00607428
1.7626	0.0173078	-0.00213643
1.77988	0.0173078	-0.00616969
1.79716	0.0173078	-0.0051674
1.81445	0.0173078	-0.00642579
1.83173	0.0173078	-0.00834801
1.84901	0.0173078	-0.00407171
1.86629	0.0173078	-0.00700276
1.88357	0.0173078	-0.00456081
1.90085	0.0173078	-0.00584631
1.91813	0.0173078	-0.00596783
1.93541	0.0173078	-0.00615664
1.95269	0.0173078	-0.00468333
1.96997	0.0173078	-0.0046758
1.98725	0.0173078	-0.00613052
2.00453	0.0173078	-0.0070354
2.02181	0.0173078	-0.00606123
2.03909	0.0173078	-0.0073859
2.05637	0.0173078	-0.00837965
2.07365	0.0173078	-0.00503082
2.09093	0.0173078	-0.00469237
2.10821	0.0173078	-0.00268327
2.12549	0.0173078	-0.00267674
2.14277	0.0173078	-0.00359768
2.16005	0.0173078	-0.0034837
2.17733	0.0173078	-0.00625204
2.19461	0.0173078	-0.0044654
2.2119	0.0173078	-0.00588648
2.22918	0.0173078	-0.00450657
2.24646	0.0173078	-0.00341089
2.26374	0.0173078	-0.00533864
2.28102	0.0173078	-0.00484502
2.2983	0.0173078	-0.00625857
2.31558	0.0173078	-0.00512823
2.33286	0.0173078	-0.00583225
2.35014	0.0173078	-0.00577701
2.36742	0.0173078	-0.0060547
2.3847	0.0173078	-0.00709616
2.40198	0.0173078	-0.00727844
2.41926	0.0173078	-0.00831337
2.43654	0.0173078	-0.00738037
2.45382	0.0173078	-0.00672306
2.4711	0.0173078	-0.00681847
2.48838	0.0173078	-0.00731961
2.50566	0.0173078	-0.00588548
2.52294	0.0173078	-0.00843689
2.54022	0.0173078	-0.00675319
2.5575	0.0173078	-0.00635398
2.57478	0.0173078	-0.00803869
2.59206	0.0173078	-0.00611747
2.60935	0.0173078	-0.00882957
2.62663	0.0173078	-0.00679236
2.64391	0.0173078	-0.00657543
2.66119	0.0173078	-0.00734773
2.67847	0.0173078	-0.00487113
2.69575	0.0173078	-0.00596783
2.71303	0.0173078	-0.00423642
2.73031	0.0173078	-0.00555556
2.74759	0.0173078	-0.00503484
2.76487	0.0173078	-0.00794429
2.78215	0.0173078	-0.00945877
2.79943	0.0173078	-0.0101618
2.81671	0.0173078	-0.00957376
2.83399	0.0173078	-0.00853682
2.85127	0.0173078	-0.00775247
2.86855	0.0173078	-0.0043017
2.88583	0.0173078	-0.00671653
2.90311	0.0173078	-0.00204102
2.92039	0.0173078	-0.00330041
2.93767	0.0173078	-0.00335364
2.95495	0.0173078	-0.00324618
2.97223	0.0173078	-0.00536927
2.98951	0.0173078	-0.00231218
3.00679	0.0173078	-0.00372021
3.02408	0.0173078	-0.00225795
3.04136	0.0173078	-0.00539086
3.05864	0.0173078	-0.00402401
3.07592	0.0173078	-0.00343599
3.0932	0.0173078	-0.00183263
3.11048	0.0173078	-0.00227302
3.12776	0.0173078	-0.000344261
3.14504	0.0173078	-0.00117733
3.16232	0.0173078	-0.00110803
3.1796	0.0173078	-0.00160265
3.19688	0.0173078	-0.000404017
3.21416	0.0173078	7.00116E-005
3.23144	0.0173078	0.000110183
3.24872	0.0173078	0.00155838
3.266	0.0173078	0.00115164
3.28328	0.0173078	0.00206505
3.30056	0.0173078	0.00254561
3.31784	0.0173078	0.00203141
3.33512	0.0173078	0.00589996
3.3524	0.0173078	0.00253807
3.36968	0.0173078	0.00393857
3.38696	0.0173078	0.00257172
3.40424	0.0173078	-0.000216213
3.42153	0.0173078	-0.000349785
3.43881	0.0173078	-0.00194009
3.45609	0.0173078	-0.0014053
3.47337	0.0173078	-0.000605881
3.49065	0.0173078	-0.00143141
3.50793	0.0173078	-0.000828333
3.52521	0.0173078	-0.00212789
3.54249	0.0173078	-0.00161269
3.55977	0.0173078	-0.000861977
3.57705	0.0173078	0.00031506
3.59433	0.0173078	-0.00168751
3.61161	0.0173078	-0.000117792
3.62889	0.0173078	-0.00200637
3.64617	0.0173078	-0.000815277
3.66345	0.0173078	-0.00352939
3.68073	0.0173078	-0.00309654
3.69801	0.0173078	-0.0030629
3.71529	0.0173078	-0.00463362
3.73257	0.0173078	-0.00262352
3.74985	0.0173078	-0.00305084
3.76713	0.0173078	0.000202579
3.78441	0.0173078	0.000311043
3.80169	0.0173078	0.00351124
3.81898	0.0173078	0.00423584
3.83626	0.0173078	0.00297846
3.85354	0.0173078	0.00553641
3.87082	0.0173078	0.00357501
3.8881	0.0173078	0.00437443
3.90538	0.0173078	0.00436037
3.92266	0.0173078	0.00502974
3.93994	0.0173078	0.00533354
3.95722	0.0173078	0.00515779
3.9745	0.0173078	0.00241756
3.99178	0.0173078	0.00169296
4.00906	0.0173078	-0.00300214
4.02634	0.0173078	-0.00342846
4.04362	0.0173078	-0.00465973
4.0609	0.0173078	-0.00501877
4.07818	0.0173078	-0.00237847
4.09546	0.0173078	-0.00290673
4.11274	0.0173078	-0.00192603
4.13002	0.0173078	-0.00328434
4.1473	0.0173078	-0.00319094
4.16458	0.0173078	-0.00211484
4.18186	0.0173078	-0.00208119
4.19914	0.0173078	0.000218648
4.21643	0.0173078	-0.00173722
4.23371	0.0173078	-0.00248794
4.25099	0.0173078	0.0003944
4.26827	0.0173078	0.000528976
4.28555	0.0173078	-0.000133861
4.30283	0.0173078	-0.000228265
4.32011	0.0173078	0.000191532
4.33739	0.0173078	0.00137409
4.35467	0.0173078	-0.000446198
4.37195	0.0173078	0.000771012
4.38923	0.0173078	0.00155637
4.40651	0.0173078	0.00116269
4.42379	0.0173078	0.00243513
4.44107	0.0173078	0.00311203
4.45835	0.0173078	0.00325966
4.47563	0.0173078	0.00456776
4.49291	0.0173078	0.00381705
4.51019	0.0173078	0.00550929
4.52747	0.0173078	0.00391246
4.54475	0.0173078	0.00500814
4.56203	0.0173078	0.00630017
4.57931	0.0173078	0.00370206
4.59659	0.0173078	0.00339826
4.61387	0.0173078	0.00227545
4.63116	0.0173078	0.00195106
4.64844	0.0173078	0.00213987
4.66572	0.0173078	0.00138263
4.683	0.0173078	0.00144992
4.70028	0.0173078	0.00195106
4.71756	0.0173078	0.000935716
4.73484	0.0173078	0.0037367
4.75212	0.0173078	0.00130229
4.7694	0.0173078	0.000341172
4.78668	0.0173078	0.000922661
4.80396	0.0173078	0.00136857
4.82124	0.0173078	0.000732848
4.83852	0.0173078	0.00224833
4.8558	0.0173078	0.00362824
4.87308	0.0173078	0.00280923
4.89036	0.0173078	0.00239597
4.90764	0.0173078	0.00391045
4.92492	0.0173078	0.00518942
4.9422	0.0173078	0.0057915
4.95948	0.0173078	0.00571115
4.97676	0.0173078	0.00418161
4.99404	0.0173078	0.00489968
5.01132	0.0173078	0.00522507
5.02861	0.0173078	0.00745763
5.04589	0.0173078	0.00835045
5.06317	0.0173078	0.00665921
5.08045	0.0173078	0.00563081
5.09773	0.0173078	0.00362824
5.11501	0.0173078	0.00260637
5.13229	0.0173078	0.000948772
5.14957	0.0173078	-0.000593829
5.16685	0.0173078	-0.00253012
5.18413	0.0173078	-0.00194662
5.20141	0.0173078	-0.00505241
5.21869	0.0173078	-0.00201391
5.23597	0.0173078	-0.000878046
5.25325	0.0173078	0.000557096
5.27053	0.0173078	0.00314768
5.28781	0.0173078	0.00175372
5.30509	0.0173078	0.00609078
5.32237	0.0173078	0.00420973
5.33965	0.0173078	0.00584774
5.35693	0.0173078	0.00552235
5.37421	0.0173078	0.00380399
5.39149	0.0173078	0.00346554
5.40877	0.0173078	-0.00122955
5.42606	0.0173078	-0.00112109
5.44334	0.0173078	-0.00328434
5.46062	0.0173078	-0.00240558
5.4779	0.0173078	-0.00195867
5.49518	0.0173078	-0.00118637
5.51246	0.0173078	-0.000916209
5.52974	0.0173078	0.00272989
5.54702	0.0173078	0.00369754
5.5643	0.0173078	0.00306182
5.58158	0.0173078	0.00565893
5.59886	0.0173078	0.00594315
5.61614	0.0173078	0.00848603
5.63342	0.0173078	0.00778302
5.6507	0.0173078	0.0083384
5.66798	0.0173078	0.0107598
5.68526	0.0173078	0.00892742
5.70254	0.0173078	0.00804112
5.71982	0.0173078	0.0067024
5.7371	0.0173078	0.00637148
5.75438	0.0173078	0.0044829
5.77166	0.0173078	0.00415951
5.78894	0.0173078	0.00363778
5.80622	0.0173078	0.00409674
5.82351	0.0173078	0.00326468
5.84079	0.0173078	0.000909605
5.85807	0.0173078	0.000219652
5.87535	0.0173078	0.000252292
5.89263	0.0173078	0.00119282
5.90991	0.0173078	-0.00160064
5.92719	0.0173078	-0.00128931
5.94447	0.0173078	-0.00428663
5.96175	0.0173078	-0.00402853
5.97903	0.0173078	-0.0038809
5.99631	0.0173078	-0.00519351
6.01359	0.0173078	-0.00313671
6.03087	0.0173078	-0.00286756
6.04815	0.0173078	0.000306524
6.06543	0.0173078	-0.00175128
6.08271	0.0173078	0.000570152
6.09999	0.0173078	0.000217643
6.11727	0.0173078	-5.35171E-005
6.13455	0.0173078	-0.000844402
6.15183	0.0173078	-0.000689238
6.16911	0.0173078	-0.000581778
6.18639	0.0173078	-0.000669654
6.20367	0.0173078	0.000777539
6.22095	0.0173078	-2.94139E-005
6.23824	0.0173078	0.000126754
6.25552	0.0173078	-0.0015439
6.2728	0.0173078	-0.000242325
6.29008	0.0173078	-0.000796698
6.30736	0.0173078	4.38998E-005
6.32464	0.0173078	-0.000860973
6.34192	0.0173078	-0.00209325
6.3592	0.0173078	-0.000739453
6.37648	0.0173078	-0.00148364
6.39376	0.0173078	-0.000212196
6.41104	0.0173078	-0.000996553
6.42832	0.0173078	-0.000651577
6.4456	0.0173078	0.000233712
6.46288	0.0173078	-0.000435652
6.48016	0.0173078	-0.00068522
6.49744	0.0173078	-0.00286354
6.51472	0.0173078	-0.00266067
6.532	0.0173078	-0.00257933
6.54928	0.0173078	-0.00178091
6.56656	0.0173078	-0.000922737
6.58384	0.0173078	-0.000375897
6.60112	0.0173078	0.00049734
6.6184	0.0173078	0.000788085
6.63569	0.0173078	-0.000144908
6.65297	0.0173078	-0.000435652
6.67025	0.0173078	0.00173614
6.68753	0.0173078	0.00215493
6.70481	0.0173078	0.00227093
6.72209	0.0173078	0.004741
6.73937	0.0173078	0.00337415
6.75665	0.0173078	0.00617614
6.77393	0.0173078	0.00626302
6.79121	0.0173078	0.00844887
6.80849	0.0173078	0.00882749
6.82577	0.0173078	0.00908559
6.84305	0.0173078	0.00870597
6.86033	0.0173078	0.00771975
6.87761	0.0173078	0.00792262
6.89489	0.0173078	0.00759622
6.91217	0.0173078	0.00830124
6.92945	0.0173078	0.00831329
6.94673	0.0173078	0.00817871
6.96401	0.0173078	0.00838158
6.98129	0.0173078	0.00881443
6.99857	0.0173078	0.00783926
7.01585	0.0173078	0.00720454
7.03314	0.0173078	0.00426798
7.05042	0.0173078	0.0033611
7.0677	0.0173078	0.00306382
7.08498	0.0173078	0.0026365
7.10226	0.0173078	0.00396317
7.11954	0.0173078	0.0034545
7.13682	0.0173078	0.00417156
7.1541	0.0173078	0.00371059
7.17138	0.0173078	0.00483992
7.18866	0.0173078	0.00414344
7.20594	0.0173078	0.00442666
7.22322	0.0173078	0.00567851
7.2405	0.0173078	0.00737628
7.25778	0.0173078	0.00962289
7.27506	0.0173078	0.0101969
7.29234	0.0173078	0.0107447
7.30962	0.0173078	0.0120312
7.3269	0.0173078	0.0111384
7.34418	0.0173078	0.00931909
7.36146	0.0173078	0.00889277
7.37874	0.0173078	0.00704536
7.39602	0.0173078	0.00744457
7.4133	0.0173078	0.00588891
7.43059	0.0173078	0.00524014
7.44787	0.0173078	0.00459588
7.46515	0.0173078	0.00475205
7.48243	0.0173078	0.00284489
7.49971	0.0173078	0.00502421
7.51699	0.0173078	0.00336009
7.53427	0.0173078	0.004624
7.55155	0.0173078	0.00529337
7.56883	0.0173078	0.00486704
7.58611	0.0173078	0.00768761
7.60339	0.0173078	0.00780913
7.62067	0.0173078	0.00967713
7.63795	0.0173078	0.00941902
7.65523	0.0173078	0.00882448
7.67251	0.0173078	0.00983882
7.68979	0.0173078	0.00828216
7.70707	0.0173078	0.00900023
7.72435	0.0173078	0.0067265
7.74163	0.0173078	0.00883854
7.75891	0.0173078	0.00516431
7.77619	0.0173078	0.00795224
7.79347	0.0173078	0.00630118
7.81075	0.0173078	0.00684149
7.82804	0.0173078	0.00606266
7.84532	0.0173078	0.00638805
7.8626	0.0173078	0.00872154
7.87988	0.0173078	0.00944513
7.89716	0.0173078	0.0108662
7.91444	0.0173078	0.01117
7.93172	0.0173078	0.0118675
7.949	0.0173078	0.00975647
7.96628	0.0173078	0.01245
7.98356	0.0173078	0.0119293
8.00084	0.0173078	0.0107186
8.01812	0.0173078	0.0132635
8.0354	0.0173078	0.0114768
8.05268	0.0173078	0.0135477
8.06996	0.0173078	0.00997641
8.08724	0.0173078	0.0112619
8.10452	0.0173078	0.00946873
8.1218	0.0173078	0.00664816
8.13908	0.0173078	0.00779808
8.15636	0.0173078	0.00883954
8.17364	0.0173078	0.00786537
8.19092	0.0173078	0.00681739
8.2082	0.0173078	0.00860956
8.22548	0.0173078	0.00618819
8.24277	0.0173078	0.00680433
8.26005	0.0173078	0.00506639
8.27733	0.0173078	0.00617614
8.29461	0.0173078	0.00440356
8.31189	0.0173078	0.00517385
8.32917	0.0173078	0.00605362
8.34645	0.0173078	0.0060255
8.36373	0.0173078	0.00917799
8.38101	0.0173078	0.00813653
8.39829	0.0173078	0.0102194
8.41557	0.0173078	0.00977253
8.43285	0.0173078	0.0097183
8.45013	0.0173078	0.0102867
8.46741	0.0173078	0.00910869
8.48469	0.0173078	0.0105102
8.50197	0.0173078	0.00895905
8.51925	0.0173078	0.01176
8.53653	0.0173078	0.0107999
8.55381	0.0173078	0.00979212
8.57109	0.0173078	0.010814
8.58837	0.0173078	0.00948832
8.60565	0.0173078	0.00890683
8.62293	0.0173078	0.0103821
8.64022	0.0173078	0.0119192
8.6575	0.0173078	0.011623
8.67478	0.0173078	0.0144576
8.69206	0.0173078	0.014206
8.70934	0.0173078	0.0147277
8.72662	0.0173078	0.0126167
8.7439	0.0173078	0.0120613
8.76118	0.0173078	0.0107085
8.77846	0.0173078	0.0092734
8.79574	0.0173078	0.0099503
8.81302	0.0173078	0.0082234
8.8303	0.0173078	0.00920511
0	0.0346157	-0.0125369
0.0172804	0.0346157	-0.0169408
0.0345609	0.0346157	-0.0163939
0.0518413	0.0346157	-0.0158858
0.0691217	0.0346157	-0.0163136
0.0864022	0.0346157	-0.0148915
0.103683	0.0346157	-0.0145862
0.120963	0.0346157	-0.0124129
0.138243	0.0346157	-0.0129392
0.155524	0.0346157	-0.00954764
0.172804	0.0346157	-0.0108864
0.190085	0.0346157	-0.00958781
0.207365	0.0346157	-0.0091424
0.224646	0.0346157	-0.00902088
0.241926	0.0346157	-0.00703187
0.259206	0.0346157	-0.00887827
0.276487	0.0346157	-0.00723524
0.293767	0.0346157	-0.00837411
0.311048	0.0346157	-0.00760482
0.328328	0.0346157	-0.00931012
0.345609	0.0346157	-0.00764449
0.362889	0.0346157	-0.0100794
0.380169	0.0346157	-0.00969326
0.39745	0.0346157	-0.00954864
0.41473	0.0346157	-0.0104826
0.432011	0.0346157	-0.00788352
0.449291	0.0346157	-0.00812555
0.466572	0.0346157	-0.00912232
0.483852	0.0346157	-0.00962798
0.501132	0.0346157	-0.00788352
0.518413	0.0346157	-0.00703087
0.535693	0.0346157	-0.00520304
0.552974	0.0346157	-0.00552743
0.570254	0.0346157	-0.00682599
0.587535	0.0346157	-0.00455025
0.604815	0.0346157	-0.00717046
0.622095	0.0346157	-0.00609536
0.639376	0.0346157	-0.00633941
0.656656	0.0346157	-0.00695052
0.673937	0.0346157	-0.007762
0.691217	0.0346157	-0.00885869
0.708498	0.0346157	-0.00751896
0.725778	0.0346157	-0.00768316
0.743059	0.0346157	-0.00683001
0.760339	0.0346157	-0.00747979
0.777619	0.0346157	-0.00401094
0.7949	0.0346157	-0.00476166
0.81218	0.0346157	-0.00492536
0.829461	0.0346157	-0.00295442
0.846741	0.0346157	-0.00516639
0.864022	0.0346157	-0.00366346
0.881302	0.0346157	-0.00398784
0.898582	0.0346157	-0.00431223
0.915863	0.0346157	-0.00388691
0.933143	0.0346157	-0.00496151
0.950424	0.0346157	-0.00441166
0.967704	0.0346157	-0.00579257
0.984985	0.0346157	-0.00487966
1.00226	0.0346157	-0.006829
1.01955	0.0346157	-0.00431022
1.03683	0.0346157	-0.0060567
1.05411	0.0346157	-0.00354093
1.07139	0.0346157	-0.005427
1.08867	0.0346157	-0.00394516
1.10595	0.0346157	-0.00644034
1.12323	0.0346157	-0.00747677
1.14051	0.0346157	-0.00731408
1.15779	0.0346157	-0.00768065
1.17507	0.0346157	-0.0066653
1.19235	0.0346157	-0.00725482
1.20963	0.0346157	-0.00766257
1.22691	0.0346157	-0.00938695
1.24419	0.0346157	-0.0093056
1.26147	0.0346157	-0.00784284
1.27875	0.0346157	-0.00907963
1.29603	0.0346157	-0.00735425
1.31331	0.0346157	-0.00855238
1.33059	0.0346157	-0.00552844
1.34787	0.0346157	-0.0085333
1.36515	0.0346157	-0.00711272
1.38243	0.0346157	-0.00735726
1.39971	0.0346157	-0.00751896
1.417	0.0346157	-0.00721365
1.43428	0.0346157	-0.00747878
1.45156	0.0346157	-0.00739643
1.46884	0.0346157	-0.00812907
1.48612	0.0346157	-0.0068516
1.5034	0.0346157	-0.0070143
1.52068	0.0346157	-0.00610089
1.53796	0.0346157	-0.00589752
1.55524	0.0346157	-0.00660806
1.57252	0.0346157	-0.00585584
1.5898	0.0346157	-0.00723474
1.60708	0.0346157	-0.0062204
1.62436	0.0346157	-0.00721415
1.64164	0.0346157	-0.00703087
1.65892	0.0346157	-0.00617822
1.6762	0.0346157	-0.00585182
1.69348	0.0346157	-0.00504035
1.71076	0.0346157	-0.00662111
1.72804	0.0346157	-0.00487665
1.74532	0.0346157	-0.00942411
1.7626	0.0346157	-0.00607377
1.77988	0.0346157	-0.00934276
1.79716	0.0346157	-0.00694851
1.81445	0.0346157	-0.0051237
1.83173	0.0346157	-0.00561179
1.84901	0.0346157	-0.00177437
1.86629	0.0346157	-0.00135005
1.88357	0.0346157	-0.00120594
1.90085	0.0346157	-0.00211985
1.91813	0.0346157	-0.00159259
1.93541	0.0346157	-0.00378397
1.95269	0.0346157	-0.00396474
1.96997	0.0346157	-0.00215952
1.98725	0.0346157	-0.00372271
2.00453	0.0346157	-0.00479932
2.02181	0.0346157	-0.005894
2.03909	0.0346157	-0.00431324
2.05637	0.0346157	-0.00577499
2.07365	0.0346157	-0.00345958
2.09093	0.0346157	-0.0029725
2.10821	0.0346157	-0.000860962
2.12549	0.0346157	-0.000617419
2.14277	0.0346157	-0.000577248
2.16005	0.0346157	-0.000171009
2.17733	0.0346157	-0.00228255
2.19461	0.0346157	-0.0028088
2.2119	0.0346157	-0.00463562
2.22918	0.0346157	-0.004959
2.24646	0.0346157	-0.00455226
2.26374	0.0346157	-0.00625806
2.28102	0.0346157	-0.00544608
2.2983	0.0346157	-0.00759779
2.31558	0.0346157	-0.00700877
2.33286	0.0346157	-0.00788151
2.35014	0.0346157	-0.00510261
2.36742	0.0346157	-0.00565046
2.3847	0.0346157	-0.00595577
2.40198	0.0346157	-0.00557062
2.41926	0.0346157	-0.00563238
2.43654	0.0346157	-0.00563138
2.45382	0.0346157	-0.00508353
2.4711	0.0346157	-0.00337924
2.48838	0.0346157	-0.0055907
2.50566	0.0346157	-0.00642126
2.52294	0.0346157	-0.00721415
2.54022	0.0346157	-0.00631982
2.5575	0.0346157	-0.00437199
2.57478	0.0346157	-0.00601653
2.59206	0.0346157	-0.00323562
2.60935	0.0346157	-0.00638259
2.62663	0.0346157	-0.00443375
2.64391	0.0346157	-0.0066653
2.66119	0.0346157	-0.00532657
2.67847	0.0346157	-0.00337723
2.69575	0.0346157	-0.00362127
2.71303	0.0346157	-0.00297049
2.73031	0.0346157	-0.00483798
2.74759	0.0346157	-0.00351884
2.76487	0.0346157	-0.00573231
2.78215	0.0346157	-0.00394868
2.79943	0.0346157	-0.00589701
2.81671	0.0346157	-0.0068295
2.83399	0.0346157	-0.00618023
2.85127	0.0346157	-0.00585483
2.86855	0.0346157	-0.0041887
2.88583	0.0346157	-0.0060572
2.90311	0.0346157	-0.00361927
2.92039	0.0346157	-0.00639916
2.93767	0.0346157	-0.00382314
2.95495	0.0346157	-0.00548626
2.97223	0.0346157	-0.00445384
2.98951	0.0346157	-0.00219919
3.00679	0.0346157	-0.00353892
3.02408	0.0346157	-0.000373375
3.04136	0.0346157	-0.00151175
3.05864	0.0346157	0.000315071
3.07592	0.0346157	0.00100553
3.0932	0.0346157	0.00153429
3.11048	0.0346157	0.00118931
3.12776	0.0346157	0.00283385
3.14504	0.0346157	0.00129175
3.16232	0.0346157	0.00185918
3.1796	0.0346157	-0.00122452
3.19688	0.0346157	-0.000818279
3.21416	0.0346157	-0.000939799
3.23144	0.0346157	-0.00227853
3.24872	0.0346157	0.000562631
3.266	0.0346157	0.00127267
3.28328	0.0346157	0.00206456
3.30056	0.0346157	0.00502674
3.31784	0.0346157	0.00608125
3.33512	0.0346157	0.00734265
3.3524	0.0346157	0.00545306
3.36968	0.0346157	0.00762485
3.38696	0.0346157	0.00458083
3.40424	0.0346157	0.00315874
3.42153	0.0346157	0.00344195
3.43881	0.0346157	0.00116872
3.45609	0.0346157	0.00189935
3.47337	0.0346157	-0.000250851
3.49065	0.0346157	-0.000697763
3.50793	0.0346157	-0.00207717
3.52521	0.0346157	-0.0040255
3.54249	0.0346157	-0.00412694
3.55977	0.0346157	-0.00343648
3.57705	0.0346157	-0.00181253
3.59433	0.0346157	-0.00337623
3.61161	0.0346157	0.000966358
3.62889	0.0346157	-0.000393963
3.64617	0.0346157	0.00165581
3.66345	0.0346157	-0.000861464
3.68073	0.0346157	0.00325716
3.69801	0.0346157	0.000761984
3.71529	0.0346157	0.000436591
3.73257	0.0346157	0.00035675
3.74985	0.0346157	0.0012089
3.76713	0.0346157	0.00340279
3.78441	0.0346157	0.00259131
3.80169	0.0346157	0.00523111
3.81898	0.0346157	0.00454166
3.83626	0.0346157	0.00437796
3.85354	0.0346157	0.00531296
3.87082	0.0346157	0.00336362
3.8881	0.0346157	0.00547365
3.90538	0.0346157	0.00535213
3.92266	0.0346157	0.00725979
3.93994	0.0346157	0.00928898
3.95722	0.0346157	0.00900476
3.9745	0.0346157	0.00774487
3.99178	0.0346157	0.00721711
4.00906	0.0346157	0.00384568
4.02634	0.0346157	0.00423083
4.04362	0.0346157	0.00169397
4.0609	0.0346157	0.00185617
4.07818	0.0346157	0.00384568
4.09546	0.0346157	0.00274999
4.11274	0.0346157	0.00169598
4.13002	0.0346157	0.00283034
4.1473	0.0346157	0.00124857
4.16458	0.0346157	0.00315623
4.18186	0.0346157	0.00126966
4.19914	0.0346157	0.00431469
4.21643	0.0346157	0.00226441
4.23371	0.0346157	0.0031969
4.25099	0.0346157	0.00500464
4.26827	0.0346157	0.00384869
4.28555	0.0346157	0.00482186
4.30283	0.0346157	0.00271183
4.32011	0.0346157	0.00461899
4.33739	0.0346157	0.00441763
4.35467	0.0346157	0.00480177
4.37195	0.0346157	0.00356548
4.38923	0.0346157	0.00494539
4.40651	0.0346157	0.00624394
4.42379	0.0346157	0.005555
4.44107	0.0346157	0.00612343
4.45835	0.0346157	0.00717895
4.47563	0.0346157	0.0086397
4.49291	0.0346157	0.0063263
4.51019	0.0346157	0.00815311
4.52747	0.0346157	0.00705642
4.54475	0.0346157	0.0078689
4.56203	0.0346157	0.00770771
4.57931	0.0346157	0.00577845
4.59659	0.0346157	0.00709659
4.61387	0.0346157	0.00506691
4.63116	0.0346157	0.00713576
4.64844	0.0346157	0.00608125
4.66572	0.0346157	0.00555299
4.683	0.0346157	0.00573577
4.70028	0.0346157	0.00622285
4.71756	0.0346157	0.0044573
4.73484	0.0346157	0.00606217
4.75212	0.0346157	0.00508599
4.7694	0.0346157	0.00545055
4.78668	0.0346157	0.00376735
4.80396	0.0346157	0.00350422
4.82124	0.0346157	0.00397021
4.83852	0.0346157	0.00466117
4.8558	0.0346157	0.00656934
4.87308	0.0346157	0.00717744
4.89036	0.0346157	0.00652816
4.90764	0.0346157	0.00819329
4.92492	0.0346157	0.00876222
4.9422	0.0346157	0.00805268
4.95948	0.0346157	0.00687565
4.97676	0.0346157	0.00535313
4.99404	0.0346157	0.00584022
5.01132	0.0346157	0.00604308
5.02861	0.0346157	0.00900677
5.04589	0.0346157	0.00791208
5.06317	0.0346157	0.00886416
5.08045	0.0346157	0.00853877
5.09773	0.0346157	0.00687364
5.11501	0.0346157	0.00729896
5.13229	0.0346157	0.00535012
5.14957	0.0346157	0.00303622
5.16685	0.0346157	0.00212231
5.18413	0.0346157	0.00315673
5.20141	0.0346157	-0.0011261
5.21869	0.0346157	0.0010467
5.23597	0.0346157	1.32797E-005
5.25325	0.0346157	0.00165732
5.27053	0.0346157	0.000564137
5.28781	0.0346157	0.000867435
5.30509	0.0346157	0.00200681
5.32237	0.0346157	0.000423033
5.33965	0.0346157	0.00174268
5.35693	0.0346157	0.000119735
5.37421	0.0346157	0.00198472
5.39149	0.0346157	0.00271484
5.40877	0.0346157	0.00350221
5.42606	0.0346157	0.00421225
5.44334	0.0346157	0.00141026
5.46062	0.0346157	0.00171556
5.4779	0.0346157	0.00321699
5.49518	0.0346157	0.00400838
5.51246	0.0346157	0.0033596
5.52974	0.0346157	0.00583771
5.54702	0.0346157	0.00642673
5.5643	0.0346157	0.00729846
5.58158	0.0346157	0.00675312
5.59886	0.0346157	0.00805168
5.61614	0.0346157	0.00801352
5.63342	0.0346157	0.00778956
5.6507	0.0346157	0.00858095
5.66798	0.0346157	0.00825857
5.68526	0.0346157	0.00768863
5.70254	0.0346157	0.00709961
5.71982	0.0346157	0.00450149
5.7371	0.0346157	0.00267517
5.75438	0.0346157	-0.000206662
5.77166	0.0346157	7.65504E-005
5.78894	0.0346157	-0.00036986
5.80622	0.0346157	0.000969873
5.82351	0.0346157	0.00291671
5.84079	0.0346157	0.000237238
5.85807	0.0346157	0.000196062
5.87535	0.0346157	0.000805169
5.89263	0.0346157	0.00179993
5.90991	0.0346157	0.000275904
5.92719	0.0346157	0.00177733
5.94447	0.0346157	3.03527E-005
5.96175	0.0346157	0.00258629
5.97903	0.0346157	0.00323607
5.99631	0.0346157	0.00100352
6.01359	0.0346157	0.00368298
6.03087	0.0346157	0.000965354
6.04815	0.0346157	0.00141377
6.06543	0.0346157	-0.001103
6.08271	0.0346157	-0.000797189
6.09999	0.0346157	-0.00242013
6.11727	0.0346157	-0.00302874
6.13455	0.0346157	-0.00410484
6.15183	0.0346157	-0.00520003
6.16911	0.0346157	-0.0046316
6.18639	0.0346157	-0.00467227
6.20367	0.0346157	-0.00116125
6.22095	0.0346157	-0.00264208
6.23824	0.0346157	0.000563133
6.25552	0.0346157	-4.69782E-005
6.2728	0.0346157	0.00117023
6.29008	0.0346157	0.00163623
6.30736	0.0346157	0.00133192
6.32464	0.0346157	-0.000454723
6.34192	0.0346157	0.00163422
6.3592	0.0346157	0.000438098
6.37648	0.0346157	-0.000617419
6.39376	0.0346157	0.00129075
6.41104	0.0346157	-0.00106333
6.42832	0.0346157	-0.00165134
6.4456	0.0346157	0.00102762
6.46288	0.0346157	0.000844336
6.48016	0.0346157	0.00348112
6.49744	0.0346157	0.00173465
6.51472	0.0346157	0.00343894
6.532	0.0346157	0.00506189
6.54928	0.0346157	0.00490019
6.56656	0.0346157	0.00494187
6.58384	0.0346157	0.00510507
6.60112	0.0346157	0.00500414
6.6184	0.0346157	0.0055319
6.63569	0.0346157	0.00512516
6.65297	0.0346157	0.00368449
6.67025	0.0346157	0.00397021
6.68753	0.0346157	0.0052286
6.70481	0.0346157	0.00490371
6.72209	0.0346157	0.00742098
6.73937	0.0346157	0.0063042
6.75665	0.0346157	0.00865928
6.77393	0.0346157	0.00774688
6.79121	0.0346157	0.00947276
6.80849	0.0346157	0.00547666
6.82577	0.0346157	0.00640965
6.84305	0.0346157	0.00478671
6.86033	0.0346157	0.0031015
6.87761	0.0346157	0.00429862
6.89489	0.0346157	0.00496849
6.91217	0.0346157	0.00628713
6.92945	0.0346157	0.00470536
6.94673	0.0346157	0.00707852
6.96401	0.0346157	0.00482688
6.98129	0.0346157	0.00519244
6.99857	0.0346157	0.00533405
7.01585	0.0346157	0.00442014
7.03314	0.0346157	0.00474252
7.05042	0.0346157	0.00348413
7.0677	0.0346157	0.00474151
7.08498	0.0346157	0.00437645
7.10226	0.0346157	0.00561475
7.11954	0.0346157	0.00494539
7.13682	0.0346157	0.00762385
7.1541	0.0346157	0.00782672
7.17138	0.0346157	0.00989708
7.18866	0.0346157	0.0105253
7.20594	0.0346157	0.0098564
7.22322	0.0346157	0.0112368
7.2405	0.0346157	0.010224
7.25778	0.0346157	0.012092
7.27506	0.0346157	0.011038
7.29234	0.0346157	0.0119514
7.30962	0.0346157	0.010471
7.3269	0.0346157	0.00933417
7.34418	0.0346157	0.00843984
7.36146	0.0346157	0.00730348
7.37874	0.0346157	0.00565894
7.39602	0.0346157	0.00578096
7.4133	0.0346157	0.00470436
7.43059	0.0346157	0.00164024
7.44787	0.0346157	0.00127518
7.46515	0.0346157	0.000118731
7.48243	0.0346157	0.000400939
7.49971	0.0346157	0.00137611
7.51699	0.0346157	0.000299505
7.53427	0.0346157	0.00395264
7.55155	0.0346157	0.00291871
7.56883	0.0346157	0.0040139
7.58611	0.0346157	0.00462502
7.60339	0.0346157	0.00379346
7.62067	0.0346157	0.00620879
7.63795	0.0346157	0.00730448
7.65523	0.0346157	0.00697909
7.67251	0.0346157	0.0081973
7.68979	0.0346157	0.00900777
7.70707	0.0346157	0.0113207
7.72435	0.0346157	0.0114814
7.74163	0.0346157	0.011158
7.75891	0.0346157	0.0100598
7.77619	0.0346157	0.0100618
7.79347	0.0346157	0.00774788
7.81075	0.0346157	0.00888475
7.82804	0.0346157	0.0051111
7.84532	0.0346157	0.0095742
7.8626	0.0346157	0.00718246
7.87988	0.0346157	0.00838009
7.89716	0.0346157	0.00797535
7.91444	0.0346157	0.00848303
7.93172	0.0346157	0.0066778
7.949	0.0346157	0.00562128
7.96628	0.0346157	0.00442616
7.98356	0.0346157	0.00361419
8.00084	0.0346157	0.00458685
8.01812	0.0346157	0.00503477
8.0354	0.0346157	0.00657536
8.05268	0.0346157	0.00795627
8.06996	0.0346157	0.00827765
8.08724	0.0346157	0.0103073
8.10452	0.0346157	0.0102857
8.1218	0.0346157	0.00825455
8.13908	0.0346157	0.00703834
8.15636	0.0346157	0.00835799
8.17364	0.0346157	0.00823547
8.19092	0.0346157	0.00920813
8.2082	0.0346157	0.00929098
8.22548	0.0346157	0.00920763
8.24277	0.0346157	0.0107497
8.26005	0.0346157	0.0092468
8.27733	0.0346157	0.00876072
8.29461	0.0346157	0.00727837
8.31189	0.0346157	0.00596073
8.32917	0.0346157	0.00701625
8.34645	0.0346157	0.00636747
8.36373	0.0346157	0.00945368
8.38101	0.0346157	0.00894551
8.39829	0.0346157	0.0102662
8.41557	0.0346157	0.0108948
8.43285	0.0346157	0.0100834
8.45013	0.0346157	0.0114633
8.46741	0.0346157	0.0105092
8.48469	0.0346157	0.00998244
8.50197	0.0346157	0.00876473
8.51925	0.0346157	0.00884809
8.53653	0.0346157	0.0062098
8.55381	0.0346157	0.00564086
8.57109	0.0346157	0.00399833
8.58837	0.0346157	0.00411885
8.60565	0.0346157	0.00306333
8.62293	0.0346157	0.00418011
8.64022	0.0346157	0.004972
8.6575	0.0346157	0.00434231
8.67478	0.0346157	0.00507494
8.69206	0.0346157	0.00539983
8.70934	0.0346157	0.00736775
8.72662	0.0346157	0.00732557
8.7439	0.0346157	0.0089686
8.76118	0.0346157	0.0117264
8.77846	0.0346157	0.0110967
8.79574	0.0346157	0.0125781
8.81302	0.0346157	0.0114819
8.8303	0.0346157	0.0110766
0	0.0519235	-0.0143694
0.0172804	0.0519235	-0.0171668
0.0345609	0.0519235	-0.0166787
0.0518413	0.0519235	-0.0166245
0.0691217	0.0519235	-0.0159346
0.0864022	0.0519235	-0.0154334
0.103683	0.0519235	-0.0140816
0.120963	0.0519235	-0.0120791
0.138243	0.0519235	-0.0113032
0.155524	0.0519235	-0.00913043
0.172804	0.0519235	-0.00822004
0.190085	0.0519235	-0.007042
0.207365	0.0519235	-0.00687177
0.224646	0.0519235	-0.00518153
0.241926	0.0519235	-0.00598347
0.259206	0.0519235	-0.00576302
0.276487	0.0519235	-0.00589559
0.293767	0.0519235	-0.00738948
0.311048	0.0519235	-0.00663023
0.328328	0.0519235	-0.00912642
0.345609	0.0519235	-0.00939557
0.362889	0.0519235	-0.0107644
0.380169	0.0519235	-0.0107102
0.39745	0.0519235	-0.012077
0.41473	0.0519235	-0.0102934
0.432011	0.0519235	-0.0107438
0.449291	0.0519235	-0.00924442
0.466572	0.0519235	-0.0106841
0.483852	0.0519235	-0.0116321
0.501132	0.0519235	-0.0108317
0.518413	0.0519235	-0.00962756
0.535693	0.0519235	-0.00943674
0.552974	0.0519235	-0.0104446
0.570254	0.0519235	-0.010656
0.587535	0.0519235	-0.0095191
0.604815	0.0519235	-0.00767571
0.622095	0.0519235	-0.00681553
0.639376	0.0519235	-0.00716703
0.656656	0.0519235	-0.00589559
0.673937	0.0519235	-0.00668095
0.691217	0.0519235	-0.00770935
0.708498	0.0519235	-0.00716703
0.725778	0.0519235	-0.00824766
0.743059	0.0519235	-0.00785497
0.760339	0.0519235	-0.00895066
0.777619	0.0519235	-0.00740404
0.7949	0.0519235	-0.00672916
0.81218	0.0519235	-0.00633648
0.829461	0.0519235	-0.00595685
0.846741	0.0519235	-0.00505399
0.864022	0.0519235	-0.00505951
0.881302	0.0519235	-0.00466131
0.898582	0.0519235	-0.0042631
0.915863	0.0519235	-0.00265321
0.933143	0.0519235	-0.00467637
0.950424	0.0519235	-0.00501482
0.967704	0.0519235	-0.00509717
0.984985	0.0519235	-0.00390608
1.00226	0.0519235	-0.0040296
1.01955	0.0519235	-0.00425758
1.03683	0.0519235	-0.00392114
1.05411	0.0519235	-0.00455284
1.07139	0.0519235	-0.00639473
1.08867	0.0519235	-0.00720419
1.10595	0.0519235	-0.00996601
1.12323	0.0519235	-0.010656
1.14051	0.0519235	-0.0116226
1.15779	0.0519235	-0.0123929
1.17507	0.0519235	-0.0115402
1.19235	0.0519235	-0.0116824
1.20963	0.0519235	-0.0107624
1.22691	0.0519235	-0.0101026
1.24419	0.0519235	-0.0116844
1.26147	0.0519235	-0.00907419
1.27875	0.0519235	-0.00936042
1.29603	0.0519235	-0.00847965
1.31331	0.0519235	-0.00657449
1.33059	0.0519235	-0.00504294
1.34787	0.0519235	-0.00516095
1.36515	0.0519235	-0.00371928
1.38243	0.0519235	-0.00536833
1.39971	0.0519235	-0.00540951
1.417	0.0519235	-0.00713339
1.43428	0.0519235	-0.00688281
1.45156	0.0519235	-0.00666036
1.46884	0.0519235	-0.00822154
1.48612	0.0519235	-0.00732019
1.5034	0.0519235	-0.00758381
1.52068	0.0519235	-0.00861021
1.53796	0.0519235	-0.0082587
1.55524	0.0519235	-0.00888137
1.57252	0.0519235	-0.00865138
1.5898	0.0519235	-0.0101342
1.60708	0.0519235	-0.0092404
1.62436	0.0519235	-0.0096612
1.64164	0.0519235	-0.00699128
1.65892	0.0519235	-0.00561137
1.6762	0.0519235	-0.00424653
1.69348	0.0519235	-0.00275816
1.71076	0.0519235	-0.00377552
1.72804	0.0519235	-0.00192058
1.74532	0.0519235	-0.00391963
1.7626	0.0519235	-0.00322014
1.77988	0.0519235	-0.00655592
1.79716	0.0519235	-0.00545069
1.81445	0.0519235	-0.00496059
1.83173	0.0519235	-0.00408183
1.84901	0.0519235	-0.00413204
1.86629	0.0519235	-0.00415062
1.88357	0.0519235	-0.00496963
1.90085	0.0519235	-0.00682256
1.91813	0.0519235	-0.00500327
1.93541	0.0519235	-0.00635154
1.95269	0.0519235	-0.00736689
1.96997	0.0519235	-0.00572134
1.98725	0.0519235	-0.00605427
2.00453	0.0519235	-0.00720419
2.02181	0.0519235	-0.0066453
2.03909	0.0519235	-0.00536432
2.05637	0.0519235	-0.00555513
2.07365	0.0519235	-0.00534373
2.09093	0.0519235	-0.0051268
2.10821	0.0519235	-0.00322516
2.12549	0.0519235	-0.00513785
2.14277	0.0519235	-0.00344761
2.16005	0.0519235	-0.00518455
2.17733	0.0519235	-0.00708618
2.19461	0.0519235	-0.00736488
2.2119	0.0519235	-0.008212
2.22918	0.0519235	-0.0096125
2.24646	0.0519235	-0.0111943
2.26374	0.0519235	-0.0127032
2.28102	0.0519235	-0.0135202
2.2983	0.0519235	-0.0140364
2.31558	0.0519235	-0.015104
2.33286	0.0519235	-0.0142534
2.35014	0.0519235	-0.0119776
2.36742	0.0519235	-0.0115458
2.3847	0.0519235	-0.00973402
2.40198	0.0519235	-0.00884772
2.41926	0.0519235	-0.0087729
2.43654	0.0519235	-0.00811107
2.45382	0.0519235	-0.00740053
2.4711	0.0519235	-0.00908122
2.48838	0.0519235	-0.0100443
2.50566	0.0519235	-0.0114524
2.52294	0.0519235	-0.0122975
2.54022	0.0519235	-0.0123648
2.5575	0.0519235	-0.0126189
2.57478	0.0519235	-0.0124245
2.59206	0.0519235	-0.0107584
2.60935	0.0519235	-0.0103155
2.62663	0.0519235	-0.00955626
2.64391	0.0519235	-0.0105736
2.66119	0.0519235	-0.0101659
2.67847	0.0519235	-0.00784543
2.69575	0.0519235	-0.00740605
2.71303	0.0519235	-0.00819694
2.73031	0.0519235	-0.0081653
2.74759	0.0519235	-0.00862326
2.76487	0.0519235	-0.00950403
2.78215	0.0519235	-0.0100479
2.79943	0.0519235	-0.011355
2.81671	0.0519235	-0.0130603
2.83399	0.0519235	-0.0136136
2.85127	0.0519235	-0.0120318
2.86855	0.0519235	-0.0124095
2.88583	0.0519235	-0.012073
2.90311	0.0519235	-0.0117065
2.92039	0.0519235	-0.0120077
2.93767	0.0519235	-0.0103677
2.95495	0.0519235	-0.00941063
2.97223	0.0519235	-0.00978624
2.98951	0.0519235	-0.00892606
3.00679	0.0519235	-0.00744723
3.02408	0.0519235	-0.00487422
3.04136	0.0519235	-0.0019949
3.05864	0.0519235	-0.0014114
3.07592	0.0519235	-0.00101872
3.0932	0.0519235	-0.00154597
3.11048	0.0519235	0.000927611
3.12776	0.0519235	0.000645403
3.14504	0.0519235	-0.000553226
3.16232	0.0519235	0.000495763
3.1796	0.0519235	-0.00192208
3.19688	0.0519235	-0.00154999
3.21416	0.0519235	-0.00200996
3.23144	0.0519235	-0.00285709
3.24872	0.0519235	-0.00137976
3.266	0.0519235	0.00014225
3.28328	0.0519235	-0.000289598
3.30056	0.0519235	-0.000264993
3.31784	0.0519235	3.4288E-005
3.33512	0.0519235	0.000365204
3.3524	0.0519235	-0.000893181
3.36968	0.0519235	-0.000674244
3.38696	0.0519235	-0.00234791
3.40424	0.0519235	-0.00328843
3.42153	0.0519235	-0.00305092
3.43881	0.0519235	-0.00429072
3.45609	0.0519235	-0.00519559
3.47337	0.0519235	-0.00797047
3.49065	0.0519235	-0.00799106
3.50793	0.0519235	-0.00971694
3.52521	0.0519235	-0.0121664
3.54249	0.0519235	-0.0109904
3.55977	0.0519235	-0.0102462
3.57705	0.0519235	-0.00898029
3.59433	0.0519235	-0.00885325
3.61161	0.0519235	-0.00591367
3.62889	0.0519235	-0.00552299
3.64617	0.0519235	-0.00451317
3.66345	0.0519235	-0.00469847
3.68073	0.0519235	-0.00179253
3.69801	0.0519235	-0.00411497
3.71529	0.0519235	-0.00376346
3.73257	0.0519235	-0.00285859
3.74985	0.0519235	-0.00286412
3.76713	0.0519235	5.0859E-005
3.78441	0.0519235	0.000144259
3.80169	0.0519235	0.00101197
3.81898	0.0519235	-0.000476397
3.83626	0.0519235	-0.00113823
3.85354	0.0519235	-0.00261153
3.87082	0.0519235	-0.00378958
3.8881	0.0519235	-0.00323219
3.90538	0.0519235	-0.00342853
3.92266	0.0519235	-0.0030002
3.93994	0.0519235	-0.00501181
3.95722	0.0519235	-0.0035385
3.9745	0.0519235	-0.00727047
3.99178	0.0519235	-0.00696015
4.00906	0.0519235	-0.0080242
4.02634	0.0519235	-0.00713791
4.04362	0.0519235	-0.00669501
4.0609	0.0519235	-0.00649867
4.07818	0.0519235	-0.00371827
4.09546	0.0519235	-0.00426059
4.11274	0.0519235	-0.0058986
4.13002	0.0519235	-0.00474667
4.1473	0.0519235	-0.00396533
4.16458	0.0519235	-0.00230673
4.18186	0.0519235	-0.00395227
4.19914	0.0519235	-0.00205616
4.21643	0.0519235	-0.00207875
4.23371	0.0519235	-0.000724961
4.25099	0.0519235	-0.000676253
4.26827	0.0519235	-0.00155702
4.28555	0.0519235	-0.00477278
4.30283	0.0519235	-0.00497867
4.32011	0.0519235	-0.00488125
4.33739	0.0519235	-0.00355758
4.35467	0.0519235	-0.00271799
4.37195	0.0519235	-0.00443082
4.38923	0.0519235	-0.000352869
4.40651	0.0519235	-5.3588E-005
4.42379	0.0519235	0.00116161
4.44107	0.0519235	-0.000378981
4.45835	0.0519235	0.000757885
4.47563	0.0519235	0.00186864
4.49291	0.0519235	0.000959749
4.51019	0.0519235	0.000137229
4.52747	0.0519235	-1.24118E-005
4.54475	0.0519235	0.000380269
4.56203	0.0519235	-0.00135114
4.57931	0.0519235	-0.000541677
4.59659	0.0519235	-0.00201297
4.61387	0.0519235	-0.00182617
4.63116	0.0519235	0.000597197
4.64844	0.0519235	0.000561544
4.66572	0.0519235	0.00177122
4.683	0.0519235	0.00226483
4.70028	0.0519235	0.00327265
4.71756	0.0519235	0.00035014
4.73484	0.0519235	0.00222366
4.75212	0.0519235	0.0016964
4.7694	0.0519235	0.00193392
4.78668	0.0519235	0.000552004
4.80396	0.0519235	0.000456595
4.82124	0.0519235	0.000133211
4.83852	0.0519235	0.000241676
4.8558	0.0519235	0.0010888
4.87308	0.0519235	0.000995401
4.89036	0.0519235	0.00146089
4.90764	0.0519235	0.0027941
4.92492	0.0519235	0.00281469
4.9422	0.0519235	0.00179934
4.95948	0.0519235	0.00187215
4.97676	0.0519235	0.000133211
4.99404	0.0519235	0.000701644
5.01132	0.0519235	0.000810108
5.02861	0.0519235	-0.000281564
5.04589	0.0519235	0.000716709
5.06317	0.0519235	0.00205745
5.08045	0.0519235	0.00214532
5.09773	0.0519235	0.00256964
5.11501	0.0519235	0.000312981
5.13229	0.0519235	0.00122338
5.14957	0.0519235	-0.00230121
5.16685	0.0519235	-0.00204511
5.18413	0.0519235	-0.000481921
5.20141	0.0519235	-0.00279884
5.21869	0.0519235	-0.00191807
5.23597	0.0519235	-0.00308305
5.25325	0.0519235	-0.00255379
5.27053	0.0519235	-0.00434144
5.28781	0.0519235	-0.00317093
5.30509	0.0519235	-0.00345515
5.32237	0.0519235	-0.00188844
5.33965	0.0519235	-0.0012246
5.35693	0.0519235	-0.00279532
5.37421	0.0519235	-0.0016695
5.39149	0.0519235	-0.00123565
5.40877	0.0519235	-0.000339813
5.42606	0.0519235	-0.00154196
5.44334	0.0519235	-0.000760614
5.46062	0.0519235	-0.000814846
5.4779	0.0519235	-0.00111011
5.49518	0.0519235	-0.000466857
5.51246	0.0519235	-0.00134009
5.52974	0.0519235	-0.000601433
5.54702	0.0519235	0.0005279
5.5643	0.0519235	0.00200321
5.58158	0.0519235	0.00154124
5.59886	0.0519235	0.00131326
5.61614	0.0519235	0.000770941
5.63342	0.0519235	0.000913049
5.6507	0.0519235	0.0012048
5.66798	0.0519235	0.000729764
5.68526	0.0519235	0.000486724
5.70254	0.0519235	0.000587656
5.71982	0.0519235	-5.76052E-005
5.7371	0.0519235	-0.00145258
5.75438	0.0519235	-0.00240264
5.77166	0.0519235	-0.0026045
5.78894	0.0519235	-0.00229418
5.80622	0.0519235	-0.00131248
5.82351	0.0519235	0.000495763
5.84079	0.0519235	-0.000413127
5.85807	0.0519235	0.000222594
5.87535	0.0519235	1.41913E-007
5.89263	0.0519235	0.000819147
5.90991	0.0519235	-0.000682279
5.92719	0.0519235	0.000252723
5.94447	0.0519235	-0.00123565
5.96175	0.0519235	0.0012289
5.97903	0.0519235	0.00144583
5.99631	0.0519235	-0.000233357
6.01359	0.0519235	0.00137854
6.03087	0.0519235	0.000806091
6.04815	0.0519235	0.000589163
6.06543	0.0519235	-0.00128636
6.08271	0.0519235	-0.00206419
6.09999	0.0519235	-0.00416217
6.11727	0.0519235	-0.00501482
6.13455	0.0519235	-0.00662471
6.15183	0.0519235	-0.00604523
6.16911	0.0519235	-0.00688281
6.18639	0.0519235	-0.00574043
6.20367	0.0519235	-0.0026738
6.22095	0.0519235	-0.00313578
6.23824	0.0519235	-0.00131248
6.25552	0.0519235	-0.00140035
6.2728	0.0519235	-0.00022231
6.29008	0.0519235	-0.000545694
6.30736	0.0519235	-0.0014114
6.32464	0.0519235	-0.00135918
6.34192	0.0519235	-0.00222086
6.3592	0.0519235	-0.00180408
6.37648	0.0519235	-0.00135918
6.39376	0.0519235	-0.00130293
6.41104	0.0519235	-0.00168457
6.42832	0.0519235	-0.00118543
6.4456	0.0519235	0.00123794
6.46288	0.0519235	0.00252244
6.48016	0.0519235	0.0049197
6.49744	0.0519235	0.00622277
6.51472	0.0519235	0.00788137
6.532	0.0519235	0.0083097
6.54928	0.0519235	0.00923516
6.56656	0.0519235	0.00743647
6.58384	0.0519235	0.00592198
6.60112	0.0519235	0.00505628
6.6184	0.0519235	0.00500958
6.63569	0.0519235	0.00580046
6.65297	0.0519235	0.00368943
6.67025	0.0519235	0.00593303
6.68753	0.0519235	0.00498146
6.70481	0.0519235	0.00416999
6.72209	0.0519235	0.00505829
6.73937	0.0519235	0.00661194
6.75665	0.0519235	0.0076554
6.77393	0.0519235	0.00793761
6.79121	0.0519235	0.00941292
6.80849	0.0519235	0.00710153
6.82577	0.0519235	0.00685297
6.84305	0.0519235	0.00563375
6.86033	0.0519235	0.00591596
6.87761	0.0519235	0.00317322
6.89489	0.0519235	0.00616854
6.91217	0.0519235	0.00485241
6.92945	0.0519235	0.00484287
6.94673	0.0519235	0.00593504
6.96401	0.0519235	0.0021393
6.98129	0.0519235	0.00339015
6.99857	0.0519235	0.00355285
7.01585	0.0519235	0.00416045
7.03314	0.0519235	0.00410822
7.05042	0.0519235	0.00426891
7.0677	0.0519235	0.00511604
7.08498	0.0519235	0.006393
7.10226	0.0519235	0.00670534
7.11954	0.0519235	0.00632571
7.13682	0.0519235	0.00771516
7.1541	0.0519235	0.00720849
7.17138	0.0519235	0.00719744
7.18866	0.0519235	0.00724615
7.20594	0.0519235	0.0077247
7.22322	0.0519235	0.006861
7.2405	0.0519235	0.0066963
7.25778	0.0519235	0.00734708
7.27506	0.0519235	0.00500607
7.29234	0.0519235	0.00573719
7.30962	0.0519235	0.00666065
7.3269	0.0519235	0.00613891
7.34418	0.0519235	0.00559107
7.36146	0.0519235	0.00583963
7.37874	0.0519235	0.0048037
7.39602	0.0519235	0.00278255
7.4133	0.0519235	0.00286289
7.43059	0.0519235	0.00157438
7.44787	0.0519235	0.00091807
7.46515	0.0519235	5.7889E-005
7.48243	0.0519235	0.00112747
7.49971	0.0519235	0.00292616
7.51699	0.0519235	0.00203987
7.53427	0.0519235	0.00340321
7.55155	0.0519235	0.00419208
7.56883	0.0519235	0.00642464
7.58611	0.0519235	0.00611983
7.60339	0.0519235	0.00774077
7.62067	0.0519235	0.00894693
7.63795	0.0519235	0.00843474
7.65523	0.0519235	0.00948925
7.67251	0.0519235	0.0092201
7.68979	0.0519235	0.0114527
7.70707	0.0519235	0.010361
7.72435	0.0519235	0.0111463
7.74163	0.0519235	0.0101852
7.75891	0.0519235	0.00877921
7.77619	0.0519235	0.00588483
7.79347	0.0519235	0.00490865
7.81075	0.0519235	0.00428799
7.82804	0.0519235	0.0035659
7.84532	0.0519235	0.00718238
7.8626	0.0519235	0.00597421
7.87988	0.0519235	0.00769256
7.89716	0.0519235	0.00620419
7.91444	0.0519235	0.00636689
7.93172	0.0519235	0.00463347
7.949	0.0519235	0.00450442
[truncated: 142,899 more rows]
