# Supplementary material for: Systematic modulation of charge and spin in graphene nanoribbons on MgO
Source: Nat Commun. 2025 Jul 1;16:5632. doi: 10.1038/s41467-025-60767-5 (PMC12218530; doi:10.1038/s41467-025-60767-5)
Supplement: Supplementary file 3 — Source Data [file 41467_2025_60767_MOESM3_ESM.zip › Source Data/Figure1b_328L5_MgO.txt]

WSxM file copyright UAM
WSxM ASCII XYZ file
X[nm]		Y[nm]		Z[�]
0	0	0.0290219
0.0156609	0	0.0177724
0.0313218	0	0.0328131
0.0469827	0	0.0467168
0.0626436	0	0.0444202
0.0783045	0	0.0350181
0.0939654	0	0.0271792
0.109626	0	0.0409409
0.125287	0	0.0528551
0.140948	0	0.0400424
0.156609	0	0.03533
0.17227	0	0.0354492
0.187931	0	0.0399738
0.203592	0	0.0420825
0.219253	0	0.029554
0.234914	0	0.0239889
0.250574	0	0.0364715
0.266235	0	0.0422751
0.281896	0	0.0409732
0.297557	0	0.0410924
0.313218	0	0.0434854
0.328879	0	0.0495732
0.34454	0	0.0512556
0.360201	0	0.0375902
0.375862	0	0.0327356
0.391523	0	0.0315759
0.407183	0	0.0343952
0.422844	0	0.0336617
0.438505	0	0.0263913
0.454166	0	0.0199735
0.469827	0	0.0298982
0.485488	0	0.0418124
0.501149	0	0.0434948
0.51681	0	0.034377
0.532471	0	0.0340699
0.548132	0	0.0435683
0.563792	0	0.0362978
0.579453	0	0.0251904
0.595114	0	0.0191989
0.610775	0	0.0332448
0.626436	0	0.031943
0.642097	0	0.0255252
0.657758	0	0.0284865
0.673419	0	0.0239162
0.68908	0	0.0282986
0.704741	0	0.0294126
0.720401	0	0.023279
0.736062	0	0.0303616
0.751723	0	0.0319019
0.767384	0	0.0320211
0.783045	0	0.0305771
0.798706	0	0.0197539
0.814367	0	0.014473
0.830028	0	0.00691834
0.845689	0	-0.000778438
0.86135	0	0.01142
0.87701	0	0.0293028
0.892671	0	0.0305589
0.908332	0	0.0217253
0.923993	0	0.0168707
0.939654	0	0.0235269
0.955315	0	0.0236461
0.970976	0	0.0199284
0.986637	0	0.0172054
1.0023	0	0.0163299
1.01796	0	0.0207123
1.03362	0	0.0205473
1.04928	0	0.00290294
1.06494	0	-0.00323064
1.0806	0	0.00712041
1.09626	0	0.00780805
1.11192	0	0.0141801
1.12758	0	0.0124519
1.14325	0	0.0105815
1.15891	0	0.0200799
1.17457	0	0.0211939
1.19023	0	0.0103707
1.20589	0	-0.00201563
1.22155	0	0.00407215
1.23721	0	0.0124337
1.25287	0	0.00544744
1.26853	0	-0.00395464
1.28419	0	-0.00198801
1.29985	0	0.00196814
1.31552	0	0.0103297
1.33118	0	0.0128647
1.34684	0	0.00843645
1.3625	0	0.0116821
1.37816	0	0.015354
1.39382	0	0.0147627
1.40948	0	0.0107607
1.42514	0	0.00775353
1.4408	0	0.0129887
1.45646	0	0.0088446
1.47212	0	-0.00297333
1.48779	0	-0.0109543
1.50345	0	0.00124414
1.51911	0	0.0106004
1.53477	0	0.017683
1.55043	0	0.0138231
1.56609	0	0.0113844
1.58175	0	0.006814
1.59741	0	0.00764376
1.61307	0	0.0152947
1.62873	0	0.0195351
1.64439	0	0.0173806
1.66006	0	0.00513632
1.67572	0	0.00454498
1.69138	0	-0.00357812
1.70704	0	-0.00672741
1.7227	0	0.0107291
1.73836	0	0.0172432
1.75402	0	0.00556736
1.76968	0	0.0146394
1.78534	0	0.0225746
1.801	0	0.00564078
1.81666	0	-0.00674559
1.83233	0	-0.002221
1.84799	0	0.00187726
1.86365	0	0.0129388
1.87931	0	0.00282622
1.89497	0	-0.00956015
1.91063	0	-6.17513E-005
1.92629	0	0.00574181
1.94195	0	0.0038715
1.95761	0	0.0130857
1.97327	0	0.00780475
1.98893	0	0.00309226
2.0046	0	0.0135854
2.02026	0	0.0108625
2.03592	0	-0.00649772
2.05158	0	-0.012205
2.06724	0	-0.00100127
2.0829	0	0.0082129
2.09856	0	-0.00417346
2.11422	0	-0.0118702
2.12988	0	-0.000666539
2.14554	0	0.00286328
2.1612	0	0.000424536
2.17687	0	0.0106335
2.19253	0	0.018995
2.20819	0	0.00788761
2.22385	0	-0.00435665
2.23951	0	-0.00466376
2.25517	0	-0.00141816
2.27083	0	-0.0037148
2.28649	0	-0.0102747
2.30215	0	-0.0216663
2.31781	0	-0.0172838
2.33347	0	0.00486225
2.34914	0	0.00384459
2.3648	0	-0.00797334
2.38046	0	-0.00657515
2.39612	0	0.0108813
2.41178	0	0.0215166
2.42744	0	0.00770915
2.4431	0	-0.0195986
2.45876	0	-0.0187689
2.47442	0	-0.00315982
2.49008	0	-0.0013353
2.50574	0	-0.0145743
2.5214	0	-0.0209921
2.53707	0	-0.0107832
2.55273	0	0.00539433
2.56839	0	0.000681845
2.58405	0	-0.013694
2.59971	0	-0.0137169
2.61537	0	0.00643961
2.63103	0	0.0170749
2.64669	0	0.00625171
2.66235	0	-0.0163665
2.67801	0	-0.0207948
2.69367	0	-0.00802787
2.70934	0	0.00374427
2.725	0	-0.0198687
2.74066	0	-0.0298392
2.75632	0	-0.0125248
2.77198	0	0.000526281
2.78764	0	0.00178236
2.8033	0	-0.00989346
2.81896	0	-0.00963214
2.83462	0	-0.0026917
2.85028	0	-0.00868317
2.86594	0	-0.0160957
2.88161	0	-0.0247873
2.89727	0	-0.0228206
2.91293	0	-0.0157381
2.92859	0	-0.0122083
2.94425	0	-0.0272947
2.95991	0	-0.0271755
2.97557	0	-0.00872425
2.99123	0	-0.0105946
3.00689	0	-0.0212756
3.02255	0	-0.0136246
3.03821	0	-0.00256305
3.05388	0	-0.00940717
3.06954	0	-0.0117038
3.0852	0	-0.00462127
3.10086	0	-0.00308097
3.11652	0	-0.0130515
3.13218	0	-0.0265747
3.14784	0	-0.0186395
3.1635	0	-0.0124096
3.17916	0	-0.00916403
3.19482	0	-0.00833427
3.21048	0	-0.0168837
3.22615	0	-0.0211699
3.24181	0	-0.00627134
3.25747	0	-0.00487314
3.27313	0	-0.0141331
3.28879	0	-0.0151508
3.30445	0	-0.0214265
3.32011	0	-0.00837535
3.33577	0	-0.0102457
3.35143	0	-0.0294533
3.36709	0	-0.0193864
3.38275	0	-0.00931959
3.39842	0	-0.0121847
3.41408	0	-0.00780219
3.42974	0	-0.0118041
3.4454	0	-0.00244785
3.46106	0	-0.00247075
3.47672	0	-0.00263576
3.49238	0	-0.00493239
3.50804	0	-0.0102133
3.5237	0	-0.0120836
3.53936	0	-0.00969068
3.55502	0	-0.0161085
3.57069	0	-0.0155629
3.58635	0	-0.010612
3.60201	0	-0.010777
3.61767	0	-0.00241551
3.63333	0	-0.00286473
3.64899	0	-0.00061389
3.66465	0	0.00348437
3.68031	0	-0.0073388
3.69597	0	-0.0130461
3.71163	0	-0.00638984
3.72729	0	-0.0125234
3.74296	0	-0.0158148
3.75862	0	-0.0158377
3.77428	0	-0.0196976
3.78994	0	-0.0117624
3.8056	0	-0.0012692
3.82126	0	-0.00910808
3.83692	0	-0.00500982
3.85258	0	0.000793744
3.86824	0	0.00872894
3.8839	0	0.0106956
3.89956	0	0.00285668
3.91523	0	-0.0105244
3.93089	0	-0.00401034
3.94655	0	-0.00545432
3.96221	0	-0.0107352
3.97787	0	-0.0177215
3.99353	0	-0.0122021
4.00919	0	-0.00270374
4.02485	0	-0.00485827
4.04051	0	-0.0117024
4.05617	0	-0.00888311
4.07183	0	0.00388379
4.08749	0	0.00826626
4.10316	0	0.00440643
4.11882	0	-0.0057062
4.13448	0	-0.0119819
4.15014	0	-0.00632043
4.1658	0	-0.000801084
4.18146	0	-0.0103453
4.19712	0	-0.0109366
4.21278	0	-0.0059857
4.22844	0	-0.0124035
4.2441	0	-0.0114316
4.25976	0	0.000908944
4.27543	0	-0.00337722
4.29109	0	0.00100526
4.30675	0	0.00723515
4.32241	0	0.00365953
4.33807	0	-0.00744786
4.35373	0	-0.0138657
4.36939	0	-0.00962529
4.38505	0	-0.00794288
4.40071	0	-0.00398673
4.41637	0	-0.00813078
4.43203	0	-0.00957477
4.4477	0	-0.00306066
4.46336	0	-0.00777315
4.47902	0	-0.000974823
4.49468	0	0.0152027
4.51034	0	0.00977965
4.526	0	0.00421451
4.54166	0	-0.0040507
4.55732	0	-0.000662986
4.57298	0	0.00471425
4.58864	0	-0.00809844
4.6043	0	-0.0190637
4.61997	0	-0.0105601
4.63563	0	-0.002767
4.65129	0	0.00502609
4.66695	0	0.0084138
4.68261	0	-0.00638841
4.69827	0	-0.00413757
4.71393	0	0.000244906
4.72959	0	-0.00802031
4.74525	0	-0.00434837
4.76091	0	-0.0110504
4.77657	0	-0.010647
4.79224	0	-0.00626448
4.8079	0	-0.0200719
4.82356	0	-0.0182474
4.83922	0	-0.00732794
4.85488	0	-0.00124015
4.87054	0	0.00470552
4.8862	0	0.00539317
4.90186	0	0.0042334
4.91752	0	0.0111738
4.93318	0	0.0114352
4.94884	0	-0.000809106
4.96451	0	-0.00253731
4.98017	0	-0.00355497
4.99583	0	-0.00386209
5.01149	0	0.00151515
5.02715	0	-0.00916591
5.04281	0	-0.0116047
5.05847	0	-0.00580109
5.07413	0	0.000144582
5.08979	0	0.0120588
5.10545	0	0.016015
5.12111	0	0.0131499
5.13678	0	0.00701632
5.15244	0	0.00699343
5.1681	0	0.00682842
5.18376	0	0.0096477
5.19942	0	0.00791949
5.21508	0	-0.00674062
5.23074	0	-0.0238166
5.2464	0	-0.0148866
5.26206	0	0.00953321
5.27772	0	0.022158
5.29338	0	0.00266619
5.30905	0	-0.0125624
5.32471	0	0.00816264
5.34037	0	0.0232033
5.35603	0	0.0201961
5.37169	0	0.00596231
5.38735	0	0.000965604
5.40301	0	0.00364277
5.41867	0	0.00163035
5.43433	0	0.000328475
5.44999	0	-0.00665776
5.46565	0	0.00596703
5.48132	0	0.00921264
5.49698	0	0.0020843
5.51264	0	-0.00404928
5.5283	0	-0.00250898
5.54396	0	0.00201561
5.55962	0	0.00284536
5.57528	0	0.00552253
5.59094	0	0.00379433
5.6066	0	-0.00489721
5.62226	0	-0.016573
5.63792	0	-0.0163117
5.65358	0	-0.012924
5.66925	0	-0.0129469
5.68491	0	-0.00444327
5.70057	0	-0.0034714
5.71623	0	-0.00406273
5.73189	0	0.0013145
5.74755	0	0.0027127
5.76321	0	0.00524776
5.77887	0	-0.000459495
5.79453	0	-0.00829838
5.81019	0	-0.0145741
5.82585	0	-0.0137443
5.84152	0	-0.0249938
5.85718	0	-0.0270062
5.87284	0	-0.0186447
5.8885	0	-0.00999896
5.90416	0	-0.00320064
5.91982	0	-0.00549728
5.93548	0	-0.0212943
5.95114	0	-0.015917
5.9668	0	-0.00783971
5.98246	0	-0.0108469
5.99812	0	-0.00319592
6.01379	0	-0.00421358
6.02945	0	-0.0111998
6.04511	0	-0.012928
6.06077	0	-0.023467
6.07643	0	-0.0121212
6.09209	0	0.00348792
6.10775	0	0.000907065
6.12341	0	-0.00991611
6.13907	0	-0.0156234
6.15473	0	-0.00953558
6.17039	0	0.00792092
6.18606	0	-0.00389702
6.20172	0	-0.00775685
6.21738	0	0.00245209
6.23304	0	-0.00325517
6.2487	0	-0.00995718
6.26436	0	-0.0102643
6.28002	0	-0.0166821
6.29568	0	-0.0151418
6.31134	0	0.000609392
6.327	0	-0.00339255
6.34266	0	-0.0122262
6.35833	0	-0.0104017
6.37399	0	0.0123128
6.38965	0	0.0257903
6.40531	0	0.00530371
6.42097	0	-0.00964062
6.43663	0	-0.00852665
6.45229	0	0.00722454
6.46795	0	0.00364892
6.48361	0	-0.0179745
6.49927	0	-0.0125973
6.51493	0	-0.000114606
6.5306	0	0.00597318
6.54626	0	0.0113504
6.56192	0	0.00663793
6.57758	0	0.001357
6.59324	0	0.00232886
6.6089	0	0.00642712
6.62456	0	0.0133676
6.64022	0	0.021587
6.65588	0	0.0111901
6.67154	0	0.00448812
6.6872	0	-0.00789825
6.70287	0	-0.00635795
6.71853	0	0.0056984
6.73419	0	0.0056755
6.74985	0	0.00735791
6.76551	0	0.0196985
6.78117	0	0.0134228
6.79683	0	0.0111262
6.81249	0	0.0116717
6.82815	0	0.00781186
6.84381	0	0.00466257
6.85947	0	0.015582
6.87514	0	0.0121485
6.8908	0	0.00132537
6.90646	0	0.0001656
6.92212	0	0.00127957
6.93778	0	0.00253565
6.95344	0	0.0120341
6.9691	0	0.0218167
6.98476	0	0.0200885
7.00042	0	0.0167971
7.01608	0	0.00924239
7.03174	0	0.0093616
7.04741	0	0.0118967
7.06307	0	0.0127264
7.07873	0	0.0166826
7.09439	0	0.00799103
7.11005	0	0.000436363
7.12571	0	0.00894
7.14137	0	0.0201437
7.15703	0	0.0302105
7.17269	0	0.0245033
7.18835	0	0.0206434
7.20401	0	0.0315629
7.21967	0	0.0316821
7.23534	0	0.023559
7.251	0	0.0191308
7.26666	0	0.024508
7.28232	0	0.0176639
7.29798	0	0.0170725
7.31364	0	0.00795468
7.3293	0	0.0110582
7.34496	0	0.0259567
7.36062	0	0.0215284
7.37628	0	0.0179528
7.39194	0	0.0192089
7.40761	0	0.0189018
7.42327	0	0.0343687
7.43893	0	0.0305089
7.45459	0	0.0189752
7.47025	0	0.0144048
7.48591	0	0.0220558
7.50157	0	0.0332595
7.51723	0	0.0215837
7.53289	0	0.00294452
7.54855	0	0.00832175
7.56421	0	0.0301836
7.57988	0	0.0412452
7.59554	0	0.03298
7.6112	0	0.0163304
7.62686	0	0.0308026
7.64252	0	0.0454169
7.65818	0	0.0365832
7.67384	0	0.0266127
7.6895	0	0.0210476
7.70516	0	0.027988
7.72082	0	0.03436
7.73648	0	0.0259527
7.75215	0	0.0188244
7.76781	0	0.0294596
7.78347	0	0.0352632
7.79913	0	0.0281348
7.81479	0	0.0208644
7.83045	0	0.0344839
7.84611	0	0.0516562
7.86177	0	0.0469437
7.87743	0	0.0292993
7.89309	0	0.0335397
7.90875	0	0.040338
7.92442	0	0.0285201
7.94008	0	0.0152811
7.95574	0	0.0131265
7.9714	0	0.0270303
7.98706	0	0.0424973
8.00272	0	0.0485851
0	0.0156916	0.0312957
0.0156609	0.0156916	0.0319833
0.0313218	0.0156916	0.0224391
0.0469827	0.0156916	0.0178687
0.0626436	0.0156916	0.0226775
0.0783045	0.0156916	0.0358708
0.0939654	0.0156916	0.0354215
0.109626	0.0156916	0.0290037
0.125287	0.0156916	0.0217333
0.140948	0.0156916	0.0293843
0.156609	0.0156916	0.0430038
0.17227	0.0156916	0.0385756
0.187931	0.0156916	0.0328683
0.203592	0.0156916	0.0228978
0.219253	0.0156916	0.0305488
0.234914	0.0156916	0.0337944
0.250574	0.0156916	0.0233975
0.266235	0.0156916	0.0219535
0.281896	0.0156916	0.0229254
0.297557	0.0156916	0.0284448
0.313218	0.0156916	0.0297008
0.328879	0.0156916	0.028399
0.34454	0.0156916	0.0336341
0.360201	0.0156916	0.045122
0.375862	0.0156916	0.0439622
0.391523	0.0156916	0.0378287
0.407183	0.0156916	0.0295635
0.422844	0.0156916	0.0212982
0.438505	0.0156916	0.0256807
0.454166	0.0156916	0.0184103
0.469827	0.0156916	0.0161136
0.485488	0.0156916	0.0290226
0.501149	0.0156916	0.0378105
0.51681	0.0156916	0.0380718
0.532471	0.0156916	0.0344962
0.548132	0.0156916	0.0276521
0.563792	0.0156916	0.031324
0.579453	0.0156916	0.0435225
0.595114	0.0156916	0.0449207
0.610775	0.0156916	0.0443293
0.626436	0.0156916	0.0323693
0.642097	0.0156916	0.0295042
0.657758	0.0156916	0.033034
0.673419	0.0156916	0.0188002
0.68908	0.0156916	0.0253144
0.704741	0.0156916	0.0333917
0.720401	0.0156916	0.0370636
0.736062	0.0156916	0.0388881
0.751723	0.0156916	0.0336072
0.767384	0.0156916	0.0308842
0.783045	0.0156916	0.0419458
0.798706	0.0156916	0.0383702
0.814367	0.0156916	0.0319524
0.830028	0.0156916	0.0239714
0.845689	0.0156916	0.0248012
0.86135	0.0156916	0.0219361
0.87701	0.0156916	0.0111129
0.892671	0.0156916	-0.000705023
0.908332	0.0156916	0.00964603
0.923993	0.0156916	0.023834
0.939654	0.0156916	0.0292113
0.955315	0.0156916	0.0206618
0.970976	0.0156916	0.014244
0.986637	0.0156916	0.0224634
1.0023	0.0156916	0.0328145
1.01796	0.0156916	0.0303757
1.03362	0.0156916	0.0275107
1.04928	0.0156916	0.0165454
1.06494	0.0156916	0.0124013
1.0806	0.0156916	0.0186312
1.09626	0.0156916	0.00880282
1.11192	0.0156916	-0.000741375
1.12758	0.0156916	0.00548852
1.14325	0.0156916	0.0196765
1.15891	0.0156916	0.028038
1.17457	0.0156916	0.0223308
1.19023	0.0156916	0.0204605
1.20589	0.0156916	0.0251272
1.22155	0.0156916	0.0215515
1.23721	0.0156916	0.0238024
1.25287	0.0156916	0.013974
1.26853	0.0156916	0.00300869
1.28419	0.0156916	0.0144966
1.29985	0.0156916	0.0203002
1.31552	0.0156916	0.0181456
1.33118	0.0156916	0.0128647
1.34684	0.0156916	0.00701536
1.3625	0.0156916	0.0112557
1.37816	0.0156916	0.0251595
1.39382	0.0156916	0.0338052
1.40948	0.0156916	0.0249716
1.42514	0.0156916	0.0199749
1.4408	0.0156916	0.00744641
1.45646	0.0156916	0.00927093
1.47212	0.0156916	0.022322
1.48779	0.0156916	0.0141989
1.50345	0.0156916	0.00138625
1.51911	0.0156916	0.00491607
1.53477	0.0156916	0.00816168
1.55043	0.0156916	0.008423
1.56609	0.0156916	0.00626846
1.58175	0.0156916	0.00382972
1.59741	0.0156916	0.0111965
1.61307	0.0156916	0.0232528
1.62873	0.0156916	0.0188246
1.64439	0.0156916	0.00999091
1.66006	0.0156916	0.000446723
1.67572	0.0156916	0.00752927
1.69138	0.0156916	0.0170277
1.70704	0.0156916	0.00691504
1.7227	0.0156916	-0.00774507
1.73836	0.0156916	-0.00407314
1.75402	0.0156916	0.0115359
1.76968	0.0156916	0.0106604
1.78534	0.0156916	0.00680055
1.801	0.0156916	0.00237228
1.81666	0.0156916	0.0128654
1.83233	0.0156916	0.0101425
1.84799	0.0156916	-0.00210179
1.86365	0.0156916	0.00370177
1.87931	0.0156916	0.0164687
1.89497	0.0156916	0.0177248
1.91063	0.0156916	0.000790902
1.92629	0.0156916	-0.0238168
1.94195	0.0156916	-0.0178712
1.95761	0.0156916	-0.000840989
1.97327	0.0156916	-0.0011481
1.98893	0.0156916	0.00238172
2.0046	0.0156916	0.000369297
2.02026	0.0156916	-0.00306421
2.03592	0.0156916	0.0067184
2.05158	0.0156916	-0.00254157
2.06724	0.0156916	-0.00398556
2.0829	0.0156916	-0.00358213
2.09856	0.0156916	0.00023191
2.11422	0.0156916	-0.00689643
2.12988	0.0156916	-0.0275251
2.14554	0.0156916	-0.0284007
2.1612	0.0156916	-0.00767567
2.17687	0.0156916	-0.00258265
2.19253	0.0156916	-0.00587405
2.20819	0.0156916	-0.0145656
2.22385	0.0156916	-0.0151569
2.23951	0.0156916	-0.00764805
2.25517	0.0156916	-0.000139178
2.27083	0.0156916	-0.00726752
2.28649	0.0156916	-0.0203644
2.30215	0.0156916	-0.0242243
2.31781	0.0156916	-0.0141574
2.33347	0.0156916	-0.00821176
2.34914	0.0156916	-0.0281299
2.3648	0.0156916	-0.0246001
2.38046	0.0156916	-0.0138227
2.39612	0.0156916	-0.00858757
2.41178	0.0156916	-0.00278401
2.42744	0.0156916	-0.00650173
2.4431	0.0156916	-0.0127774
2.45876	0.0156916	-0.0113792
2.47442	0.0156916	-0.0145285
2.49008	0.0156916	-0.0178199
2.50574	0.0156916	-0.00917418
2.5214	0.0156916	-0.015592
2.53707	0.0156916	-0.0129148
2.55273	0.0156916	-0.0186221
2.56839	0.0156916	-0.0243293
2.58405	0.0156916	-0.0135519
2.59971	0.0156916	-0.00703783
2.61537	0.0156916	-0.0104713
2.63103	0.0156916	-0.0123417
2.64669	0.0156916	-0.00525911
2.66235	0.0156916	-0.00286615
2.67801	0.0156916	-0.00374171
2.69367	0.0156916	-0.0139964
2.70934	0.0156916	-0.0178563
2.725	0.0156916	-0.0158897
2.74066	0.0156916	-0.0147757
2.75632	0.0156916	-0.015367
2.77198	0.0156916	-0.0149636
2.78764	0.0156916	-0.0152707
2.8033	0.0156916	-0.0115988
2.81896	0.0156916	-0.00593731
2.83462	0.0156916	-0.0129235
2.85028	0.0156916	-0.00996215
2.86594	0.0156916	-0.0043007
2.88161	0.0156916	-0.00645523
2.89727	0.0156916	-0.00903609
2.91293	0.0156916	-0.00948531
2.92859	0.0156916	-0.0126346
2.94425	0.0156916	-0.0102417
2.95991	0.0156916	-0.018649
2.97557	0.0156916	-0.0270563
2.99123	0.0156916	-0.0178421
3.00689	0.0156916	-0.0145965
3.02255	0.0156916	-0.0107825
3.03821	0.0156916	-0.0153528
3.05388	0.0156916	-0.0185021
3.06954	0.0156916	-0.0108512
3.0852	0.0156916	-0.00504759
3.10086	0.0156916	-0.00890743
3.11652	0.0156916	-0.0231412
3.13218	0.0156916	-0.0281379
3.14784	0.0156916	-0.0106814
3.1635	0.0156916	-0.016815
3.17916	0.0156916	-0.0350278
3.19482	0.0156916	-0.0233978
3.21048	0.0156916	-0.0137573
3.22615	0.0156916	-0.0123591
3.24181	0.0156916	-0.0160768
3.25747	0.0156916	-0.0185156
3.27313	0.0156916	-0.00844876
3.28879	0.0156916	-0.00236098
3.30445	0.0156916	-0.00508395
3.32011	0.0156916	-0.00340154
3.33577	0.0156916	-0.00811403
3.35143	0.0156916	-0.0187951
3.36709	0.0156916	-0.0230813
3.38275	0.0156916	-0.0404414
3.39842	0.0156916	-0.030943
3.41408	0.0156916	-0.0164708
3.42974	0.0156916	-0.0119462
3.4454	0.0156916	-0.00713744
3.46106	0.0156916	-0.0102867
3.47672	0.0156916	-0.00832011
3.49238	0.0156916	0.00913638
3.50804	0.0156916	0.000586953
3.5237	0.0156916	-0.0201838
3.53936	0.0156916	-0.0140961
3.55502	0.0156916	-0.0132663
3.57069	0.0156916	-0.0159893
3.58635	0.0156916	-0.0107541
3.60201	0.0156916	-0.0127666
3.61767	0.0156916	-0.014779
3.63333	0.0156916	-0.00584902
3.64899	0.0156916	-0.00644035
3.66465	0.0156916	-0.0149898
3.68031	0.0156916	-0.01416
3.69597	0.0156916	-0.00949333
3.71163	0.0156916	-0.00397399
3.72729	0.0156916	-0.0113865
3.74296	0.0156916	-0.0135411
3.75862	0.0156916	-0.0156956
3.77428	0.0156916	-0.0154343
3.78994	0.0156916	-0.0185836
3.8056	0.0156916	-0.0214487
3.82126	0.0156916	-0.0301402
3.83692	0.0156916	-0.0321526
3.85258	0.0156916	-0.0192436
3.86824	0.0156916	-0.00718725
3.8839	0.0156916	-0.00522062
3.89956	0.0156916	0.00484621
3.91523	0.0156916	-0.00611907
3.93089	0.0156916	-0.024474
3.94655	0.0156916	-0.0254917
3.96221	0.0156916	-0.00419824
3.97787	0.0156916	0.0111266
3.99353	0.0156916	-0.00509669
4.00919	0.0156916	-0.0284254
4.02485	0.0156916	-0.0229061
4.04051	0.0156916	-0.00118634
4.05617	0.0156916	0.00589621
4.07183	0.0156916	0.00189426
4.08749	0.0156916	-0.0023919
4.10316	0.0156916	0.000285269
4.11882	0.0156916	0.00509407
4.13448	0.0156916	0.00350798
4.15014	0.0156916	-0.00248349
4.1658	0.0156916	-0.0121698
4.18146	0.0156916	-0.00935051
4.19712	0.0156916	-0.00326273
4.21278	0.0156916	-0.0135175
4.22844	0.0156916	-0.0260459
4.2441	0.0156916	-0.0134212
4.25976	0.0156916	-0.000512145
4.27543	0.0156916	0.00188081
4.29109	0.0156916	0.00157369
4.30675	0.0156916	0.00311399
4.32241	0.0156916	0.00763858
4.33807	0.0156916	0.00434718
4.35373	0.0156916	-0.0120182
4.36939	0.0156916	-0.0195729
4.38505	0.0156916	-0.00609546
4.40071	0.0156916	-0.00398673
4.41637	0.0156916	-0.0138151
4.43203	0.0156916	-0.0279068
4.4477	0.0156916	-0.0236664
4.46336	0.0156916	-0.0143102
4.47902	0.0156916	-0.00580652
4.49468	0.0156916	-0.00767684
4.51034	0.0156916	-0.0126735
4.526	0.0156916	0.00222499
4.54166	0.0156916	0.00504427
4.55732	0.0156916	-0.00535258
4.57298	0.0156916	-0.00693867
4.58864	0.0156916	-0.0137828
4.6043	0.0156916	-0.0192058
4.61997	0.0156916	-0.0105601
4.63563	0.0156916	-0.0155568
4.65129	0.0156916	-0.014727
4.66695	0.0156916	-0.00622341
4.68261	0.0156916	-0.00695685
4.69827	0.0156916	-0.00541655
4.71393	0.0156916	-0.00885006
4.72959	0.0156916	-0.011573
4.74525	0.0156916	0.00389394
4.76091	0.0156916	0.00586057
4.77657	0.0156916	-0.00908376
4.79224	0.0156916	-0.0183437
4.8079	0.0156916	-0.0180824
4.82356	0.0156916	-0.0156895
4.83922	0.0156916	-0.0118754
4.85488	0.0156916	-0.011472
4.87054	0.0156916	-0.00225781
4.8862	0.0156916	-0.00739663
4.90186	0.0156916	-0.0149513
4.91752	0.0156916	-0.0085793
4.93318	0.0156916	-0.00973907
4.94884	0.0156916	0.00388049
4.96451	0.0156916	0.0155105
4.98017	0.0156916	0.00127673
4.99583	0.0156916	-0.0129571
5.01149	0.0156916	-0.00601662
5.02715	0.0156916	0.00234491
5.04281	0.0156916	-0.000235949
5.05847	0.0156916	-0.00935381
5.07413	0.0156916	-0.00369236
5.08979	0.0156916	0.00736924
5.10545	0.0156916	0.0050726
5.12111	0.0156916	0.000217997
5.13678	0.0156916	0.000195099
5.15244	0.0156916	0.0131041
5.1681	0.0156916	0.0133654
5.18376	0.0156916	0.00666341
5.19942	0.0156916	0.00308779
5.21508	0.0156916	0.00718605
5.23074	0.0156916	0.00716315
5.2464	0.0156916	3.48141E-005
5.26206	0.0156916	-0.00837251
5.27772	0.0156916	-0.00626377
5.29338	0.0156916	0.00735578
5.30905	0.0156916	0.0147225
5.32471	0.0156916	0.0104364
5.34037	0.0156916	0.00785552
5.35603	0.0156916	0.0119538
5.37169	0.0156916	0.0261418
5.38735	0.0156916	0.0204345
5.40301	0.0156916	0.00819026
5.41867	0.0156916	0.00589362
5.43433	0.0156916	0.0126919
5.44999	0.0156916	0.0160797
5.46565	0.0156916	0.00397751
5.48132	0.0156916	-0.00840886
5.49698	0.0156916	-0.0121266
5.51264	0.0156916	0.000782421
5.5283	0.0156916	0.00900184
5.54396	0.0156916	0.0119632
5.55962	0.0156916	0.00483488
5.57528	0.0156916	0.0066594
5.59094	0.0156916	0.0116103
5.6066	0.0156916	0.00746626
5.62226	0.0156916	0.00389064
5.63792	0.0156916	0.00258876
5.65358	0.0156916	0.00753967
5.66925	0.0156916	-0.00513091
5.68491	0.0156916	-0.0155278
5.70057	0.0156916	-0.0141296
5.71623	0.0156916	-0.008326
5.73189	0.0156916	-0.000959237
5.74755	0.0156916	0.00697596
5.76321	0.0156916	-0.00541041
5.77887	0.0156916	-0.00884392
5.79453	0.0156916	-0.00446144
5.81019	0.0156916	-0.00434223
5.82585	0.0156916	-0.00365458
5.84152	0.0156916	-0.00651966
5.85718	0.0156916	-0.00554779
5.87284	0.0156916	-0.015092
5.8885	0.0156916	-0.0279047
5.90416	0.0156916	-0.0239485
5.91982	0.0156916	-0.0153028
5.93548	0.0156916	-0.0150415
5.95114	0.0156916	-0.00810103
5.9668	0.0156916	-0.0059923
5.98246	0.0156916	-0.00971003
5.99812	0.0156916	-0.000495848
6.01379	0.0156916	-0.00165562
6.02945	0.0156916	-0.0079313
6.04511	0.0156916	-0.0103701
6.06077	0.0156916	-0.0152247
6.07643	0.0156916	-0.00444728
6.09209	0.0156916	-0.0128546
6.10775	0.0156916	-0.0236778
6.12341	0.0156916	-0.015032
6.13907	0.0156916	-0.0115022
6.15473	0.0156916	-0.0135146
6.17039	0.0156916	-0.00145827
6.18606	0.0156916	-0.000344296
6.20172	0.0156916	-0.00448835
6.21738	0.0156916	0.00401528
6.23304	0.0156916	0.00683456
6.2487	0.0156916	0.00468003
6.26436	0.0156916	0.00323605
6.28002	0.0156916	-0.0104293
6.29568	0.0156916	-0.0147155
6.31134	0.0156916	-0.0145963
6.327	0.0156916	-0.00708738
6.34266	0.0156916	0.000847814
6.35833	0.0156916	-0.00969114
6.37399	0.0156916	-0.0125562
6.38965	0.0156916	-0.00661054
6.40531	0.0156916	-0.000664866
6.42097	0.0156916	-0.000119328
6.43663	0.0156916	-0.00170542
6.45229	0.0156916	-0.00926009
6.46795	0.0156916	-0.0136884
6.48361	0.0156916	-0.010727
6.49927	0.0156916	0.00260836
6.51493	0.0156916	-0.00693583
6.5306	0.0156916	-0.0113641
6.54626	0.0156916	-0.0116712
6.56192	0.0156916	-0.00970459
6.57758	0.0156916	0.00235176
6.59324	0.0156916	-0.000513313
6.6089	0.0156916	-0.00295206
6.62456	0.0156916	-0.00141176
6.64022	0.0156916	0.00140752
6.65588	0.0156916	0.00308993
6.67154	0.0156916	0.00491444
6.6872	0.0156916	0.000628279
6.70287	0.0156916	-0.0070685
6.71853	0.0156916	-0.0122073
6.73419	0.0156916	-0.0120881
6.74985	0.0156916	-0.012111
6.76551	0.0156916	-0.00758641
6.78117	0.0156916	0.000917218
6.79683	0.0156916	0.00899453
6.81249	0.0156916	0.00612945
6.82815	0.0156916	0.00667499
6.84381	0.0156916	0.00849951
6.85947	0.0156916	0.0019396
6.87514	0.0156916	-0.00362554
6.8908	0.0156916	0.000472716
6.90646	0.0156916	0.00840791
6.92212	0.0156916	-0.000994169
6.93778	0.0156916	-0.00655931
6.95344	0.0156916	-0.00217684
6.9691	0.0156916	0.00106877
6.98476	0.0156916	-0.00463848
7.00042	0.0156916	0.00215985
7.01608	0.0156916	0.00554756
7.03174	0.0156916	0.0176039
7.04741	0.0156916	0.0242601
7.06307	0.0156916	0.0152844
7.07873	0.0156916	0.00417699
7.09439	0.0156916	0.00458042
7.11005	0.0156916	0.0106682
7.12571	0.0156916	0.011498
7.14137	0.0156916	-0.00131474
7.15703	0.0156916	-0.00432192
7.17269	0.0156916	0.00844498
7.18835	0.0156916	0.0131117
7.20401	0.0156916	0.0110992
7.21967	0.0156916	0.0110764
7.23534	0.0156916	0.0185852
7.251	0.0156916	0.0270889
7.26666	0.0156916	0.0206711
7.28232	0.0156916	0.00743204
7.29798	0.0156916	0.0177831
7.31364	0.0156916	0.0260025
7.3293	0.0156916	0.0268323
7.34496	0.0156916	0.0175723
7.36062	0.0156916	0.00745966
7.37628	0.0156916	0.0210792
7.39194	0.0156916	0.0244669
7.40761	0.0156916	0.0225966
7.42327	0.0156916	0.0208684
7.43893	0.0156916	0.0286615
7.45459	0.0156916	0.0402915
7.47025	0.0156916	0.043395
7.48591	0.0156916	0.0304402
7.50157	0.0156916	0.0328332
7.51723	0.0156916	0.0336629
7.53289	0.0156916	0.0256819
7.54855	0.0156916	0.0208273
7.56421	0.0156916	0.0163991
7.57988	0.0156916	0.0264659
7.59554	0.0156916	0.0439224
7.6112	0.0156916	0.0457469
7.62686	0.0156916	0.0396133
7.64252	0.0156916	0.0307797
7.65818	0.0156916	0.0321779
7.67384	0.0156916	0.0433816
7.6895	0.0156916	0.0378164
7.70516	0.0156916	0.0359461
7.72082	0.0156916	0.0312336
7.73648	0.0156916	0.0219736
7.75215	0.0156916	0.0307615
7.76781	0.0156916	0.0323018
7.78347	0.0156916	0.0301473
7.79913	0.0156916	0.0299823
7.81479	0.0156916	0.0394807
7.83045	0.0156916	0.0364735
7.84611	0.0156916	0.0337505
7.86177	0.0156916	0.0391277
7.87743	0.0156916	0.0516104
7.89309	0.0156916	0.0498822
7.90875	0.0156916	0.0409065
7.92442	0.0156916	0.0299412
7.94008	0.0156916	0.0273603
7.95574	0.0156916	0.0337323
7.9714	0.0156916	0.0366937
7.98706	0.0156916	0.0285706
8.00272	0.0156916	0.0218686
0	0.0313832	0.0362695
0.0156609	0.0313832	0.0405098
0.0313218	0.0313832	0.0281235
0.0469827	0.0313832	0.0185793
0.0626436	0.0313832	0.0248092
0.0783045	0.0313832	0.0158334
0.0939654	0.0313832	0.0170895
0.109626	0.0313832	0.0174929
0.125287	0.0313832	0.0164753
0.140948	0.0313832	0.0234157
0.156609	0.0313832	0.0334825
0.17227	0.0313832	0.0303332
0.187931	0.0313832	0.0401159
0.203592	0.0313832	0.0344086
0.219253	0.0313832	0.0250065
0.234914	0.0313832	0.0234204
0.250574	0.0313832	0.0282292
0.266235	0.0313832	0.02778
0.281896	0.0313832	0.0172411
0.297557	0.0313832	0.0157971
0.313218	0.0313832	0.040359
0.328879	0.0313832	0.0440309
0.34454	0.0313832	0.0323551
0.360201	0.0313832	0.032048
0.375862	0.0313832	0.0344409
0.391523	0.0313832	0.0419498
0.407183	0.0313832	0.0432059
0.422844	0.0313832	0.0374987
0.438505	0.0313832	0.0350599
0.454166	0.0313832	0.0296369
0.469827	0.0313832	0.0260612
0.485488	0.0313832	0.0270331
0.501149	0.0313832	0.0180574
0.51681	0.0313832	0.0218714
0.532471	0.0313832	0.0333593
0.548132	0.0313832	0.0341891
0.563792	0.0313832	0.0270607
0.579453	0.0313832	0.0367012
0.595114	0.0313832	0.0368204
0.610775	0.0313832	0.0375081
0.626436	0.0313832	0.031943
0.642097	0.0313832	0.02922
0.657758	0.0313832	0.04085
0.673419	0.0313832	0.0321585
0.68908	0.0313832	0.0265933
0.704741	0.0313832	0.0228756
0.720401	0.0313832	0.024558
0.736062	0.0313832	0.0330616
0.751723	0.0313832	0.0350283
0.767384	0.0313832	0.0350054
0.783045	0.0313832	0.0361193
0.798706	0.0313832	0.0379439
0.814367	0.0313832	0.030105
0.830028	0.0313832	0.0245398
0.845689	0.0313832	0.0279276
0.86135	0.0313832	0.0266257
0.87701	0.0313832	0.0264607
0.892671	0.0313832	0.0285694
0.908332	0.0313832	0.0178883
0.923993	0.0313832	0.00265979
0.939654	0.0313832	0.0135793
0.955315	0.0313832	0.0316042
0.970976	0.0313832	0.0344235
0.986637	0.0313832	0.0278636
1.0023	0.0313832	0.0211616
1.01796	0.0313832	0.0258283
1.03362	0.0313832	0.0238158
1.04928	0.0313832	0.0139874
1.06494	0.0313832	0.0146751
1.0806	0.0313832	0.0203365
1.09626	0.0313832	0.0265664
1.11192	0.0313832	0.0191539
1.12758	0.0313832	0.00222001
1.14325	0.0313832	0.000918135
1.15891	0.0313832	0.0111271
1.17457	0.0313832	0.0292941
1.19023	0.0313832	0.0267133
1.20589	0.0313832	0.014469
1.22155	0.0313832	0.0205568
1.23721	0.0313832	0.0313342
1.25287	0.0313832	0.0290375
1.26853	0.0313832	0.0119616
1.28419	0.0313832	-0.00255645
1.29985	0.0313832	0.00751038
1.31552	0.0313832	0.0209878
1.33118	0.0313832	0.00789091
1.34684	0.0313832	0.00204155
1.3625	0.0313832	0.000171238
1.37816	0.0313832	0.00924331
1.39382	0.0313832	0.0185996
1.40948	0.0313832	0.0170135
1.42514	0.0313832	0.011022
1.4408	0.0313832	0.0144097
1.45646	0.0313832	0.0227713
1.47212	0.0313832	0.0180588
1.48779	0.0313832	0.00368289
1.50345	0.0313832	-0.00287702
1.51911	0.0313832	0.0130163
1.53477	0.0313832	0.0212357
1.55043	0.0313832	0.0116915
1.56609	0.0313832	-0.0011212
1.58175	0.0313832	0.0051087
1.59741	0.0313832	0.0198651
1.61307	0.0313832	0.0147263
1.62873	0.0313832	-0.001497
1.64439	0.0313832	0.0129752
1.66006	0.0313832	0.0285843
1.67572	0.0313832	0.01634
1.69138	0.0313832	0.0106328
1.70704	0.0313832	0.00847823
1.7227	0.0313832	0.00106568
1.73836	0.0313832	0.00203754
1.75402	0.0313832	-0.00381182
1.76968	0.0313832	0.00554447
1.78534	0.0313832	0.0109217
1.801	0.0313832	0.00834085
1.81666	0.0313832	0.00774951
1.83233	0.0313832	0.00502655
1.84799	0.0313832	0.00656685
1.86365	0.0313832	0.0190495
1.87931	0.0313832	0.0188845
1.89497	0.0313832	0.00635605
1.91063	0.0313832	0.00278043
1.92629	0.0313832	0.00602603
1.94195	0.0313832	0.0135349
1.95761	0.0313832	0.00498547
1.97327	0.0313832	0.000557202
1.98893	0.0313832	0.011903
2.0046	0.0313832	0.00576943
2.02026	0.0313832	-0.00334843
2.03592	0.0313832	-0.00692405
2.05158	0.0313832	0.000300603
2.06724	0.0313832	0.0181834
2.0829	0.0313832	0.013613
2.09856	0.0313832	0.00520572
2.11422	0.0313832	0.012004
2.12988	0.0313832	0.000896658
2.14554	0.0313832	-0.00907386
2.1612	0.0313832	-0.0117968
2.17687	0.0313832	-0.0113934
2.19253	0.0313832	-0.00686881
2.20819	0.0313832	0.00703496
2.22385	0.0313832	0.0044541
2.23951	0.0313832	-0.000400498
2.25517	0.0313832	-0.000849722
2.27083	0.0313832	-0.00272003
2.28649	0.0313832	-0.00430613
2.30215	0.0313832	-0.0110081
2.31781	0.0313832	-0.0259525
2.33347	0.0313832	-0.0131856
2.34914	0.0313832	-0.00354507
2.3648	0.0313832	-0.00697858
2.38046	0.0313832	-0.0209281
2.39612	0.0313832	-0.0316092
2.41178	0.0313832	-0.0208318
2.42744	0.0313832	-0.00607541
2.4431	0.0313832	-0.00467722
2.45876	0.0313832	-0.0132266
2.47442	0.0313832	-0.00486512
2.49008	0.0313832	0.00818599
2.50574	0.0313832	0.00205242
2.5214	0.0313832	-0.0163025
2.53707	0.0313832	-0.0176044
2.55273	0.0313832	-0.00952709
2.56839	0.0313832	-0.0165133
2.58405	0.0313832	-0.0195205
2.59971	0.0313832	-0.024233
2.61537	0.0313832	-0.030935
2.63103	0.0313832	-0.0228577
2.64669	0.0313832	-0.00142217
2.66235	0.0313832	-0.00243983
2.67801	0.0313832	-0.0115577
2.69367	0.0313832	-0.00575413
2.70934	0.0313832	-0.0086192
2.725	0.0313832	-0.00167877
2.74066	0.0313832	-0.0038333
2.75632	0.0313832	-0.0173565
2.77198	0.0313832	-0.011553
2.78764	0.0313832	-0.0108653
2.8033	0.0313832	-0.0204095
2.81896	0.0313832	-0.0126164
2.83462	0.0313832	-0.0117867
2.85028	0.0313832	-0.0169255
2.86594	0.0313832	-0.00614811
2.88161	0.0313832	-0.00133931
2.89727	0.0313832	-0.000793772
2.91293	0.0313832	0.000178092
2.92859	0.0313832	-0.00893977
2.94425	0.0313832	-0.00967321
2.95991	0.0313832	-0.00742237
2.97557	0.0313832	-0.0117085
2.99123	0.0313832	-0.0195474
3.00689	0.0313832	-0.0218441
3.02255	0.0313832	-0.00765607
3.03821	0.0313832	-0.00512101
3.05388	0.0313832	-0.0102598
3.06954	0.0313832	-0.015825
3.0852	0.0313832	-0.00547392
3.10086	0.0313832	0.00260339
3.11652	0.0313832	0.0091175
3.13218	0.0313832	-0.0106585
3.14784	0.0313832	-0.0203448
3.1635	0.0313832	-0.00899902
3.17916	0.0313832	-0.00205859
3.19482	0.0313832	-0.00819217
3.21048	0.0313832	-0.0248418
3.22615	0.0313832	-0.0180435
3.24181	0.0313832	-0.000586981
3.25747	0.0313832	-0.00529947
3.27313	0.0313832	-0.0203859
3.28879	0.0313832	-0.0157192
3.30445	0.0313832	-0.0110525
3.32011	0.0313832	0.00398812
3.33577	0.0313832	0.00936536
3.35143	0.0313832	-0.0146739
3.36709	0.0313832	-0.012281
3.38275	0.0313832	-0.00264048
3.39842	0.0313832	-0.00735297
3.41408	0.0313832	-0.0122076
3.42974	0.0313832	-0.0245939
3.4454	0.0313832	-0.0318644
3.46106	0.0313832	-0.0149763
3.47672	0.0313832	-0.0017831
3.49238	0.0313832	-0.00720614
3.50804	0.0313832	-0.016324
3.5237	0.0313832	-0.00782037
3.53936	0.0313832	0.00110959
3.55502	0.0313832	-0.00260814
3.57069	0.0313832	-0.013005
3.58635	0.0313832	-0.0189964
3.60201	0.0313832	-0.0163193
3.61767	0.0313832	-0.0171948
3.63333	0.0313832	-0.0241811
3.64899	0.0313832	-0.0246303
3.66465	0.0313832	-0.00276842
3.68031	0.0313832	0.00999848
3.69597	0.0313832	-0.000824692
3.71163	0.0313832	-0.0161953
3.72729	0.0313832	-0.0150814
3.74296	0.0313832	-0.00160393
3.75862	0.0313832	0.002068
3.77428	0.0313832	-0.0144395
3.78994	0.0313832	-0.0120466
3.8056	0.0313832	-0.00666933
3.82126	0.0313832	-0.00598169
3.83692	0.0313832	-0.0115468
3.85258	0.0313832	-0.010575
3.86824	0.0313832	-0.0155717
3.8839	0.0313832	-0.0154525
3.89956	0.0313832	0.00427777
3.91523	0.0313832	0.000417935
3.93089	0.0313832	-0.0200686
3.94655	0.0313832	-0.00900705
3.96221	0.0313832	0.0102969
3.97787	0.0313832	0.00558437
3.99353	0.0313832	-0.00722832
4.00919	0.0313832	-0.0144988
4.02485	0.0313832	0.000399759
4.04051	0.0313832	0.00464013
4.05617	0.0313832	-0.0138569
4.07183	0.0313832	-0.0239695
4.08749	0.0313832	-0.0141869
4.10316	0.0313832	-0.00355167
4.11882	0.0313832	0.00196768
4.13448	0.0313832	0.00166056
4.15014	0.0313832	0.000642902
4.1658	0.0313832	-0.000516866
4.18146	0.0313832	-0.00451881
4.19712	0.0313832	-0.00667334
4.21278	0.0313832	-0.00968053
4.22844	0.0313832	0.000244195
4.2441	0.0313832	-0.00262088
4.25976	0.0313832	-0.02126
4.27543	0.0313832	-0.0290989
4.29109	0.0313832	-0.0115003
4.30675	0.0313832	0.00766148
4.32241	0.0313832	0.0195757
4.33807	0.0313832	0.00321031
4.35373	0.0313832	-0.00860763
4.36939	0.0313832	-0.00209352
4.38505	0.0313832	0.00413637
4.40071	0.0313832	0.00269239
4.41637	0.0313832	0.000395748
4.43203	0.0313832	-0.00090613
4.4477	0.0313832	-0.00760814
4.46336	0.0313832	-0.0172944
4.47902	0.0313832	-0.0184542
4.49468	0.0313832	-0.00625575
4.51034	0.0313832	-0.00784184
4.526	0.0313832	-0.000190864
4.54166	0.0313832	0.00774433
4.55732	0.0313832	0.00601613
4.57298	0.0313832	0.00826697
4.58864	0.0313832	0.0103757
4.6043	0.0313832	-0.00073168
4.61997	0.0313832	-0.0146812
4.63563	0.0313832	-0.015841
4.65129	0.0313832	0.00147337
4.66695	0.0313832	0.00557163
4.68261	0.0313832	-0.0106517
4.69827	0.0313832	-0.0182063
4.71393	0.0313832	-0.00501312
4.72959	0.0313832	-0.00247806
4.74525	0.0313832	-0.0118801
4.76091	0.0313832	-0.0080661
4.77657	0.0313832	0.00782719
4.79224	0.0313832	0.013915
4.8079	0.0313832	-0.00145568
4.82356	0.0313832	-0.0206633
4.83922	0.0313832	-0.0114491
4.85488	0.0313832	-0.00408233
4.87054	0.0313832	-0.0019736
4.8862	0.0313832	-0.0194759
4.90186	0.0313832	-0.0258937
4.91752	0.0313832	-0.0136952
4.93318	0.0313832	0.00063488
4.94884	0.0313832	-0.00151965
4.96451	0.0313832	-0.00182677
4.98017	0.0313832	-0.000997011
4.99583	0.0313832	0.00594343
5.01149	0.0313832	0.00933114
5.02715	0.0313832	0.00191858
5.04281	0.0313832	-0.00378867
5.05847	0.0313832	-0.00779062
5.07413	0.0313832	-0.00411868
5.08979	0.0313832	-0.00272049
5.10545	0.0313832	-0.0143963
5.12111	0.0313832	-0.0162666
5.13678	0.0313832	-0.00179442
5.15244	0.0313832	0.0131041
5.1681	0.0313832	0.00100196
5.18376	0.0313832	-0.0079738
5.19942	0.0313832	0.0147407
5.21508	0.0313832	0.0285024
5.23074	0.0313832	0.0175371
5.2464	0.0313832	-0.00266525
5.26206	0.0313832	-0.0110726
5.27772	0.0313832	-0.00015309
5.29338	0.0313832	0.00252408
5.30905	0.0313832	-0.00545691
5.32471	0.0313832	-0.000648111
5.34037	0.0313832	0.00401858
5.35603	0.0313832	-0.000978124
5.37169	0.0313832	-0.00355898
5.38735	0.0313832	0.0120501
5.40301	0.0313832	0.026096
5.41867	0.0313832	0.0255046
5.43433	0.0313832	0.0185184
5.44999	0.0313832	0.0102532
5.46565	0.0313832	0.00156166
5.48132	0.0313832	0.00779155
5.49698	0.0313832	0.000521101
5.51264	0.0313832	-0.00475982
5.5283	0.0313832	0.00431224
5.54396	0.0313832	0.0108264
5.55962	0.0313832	0.00526121
5.57528	0.0313832	0.0102121
5.59094	0.0313832	0.00564174
5.6066	0.0313832	0.0132927
5.62226	0.0313832	0.0209437
5.63792	0.0313832	0.0079889
5.65358	0.0313832	-0.0032606
5.66925	0.0313832	-0.00157819
5.68491	0.0313832	0.0013832
5.70057	0.0313832	0.00278139
5.71623	0.0313832	-0.0105997
5.73189	0.0313832	-0.0236967
5.74755	0.0313832	-0.0178931
5.76321	0.0313832	-0.0128001
5.77887	0.0313832	-0.0116861
5.79453	0.0313832	-0.0139827
5.81019	0.0313832	-0.0111635
5.82585	0.0313832	0.00714569
5.84152	0.0313832	0.00996497
5.85718	0.0313832	-0.0115164
5.87284	0.0313832	-0.0169394
5.8885	0.0313832	-0.017815
5.90416	0.0313832	-0.0132904
5.91982	0.0313832	-0.00407619
5.93548	0.0313832	-0.0269786
5.95114	0.0313832	-0.0353859
5.9668	0.0313832	-0.012103
5.98246	0.0313832	-0.00459411
5.99812	0.0313832	-0.0118646
6.01379	0.0313832	-0.0208403
6.02945	0.0313832	-0.0185895
6.04511	0.0313832	0.000146003
6.06077	0.0313832	0.0032495
6.07643	0.0313832	-0.0107001
6.09209	0.0313832	-0.0239391
6.10775	0.0313832	-0.0265199
6.12341	0.0313832	-0.0143215
6.13907	0.0313832	-0.0119285
6.15473	0.0313832	-0.0243149
6.17039	0.0313832	-0.0273221
6.18606	0.0313832	-0.0156921
6.20172	0.0313832	-0.00548311
6.21738	0.0313832	-0.013322
6.23304	0.0313832	-0.0164713
6.2487	0.0313832	0.00283262
6.26436	0.0313832	-0.00244831
6.28002	0.0313832	-0.017819
6.29568	0.0313832	-0.0196893
6.31134	0.0313832	-0.0147384
6.327	0.0313832	-0.00424521
6.34266	0.0313832	-0.00639974
6.35833	0.0313832	-0.0229073
6.37399	0.0313832	-0.0250618
6.38965	0.0313832	-0.0148529
6.40531	0.0313832	-0.00251228
6.42097	0.0313832	0.000306998
6.43663	0.0313832	-0.0137847
6.45229	0.0313832	-0.00968642
6.46795	0.0313832	0.0100438
6.48361	0.0313832	0.00916826
6.49927	0.0313832	-0.00648661
6.51493	0.0313832	-0.0120518
6.5306	0.0313832	-0.00752716
6.54626	0.0313832	-0.00442367
6.56192	0.0313832	-0.00942038
6.57758	0.0313832	-0.0148434
6.59324	0.0313832	-0.00619767
6.6089	0.0313832	0.00259018
6.62456	0.0313832	-0.00254863
6.64022	0.0313832	-0.00726112
6.65588	0.0313832	0.00380047
6.67154	0.0313832	0.00946193
6.6872	0.0313832	0.0105759
6.70287	0.0313832	0.00287912
6.71853	0.0313832	-0.00922303
6.73419	0.0313832	-0.0088196
6.74985	0.0313832	0.0023841
6.76551	0.0313832	-0.0090075
6.78117	0.0313832	-0.0090304
6.79683	0.0313832	-0.00436371
6.81249	0.0313832	0.00385571
6.82815	0.0313832	0.0105119
6.84381	0.0313832	0.00324148
6.85947	0.0313832	0.0035028
6.87514	0.0313832	0.0208172
6.8908	0.0313832	0.0172416
6.90646	0.0313832	-0.00182392
6.92212	0.0313832	-0.00369424
6.93778	0.0313832	-0.00726986
6.95344	0.0313832	-0.000897855
6.9691	0.0313832	0.00263197
6.98476	0.0313832	-0.00279107
7.00042	0.0313832	0.00443359
7.01608	0.0313832	0.00512123
7.03174	0.0313832	0.00424568
7.04741	0.0313832	0.0148809
7.06307	0.0313832	0.0158528
7.07873	0.0313832	0.00929291
7.09439	0.0313832	0.0075647
7.11005	0.0313832	0.00697337
7.12571	0.0313832	0.0103611
7.14137	0.0313832	0.0056486
7.15703	0.0313832	0.00860998
7.17269	0.0313832	0.0088713
7.18835	0.0313832	-0.00038867
7.20401	0.0313832	0.000156867
7.21967	0.0313832	0.00198138
7.23534	0.0313832	0.0102008
7.251	0.0313832	0.0195571
7.26666	0.0313832	0.0142762
7.28232	0.0313832	0.0199376
7.29798	0.0313832	0.0275886
7.31364	0.0313832	0.0260025
7.3293	0.0313832	0.0195847
7.34496	0.0313832	0.0201302
7.36062	0.0313832	0.0166967
7.37628	0.0313832	0.0193739
7.39194	0.0313832	0.0160825
7.40761	0.0313832	0.0149227
7.42327	0.0313832	0.0221474
7.43893	0.0313832	0.0148769
7.45459	0.0313832	0.0233806
7.47025	0.0313832	0.0308894
7.48591	0.0313832	0.0302981
7.50157	0.0313832	0.0396544
7.51723	0.0313832	0.0340893
7.53289	0.0313832	0.0340664
7.54855	0.0313832	0.0402962
7.56421	0.0313832	0.0252098
7.57988	0.0313832	0.0163762
7.59554	0.0313832	0.0243114
7.6112	0.0313832	0.0217305
7.62686	0.0313832	0.0245498
7.64252	0.0313832	0.0393062
7.65818	0.0313832	0.0327463
7.67384	0.0313832	0.037413
7.6895	0.0313832	0.0439271
7.70516	0.0313832	0.04362
7.72082	0.0313832	0.047434
7.73648	0.0313832	0.0414426
7.75215	0.0313832	0.0320405
7.76781	0.0313832	0.0342913
7.78347	0.0313832	0.0408054
7.79913	0.0313832	0.0311191
7.81479	0.0313832	0.020296
7.83045	0.0313832	0.0197046
7.84611	0.0313832	0.0299136
7.86177	0.0313832	0.0409752
7.87743	0.0313832	0.0524631
7.89309	0.0313832	0.0468979
7.90875	0.0313832	0.0471593
7.92442	0.0313832	0.0432994
7.94008	0.0313832	0.0435607
7.95574	0.0313832	0.042401
7.9714	0.0313832	0.0355568
7.98706	0.0313832	0.034255
8.00272	0.0313832	0.0431849
0	0.0470748	0.0405327
0.0156609	0.0470748	0.0403677
0.0313218	0.0470748	0.0423344
0.0469827	0.0470748	0.0559539
0.0626436	0.0470748	0.0530888
0.0783045	0.0470748	0.0411288
0.0939654	0.0470748	0.03869
0.109626	0.0470748	0.0339776
0.125287	0.0470748	0.0267071
0.140948	0.0470748	0.0310896
0.156609	0.0470748	0.0351878
0.17227	0.0470748	0.0363018
0.187931	0.0470748	0.0463686
0.203592	0.0470748	0.0369666
0.219253	0.0470748	0.0362331
0.234914	0.0470748	0.0538317
0.250574	0.0470748	0.0430086
0.266235	0.0470748	0.0454015
0.281896	0.0470748	0.045947
0.297557	0.0470748	0.0312869
0.313218	0.0470748	0.0329693
0.328879	0.0470748	0.0396256
0.34454	0.0470748	0.0302235
0.360201	0.0470748	0.032048
0.375862	0.0470748	0.0385621
0.391523	0.0470748	0.0399603
0.407183	0.0470748	0.0382321
0.422844	0.0470748	0.030109
0.438505	0.0470748	0.0400337
0.454166	0.0470748	0.04939
0.469827	0.0470748	0.0411248
0.485488	0.0470748	0.0361281
0.501149	0.0470748	0.0365315
0.51681	0.0470748	0.0326717
0.532471	0.0470748	0.0333593
0.548132	0.0470748	0.0231046
0.563792	0.0470748	0.0209501
0.579453	0.0470748	0.0359907
0.595114	0.0470748	0.04151
0.610775	0.0470748	0.0414871
0.626436	0.0470748	0.0291008
0.642097	0.0470748	0.0366096
0.657758	0.0470748	0.0500871
0.673419	0.0470748	0.0476483
0.68908	0.0470748	0.0324198
0.704741	0.0470748	0.0173334
0.720401	0.0470748	0.0153209
0.736062	0.0470748	0.0295089
0.751723	0.0470748	0.0344598
0.767384	0.0470748	0.0256262
0.783045	0.0470748	0.0231874
0.798706	0.0470748	0.0299858
0.814367	0.0470748	0.040621
0.830028	0.0470748	0.0305084
0.845689	0.0470748	0.0178378
0.86135	0.0470748	0.0324521
0.87701	0.0470748	0.0437979
0.892671	0.0470748	0.0403644
0.908332	0.0470748	0.0258464
0.923993	0.0470748	0.0141706
0.939654	0.0470748	0.0175583
0.955315	0.0470748	0.0193828
0.970976	0.0470748	0.0165178
0.986637	0.0470748	0.0149317
1.0023	0.0470748	0.0247143
1.01796	0.0470748	0.0339285
1.03362	0.0470748	0.0356109
1.04928	0.0470748	0.0259246
1.06494	0.0470748	0.0283175
1.0806	0.0470748	0.0304263
1.09626	0.0470748	0.0198873
1.11192	0.0470748	0.0143222
1.12758	0.0470748	0.0174257
1.14325	0.0470748	0.0249345
1.15891	0.0470748	0.0242011
1.17457	0.0470748	0.0123832
1.19023	0.0470748	-0.000855865
1.20589	0.0470748	0.0150374
1.22155	0.0470748	0.0262411
1.23721	0.0470748	0.0175496
1.25287	0.0470748	0.00686853
1.26853	0.0470748	0.0163669
1.28419	0.0470748	0.0262916
1.29985	0.0470748	0.0238529
1.31552	0.0470748	0.0195667
1.33118	0.0470748	0.00888567
1.34684	0.0470748	0.00260999
1.3625	0.0470748	0.0042924
1.37816	0.0470748	0.00242208
1.39382	0.0470748	0.00666245
1.40948	0.0470748	0.0154503
1.42514	0.0470748	0.00718509
1.4408	0.0470748	0.0127044
1.45646	0.0470748	0.00514977
1.47212	0.0470748	0.00128993
1.48779	0.0470748	0.0248571
1.50345	0.0470748	0.0229868
1.51911	0.0470748	0.00335287
1.53477	0.0470748	0.00986698
1.55043	0.0470748	0.0122599
1.56609	0.0470748	0.0123791
1.58175	0.0470748	0.00624557
1.59741	0.0470748	-0.00813033
1.61307	0.0470748	-0.00474261
1.62873	0.0470748	0.00361891
1.64439	0.0470748	0.00942248
1.66006	0.0470748	0.00783638
1.67572	0.0470748	0.00923457
1.69138	0.0470748	0.0137592
1.70704	0.0470748	0.017289
1.7227	0.0470748	0.00802901
1.73836	0.0470748	0.00559026
1.75402	0.0470748	0.00428838
1.76968	0.0470748	0.00142331
1.78534	0.0470748	-0.00144177
1.801	0.0470748	-0.0213599
1.81666	0.0470748	-0.0168353
1.83233	0.0470748	0.00303702
1.84799	0.0470748	0.00514576
1.86365	0.0470748	-0.00155626
1.87931	0.0470748	-0.00470555
1.89497	0.0470748	0.00905611
1.91063	0.0470748	0.0168492
1.92629	0.0470748	0.00474705
1.94195	0.0470748	-0.0127552
1.95761	0.0470748	-0.00894119
1.97327	0.0470748	-0.00214287
1.98893	0.0470748	-3.41317E-005
2.0046	0.0470748	-0.00801513
2.02026	0.0470748	-0.0110223
2.03592	0.0470748	-0.00791881
2.05158	0.0470748	-0.00197314
2.06724	0.0470748	0.00638839
2.0829	0.0470748	0.0033812
2.09856	0.0470748	-0.00559455
2.11422	0.0470748	0.00191432
2.12988	0.0470748	0.00984952
2.14554	0.0470748	2.11074E-005
2.1612	0.0470748	-0.00270186
2.17687	0.0470748	-0.00144578
2.19253	0.0470748	-0.00487929
2.20819	0.0470748	-0.00888123
2.22385	0.0470748	-0.01132
2.23951	0.0470748	-0.0137587
2.25517	0.0470748	-0.00951836
2.27083	0.0470748	-0.00399901
2.28649	0.0470748	-0.00316926
2.30215	0.0470748	0.00178165
2.31781	0.0470748	0.00531148
2.33347	0.0470748	3.05507E-005
2.34914	0.0470748	-0.0142032
2.3648	0.0470748	-0.024458
2.38046	0.0470748	-0.016807
2.39612	0.0470748	-0.00205056
2.41178	0.0470748	-0.00875258
2.42744	0.0470748	-0.0165915
2.4431	0.0470748	-0.0164723
2.45876	0.0470748	-0.0152162
2.47442	0.0470748	-0.0101231
2.49008	0.0470748	-5.6319E-005
2.50574	0.0470748	-0.00761099
2.5214	0.0470748	-0.0062128
2.53707	0.0470748	0.00143818
2.55273	0.0470748	0.0015574
2.56839	0.0470748	-0.00727625
2.58405	0.0470748	-0.0125572
2.59971	0.0470748	-0.0142854
2.61537	0.0470748	-0.0116082
2.63103	0.0470748	-0.0184523
2.64669	0.0470748	-0.0174805
2.66235	0.0470748	-0.015656
2.67801	0.0470748	-0.013263
2.69367	0.0470748	-0.012149
2.70934	0.0470748	-0.00506648
2.725	0.0470748	-0.00622625
2.74066	0.0470748	-0.00596493
2.75632	0.0470748	-0.00641415
2.77198	0.0470748	-0.00871079
2.78764	0.0470748	-0.00574941
2.8033	0.0470748	-0.0103198
2.81896	0.0470748	-0.0163113
2.83462	0.0470748	-0.0312556
2.85028	0.0470748	-0.0253099
2.86594	0.0470748	-0.0128272
2.88161	0.0470748	-0.00631312
2.89727	0.0470748	-0.00619391
2.91293	0.0470748	-0.0117591
2.92859	0.0470748	-0.0184611
2.94425	0.0470748	-0.00214145
2.95991	0.0470748	-0.00102747
2.97557	0.0470748	-0.0134138
2.99123	0.0470748	-0.00945769
3.00689	0.0470748	-0.00507521
3.02255	0.0470748	-0.0096456
3.03821	0.0470748	-0.0190477
3.05388	0.0470748	-0.0207759
3.06954	0.0470748	-0.0141197
3.0852	0.0470748	-0.0117267
3.10086	0.0470748	-0.00450206
3.11652	0.0470748	-0.000972233
3.13218	0.0470748	-0.0193272
3.14784	0.0470748	-0.0214817
3.1635	0.0470748	-0.00615685
3.17916	0.0470748	-0.010443
3.19482	0.0470748	-0.0199872
3.21048	0.0470748	-0.0147521
3.22615	0.0470748	-0.0184698
3.24181	0.0470748	-0.0129505
3.25747	0.0470748	-0.0206472
3.27313	0.0470748	-0.0223754
3.28879	0.0470748	-0.0178508
3.30445	0.0470748	-0.0141789
3.32011	0.0470748	-0.0107912
3.33577	0.0470748	-0.00555607
3.35143	0.0470748	-0.0153845
3.36709	0.0470748	-0.00915459
3.38275	0.0470748	0.00261755
3.39842	0.0470748	-0.00181072
3.41408	0.0470748	-0.0116391
3.42974	0.0470748	-0.0169201
3.4454	0.0470748	-0.00884275
3.46106	0.0470748	-0.00573925
3.47672	0.0470748	-0.0101675
3.49238	0.0470748	-0.0168695
3.50804	0.0470748	-0.0107818
3.5237	0.0470748	-0.00554663
3.53936	0.0470748	0.00238857
3.55502	0.0470748	-0.0068714
3.57069	0.0470748	-0.00234682
3.58635	0.0470748	0.000330355
3.60201	0.0470748	-0.00210839
3.61767	0.0470748	0.00383728
3.63333	0.0470748	-0.00570691
3.64899	0.0470748	-0.00672457
3.66465	0.0470748	-0.0104423
3.68031	0.0470748	-0.0182812
3.69597	0.0470748	-0.0121934
3.71163	0.0470748	-0.00397399
3.72729	0.0470748	-0.000444162
3.74296	0.0470748	-0.00501454
3.75862	0.0470748	-0.0102955
3.77428	0.0470748	-0.0060551
3.78994	0.0470748	0.0051486
3.8056	0.0470748	-0.00112709
3.82126	0.0470748	-0.00427638
3.83692	0.0470748	0.00607467
3.85258	0.0470748	0.00477279
3.86824	0.0470748	0.000202411
3.8839	0.0470748	-0.0110471
3.89956	0.0470748	-0.00879624
3.91523	0.0470748	-0.00682962
3.93089	0.0470748	-0.00443666
3.94655	0.0470748	-0.00630698
3.96221	0.0470748	0.00589149
3.97787	0.0470748	0.0188005
3.99353	0.0470748	0.0142301
4.00919	0.0470748	0.00511225
4.02485	0.0470748	-0.000452894
4.04051	0.0470748	-0.00616015
4.05617	0.0470748	-0.011299
4.07183	0.0470748	-0.0100429
4.08749	0.0470748	-0.00480775
4.10316	0.0470748	-0.00738861
4.11882	0.0470748	-0.0121011
4.13448	0.0470748	-0.00672386
4.15014	0.0470748	0.000500794
4.1658	0.0470748	0.000335787
4.18146	0.0470748	-0.00579779
4.19712	0.0470748	0.00512169
4.21278	0.0470748	0.00111975
4.22844	0.0470748	-0.0136825
4.2441	0.0470748	-0.0155528
4.25976	0.0470748	-0.0175652
4.27543	0.0470748	-0.00366144
4.29109	0.0470748	-0.00496331
4.30675	0.0470748	-0.0236025
4.32241	0.0470748	-0.0222043
4.33807	0.0470748	-0.0135585
4.35373	0.0470748	-0.0081813
4.36939	0.0470748	-0.000814538
4.38505	0.0470748	-0.0119219
4.40071	0.0470748	-0.0115185
4.41637	0.0470748	0.0012484
4.43203	0.0470748	-0.00190089
4.4477	0.0470748	-0.0101661
4.46336	0.0470748	-0.00549941
4.47902	0.0470748	-0.00552231
4.49468	0.0470748	-0.0122243
4.51034	0.0470748	-0.0111103
4.526	0.0470748	-0.00189617
4.54166	0.0470748	0.00220209
4.55732	0.0470748	0.00104232
4.57298	0.0470748	-0.00622813
4.58864	0.0470748	0.00497557
4.6043	0.0470748	0.0147582
4.61997	0.0470748	0.0145932
4.63563	0.0470748	0.00419633
4.65129	0.0470748	-0.00492153
4.66695	0.0470748	-0.00664973
4.68261	0.0470748	-0.00070406
4.69827	0.0470748	0.00950488
4.71393	0.0470748	-0.00387625
4.72959	0.0470748	-0.006315
4.74525	0.0470748	-0.00591157
4.76091	0.0470748	-0.00124488
4.77657	0.0470748	-0.00226254
4.79224	0.0470748	-0.00853822
4.8079	0.0470748	-0.00898745
4.82356	0.0470748	0.0124481
4.83922	0.0470748	0.0119989
4.85488	0.0470748	-0.00905614
4.87054	0.0470748	-0.0130581
4.8862	0.0470748	-0.00270704
4.90186	0.0470748	0.00167544
4.91752	0.0470748	-0.00872141
4.93318	0.0470748	-0.021392
4.94884	0.0470748	-0.0127462
4.96451	0.0470748	-0.0023952
4.98017	0.0470748	-0.010092
4.99583	0.0470748	-0.00869379
5.01149	0.0470748	-0.00701138
5.02715	0.0470748	-0.00035516
5.04281	0.0470748	0.0102801
5.05847	0.0470748	0.00869401
5.07413	0.0470748	-0.0107978
5.08979	0.0470748	-0.013805
5.10545	0.0470748	-0.0116962
5.12111	0.0470748	-0.0209562
5.13678	0.0470748	-0.0252424
5.15244	0.0470748	-0.0195809
5.1681	0.0470748	-0.0107931
5.18376	0.0470748	-0.00044203
5.19942	0.0470748	-0.00813881
5.21508	0.0470748	-0.0168303
5.23074	0.0470748	-0.00861093
5.2464	0.0470748	0.010693
5.26206	0.0470748	0.00953321
5.27772	0.0470748	-0.00271105
5.29338	0.0470748	-0.0104078
5.30905	0.0470748	0.000795876
5.32471	0.0470748	0.0129943
5.34037	0.0470748	0.00856607
5.35603	0.0470748	-0.0053835
5.37169	0.0470748	-0.0110908
5.38735	0.0470748	-0.00116603
5.40301	0.0470748	0.00747971
5.41867	0.0470748	-0.00149604
5.43433	0.0470748	-0.0073454
5.44999	0.0470748	0.00101612
5.46565	0.0470748	0.00127744
5.48132	0.0470748	-0.00514035
5.49698	0.0470748	-0.0132635
5.51264	0.0470748	-0.0135706
5.5283	0.0470748	-0.00364585
5.54396	0.0470748	0.000878734
5.55962	0.0470748	-0.00340743
5.57528	0.0470748	-0.00769359
5.59094	0.0470748	-0.00373744
5.6066	0.0470748	0.00419776
5.62226	0.0470748	0.00687493
5.63792	0.0470748	-0.00210083
5.65358	0.0470748	-0.000134204
5.66925	0.0470748	0.00865365
5.68491	0.0470748	0.00806231
5.70057	0.0470748	0.00661833
5.71623	0.0470748	-0.00434695
5.73189	0.0470748	-0.00948577
5.74755	0.0470748	-0.00624016
5.76321	0.0470748	-0.0241688
5.77887	0.0470748	-0.0263233
5.79453	0.0470748	-0.0135564
5.81019	0.0470748	-0.00363169
5.82585	0.0470748	0.00217188
5.84152	0.0470748	-0.00296694
5.85718	0.0470748	-0.00441092
5.87284	0.0470748	-0.0101182
5.8885	0.0470748	-0.0202308
5.90416	0.0470748	-0.00732179
5.91982	0.0470748	0.00615565
5.93548	0.0470748	-0.00367276
5.95114	0.0470748	-0.0217435
5.9668	0.0470748	-0.030435
5.98246	0.0470748	-0.0142575
5.99812	0.0470748	-0.00205905
6.01379	0.0470748	-0.0147296
6.02945	0.0470748	-0.0305266
6.04511	0.0470748	-0.0206019
6.06077	0.0470748	-0.000303222
6.07643	0.0470748	0.0100478
6.09209	0.0470748	-0.00177011
6.10775	0.0470748	-0.0191303
6.12341	0.0470748	-0.0109109
6.13907	0.0470748	-0.000844037
6.15473	0.0470748	0.00197524
6.17039	0.0470748	-0.0165218
6.18606	0.0470748	-0.0262081
6.20172	0.0470748	-0.0113096
6.21738	0.0470748	0.000178344
6.23304	0.0470748	-0.000555098
6.2487	0.0470748	-0.00910453
6.26436	0.0470748	-0.0106906
6.28002	0.0470748	-0.00176066
6.29568	0.0470748	0.00787984
6.31134	0.0470748	0.0023147
6.327	0.0470748	-0.0112085
6.34266	0.0470748	-0.0108051
6.35833	0.0470748	-0.00173304
6.37399	0.0470748	-0.00346125
6.38965	0.0470748	-0.0191161
6.40531	0.0470748	-0.0231181
6.42097	0.0470748	-0.0167461
6.43663	0.0470748	-0.000710661
6.45229	0.0470748	0.00168229
6.46795	0.0470748	-0.00899877
6.48361	0.0470748	-0.00802691
6.49927	0.0470748	-0.00293389
6.51493	0.0470748	-0.00139359
6.5306	0.0470748	-0.0017007
6.54626	0.0470748	-0.00428156
6.56192	0.0470748	-0.00103595
6.57758	0.0470748	-0.00418525
6.59324	0.0470748	-0.0083293
6.6089	0.0470748	-0.0143208
6.62456	0.0470748	-0.00496448
6.64022	0.0470748	-0.000297789
6.65588	0.0470748	0.00365836
6.67154	0.0470748	0.00974614
6.6872	0.0470748	0.0090127
6.70287	0.0470748	0.0129689
6.71853	0.0470748	0.0110985
6.73419	0.0470748	0.00453863
6.74985	0.0470748	0.00138934
6.76551	0.0470748	-0.00204417
6.78117	0.0470748	-0.00505135
6.79683	0.0470748	-0.0090533
6.81249	0.0470748	-0.0059498
6.82815	0.0470748	-0.000288346
6.84381	0.0470748	-0.0011639
6.85947	0.0470748	-0.00473952
6.87514	0.0470748	-0.00348343
6.8908	0.0470748	0.00118326
6.90646	0.0470748	0.0130975
6.92212	0.0470748	0.014922
6.93778	0.0470748	0.00424096
6.95344	0.0470748	0.00492861
6.9691	0.0470748	0.00618469
6.98476	0.0470748	0.00587757
7.00042	0.0470748	0.00755998
7.01608	0.0470748	0.00242117
7.03174	0.0470748	0.0106406
7.04741	0.0470748	0.012323
7.06307	0.0470748	0.00803683
7.07873	0.0470748	0.0100035
7.09439	0.0470748	0.0131069
7.11005	0.0470748	0.0223211
7.12571	0.0470748	0.0231509
7.14137	0.0470748	0.0109066
7.15703	0.0470748	-0.000200766
7.17269	0.0470748	0.0104345
7.18835	0.0470748	0.00941684
7.20401	0.0470748	0.0150783
[truncated: 129,075 more rows]
