# Supplementary material for: Systematic modulation of charge and spin in graphene nanoribbons on MgO
Source: Nat Commun. 2025 Jul 1;16:5632. doi: 10.1038/s41467-025-60767-5 (PMC12218530; doi:10.1038/s41467-025-60767-5)
Supplement: Supplementary file 3 — Source Data [file 41467_2025_60767_MOESM3_ESM.zip › Source Data/Figure1c.txt]

WSxM file copyright UAM
WSxM ASCII XYZ file
X[nm]		Y[nm]		Z[nm]
0	0	0.166689
0.125393	0	0.16487
0.250786	0	0.162681
0.376179	0	0.159255
0.501572	0	0.154679
0.626965	0	0.149221
0.752358	0	0.142328
0.877752	0	0.132906
1.00314	0	0.119774
1.12854	0	0.101228
1.25393	0	0.0776943
1.37932	0	0.0524978
1.50472	0	0.0316214
1.63011	0	0.0200673
1.7555	0	0.0141265
1.8809	0	0.0108147
2.00629	0	0.00890975
2.13168	0	0.007758
2.25708	0	0.00714627
2.38247	0	0.00657717
2.50786	0	0.00620702
2.63325	0	0.00634846
2.75865	0	0.00690201
2.88404	0	0.0068445
3.00943	0	0.0060054
3.13483	0	0.00556419
3.26022	0	0.0050093
3.38561	0	0.00517916
3.51101	0	0.00523534
3.6364	0	0.00550468
3.76179	0	0.00530506
3.88719	0	0.00494912
4.01258	0	0.00476371
4.13797	0	0.00422303
4.26336	0	0.00398078
4.38876	0	0.0043496
4.51415	0	0.00466157
4.63954	0	0.00451879
4.76494	0	0.00437602
4.89033	0	0.00406271
5.01572	0	0.00421836
5.14112	0	0.00443086
5.26651	0	0.00462915
5.3919	0	0.00528218
5.5173	0	0.0055231
5.64269	0	0.00569296
5.76808	0	0.00576335
5.89347	0	0.0060469
6.01887	0	0.00603202
6.14426	0	0.0062303
6.26965	0	0.00698281
6.39505	0	0.00720952
6.52044	0	0.00669726
6.64583	0	0.00594342
6.77123	0	0.00628381
6.89662	0	0.00626893
7.02201	0	0.00625406
7.14741	0	0.00632444
7.2728	0	0.00699169
7.39819	0	0.00662154
7.52358	0	0.00596717
7.64898	0	0.00561123
7.77437	0	0.00544003
7.89976	0	0.00497041
8.02516	0	0.00494132
8.15055	0	0.00542382
8.27594	0	0.00536631
8.40134	0	0.00512406
8.52673	0	0.00502392
8.65212	0	0.00542115
8.77752	0	0.0057047
8.90291	0	0.00574667
9.0283	0	0.00580285
9.15369	0	0.00621429
9.27909	0	0.00713733
9.40448	0	0.00759141
9.52987	0	0.00788918
9.65527	0	0.00830062
9.78066	0	0.00878313
9.90605	0	0.00925142
10.0314	0	0.00906601
10.1568	0	0.00873849
10.2822	0	0.00845361
10.4076	0	0.00849557
10.533	0	0.00815385
10.6584	0	0.00791159
10.7838	0	0.00754144
10.9092	0	0.00752657
11.0346	0	0.00755432
11.16	0	0.00681469
11.2854	0	0.00584768
11.4108	0	0.00536385
11.5362	0	0.00557634
11.6616	0	0.00546199
11.7869	0	0.0054329
11.9123	0	0.00516223
12.0377	0	0.0048205
12.1631	0	0.00496194
12.2885	0	0.0047339
12.4139	0	0.00463376
12.5393	0	0.00441993
12.6647	0	0.00441926
12.7901	0	0.00434754
12.9155	0	0.00431845
13.0409	0	0.00347934
13.1663	0	0.0031234
13.2917	0	0.00323642
13.4171	0	0.00366208
13.5425	0	0.00361878
13.6678	0	0.00344758
13.7932	0	0.0035606
13.9186	0	0.00330414
14.044	0	0.00351664
14.1694	0	0.00372913
14.2948	0	0.00357215
14.4202	0	0.00382727
14.5456	0	0.00405398
14.671	0	0.00379752
14.7964	0	0.00315736
14.9218	0	0.00328459
15.0472	0	0.00379552
15.1726	0	0.00378064
15.298	0	0.00359523
15.4233	0	0.0036372
15.5487	0	0.00383548
15.6741	0	0.0039485
15.7995	0	0.00426047
15.9249	0	0.00457245
16.0503	0	0.00461441
16.1757	0	0.00485533
16.3011	0	0.00459887
16.4265	0	0.00456978
16.5519	0	0.00500965
16.6773	0	0.00517951
16.8027	0	0.00503674
16.9281	0	0.00486554
17.0535	0	0.00482224
17.1789	0	0.00483578
17.3042	0	0.0049488
17.4296	0	0.00547394
17.555	0	0.00605592
17.6804	0	0.00648157
17.8058	0	0.00645249
17.9312	0	0.00690657
18.0566	0	0.00746012
18.182	0	0.00812737
18.3074	0	0.00873777
18.4328	0	0.0087371
18.5582	0	0.0088217
18.6836	0	0.00856524
18.809	0	0.00823772
18.9344	0	0.00773967
19.0597	0	0.00690056
19.1851	0	0.00590513
19.3105	0	0.00513708
19.4359	0	0.00500852
19.5613	0	0.00513575
19.6867	0	0.00517771
19.8121	0	0.0045944
19.9375	0	0.00456531
20.0629	0	0.00482044
20.1883	0	0.005374
20.3137	0	0.00616914
20.4391	0	0.00722007
20.5645	0	0.00927998
20.6899	0	0.0117662
20.8153	0	0.0150483
20.9406	0	0.0201351
21.066	0	0.0268277
21.1914	0	0.0335772
21.3168	0	0.0387777
21.4422	0	0.0422161
21.5676	0	0.0430965
21.693	0	0.0412058
21.8184	0	0.036615
21.9438	0	0.0309158
22.0692	0	0.0248471
22.1946	0	0.0197589
22.32	0	0.0152961
22.4454	0	0.0119416
22.5708	0	0.00943984
22.6961	0	0.00754913
22.8215	0	0.00631212
22.9469	0	0.00477668
23.0723	0	0.00378125
23.1977	0	0.00322636
23.3231	0	0.00299832
23.4485	0	0.00258553
23.5739	0	0.00234328
23.6993	0	0.0021863
23.8247	0	0.00164562
23.9501	0	0.00121862
24.0755	0	0.00103321
24.2009	0	0.00124571
24.3263	0	0.00107451
24.4517	0	0.000903315
24.577	0	0.000732118
24.7024	0	0.000617764
24.8278	0	0.000872892
24.9532	0	0.000687484
25.0786	0	0.000985245
25.204	0	0.000913524
25.3294	0	0.000500742
25.4548	0	0.000770081
25.5802	0	0.00111047
25.7056	0	0.00101033
25.831	0	0.000569128
25.9564	0	5.68696E-005
26.0818	0	-0.000270647
26.2072	0	-0.000285525
26.3325	0	-0.000101451
26.4579	0	-3.10638E-005
26.5833	0	-0.000372792
26.7087	0	-0.000288194
26.8341	0	-3.3065E-005
26.9595	0	-0.000175841
27.0849	0	-0.000418093
27.2103	0	-0.000347705
27.3357	0	-0.000220474
27.4611	0	-0.000391672
27.5865	0	-0.000562869
27.7119	0	-0.00029353
27.8373	0	-0.000166299
27.9627	0	-0.000451184
28.0881	0	-0.000508694
28.2134	0	-0.000537783
28.3388	0	-0.000666348
28.4642	0	-0.000951232
28.5896	0	-0.0010798
28.715	0	-0.000739403
28.8404	0	-0.000626383
28.9658	0	-0.000840213
29.0912	0	-0.000954567
29.2166	0	-0.00071365
29.342	0	-0.000373256
29.4674	0	-0.00031708
29.5928	0	-0.000758283
29.7182	0	-0.000645264
29.8436	0	-0.000219605
29.9689	0	4.97348E-005
30.0943	0	0.000475394
30.2197	0	0.000972107
30.3451	0	0.000729855
30.4705	0	0.00075761
30.5959	0	0.000600623
30.7213	0	0.000187841
30.8467	0	0.000172963
30.9721	0	0.000854418
31.0975	0	0.00108112
31.2229	0	0.00102361
31.3483	0	0.000710308
31.4737	0	0.000354369
31.5991	0	0.000680552
31.7244	0	0.000679885
31.8498	0	0.000835538
31.9752	0	0.00101961
32.1006	0	0.00133158
32.226	0	0.00215515
32.3514	0	0.00390242
32.4768	0	0.00636023
32.6022	0	0.00873278
32.7276	0	0.011958
32.853	0	0.0179117
32.9784	0	0.0308855
33.1038	0	0.0533807
33.2292	0	0.0812049
33.3546	0	0.105988
33.48	0	0.125001
33.6053	0	0.139084
33.7307	0	0.149443
33.8561	0	0.157457
33.9815	0	0.162416
34.1069	0	0.16486
34.2323	0	0.164973
34.3577	0	0.163764
34.4831	0	0.160339
34.6085	0	0.154099
34.7339	0	0.14408
34.8593	0	0.128177
34.9847	0	0.105141
35.1101	0	0.077159
35.2355	0	0.0506977
35.3608	0	0.0318392
35.4862	0	0.0212941
35.6116	0	0.0148701
35.737	0	0.00975349
35.8624	0	0.00621432
35.9878	0	0.00395413
36.1132	0	0.0024329
36.2386	0	0.00129536
36.364	0	0.00112416
36.4894	0	0.000995598
36.6148	0	0.000597027
36.7402	0	-9.99729E-005
36.8656	0	-0.000143273
36.991	0	1.23799E-005
37.1164	0	-0.000116185
37.2417	0	-0.000131063
37.3671	0	-0.000273839
37.4925	0	-0.00051609
37.6179	0	-0.000843607
37.7433	0	-0.00094375
37.8687	0	-0.000873363
37.9941	0	-0.000831398
38.1195	0	-0.000775221
38.2449	0	-0.000989051
38.3703	0	-0.00117446
38.4957	0	-0.00106144
38.6211	0	-0.000919998
38.7465	0	-0.00121909
38.8719	0	-0.00104923
38.9972	0	-0.000794101
39.1226	0	-0.00100793
39.248	0	-0.00123597
39.3734	0	-0.00115137
39.4988	0	-0.00156416
39.6242	0	-0.00300012
39.7496	0	-0.00618402
39.875	0	-0.0114285
0	0.125393	0.167365
0.125393	0.125393	0.165759
0.250786	0.125393	0.163456
0.376179	0.125393	0.160613
0.501572	0.125393	0.156477
0.626965	0.125393	0.150863
0.752358	0.125393	0.143359
0.877752	0.125393	0.133794
1.00314	0.125393	0.121245
1.12854	0.125393	0.103453
1.25393	0.125393	0.0795779
1.37932	0.125393	0.0529461
1.50472	0.125393	0.031558
1.63011	0.125393	0.0200324
1.7555	0.125393	0.0140773
1.8809	0.125393	0.0104103
2.00629	0.125393	0.00840587
2.13168	0.125393	0.00750992
2.25708	0.125393	0.00684134
2.38247	0.125393	0.00550486
2.50786	0.125393	0.00466575
2.63325	0.125393	0.00496351
2.75865	0.125393	0.00509074
2.88404	0.125393	0.00477743
3.00943	0.125393	0.00440728
3.13483	0.125393	0.00409398
3.26022	0.125393	0.00416437
3.38561	0.125393	0.00441949
3.51101	0.125393	0.0046462
3.6364	0.125393	0.00541292
3.76179	0.125393	0.00524172
3.88719	0.125393	0.00501368
4.01258	0.125393	0.00504144
4.13797	0.125393	0.00525393
4.26336	0.125393	0.00587854
4.38876	0.125393	0.00650315
4.51415	0.125393	0.00687197
4.63954	0.125393	0.00626024
4.76494	0.125393	0.00580482
4.89033	0.125393	0.00544888
5.01572	0.125393	0.00578928
5.14112	0.125393	0.00620072
5.26651	0.125393	0.00647006
5.3919	0.125393	0.00688151
5.5173	0.125393	0.00690927
5.64269	0.125393	0.00689439
5.76808	0.125393	0.00705004
5.89347	0.125393	0.00744728
6.01887	0.125393	0.00780188
6.14426	0.125393	0.00781543
6.26965	0.125393	0.0076016
6.39505	0.125393	0.00734513
6.52044	0.125393	0.00724499
6.64583	0.125393	0.00697432
6.77123	0.125393	0.00693102
6.89662	0.125393	0.00687351
7.02201	0.125393	0.00667389
7.14741	0.125393	0.00681533
7.2728	0.125393	0.00697098
7.39819	0.125393	0.00644451
7.52358	0.125393	0.00614542
7.64898	0.125393	0.00600264
7.77437	0.125393	0.00567512
7.89976	0.125393	0.00570288
8.02516	0.125393	0.00612854
8.15055	0.125393	0.00690947
8.27594	0.125393	0.00673827
8.40134	0.125393	0.00606969
8.52673	0.125393	0.00585586
8.65212	0.125393	0.00628152
8.77752	0.125393	0.0063377
8.90291	0.125393	0.00660704
9.0283	0.125393	0.00691901
9.15369	0.125393	0.00661992
9.27909	0.125393	0.00620713
9.40448	0.125393	0.00602172
9.52987	0.125393	0.00637633
9.65527	0.125393	0.00673093
9.78066	0.125393	0.00668763
9.90605	0.125393	0.00648802
10.0314	0.125393	0.00613208
10.1568	0.125393	0.00631615
10.2822	0.125393	0.00631548
10.4076	0.125393	0.00632903
10.533	0.125393	0.0059873
10.6584	0.125393	0.00604348
10.7838	0.125393	0.00624176
10.9092	0.125393	0.00629794
11.0346	0.125393	0.00572884
11.16	0.125393	0.00531605
11.2854	0.125393	0.00523012
11.4108	0.125393	0.00487418
11.5362	0.125393	0.00419139
11.6616	0.125393	0.00379282
11.7869	0.125393	0.00404795
11.9123	0.125393	0.00366359
12.0377	0.125393	0.00356345
12.1631	0.125393	0.00347752
12.2885	0.125393	0.00333474
12.4139	0.125393	0.00322039
12.5393	0.125393	0.00317709
12.6647	0.125393	0.0032759
12.7901	0.125393	0.00345997
12.9155	0.125393	0.00326035
13.0409	0.125393	0.00303231
13.1663	0.125393	0.00296059
13.2917	0.125393	0.00304519
13.4171	0.125393	0.00337137
13.5425	0.125393	0.00334228
13.6678	0.125393	0.00328477
13.7932	0.125393	0.00312778
13.9186	0.125393	0.00285711
14.044	0.125393	0.00302697
14.1694	0.125393	0.00343842
14.2948	0.125393	0.0036225
14.4202	0.125393	0.00349393
14.5456	0.125393	0.00332273
14.671	0.125393	0.00325101
14.7964	0.125393	0.00357719
14.9218	0.125393	0.00417338
15.0472	0.125393	0.00434325
15.1726	0.125393	0.00429995
15.298	0.125393	0.0040577
15.4233	0.125393	0.00387229
15.5487	0.125393	0.00392846
15.6741	0.125393	0.0044536
15.7995	0.125393	0.00455241
15.9249	0.125393	0.00486438
16.0503	0.125393	0.00494898
16.1757	0.125393	0.00491989
16.3011	0.125393	0.00510396
16.4265	0.125393	0.00535909
16.5519	0.125393	0.00585581
16.6773	0.125393	0.00578408
16.8027	0.125393	0.00592553
16.9281	0.125393	0.00632276
17.0535	0.125393	0.00652105
17.1789	0.125393	0.00713145
17.3042	0.125393	0.00747184
17.4296	0.125393	0.00781224
17.555	0.125393	0.00846527
17.6804	0.125393	0.0092462
17.8058	0.125393	0.00988502
17.9312	0.125393	0.0106375
18.0566	0.125393	0.0111911
18.182	0.125393	0.0115883
18.3074	0.125393	0.0114598
18.4328	0.125393	0.0114591
18.5582	0.125393	0.0117711
18.6836	0.125393	0.0115146
18.809	0.125393	0.0109739
18.9344	0.125393	0.010149
19.0597	0.125393	0.00891201
19.1851	0.125393	0.00712078
19.3105	0.125393	0.00581271
19.4359	0.125393	0.00500202
19.5613	0.125393	0.0045324
19.6867	0.125393	0.00394908
19.8121	0.125393	0.00356472
19.9375	0.125393	0.00364932
20.0629	0.125393	0.00386182
20.1883	0.125393	0.00400326
20.3137	0.125393	0.00461366
20.4391	0.125393	0.00574986
20.5645	0.125393	0.006545
20.6899	0.125393	0.00833491
20.8153	0.125393	0.0111196
20.9406	0.125393	0.0139753
21.066	0.125393	0.0172005
21.1914	0.125393	0.019843
21.3168	0.125393	0.0232672
21.4422	0.125393	0.0256966
21.5676	0.125393	0.026108
21.693	0.125393	0.0247715
21.8184	0.125393	0.0227529
21.9438	0.125393	0.019498
22.0692	0.125393	0.0154472
22.1946	0.125393	0.0123059
22.32	0.125393	0.0098468
22.4454	0.125393	0.00860978
22.5708	0.125393	0.0074154
22.6961	0.125393	0.00596523
22.8215	0.125393	0.00430189
22.9469	0.125393	0.00339173
23.0723	0.125393	0.00269473
23.1977	0.125393	0.00239563
23.3231	0.125393	0.00215338
23.4485	0.125393	0.00181165
23.5739	0.125393	0.00155519
23.6993	0.125393	0.000872402
23.8247	0.125393	0.000544885
23.9501	0.125393	0.00058685
24.0755	0.125393	0.00121146
24.2009	0.125393	0.00155185
24.3263	0.125393	0.00113907
24.4517	0.125393	0.00118104
24.577	0.125393	0.00139353
24.7024	0.125393	0.00179077
24.8278	0.125393	0.00186116
24.9532	0.125393	0.00193155
25.0786	0.125393	0.00185982
25.204	0.125393	0.00161757
25.3294	0.125393	0.00129006
25.4548	0.125393	0.00109044
25.5802	0.125393	0.00108977
25.7056	0.125393	0.00133069
25.831	0.125393	0.00165687
25.9564	0.125393	0.00141462
26.0818	0.125393	0.00107289
26.2072	0.125393	0.000802217
26.3325	0.125393	0.0012563
26.4579	0.125393	0.000886148
26.5833	0.125393	0.000359679
26.7087	0.125393	3.2162E-005
26.8341	0.125393	-0.000124825
26.9595	0.125393	0.0003861
27.0849	0.125393	0.000399643
27.2103	0.125393	0.000541085
27.3357	0.125393	0.000554629
27.4611	0.125393	0.000596594
27.5865	0.125393	0.000340132
27.7119	0.125393	0.000453152
27.8373	0.125393	0.000281954
27.9627	0.125393	0.00032392
28.0881	0.125393	0.000792211
28.2134	0.125393	0.00101892
28.3388	0.125393	0.00140194
28.4642	0.125393	0.00178497
28.5896	0.125393	0.00209694
28.715	0.125393	0.00269313
28.8404	0.125393	0.00321827
28.9658	0.125393	0.00290496
29.0912	0.125393	0.00226481
29.2166	0.125393	0.00216466
29.342	0.125393	0.00202189
29.4674	0.125393	0.00254702
29.5928	0.125393	0.00285899
29.7182	0.125393	0.00275885
29.8436	0.125393	0.00292871
29.9689	0.125393	0.00345385
30.0943	0.125393	0.00314054
30.2197	0.125393	0.00259986
30.3451	0.125393	0.0024713
30.4705	0.125393	0.00244221
30.5959	0.125393	0.00245575
30.7213	0.125393	0.00190086
30.8467	0.125393	0.00188598
30.9721	0.125393	0.00228322
31.0975	0.125393	0.0024673
31.2229	0.125393	0.00258032
31.3483	0.125393	0.00223859
31.4737	0.125393	0.0020816
31.5991	0.125393	0.00212357
31.7244	0.125393	0.00270554
31.8498	0.125393	0.0027333
31.9752	0.125393	0.00267579
32.1006	0.125393	0.00256143
32.226	0.125393	0.00356974
32.3514	0.125393	0.00537385
32.4768	0.125393	0.00815852
32.6022	0.125393	0.0112132
32.7276	0.125393	0.0137705
32.853	0.125393	0.0174504
32.9784	0.125393	0.0265731
33.1038	0.125393	0.0456008
33.2292	0.125393	0.0723308
33.3546	0.125393	0.0992739
33.48	0.125393	0.121641
33.6053	0.125393	0.138196
33.7307	0.125393	0.150317
33.8561	0.125393	0.158531
33.9815	0.125393	0.164598
34.1069	0.125393	0.167653
34.2323	0.125393	0.168206
34.3577	0.125393	0.166173
34.4831	0.125393	0.163373
34.6085	0.125393	0.158171
34.7339	0.125393	0.149601
34.8593	0.125393	0.136854
34.9847	0.125393	0.117029
35.1101	0.125393	0.0917044
35.2355	0.125393	0.064362
35.3608	0.125393	0.0415956
35.4862	0.125393	0.0268724
35.6116	0.125393	0.0185158
35.737	0.125393	0.0126318
35.8624	0.125393	0.00831104
35.9878	0.125393	0.00512713
36.1132	0.125393	0.00337853
36.2386	0.125393	0.00246837
36.364	0.125393	0.00138767
36.4894	0.125393	0.00110279
36.6148	0.125393	0.00087475
36.7402	0.125393	0.000234594
36.8656	0.125393	0.000106029
36.991	0.125393	0.000162205
37.1164	0.125393	7.62729E-005
37.2417	0.125393	0.000231925
37.3671	0.125393	0.000217047
37.4925	0.125393	-0.000352054
37.6179	0.125393	0.000229924
37.7433	0.125393	0.000882957
37.8687	0.125393	0.000782814
37.9941	0.125393	0.000696882
38.1195	0.125393	0.000724636
38.2449	0.125393	0.000780813
38.3703	0.125393	0.000694881
38.4957	0.125393	0.000878955
38.6211	0.125393	0.000707757
38.7465	0.125393	0.00116184
38.8719	0.125393	0.000706423
38.9972	0.125393	0.000421539
39.1226	0.125393	0.00054877
39.248	0.125393	0.000548103
39.3734	0.125393	0.000206375
39.4988	0.125393	-0.000703788
39.6242	0.125393	-0.00307767
39.7496	0.125393	-0.00691527
39.875	0.125393	-0.013055
0	0.250786	0.16662
0.125393	0.250786	0.165454
0.250786	0.250786	0.164174
0.376179	0.250786	0.161971
0.501572	0.250786	0.157891
0.626965	0.250786	0.151723
0.752358	0.250786	0.142841
0.877752	0.250786	0.131898
1.00314	0.250786	0.11807
1.12854	0.250786	0.099851
1.25393	0.250786	0.0768571
1.37932	0.250786	0.0509216
1.50472	0.250786	0.0304431
1.63011	0.250786	0.0190737
1.7555	0.250786	0.0131471
1.8809	0.250786	0.0099064
2.00629	0.250786	0.00815779
2.13168	0.250786	0.00729026
2.25708	0.250786	0.00652221
2.38247	0.250786	0.00608101
2.50786	0.250786	0.00582454
2.63325	0.250786	0.00558229
2.75865	0.250786	0.00536846
2.88404	0.250786	0.00526832
3.00943	0.250786	0.00526765
3.13483	0.250786	0.00501119
3.26022	0.250786	0.00439946
3.38561	0.250786	0.00412878
3.51101	0.250786	0.00465392
3.6364	0.250786	0.00469588
3.76179	0.250786	0.00422626
3.88719	0.250786	0.00429664
4.01258	0.250786	0.00477915
4.13797	0.250786	0.00490638
4.26336	0.250786	0.00500519
4.38876	0.250786	0.00520347
4.51415	0.250786	0.0055865
4.63954	0.250786	0.00551478
4.76494	0.250786	0.00554253
4.89033	0.250786	0.00591135
5.01572	0.250786	0.00620911
5.14112	0.250786	0.00599528
5.26651	0.250786	0.00592356
5.3919	0.250786	0.00613605
5.5173	0.250786	0.00670382
5.64269	0.250786	0.00688789
5.76808	0.250786	0.00710039
5.89347	0.250786	0.00754026
6.01887	0.250786	0.0076817
6.14426	0.250786	0.00772367
6.26965	0.250786	0.00770879
6.39505	0.250786	0.00738127
6.52044	0.250786	0.00726692
6.64583	0.250786	0.00736573
6.77123	0.250786	0.00696716
6.89662	0.250786	0.00625595
7.02201	0.250786	0.00598527
7.14741	0.250786	0.00606987
7.2728	0.250786	0.00562867
7.39819	0.250786	0.00525852
7.52358	0.250786	0.00503048
7.64898	0.250786	0.00481665
7.77437	0.250786	0.00495809
7.89976	0.250786	0.0048011
8.02516	0.250786	0.00444516
8.15055	0.250786	0.00441607
8.27594	0.250786	0.00430172
8.40134	0.250786	0.00444316
8.52673	0.250786	0.00479777
8.65212	0.250786	0.00503868
8.77752	0.250786	0.00563487
8.90291	0.250786	0.00571947
9.0283	0.250786	0.00556248
9.15369	0.250786	0.0055334
9.27909	0.250786	0.00558957
9.40448	0.250786	0.00602944
9.52987	0.250786	0.00634141
9.65527	0.250786	0.00636917
9.78066	0.250786	0.00572901
9.90605	0.250786	0.00550097
10.0314	0.250786	0.00574189
10.1568	0.250786	0.00588333
10.2822	0.250786	0.00559845
10.4076	0.250786	0.00548409
10.533	0.250786	0.00521342
10.6584	0.250786	0.00522696
10.7838	0.250786	0.00478576
10.9092	0.250786	0.00475667
11.0346	0.250786	0.00498338
11.16	0.250786	0.00521008
11.2854	0.250786	0.00501046
11.4108	0.250786	0.00456926
11.5362	0.250786	0.00422753
11.6616	0.250786	0.0041416
11.7869	0.250786	0.00438252
11.9123	0.250786	0.00423974
12.0377	0.250786	0.00416802
12.1631	0.250786	0.00374103
12.2885	0.250786	0.00308666
12.4139	0.250786	0.0029581
12.5393	0.250786	0.00314217
12.6647	0.250786	0.00351099
12.7901	0.250786	0.00368085
12.9155	0.250786	0.00402124
13.0409	0.250786	0.00416268
13.1663	0.250786	0.00406254
13.2917	0.250786	0.00384871
13.4171	0.250786	0.00347856
13.5425	0.250786	0.00353474
13.6678	0.250786	0.00364776
13.7932	0.250786	0.00394552
13.9186	0.250786	0.0041438
14.044	0.250786	0.00444157
14.1694	0.250786	0.00428458
14.2948	0.250786	0.00438339
14.4202	0.250786	0.00428324
14.5456	0.250786	0.00402678
14.671	0.250786	0.00372769
14.7964	0.250786	0.00342859
14.9218	0.250786	0.00395373
15.0472	0.250786	0.00433675
15.1726	0.250786	0.00432187
15.298	0.250786	0.00393751
15.4233	0.250786	0.00417843
15.5487	0.250786	0.00453304
15.6741	0.250786	0.00504396
15.7995	0.250786	0.00542699
15.9249	0.250786	0.00596633
16.0503	0.250786	0.00616462
16.1757	0.250786	0.00678923
16.3011	0.250786	0.00745647
16.4265	0.250786	0.00789634
16.5519	0.250786	0.00833621
16.6773	0.250786	0.00903188
16.8027	0.250786	0.00896016
16.9281	0.250786	0.00898791
17.0535	0.250786	0.00911514
17.1789	0.250786	0.0101092
17.3042	0.250786	0.0108191
17.4296	0.250786	0.0107474
17.555	0.250786	0.011173
17.6804	0.250786	0.0117408
17.8058	0.250786	0.0126212
17.9312	0.250786	0.0134022
18.0566	0.250786	0.014311
18.182	0.250786	0.0157882
18.3074	0.250786	0.0168818
18.4328	0.250786	0.0175775
18.5582	0.250786	0.01752
18.6836	0.250786	0.0163398
18.809	0.250786	0.014648
18.9344	0.250786	0.0129279
19.0597	0.250786	0.0108524
19.1851	0.250786	0.0089759
19.3105	0.250786	0.00714204
19.4359	0.250786	0.00567765
19.5613	0.250786	0.00472485
19.6867	0.250786	0.00372943
19.8121	0.250786	0.003004
19.9375	0.250786	0.00271912
20.0629	0.250786	0.00274688
20.1883	0.250786	0.00270358
20.3137	0.250786	0.00324292
20.4391	0.250786	0.00405227
20.5645	0.250786	0.00433582
20.6899	0.250786	0.00524465
20.8153	0.250786	0.00642349
20.9406	0.250786	0.00784391
21.066	0.250786	0.00953433
21.1914	0.250786	0.0111253
21.3168	0.250786	0.012361
21.4422	0.250786	0.0130424
21.5676	0.250786	0.0128428
21.693	0.250786	0.0122879
21.8184	0.250786	0.0113777
21.9438	0.250786	0.00975704
22.0692	0.250786	0.00792317
22.1946	0.250786	0.00678563
22.32	0.250786	0.00577599
22.4454	0.250786	0.0049511
22.5708	0.250786	0.00391304
22.6961	0.250786	0.00305972
22.8215	0.250786	0.00305905
22.9469	0.250786	0.00263206
23.0723	0.250786	0.00234717
23.1977	0.250786	0.00214755
23.3231	0.250786	0.00213268
23.4485	0.250786	0.00207517
23.5739	0.250786	0.00170502
23.6993	0.250786	0.00151961
23.8247	0.250786	0.00161842
23.9501	0.250786	0.00185933
24.0755	0.250786	0.00218552
24.2009	0.250786	0.00218485
24.3263	0.250786	0.00204207
24.4517	0.250786	0.00194193
24.577	0.250786	0.00175652
24.7024	0.250786	0.00157111
24.8278	0.250786	0.0017694
24.9532	0.250786	0.00191084
25.0786	0.250786	0.00164017
25.204	0.250786	0.00100001
25.3294	0.250786	0.00116987
25.4548	0.250786	0.00149606
25.5802	0.250786	0.00112591
25.7056	0.250786	0.0009405
25.831	0.250786	0.000968254
25.9564	0.250786	0.000797057
26.0818	0.250786	0.00100955
26.2072	0.250786	0.000781512
26.3325	0.250786	0.000795056
26.4579	0.250786	0.00129177
26.5833	0.250786	0.000893198
26.7087	0.250786	0.000508837
26.8341	0.250786	0.000877653
26.9595	0.250786	0.00120384
27.0849	0.250786	0.00130264
27.2103	0.250786	0.000946706
27.3357	0.250786	0.000946039
27.4611	0.250786	0.00076063
27.5865	0.250786	0.000518379
27.7119	0.250786	0.000773507
27.8373	0.250786	0.000900738
27.9627	0.250786	0.000928493
28.0881	0.250786	0.000458867
28.2134	0.250786	0.000259248
28.3388	0.250786	0.000656485
28.4642	0.250786	0.000698451
28.5896	0.250786	0.000626729
28.715	0.250786	0.000725538
28.8404	0.250786	0.00054013
28.9658	0.250786	0.000127348
29.0912	0.250786	-1.5428E-005
29.2166	0.250786	-1.88417E-006
29.342	0.250786	9.69248E-005
29.4674	0.250786	0.000238366
29.5928	0.250786	9.55907E-005
29.7182	0.250786	-0.000430878
29.8436	0.250786	-0.000644708
29.9689	0.250786	-2.00973E-005
30.0943	0.250786	2.18682E-005
30.2197	0.250786	-0.000291438
30.3451	0.250786	-0.000547901
30.4705	0.250786	-0.000463302
30.5959	0.250786	-0.000762398
30.7213	0.250786	-0.000834119
30.8467	0.250786	-0.000607412
30.9721	0.250786	-0.000551236
31.0975	0.250786	-0.000424005
31.2229	0.250786	-0.000453094
31.3483	0.250786	-0.000183754
31.4737	0.250786	4.29524E-005
31.5991	0.250786	1.38636E-005
31.7244	0.250786	0.000354257
31.8498	0.250786	0.000666229
31.9752	0.250786	0.000750828
32.1006	0.250786	0.000650684
32.226	0.250786	0.00116161
32.3514	0.250786	0.00258203
32.4768	0.250786	0.00465615
32.6022	0.250786	0.00754029
32.7276	0.250786	0.0108934
32.853	0.250786	0.0137349
32.9784	0.250786	0.0206975
33.1038	0.250786	0.0371673
33.2292	0.250786	0.0633714
33.3546	0.250786	0.0914941
33.48	0.250786	0.11541
33.6053	0.250786	0.133074
33.7307	0.250786	0.145138
33.8561	0.250786	0.154048
33.9815	0.250786	0.160215
34.1069	0.250786	0.16334
34.2323	0.250786	0.164377
34.3577	0.250786	0.16368
34.4831	0.250786	0.161377
34.6085	0.250786	0.156957
34.7339	0.250786	0.149638
34.8593	0.250786	0.138908
34.9847	0.250786	0.122792
35.1101	0.250786	0.0995281
35.2355	0.250786	0.0716599
35.3608	0.250786	0.0463781
35.4862	0.250786	0.0291255
35.6116	0.250786	0.0189356
35.737	0.250786	0.0126253
35.8624	0.250786	0.007864
35.9878	0.250786	0.00504959
36.1132	0.250786	0.00322993
36.2386	0.250786	0.0019787
36.364	0.250786	0.00148066
36.4894	0.250786	0.00153683
36.6148	0.250786	0.000839834
36.7402	0.250786	0.000213888
36.8656	0.250786	-0.0004689
36.991	0.250786	-0.000100085
37.1164	0.250786	0.000183465
37.2417	0.250786	-1.61537E-005
37.3671	0.250786	-0.000301038
37.4925	0.250786	-8.85421E-005
37.6179	0.250786	-0.000487113
37.7433	0.250786	-0.000729365
37.8687	0.250786	-0.000815297
37.9941	0.250786	-0.000659645
38.1195	0.250786	-0.000830842
38.2449	0.250786	-0.00118678
38.3703	0.250786	-0.000931653
38.4957	0.250786	-0.000491783
38.6211	0.250786	-0.000563504
38.7465	0.250786	-0.000777334
38.8719	0.250786	-0.0010338
38.9972	0.250786	-0.00103446
39.1226	0.250786	-0.000978288
39.248	0.250786	-0.00146212
39.3734	0.250786	-0.00237229
39.4988	0.250786	-0.00382246
39.6242	0.250786	-0.00659425
39.7496	0.250786	-0.0118245
39.875	0.250786	-0.0198259
0	0.376179	0.163017
0.125393	0.376179	0.16286
0.250786	0.376179	0.162376
0.376179	0.376179	0.160315
0.501572	0.376179	0.156378
0.626965	0.376179	0.150181
0.752358	0.376179	0.140844
0.877752	0.376179	0.12838
1.00314	0.376179	0.112478
1.12854	0.376179	0.0936901
1.25393	0.376179	0.0712079
1.37932	0.376179	0.0467929
1.50472	0.376179	0.0282329
1.63011	0.376179	0.0184836
1.7555	0.376179	0.0135233
1.8809	0.376179	0.0104389
2.00629	0.376179	0.00837763
2.13168	0.376179	0.00775168
2.25708	0.376179	0.00766575
2.38247	0.376179	0.00699717
2.50786	0.376179	0.00637123
2.63325	0.376179	0.00571686
2.75865	0.376179	0.00567356
2.88404	0.376179	0.00574395
3.00943	0.376179	0.0053738
3.13483	0.376179	0.00508891
3.26022	0.376179	0.00518772
3.38561	0.376179	0.00510179
3.51101	0.376179	0.00500165
3.6364	0.376179	0.00518572
3.76179	0.376179	0.00497189
3.88719	0.376179	0.0049428
4.01258	0.376179	0.00445897
4.13797	0.376179	0.0044583
4.26336	0.376179	0.00464237
4.38876	0.376179	0.00458486
4.51415	0.376179	0.0043284
4.63954	0.376179	0.0041572
4.76494	0.376179	0.00458286
4.89033	0.376179	0.00486641
5.01572	0.376179	0.00502206
5.14112	0.376179	0.00550457
5.26651	0.376179	0.00585917
5.3919	0.376179	0.00627062
5.5173	0.376179	0.00618469
5.64269	0.376179	0.00659613
5.76808	0.376179	0.00744812
5.89347	0.376179	0.00811536
6.01887	0.376179	0.00808627
6.14426	0.376179	0.00804297
6.26965	0.376179	0.00817021
6.39505	0.376179	0.00818375
6.52044	0.376179	0.00802676
6.64583	0.376179	0.00735818
6.77123	0.376179	0.00734331
6.89662	0.376179	0.00701579
7.02201	0.376179	0.00636142
7.14741	0.376179	0.0057639
7.2728	0.376179	0.00522322
7.39819	0.376179	0.0047678
7.52358	0.376179	0.00499451
7.64898	0.376179	0.00495121
7.77437	0.376179	0.00486528
7.89976	0.376179	0.00487882
8.02516	0.376179	0.00496342
8.15055	0.376179	0.0047638
8.27594	0.376179	0.00405259
8.40134	0.376179	0.00408035
8.52673	0.376179	0.0043639
8.65212	0.376179	0.00488903
8.77752	0.376179	0.00501626
8.90291	0.376179	0.0047598
9.0283	0.376179	0.00464545
9.15369	0.376179	0.00441741
9.27909	0.376179	0.00460148
9.40448	0.376179	0.00487082
9.52987	0.376179	0.00464278
9.65527	0.376179	0.00491212
9.78066	0.376179	0.00501093
9.90605	0.376179	0.00535132
10.0314	0.376179	0.00523697
10.1568	0.376179	0.00546367
10.2822	0.376179	0.00587512
10.4076	0.376179	0.00688343
10.533	0.376179	0.00679749
10.6584	0.376179	0.00692472
10.7838	0.376179	0.006853
10.9092	0.376179	0.00649706
11.0346	0.376179	0.00670956
11.16	0.376179	0.00675153
11.2854	0.376179	0.00682191
11.4108	0.376179	0.00662229
11.5362	0.376179	0.0065932
11.6616	0.376179	0.00630832
11.7869	0.376179	0.00630765
11.9123	0.376179	0.00585224
12.0377	0.376179	0.00559578
12.1631	0.376179	0.00548142
12.2885	0.376179	0.00492653
12.4139	0.376179	0.00427216
12.5393	0.376179	0.00360359
12.6647	0.376179	0.00373082
12.7901	0.376179	0.00381542
12.9155	0.376179	0.00421265
13.0409	0.376179	0.00378566
13.1663	0.376179	0.00381341
13.2917	0.376179	0.00418223
13.4171	0.376179	0.00469315
13.5425	0.376179	0.00533198
13.6678	0.376179	0.00521762
13.7932	0.376179	0.00500379
13.9186	0.376179	0.0049747
14.044	0.376179	0.00471824
14.1694	0.376179	0.00447599
14.2948	0.376179	0.00473112
14.4202	0.376179	0.00556889
14.5456	0.376179	0.00571033
14.671	0.376179	0.0060223
14.7964	0.376179	0.00509793
14.9218	0.376179	0.00492673
15.0472	0.376179	0.00474133
15.1726	0.376179	0.00459855
15.298	0.376179	0.00485368
15.4233	0.376179	0.00553513
15.5487	0.376179	0.00571921
15.6741	0.376179	0.00607381
15.7995	0.376179	0.00645684
15.9249	0.376179	0.00736567
16.0503	0.376179	0.00824607
16.1757	0.376179	0.009027
16.3011	0.376179	0.0101064
16.4265	0.376179	0.0107026
16.5519	0.376179	0.0111708
16.6773	0.376179	0.0115539
16.8027	0.376179	0.0115532
16.9281	0.376179	0.0120357
17.0535	0.376179	0.0128024
17.1789	0.376179	0.0140097
17.3042	0.376179	0.0154017
17.4296	0.376179	0.0167368
17.555	0.376179	0.0178304
17.6804	0.376179	0.018384
17.8058	0.376179	0.0184401
17.9312	0.376179	0.01888
18.0566	0.376179	0.0206841
18.182	0.376179	0.0235256
18.3074	0.376179	0.0267792
18.4328	0.376179	0.0283134
18.5582	0.376179	0.0281137
18.6836	0.376179	0.0260099
18.809	0.376179	0.0238349
18.9344	0.376179	0.0209637
19.0597	0.376179	0.0172966
19.1851	0.376179	0.0139564
19.3105	0.376179	0.0110141
19.4359	0.376179	0.00913756
19.5613	0.376179	0.00753106
19.6867	0.376179	0.00619457
19.8121	0.376179	0.00551179
19.9375	0.376179	0.00525532
20.0629	0.376179	0.00460096
20.1883	0.376179	0.00354869
20.3137	0.376179	0.00359065
20.4391	0.376179	0.00373209
20.5645	0.376179	0.00422881
20.6899	0.376179	0.00476815
20.8153	0.376179	0.00563435
20.9406	0.376179	0.00641528
21.066	0.376179	0.00709673
21.1914	0.376179	0.00780661
21.3168	0.376179	0.00828911
21.4422	0.376179	0.00867214
21.5676	0.376179	0.00842989
21.693	0.376179	0.00813079
21.8184	0.376179	0.00768959
21.9438	0.376179	0.00677942
22.0692	0.376179	0.00632401
22.1946	0.376179	0.00588281
22.32	0.376179	0.00562634
22.4454	0.376179	0.00517093
22.5708	0.376179	0.00502815
22.6961	0.376179	0.004388
22.8215	0.376179	0.00370521
22.9469	0.376179	0.00320716
23.0723	0.376179	0.00278017
23.1977	0.376179	0.00283634
23.3231	0.376179	0.00262251
23.4485	0.376179	0.00300554
23.5739	0.376179	0.00291961
23.6993	0.376179	0.00281946
23.8247	0.376179	0.00264827
23.9501	0.376179	0.00267602
24.0755	0.376179	0.00293115
24.2009	0.376179	0.0032147
24.3263	0.376179	0.00327088
24.4517	0.376179	0.00288652
24.577	0.376179	0.00263005
24.7024	0.376179	0.00218885
24.8278	0.376179	0.00206029
24.9532	0.376179	0.00244331
25.0786	0.376179	0.00274107
25.204	0.376179	0.00283988
25.3294	0.376179	0.00246973
25.4548	0.376179	0.00209958
25.5802	0.376179	0.00182891
25.7056	0.376179	0.00236825
25.831	0.376179	0.00313497
25.9564	0.376179	0.00343274
26.0818	0.376179	0.00292048
26.2072	0.376179	0.00242243
26.3325	0.376179	0.00199544
26.4579	0.376179	0.00198056
26.5833	0.376179	0.0022499
26.7087	0.376179	0.00261871
26.8341	0.376179	0.00278858
26.9595	0.376179	0.00243264
27.0849	0.376179	0.00237513
27.2103	0.376179	0.0019055
27.3357	0.376179	0.00183378
27.4611	0.376179	0.00173364
27.5865	0.376179	0.00196034
27.7119	0.376179	0.00221547
27.8373	0.376179	0.00177427
27.9627	0.376179	0.00116254
28.0881	0.376179	0.000579223
28.2134	0.376179	0.000692242
28.3388	0.376179	0.000890528
28.4642	0.376179	0.00110302
28.5896	0.376179	0.00164237
28.715	0.376179	0.0020254
28.8404	0.376179	0.00165525
28.9658	0.376179	0.000986668
29.0912	0.376179	0.000986001
29.2166	0.376179	0.00108481
29.342	0.376179	0.00190837
29.4674	0.376179	0.00246193
29.5928	0.376179	0.00261758
29.7182	0.376179	0.0022048
29.8436	0.376179	0.00174939
29.9689	0.376179	0.00189083
30.0943	0.376179	0.001947
30.2197	0.376179	0.00240108
30.3451	0.376179	0.00238621
30.4705	0.376179	0.00214395
30.5959	0.376179	0.0013759
30.7213	0.376179	0.000792588
30.8467	0.376179	0.000919819
30.9721	0.376179	0.00130285
31.0975	0.376179	0.00188482
31.2229	0.376179	0.00239575
31.3483	0.376179	0.00236666
31.4737	0.376179	0.00159861
31.5991	0.376179	0.00105793
31.7244	0.376179	0.000943571
31.8498	0.376179	0.00186661
31.9752	0.376179	0.00273281
32.1006	0.376179	0.00342847
32.226	0.376179	0.00464994
32.3514	0.376179	0.00497612
32.4768	0.376179	0.00599864
32.6022	0.376179	0.00815802
32.7276	0.376179	0.0116532
32.853	0.376179	0.0150774
32.9784	0.376179	0.0209316
33.1038	0.376179	0.0365913
33.2292	0.376179	0.0612607
33.3546	0.376179	0.0870528
33.48	0.376179	0.110571
33.6053	0.376179	0.130409
33.7307	0.376179	0.145244
33.8561	0.376179	0.154893
33.9815	0.376179	0.160576
34.1069	0.376179	0.163773
34.2323	0.376179	0.165052
34.3577	0.376179	0.164738
34.4831	0.376179	0.163245
34.6085	0.376179	0.15955
34.7339	0.376179	0.153481
34.8593	0.376179	0.143945
34.9847	0.376179	0.129478
35.1101	0.376179	0.107948
35.2355	0.376179	0.0807758
35.3608	0.376179	0.0539876
35.4862	0.376179	0.0339354
35.6116	0.376179	0.0221113
35.737	0.376179	0.0153605
35.8624	0.376179	0.0107555
35.9878	0.376179	0.00697472
36.1132	0.376179	0.00492769
36.2386	0.376179	0.00386121
36.364	0.376179	0.00336316
36.4894	0.376179	0.00270879
36.6148	0.376179	0.00222496
36.7402	0.376179	0.00179796
36.8656	0.376179	0.000973066
36.991	0.376179	0.000602916
37.1164	0.376179	0.000204345
37.2417	0.376179	0.000814745
37.3671	0.376179	0.00142515
37.4925	0.376179	0.00168027
37.6179	0.376179	0.00091222
37.7433	0.376179	0.000769444
37.8687	0.376179	0.000825621
37.9941	0.376179	0.000427049
38.1195	0.376179	0.000511648
38.2449	0.376179	0.000908885
38.3703	0.376179	0.00100769
38.4957	0.376179	0.00113492
38.6211	0.376179	0.000864251
38.7465	0.376179	0.000167252
38.8719	0.376179	5.28976E-005
38.9972	0.376179	0.000492767
39.1226	0.376179	-1.94909E-005
39.248	0.376179	-0.000972286
39.3734	0.376179	-0.00340301
39.4988	0.376179	-0.00660112
39.6242	0.376179	-0.0113766
39.7496	0.376179	-0.0175306
39.875	0.376179	-0.0262568
0	0.501572	0.158761
0.125393	0.501572	0.160096
0.250786	0.501572	0.160849
0.376179	0.501572	0.159313
0.501572	0.501572	0.155248
0.626965	0.501572	0.148043
0.752358	0.501572	0.137327
0.877752	0.501572	0.122291
1.00314	0.501572	0.103262
1.12854	0.501572	0.0822297
1.25393	0.501572	0.0598753
1.37932	0.501572	0.0395105
1.50472	0.501572	0.0256968
1.63011	0.501572	0.0185481
1.7555	0.501572	0.0145968
1.8809	0.501572	0.0122798
2.00629	0.501572	0.0106733
2.13168	0.501572	0.00947891
2.25708	0.501572	0.00807137
2.38247	0.501572	0.00697647
2.50786	0.501572	0.00713212
2.63325	0.501572	0.00659144
2.75865	0.501572	0.00642024
2.88404	0.501572	0.00600746
3.00943	0.501572	0.00556625
3.13483	0.501572	0.00506821
3.26022	0.501572	0.00485438
3.38561	0.501572	0.00489634
3.51101	0.501572	0.00500936
3.6364	0.501572	0.00522186
3.76179	0.501572	0.00534909
3.88719	0.501572	0.00541948
4.01258	0.501572	0.00523407
4.13797	0.501572	0.00521919
4.26336	0.501572	0.0057159
4.38876	0.501572	0.00626946
4.51415	0.501572	0.0073204
4.63954	0.501572	0.00776027
4.76494	0.501572	0.00810066
4.89033	0.501572	0.00770209
5.01572	0.501572	0.00764458
5.14112	0.501572	0.00795655
5.26651	0.501572	0.00869485
5.3919	0.501572	0.00971736
5.5173	0.501572	0.0107115
5.64269	0.501572	0.0116487
5.76808	0.501572	0.0120033
5.89347	0.501572	0.0119316
6.01887	0.501572	0.0121725
6.14426	0.501572	0.0127119
6.26965	0.501572	0.0129954
6.39505	0.501572	0.0125542
6.52044	0.501572	0.0115872
6.64583	0.501572	0.0108618
6.77123	0.501572	0.0100227
6.89662	0.501572	0.00888513
7.02201	0.501572	0.00875657
7.14741	0.501572	0.00868484
7.2728	0.501572	0.00822943
7.39819	0.501572	0.00766033
7.52358	0.501572	0.0074465
7.64898	0.501572	0.00690582
7.77437	0.501572	0.00642198
7.89976	0.501572	0.00652079
8.02516	0.501572	0.00713119
8.15055	0.501572	0.00715894
8.27594	0.501572	0.0064051
8.40134	0.501572	0.00616285
8.52673	0.501572	0.0059206
8.65212	0.501572	0.00597677
8.77752	0.501572	0.00638822
8.90291	0.501572	0.00658651
9.0283	0.501572	0.00655742
9.15369	0.501572	0.0059599
9.27909	0.501572	0.00563238
9.40448	0.501572	0.00534749
9.52987	0.501572	0.00551736
9.65527	0.501572	0.00591459
9.78066	0.501572	0.00608446
9.90605	0.501572	0.00560062
10.0314	0.501572	0.00470467
10.1568	0.501572	0.00477506
10.2822	0.501572	0.00525756
10.4076	0.501572	0.005399
10.533	0.501572	0.00518517
10.6584	0.501572	0.00551135
10.7838	0.501572	0.00532595
10.9092	0.501572	0.0056095
11.0346	0.501572	0.00545251
11.16	0.501572	0.00521026
11.2854	0.501572	0.0053517
11.4108	0.501572	0.00512366
11.5362	0.501572	0.00503773
11.6616	0.501572	0.00539233
11.7869	0.501572	0.00542009
11.9123	0.501572	0.00466624
12.0377	0.501572	0.0043103
12.1631	0.501572	0.003997
12.2885	0.501572	0.00384001
12.4139	0.501572	0.00400987
12.5393	0.501572	0.00395236
12.6647	0.501572	0.00378117
12.7901	0.501572	0.00380892
12.9155	0.501572	0.00380825
13.0409	0.501572	0.00362285
13.1663	0.501572	0.00410535
13.2917	0.501572	0.00437469
13.4171	0.501572	0.00468666
13.5425	0.501572	0.00494179
13.6678	0.501572	0.00461427
13.7932	0.501572	0.00415886
13.9186	0.501572	0.00428609
14.044	0.501572	0.00498175
14.1694	0.501572	0.00562057
14.2948	0.501572	0.00607465
14.4202	0.501572	0.00537766
14.5456	0.501572	0.0046096
14.671	0.501572	0.00399787
14.7964	0.501572	0.00398299
14.9218	0.501572	0.00428075
15.0472	0.501572	0.00399587
15.1726	0.501572	0.00444995
15.298	0.501572	0.00483297
15.4233	0.501572	0.00470441
15.5487	0.501572	0.0047748
15.6741	0.501572	0.0056552
15.7995	0.501572	0.0070472
15.9249	0.501572	0.00862394
16.0503	0.501572	0.010556
16.1757	0.501572	0.0129427
16.3011	0.501572	0.0152016
16.4265	0.501572	0.0165225
16.5519	0.501572	0.0172608
16.6773	0.501572	0.0171607
16.8027	0.501572	0.0172311
16.9281	0.501572	0.017742
17.0535	0.501572	0.0191766
17.1789	0.501572	0.0214781
17.3042	0.501572	0.0235949
17.4296	0.501572	0.0256548
17.555	0.501572	0.0269757
17.6804	0.501572	0.0274582
17.8058	0.501572	0.0270738
17.9312	0.501572	0.0274569
18.0566	0.501572	0.029801
18.182	0.501572	0.0336231
18.3074	0.501572	0.0382836
18.4328	0.501572	0.0421625
18.5582	0.501572	0.0430855
18.6836	0.501572	0.0402569
18.809	0.501572	0.0357798
18.9344	0.501572	0.0303363
19.0597	0.501572	0.0247082
19.1851	0.501572	0.0193784
19.3105	0.501572	0.0149866
19.4359	0.501572	0.0118311
19.5613	0.501572	0.00961357
19.6867	0.501572	0.0076518
19.8121	0.501572	0.00594583
19.9375	0.501572	0.00485092
20.0629	0.501572	0.00381286
20.1883	0.501572	0.00330061
20.3137	0.501572	0.00332836
20.4391	0.501572	0.0034698
20.5645	0.501572	0.00352598
20.6899	0.501572	0.00365321
20.8153	0.501572	0.0043773
20.9406	0.501572	0.00500191
21.066	0.501572	0.00517177
21.1914	0.501572	0.00538427
21.3168	0.501572	0.00583835
21.4422	0.501572	0.00613611
21.5676	0.501572	0.00570912
21.693	0.501572	0.00508317
21.8184	0.501572	0.00488355
21.9438	0.501572	0.00417234
22.0692	0.501572	0.00364587
22.1946	0.501572	0.0035031
22.32	0.501572	0.00300505
22.4454	0.501572	0.00246437
22.5708	0.501572	0.00215106
22.6961	0.501572	0.00210776
22.8215	0.501572	0.00234868
22.9469	0.501572	0.00241907
23.0723	0.501572	0.00260314
23.1977	0.501572	0.00199141
23.3231	0.501572	0.00162126
23.4485	0.501572	0.0015069
23.5739	0.501572	0.0015915
23.6993	0.501572	0.00208822
23.8247	0.501572	0.00252809
23.9501	0.501572	0.00261268
24.0755	0.501572	0.00222832
24.2009	0.501572	0.00208555
24.3263	0.501572	0.00222699
24.4517	0.501572	0.00255317
24.577	0.501572	0.00249566
24.7024	0.501572	0.00238131
24.8278	0.501572	0.00212485
24.9532	0.501572	0.00219523
25.0786	0.501572	0.00226562
25.204	0.501572	0.00189547
25.3294	0.501572	0.00144006
25.4548	0.501572	0.00102727
25.5802	0.501572	0.00131082
25.7056	0.501572	0.001367
25.831	0.501572	0.00115317
25.9564	0.501572	0.000655122
26.0818	0.501572	0.000483925
26.2072	0.501572	0.000554312
26.3325	0.501572	0.000752597
26.4579	0.501572	0.000595611
26.5833	0.501572	0.000395992
26.7087	0.501572	0.000310059
26.8341	0.501572	0.000451501
26.9595	0.501572	0.000450834
27.0849	0.501572	0.000791228
27.2103	0.501572	0.00101793
27.3357	0.501572	0.00110253
27.4611	0.501572	0.000888703
27.5865	0.501572	0.000987512
27.7119	0.501572	0.000816314
27.8373	0.501572	0.000602484
27.9627	0.501572	0.000360232
28.0881	0.501572	0.000288511
28.2134	0.501572	0.000259422
28.3388	0.501572	0.000102436
28.4642	0.501572	-2.61293E-005
28.5896	0.501572	8.68906E-005
28.715	0.501572	-0.000269048
28.8404	0.501572	-0.000596565
28.9658	0.501572	-0.000213539
29.0912	0.501572	-7.20972E-005
29.2166	0.501572	-0.000143819
29.342	0.501572	8.28882E-005
29.4674	0.501572	0.000124854
29.5928	0.501572	-3.71105E-006
29.7182	0.501572	-0.000317017
29.8436	0.501572	-3.34669E-005
29.9689	0.501572	0.000349559
30.0943	0.501572	2.20425E-005
30.2197	0.501572	-0.000305475
30.3451	0.501572	-0.000249298
30.4705	0.501572	-2.25913E-005
30.5959	0.501572	-0.000136945
30.7213	0.501572	-0.000436041
30.8467	0.501572	-0.000351442
30.9721	0.501572	0.000187904
31.0975	0.501572	0.000300923
31.2229	0.501572	0.000143937
31.3483	0.501572	-0.000212002
31.4737	0.501572	-0.000468465
31.5991	0.501572	-0.00028439
31.7244	0.501572	0.000340221
31.8498	0.501572	0.000751669
31.9752	0.501572	0.000765213
32.1006	0.501572	0.00104876
32.226	0.501572	0.00130389
32.3514	0.501572	0.00242588
32.4768	0.501572	0.00370419
32.6022	0.501572	0.0060199
32.7276	0.501572	0.00903193
32.853	0.501572	0.0131808
32.9784	0.501572	0.0197882
33.1038	0.501572	0.0318242
33.2292	0.501572	0.0532251
33.3546	0.501572	0.0813761
33.48	0.501572	0.107467
33.6053	0.501572	0.127162
33.7307	0.501572	0.141046
33.8561	0.501572	0.150765
33.9815	0.501572	0.157316
34.1069	0.501572	0.16182
34.2323	0.501572	0.164093
34.3577	0.501572	0.164291
34.4831	0.501572	0.162898
34.6085	0.501572	0.159671
34.7339	0.501572	0.154029
34.8593	0.501572	0.145544
34.9847	0.501572	0.131432
35.1101	0.501572	0.110044
35.2355	0.501572	0.0823751
35.3608	0.501572	0.055388
35.4862	0.501572	0.03508
35.6116	0.501572	0.0227301
35.737	0.501572	0.0155529
35.8624	0.501572	0.0110332
35.9878	0.501572	0.0081051
36.1132	0.501572	0.00577385
36.2386	0.501572	0.00463631
36.364	0.501572	0.00369773
36.4894	0.501572	0.00254598
36.6148	0.501572	0.00179214
36.7402	0.501572	0.00135093
36.8656	0.501572	0.000895517
36.991	0.501572	0.000568
37.1164	0.501572	0.000666809
37.2417	0.501572	0.000339292
37.3671	0.501572	0.000182306
37.4925	0.501572	-4.57353E-005
37.6179	0.501572	-3.21914E-005
37.7433	0.501572	0.000237148
37.8687	0.501572	-0.000331954
37.9941	0.501572	-0.000503151
38.1195	0.501572	-0.000674349
38.2449	0.501572	-0.000788703
38.3703	0.501572	-0.00103095
38.4957	0.501572	-0.000662139
38.6211	0.501572	-0.000364378
38.7465	0.501572	-0.000293991
38.8719	0.501572	-0.000507821
38.9972	0.501572	-0.000792705
39.1226	0.501572	-0.00184498
39.248	0.501572	-0.0038778
39.3734	0.501572	-0.00682011
39.4988	0.501572	-0.011553
39.6242	0.501572	-0.0182328
39.7496	0.501572	-0.0265752
39.875	0.501572	-0.0374188
0	0.626965	0.149958
0.125393	0.626965	0.151862
0.250786	0.626965	0.153097
0.376179	0.626965	0.15223
0.501572	0.626965	0.148435
0.626965	0.626965	0.14049
0.752358	0.626965	0.127942
0.877752	0.626965	0.111044
1.00314	0.626965	0.0901251
1.12854	0.626965	0.0678986
1.25393	0.626965	0.0466385
1.37932	0.626965	0.0291158
1.50472	0.626965	0.0183291
1.63011	0.626965	0.0129567
1.7555	0.626965	0.00994338
1.8809	0.626965	0.00788214
2.00629	0.626965	0.00658828
2.13168	0.626965	0.00599076
2.25708	0.626965	0.00530797
2.38247	0.626965	0.00485255
2.50786	0.626965	0.00492294
2.63325	0.626965	0.00460963
2.75865	0.626965	0.00469423
2.88404	0.626965	0.00493515
3.00943	0.626965	0.00462184
3.13483	0.626965	0.00429433
3.26022	0.626965	0.00449261
3.38561	0.626965	0.00507459
3.51101	0.626965	0.00478971
3.6364	0.626965	0.00444798
3.76179	0.626965	0.00470311
3.88719	0.626965	0.00481613
4.01258	0.626965	0.00465914
4.13797	0.626965	0.00504217
4.26336	0.626965	0.00614995
4.38876	0.626965	0.0064335
4.51415	0.626965	0.00616282
4.63954	0.626965	0.00575004
4.76494	0.626965	0.00587727
4.89033	0.626965	0.00594766
5.01572	0.626965	0.0071407
5.14112	0.626965	0.0086606
5.26651	0.626965	0.00988207
5.3919	0.626965	0.0110751
5.5173	0.626965	0.0121687
5.64269	0.626965	0.0135749
5.76808	0.626965	0.0148958
5.89347	0.626965	0.0160036
6.01887	0.626965	0.0163298
6.14426	0.626965	0.0166844
6.26965	0.626965	0.0167832
6.39505	0.626965	0.0164841
6.52044	0.626965	0.0157445
6.64583	0.626965	0.0144791
6.77123	0.626965	0.0128157
6.89662	0.626965	0.0111808
7.02201	0.626965	0.0100148
7.14741	0.626965	0.00899099
7.2728	0.626965	0.00803819
7.39819	0.626965	0.00734119
7.52358	0.626965	0.00681472
7.64898	0.626965	0.00638773
7.77437	0.626965	0.00580442
7.89976	0.626965	0.00590323
8.02516	0.626965	0.00622941
8.15055	0.626965	0.00624295
8.27594	0.626965	0.00602912
8.40134	0.626965	0.00574424
8.52673	0.626965	0.00541672
8.65212	0.626965	0.00552974
8.77752	0.626965	0.00584172
8.90291	0.626965	0.0061679
9.0283	0.626965	0.00615302
9.15369	0.626965	0.00569761
9.27909	0.626965	0.00572536
9.40448	0.626965	0.00578154
9.52987	0.626965	0.0056956
9.65527	0.626965	0.00553862
9.78066	0.626965	0.00559479
9.90605	0.626965	0.00535254
10.0314	0.626965	0.00519556
10.1568	0.626965	0.0049533
10.2822	0.626965	0.00520843
10.4076	0.626965	0.00540672
10.533	0.626965	0.00515025
10.6584	0.626965	0.00476589
10.7838	0.626965	0.00460891
10.9092	0.626965	0.00460824
11.0346	0.626965	0.00480653
11.16	0.626965	0.00497639
11.2854	0.626965	0.00498993
11.4108	0.626965	0.00463399
11.5362	0.626965	0.00449122
11.6616	0.626965	0.00430581
11.7869	0.626965	0.00421988
11.9123	0.626965	0.00451764
12.0377	0.626965	0.00451697
12.1631	0.626965	0.00414682
12.2885	0.626965	0.00386194
12.4139	0.626965	0.00356284
12.5393	0.626965	0.00378955
12.6647	0.626965	0.00400205
12.7901	0.626965	0.00366032
12.9155	0.626965	0.00388702
13.0409	0.626965	0.00395741
13.1663	0.626965	0.00361568
13.2917	0.626965	0.00361502
13.4171	0.626965	0.00409752
13.5425	0.626965	0.00411106
13.6678	0.626965	0.0037267
13.7932	0.626965	0.00325708
13.9186	0.626965	0.00346957
14.044	0.626965	0.00341206
14.1694	0.626965	0.00335455
14.2948	0.626965	0.0033681
14.4202	0.626965	0.00304058
14.5456	0.626965	0.00298307
14.671	0.626965	0.00305346
14.7964	0.626965	0.00356438
14.9218	0.626965	0.00376266
15.0472	0.626965	0.00394674
15.1726	0.626965	0.00430134
15.298	0.626965	0.00438594
15.4233	0.626965	0.00466949
15.5487	0.626965	0.00560674
15.6741	0.626965	0.00697032
15.7995	0.626965	0.00920076
15.9249	0.626965	0.0121133
16.0503	0.626965	0.0160349
16.1757	0.626965	0.0203969
16.3011	0.626965	0.0241763
16.4265	0.626965	0.0269184
16.5519	0.626965	0.0276993
16.6773	0.626965	0.0270165
16.8027	0.626965	0.0256374
16.9281	0.626965	0.0260062
17.0535	0.626965	0.0291888
17.1789	0.626965	0.0336645
17.3042	0.626965	0.0381971
17.4296	0.626965	0.0416923
17.555	0.626965	0.043468
17.6804	0.626965	0.0431263
17.8058	0.626965	0.0408235
17.9312	0.626965	0.0390038
18.0566	0.626965	0.0393584
18.182	0.626965	0.0439052
18.3074	0.626965	0.0514221
18.4328	0.626965	0.0590953
18.5582	0.626965	0.0627611
18.6836	0.626965	0.0611546
18.809	0.626965	0.0544179
18.9344	0.626965	0.0455355
19.0597	0.626965	0.0366388
19.1851	0.626965	0.0282537
19.3105	0.626965	0.0217161
19.4359	0.626965	0.0165
19.5613	0.626965	0.0123924
19.6867	0.626965	0.00932219
19.8121	0.626965	0.007332
19.9375	0.626965	0.00619446
20.0629	0.626965	0.00521325
20.1883	0.626965	0.00467257
20.3137	0.626965	0.004544
20.4391	0.626965	0.00427333
20.5645	0.626965	0.00363317
20.6899	0.626965	0.00326302
20.8153	0.626965	0.00353236
20.9406	0.626965	0.00400065
21.066	0.626965	0.00449737
21.1914	0.626965	0.00475249
21.3168	0.626965	0.00475183
21.4422	0.626965	0.0046659
21.5676	0.626965	0.00460839
21.693	0.626965	0.00446561
21.8184	0.626965	0.00408125
21.9438	0.626965	0.00418006
22.0692	0.626965	0.00380991
22.1946	0.626965	0.00358187
22.32	0.626965	0.0035812
22.4454	0.626965	0.0036658
22.5708	0.626965	0.00352302
22.6961	0.626965	0.00312445
22.8215	0.626965	0.00298168
22.9469	0.626965	0.00249784
23.0723	0.626965	0.00245454
23.1977	0.626965	0.00241124
23.3231	0.626965	0.00238215
23.4485	0.626965	0.00255201
23.5739	0.626965	0.00245187
23.6993	0.626965	0.00253647
23.8247	0.626965	0.00284844
23.9501	0.626965	0.00343042
24.0755	0.626965	0.00374239
24.2009	0.626965	0.00413963
24.3263	0.626965	0.00438055
24.4517	0.626965	0.0038825
24.577	0.626965	0.00354077
24.7024	0.626965	0.00359695
24.8278	0.626965	0.00378102
24.9532	0.626965	0.00365246
25.0786	0.626965	0.00304072
25.204	0.626965	0.00308269
25.3294	0.626965	0.00298255
25.4548	0.626965	0.00247029
25.5802	0.626965	0.00212856
25.7056	0.626965	0.00168736
25.831	0.626965	0.00134563
25.9564	0.626965	0.000691261
26.0818	0.626965	0.000775859
26.2072	0.626965	0.00101678
26.3325	0.626965	0.00111559
26.4579	0.626965	0.000930177
26.5833	0.626965	0.000957932
26.7087	0.626965	0.00108516
26.8341	0.626965	0.000572904
26.9595	0.626965	0.000415918
27.0849	0.626965	0.000230509
27.2103	0.626965	0.000329319
27.3357	0.626965	4.44341E-005
27.4611	0.626965	0.000242719
27.5865	0.626965	0.000654167
27.7119	0.626965	0.000497181
27.8373	0.626965	0.000553357
27.9627	0.626965	0.000467425
28.0881	0.626965	-4.48334E-005
28.2134	0.626965	-0.000301296
28.3388	0.626965	-0.000500915
28.4642	0.626965	-0.000373684
28.5896	0.626965	0.000208294
28.715	0.626965	0.000122362
28.8404	0.626965	-6.20308E-006
28.9658	0.626965	-0.000291087
29.0912	0.626965	-0.000121224
29.2166	0.626965	0.000318646
29.342	0.626965	0.000460087
29.4674	0.626965	0.000573107
29.5928	0.626965	-9.54706E-005
29.7182	0.626965	-0.000380355
29.8436	0.626965	-0.000267335
29.9689	0.626965	-0.000125893
30.0943	0.626965	0.000328187
30.2197	0.626965	0.000228044
30.3451	0.626965	-7.10512E-005
30.4705	0.626965	-0.000299092
30.5959	0.626965	-0.00031397
30.7213	0.626965	-0.000257794
30.8467	0.626965	3.99676E-005
30.9721	0.626965	0.000152987
31.0975	0.626965	0.000266007
31.2229	0.626965	0.000194286
31.3483	0.626965	9.41428E-005
31.4737	0.626965	0.000207163
31.5991	0.626965	0.00044808
31.7244	0.626965	0.000774263
31.8498	0.626965	0.000887283
31.9752	0.626965	0.000645031
32.1006	0.626965	0.000672786
32.226	0.626965	0.00122634
32.3514	0.626965	0.00210675
32.4768	0.626965	0.00347033
32.6022	0.626965	0.0050897
32.7276	0.626965	0.0077891
32.853	0.626965	0.0115401
32.9784	0.626965	0.0173375
33.1038	0.626965	0.0283502
33.2292	0.626965	0.0483016
33.3546	0.626965	0.0761258
33.48	0.626965	0.102884
33.6053	0.626965	0.123262
33.7307	0.626965	0.138211
33.8561	0.626965	0.148826
33.9815	0.626965	0.156002
34.1069	0.626965	0.160691
34.2323	0.626965	0.162523
34.3577	0.626965	0.163446
34.4831	0.626965	0.162565
34.6085	0.626965	0.159537
34.7339	0.626965	0.154264
34.8593	0.626965	0.145765
34.9847	0.626965	0.132335
35.1101	0.626965	0.112084
35.2355	0.626965	0.0857366
35.3608	0.626965	0.0584368
35.4862	0.626965	0.0363383
35.6116	0.626965	0.0227094
35.737	0.626965	0.0153759
35.8624	0.626965	0.0109699
35.9878	0.626965	0.00721753
36.1132	0.626965	0.00497154
36.2386	0.626965	0.00335084
36.364	0.626965	0.00228436
36.4894	0.626965	0.0011184
36.6148	0.626965	0.000464031
36.7402	0.626965	0.000307044
36.8656	0.626965	-7.73161E-005
36.991	0.626965	2.14929E-005
37.1164	0.626965	7.76694E-005
37.2417	0.626965	0.000162268
37.3671	0.626965	-0.000222093
37.4925	0.626965	-0.000592243
37.6179	0.626965	-0.000422379
37.7433	0.626965	-0.000238305
37.8687	0.626965	-0.000565822
37.9941	0.626965	-0.000609122
38.1195	0.626965	-0.000737686
38.2449	0.626965	-0.000638877
38.3703	0.626965	-0.000227429
38.4957	0.626965	-0.000270729
38.6211	0.626965	-0.000470348
38.7465	0.626965	-0.00102524
38.8719	0.626965	-0.0011538
38.9972	0.626965	-0.00156659
39.1226	0.626965	-0.00334361
39.248	0.626965	-0.00649909
39.3734	0.626965	-0.0111325
39.4988	0.626965	-0.0181675
39.6242	0.626965	-0.0279027
39.7496	0.626965	-0.0389594
39.875	0.626965	-0.0521619
0	0.752358	0.138085
0.125393	0.752358	0.141438
0.250786	0.752358	0.144265
0.376179	0.752358	0.144364
0.501572	0.752358	0.140313
0.626965	0.752358	0.132511
0.752358	0.752358	0.118853
0.877752	0.752358	0.0992132
1.00314	0.752358	0.0762335
1.12854	0.752358	0.0540355
1.25393	0.752358	0.0353617
1.37932	0.752358	0.0225429
1.50472	0.752358	0.014911
1.63011	0.752358	0.0107749
1.7555	0.752358	0.00823053
1.8809	0.752358	0.0068372
2.00629	0.752358	0.00652389
2.13168	0.752358	0.00586953
2.25708	0.752358	0.00532885
2.38247	0.752358	0.00481659
2.50786	0.752358	0.00470223
2.63325	0.752358	0.00463051
2.75865	0.752358	0.00453037
2.88404	0.752358	0.00457234
3.00943	0.752358	0.00407429
3.13483	0.752358	0.00367572
3.26022	0.752358	0.00357557
3.38561	0.752358	0.00402965
3.51101	0.752358	0.00419952
3.6364	0.752358	0.00397148
3.76179	0.752358	0.00374344
3.88719	0.752358	0.0039133
4.01258	0.752358	0.0041258
4.13797	0.752358	0.00449461
4.26336	0.752358	0.00541765
4.38876	0.752358	0.00568699
4.51415	0.752358	0.00574317
4.63954	0.752358	0.0054867
4.76494	0.752358	0.0056992
4.89033	0.752358	0.00635223
5.01572	0.752358	0.00791476
5.14112	0.752358	0.00970466
5.26651	0.752358	0.0112672
5.3919	0.752358	0.0137392
5.5173	0.752358	0.0166944
5.64269	0.752358	0.0198343
5.76808	0.752358	0.022548
5.89347	0.752358	0.0241815
6.01887	0.752358	0.0253604
6.14426	0.752358	0.0262692
6.26965	0.752358	0.0260412
6.39505	0.752358	0.024932
6.52044	0.752358	0.0229276
6.64583	0.752358	0.0203122
6.77123	0.752358	0.0172988
6.89662	0.752358	0.0146407
7.02201	0.752358	0.0126505
7.14741	0.752358	0.0110867
7.2728	0.752358	0.0099207
7.39819	0.752358	0.00908159
7.52358	0.752358	0.00828511
7.64898	0.752358	0.00733232
7.77437	0.752358	0.00673479
7.89976	0.752358	0.00694729
8.02516	0.752358	0.00707452
8.15055	0.752358	0.00698859
8.27594	0.752358	0.00678897
8.40134	0.752358	0.00653251
8.52673	0.752358	0.00660289
8.65212	0.752358	0.00711382
8.77752	0.752358	0.00763895
8.90291	0.752358	0.00787987
9.0283	0.752358	0.0073534
9.15369	0.752358	0.00711115
9.27909	0.752358	0.00688311
9.40448	0.752358	0.00641348
9.52987	0.752358	0.00637018
9.65527	0.752358	0.00634109
9.78066	0.752358	0.00642569
9.90605	0.752358	0.00582817
10.0314	0.752358	0.00469063
10.1568	0.752358	0.00451944
10.2822	0.752358	0.00463246
[truncated: 99,764 more rows]
