# Supplementary material for: Systematic modulation of charge and spin in graphene nanoribbons on MgO
Source: Nat Commun. 2025 Jul 1;16:5632. doi: 10.1038/s41467-025-60767-5 (PMC12218530; doi:10.1038/s41467-025-60767-5)
Supplement: Supplementary file 3 — Source Data [file 41467_2025_60767_MOESM3_ESM.zip › Source Data/Figure1d.txt]

WSxM file copyright UAM
WSxM ASCII XYZ file
X[nm]		Y[nm]		Z[�]
0	0	-0.00756768
0.156863	0	-0.0159219
0.313725	0	-0.0114864
0.470588	0	-0.00960885
0.627451	0	-0.00758918
0.784314	0	-0.00969066
0.941176	0	-0.00866575
1.09804	0	-0.00934614
1.2549	0	-0.00988443
1.41176	0	-0.00957006
1.56863	0	-0.00726617
1.72549	0	-0.0035412
1.88235	0	-0.010048
2.03922	0	-0.0085968
2.19608	0	-0.0132562
2.35294	0	-0.00938915
2.5098	0	-0.00964322
2.66667	0	-0.00378662
2.82353	0	-6.16455E-005
2.98039	0	-0.00145258
3.13725	0	0.000282873
3.29412	0	-0.00593975
3.45098	0	-0.000509476
3.60784	0	-0.00133198
3.76471	0	0.00480884
3.92157	0	0.00114417
4.07843	0	0.00131643
4.23529	0	0.00461508
4.39216	0	0.000666189
4.54902	0	0.00225953
4.70588	0	0.00470553
4.86275	0	0.00658309
5.01961	0	0.000502575
5.17647	0	0.0018117
5.33333	0	-0.00469514
5.4902	0	-0.00537553
5.64706	0	-0.00705068
5.80392	0	-0.00162041
5.96078	0	0.000257154
6.11765	0	-0.00383384
6.27451	0	-0.00579321
6.43137	0	-0.00789469
6.58824	0	-0.00758032
6.7451	0	-0.00399746
6.90196	0	-0.00155146
7.05882	0	-0.00379505
7.21569	0	-0.00504387
7.37255	0	-0.00742957
7.52941	0	-0.00853628
7.68627	0	-0.00893246
7.84314	0	-0.00449694
8	0	-0.0011983
8.15686	0	-0.00685249
8.31373	0	-0.00511703
8.47059	0	-0.013045
8.62745	0	-0.0111674
8.78431	0	-0.0127004
8.94118	0	-0.00968601
9.09804	0	-0.00922953
9.2549	0	-0.0161627
9.41176	0	-0.0144272
9.56863	0	-0.0163866
9.72549	0	-0.019625
9.88235	0	-0.0214422
10.0392	0	-0.00791176
10.1961	0	-0.00489733
10.3529	0	0.00422777
10.5098	0	0.02529
10.6667	0	0.0699422
10.8235	0	0.137048
10.9804	0	0.249343
11.1373	0	0.393898
11.2941	0	0.522394
11.451	0	0.693949
11.6078	0	0.95617
11.7647	0	1.20546
11.9216	0	1.38383
12.0784	0	1.51588
12.2353	0	1.61724
12.3922	0	1.66971
12.549	0	1.68153
12.7059	0	1.65271
12.8627	0	1.5932
13.0196	0	1.48835
13.1765	0	1.344
13.3333	0	1.16043
13.4902	0	0.960084
13.6471	0	0.7677
13.8039	0	0.592936
13.9608	0	0.444321
14.1176	0	0.337912
14.2745	0	0.279677
14.4314	0	0.238922
14.5882	0	0.215647
14.7451	0	0.198624
14.902	0	0.195385
15.0588	0	0.191152
15.2157	0	0.190188
15.3725	0	0.18837
15.5294	0	0.193232
15.6863	0	0.189426
15.8431	0	0.181924
16	0	0.184654
16.1569	0	0.187953
16.3137	0	0.191251
16.4706	0	0.191424
16.6275	0	0.195717
16.7843	0	0.190205
16.9412	0	0.182419
17.098	0	0.189128
17.2549	0	0.190153
17.4118	0	0.191605
17.5686	0	0.191351
17.7255	0	0.190102
17.8824	0	0.186295
18.0392	0	0.178793
18.1961	0	0.184366
18.3529	0	0.183401
18.5098	0	0.186984
18.6667	0	0.18744
18.8235	0	0.187044
18.9804	0	0.185085
19.1373	0	0.182983
19.2941	0	0.189977
19.451	0	0.190149
19.6078	0	0.197001
19.7647	0	0.198878
19.9216	0	0.194361
20.0784	0	0.191265
20.2353	0	0.193142
20.3922	0	0.200278
20.549	0	0.201587
20.7059	0	0.199201
20.8627	0	0.202216
21.0196	0	0.198977
21.1765	0	0.193465
21.3333	0	0.195058
21.4902	0	0.196083
21.6471	0	0.199098
21.8039	0	0.195149
21.9608	0	0.194895
22.1176	0	0.188388
22.2745	0	0.186002
22.4314	0	0.186885
22.5882	0	0.187484
22.7451	0	0.192488
22.902	0	0.187544
23.0588	0	0.188853
23.2157	0	0.183625
23.3725	0	0.183798
23.5294	0	0.183117
23.6863	0	0.189684
23.8431	0	0.189288
24	0	0.188466
24.1569	0	0.187075
24.3137	0	0.180284
24.4706	0	0.188272
24.6275	0	0.184749
24.7843	0	0.192738
24.9412	0	0.190778
25.098	0	0.190666
25.2549	0	0.189844
25.4118	0	0.1903
25.5686	0	0.192462
25.7255	0	0.195192
25.8824	0	0.200338
26.0392	0	0.205058
26.1961	0	0.204378
26.3529	0	0.201423
26.5098	0	0.208417
26.6667	0	0.208021
26.8235	0	0.216293
26.9804	0	0.216323
27.1373	0	0.215927
27.2941	0	0.21141
27.451	0	0.210019
27.6078	0	0.214596
27.7647	0	0.210648
27.9216	0	0.217641
28.0784	0	0.210708
28.2353	0	0.212159
28.3922	0	0.208494
28.549	0	0.208098
28.7059	0	0.212107
28.8627	0	0.212706
29.0196	0	0.2224
29.1765	0	0.22044
29.3333	0	0.224165
29.4902	0	0.224337
29.6471	0	0.227778
29.8039	0	0.225393
29.9608	0	0.235512
30.1176	0	0.238243
30.2745	0	0.234436
30.4314	0	0.236029
30.5882	0	0.232364
30.7451	0	0.233958
30.902	0	0.23612
31.0588	0	0.241408
31.2157	0	0.239022
31.3725	0	0.237489
31.5294	0	0.231551
31.6863	0	0.231154
31.8431	0	0.229337
32	0	0.227378
32.1569	0	0.235224
32.3137	0	0.233407
32.4706	0	0.231589
32.6275	0	0.228209
32.7843	0	0.235345
32.9412	0	0.232248
33.098	0	0.233984
33.2549	0	0.242398
33.4118	0	0.237597
33.5686	0	0.232937
33.7255	0	0.228136
33.8824	0	0.228308
34.0392	0	0.227912
34.1961	0	0.229647
34.3529	0	0.229251
34.5098	0	0.230418
34.6667	0	0.21979
34.8235	0	0.222663
34.9804	0	0.220703
35.1373	0	0.220307
35.2941	0	0.228011
35.451	0	0.223352
35.6078	0	0.223524
35.7647	0	0.217585
35.9216	0	0.220742
36.0784	0	0.222477
36.2353	0	0.223644
36.3922	0	0.23078
36.549	0	0.2301
36.7059	0	0.226151
36.8627	0	0.224902
37.0196	0	0.230332
37.1765	0	0.228941
37.3333	0	0.232808
37.4902	0	0.235396
37.6471	0	0.237416
37.8039	0	0.23162
37.9608	0	0.230797
38.1176	0	0.229975
38.2745	0	0.235405
38.4314	0	0.238277
38.5882	0	0.237313
38.7451	0	0.241748
38.902	0	0.231547
39.0588	0	0.234135
39.2157	0	0.235302
39.3725	0	0.238885
39.5294	0	0.239625
39.6863	0	0.24335
39.8431	0	0.243238
40	0	0.237868
0	0.157609	-0.0131526
0.156863	0.157609	-0.0125541
0.313725	0.157609	-0.00826065
0.470588	0.157609	-0.00481989
0.627451	0.157609	-0.00763191
0.784314	0.157609	-0.00731754
0.941176	0.157609	-0.00885059
1.09804	0.157609	-0.0119468
1.2549	0.157609	-0.0137641
1.41176	0.157609	-0.0127392
1.56863	0.157609	-0.0141301
1.72549	0.157609	-0.018079
1.88235	0.157609	-0.0180488
2.03922	0.157609	-0.0201503
2.19608	0.157609	-0.0152885
2.35294	0.157609	-0.0185268
2.5098	0.157609	-0.00783854
2.66667	0.157609	-0.00766628
2.82353	0.157609	-0.00877299
2.98039	0.157609	-0.00661122
3.13725	0.157609	-0.00928113
3.29412	0.157609	-0.00640881
3.45098	0.157609	-0.00509968
3.60784	0.157609	4.63803E-005
3.76471	0.157609	-0.00759733
3.92157	0.157609	-0.00671453
4.07843	0.157609	-0.00483697
4.23529	0.157609	-0.00509103
4.39216	0.157609	-0.00491877
4.54902	0.157609	-0.00162013
4.70588	0.157609	0.00423648
4.86275	0.157609	-0.00468621
5.01961	0.157609	0.000601955
5.17647	0.157609	-0.00078898
5.33333	0.157609	0.000804365
5.4902	0.157609	-0.00257609
5.64706	0.157609	0.00157521
5.80392	0.157609	0.00160536
5.96078	0.157609	-0.00106455
6.11765	0.157609	-0.00188705
6.27451	0.157609	0.000132619
6.43137	0.157609	0.00314705
6.58824	0.157609	0.00616148
6.7451	0.157609	0.011876
6.90196	0.157609	0.0099166
7.05882	0.157609	0.0136416
7.21569	0.157609	0.0111138
7.37255	0.157609	0.00972284
7.52941	0.157609	0.00890034
7.68627	0.157609	0.00850416
7.84314	0.157609	0.00810799
8	0.157609	-0.00109892
8.15686	0.157609	0.00177341
8.31373	0.157609	-0.00714928
8.47059	0.157609	-0.00768756
8.62745	0.157609	-0.0075153
8.78431	0.157609	-0.0081957
8.94118	0.157609	-0.0117183
9.09804	0.157609	-0.00955648
9.2549	0.157609	-0.0105211
9.41176	0.157609	-0.0134752
9.56863	0.157609	-0.0154346
9.72549	0.157609	-0.0162571
9.88235	0.157609	-0.0150901
10.0392	0.157609	-0.0200337
10.1961	0.157609	-0.0133245
10.3529	0.157609	-0.00775208
10.5098	0.157609	0.0134522
10.6667	0.157609	0.0589571
10.8235	0.157609	0.135015
10.9804	0.157609	0.264364
11.1373	0.157609	0.40025
11.2941	0.157609	0.518657
11.451	0.157609	0.656248
11.6078	0.157609	0.874983
11.7647	0.157609	1.10381
11.9216	0.157609	1.2954
12.0784	0.157609	1.45132
12.2353	0.157609	1.57087
12.3922	0.157609	1.63314
12.549	0.157609	1.65193
12.7059	0.157609	1.61942
12.8627	0.157609	1.54996
13.0196	0.157609	1.43985
13.1765	0.157609	1.25969
13.3333	0.157609	1.04755
13.4902	0.157609	0.819923
13.6471	0.157609	0.646438
13.8039	0.157609	0.498818
13.9608	0.157609	0.378766
14.1176	0.157609	0.307884
14.2745	0.157609	0.256471
14.4314	0.157609	0.225948
14.5882	0.157609	0.201677
14.7451	0.157609	0.192186
14.902	0.157609	0.190227
15.0588	0.157609	0.184715
15.2157	0.157609	0.186166
15.3725	0.157609	0.187617
15.5294	0.157609	0.180116
15.6863	0.157609	0.180288
15.8431	0.157609	0.180034
16	0.157609	0.180775
16.1569	0.157609	0.181089
16.3137	0.157609	0.181972
16.4706	0.157609	0.183139
16.6275	0.157609	0.173221
16.7843	0.157609	0.174815
16.9412	0.157609	0.177545
17.098	0.157609	0.182265
17.2549	0.157609	0.184142
17.4118	0.157609	0.187867
17.5686	0.157609	0.18946
17.7255	0.157609	0.183948
17.8824	0.157609	0.186679
18.0392	0.157609	0.189551
18.1961	0.157609	0.189581
18.3529	0.157609	0.185916
18.5098	0.157609	0.189783
18.6667	0.157609	0.184698
18.8235	0.157609	0.179896
18.9804	0.157609	0.180353
19.1373	0.157609	0.18692
19.2941	0.157609	0.188939
19.451	0.157609	0.188685
19.6078	0.157609	0.194968
19.7647	0.157609	0.19173
19.9216	0.157609	0.18636
20.0784	0.157609	0.189659
20.2353	0.157609	0.193241
20.3922	0.157609	0.190998
20.549	0.157609	0.19117
20.7059	0.157609	0.188358
20.8627	0.157609	0.186399
21.0196	0.157609	0.183729
21.1765	0.157609	0.185464
21.3333	0.157609	0.191889
21.4902	0.157609	0.191493
21.6471	0.157609	0.19195
21.8039	0.157609	0.189138
21.9608	0.157609	0.188457
22.1176	0.157609	0.185929
22.2745	0.157609	0.186102
22.4314	0.157609	0.190395
22.5882	0.157609	0.188294
22.7451	0.157609	0.187613
22.902	0.157609	0.190343
23.0588	0.157609	0.186821
23.2157	0.157609	0.187135
23.3725	0.157609	0.192139
23.5294	0.157609	0.196006
23.6863	0.157609	0.197031
23.8431	0.157609	0.191377
24	0.157609	0.192402
24.1569	0.157609	0.193285
24.3137	0.157609	0.190757
24.4706	0.157609	0.19505
24.6275	0.157609	0.195649
24.7843	0.157609	0.192695
24.9412	0.157609	0.188035
25.098	0.157609	0.188918
25.2549	0.157609	0.192643
25.4118	0.157609	0.187273
25.5686	0.157609	0.195119
25.7255	0.157609	0.197565
25.8824	0.157609	0.197027
26.0392	0.157609	0.198478
26.1961	0.157609	0.197371
26.3529	0.157609	0.201807
26.5098	0.157609	0.201695
26.6667	0.157609	0.206699
26.8235	0.157609	0.212271
26.9804	0.157609	0.205054
27.1373	0.157609	0.202526
27.2941	0.157609	0.207388
27.451	0.157609	0.208129
27.6078	0.157609	0.209012
27.7647	0.157609	0.209752
27.9216	0.157609	0.214188
28.0784	0.157609	0.210097
28.2353	0.157609	0.207853
28.3922	0.157609	0.215415
28.549	0.157609	0.216582
28.7059	0.157609	0.219312
28.8627	0.157609	0.220764
29.0196	0.157609	0.220225
29.1765	0.157609	0.217413
29.3333	0.157609	0.212612
29.4902	0.157609	0.219605
29.6471	0.157609	0.219493
29.8039	0.157609	0.221087
29.9608	0.157609	0.223533
30.1176	0.157609	0.224842
30.2745	0.157609	0.223877
30.4314	0.157609	0.221633
30.5882	0.157609	0.226353
30.7451	0.157609	0.228657
30.902	0.157609	0.229256
31.0588	0.157609	0.229428
31.2157	0.157609	0.228321
31.3725	0.157609	0.221246
31.5294	0.157609	0.216871
31.6863	0.157609	0.222017
31.8431	0.157609	0.219631
32	0.157609	0.21753
32.1569	0.157609	0.22026
32.3137	0.157609	0.218585
32.4706	0.157609	0.220036
32.6275	0.157609	0.219356
32.7843	0.157609	0.223223
32.9412	0.157609	0.226379
33.098	0.157609	0.225699
33.2549	0.157609	0.224592
33.4118	0.157609	0.223343
33.5686	0.157609	0.223373
33.7255	0.157609	0.220703
33.8824	0.157609	0.225281
34.0392	0.157609	0.231564
34.1961	0.157609	0.227757
34.3529	0.157609	0.22594
34.5098	0.157609	0.230091
34.6667	0.157609	0.228416
34.8235	0.157609	0.226599
34.9804	0.157609	0.230182
35.1373	0.157609	0.229643
35.2941	0.157609	0.227258
35.451	0.157609	0.223025
35.6078	0.157609	0.22476
35.7647	0.157609	0.222801
35.9216	0.157609	0.222547
36.0784	0.157609	0.22684
36.2353	0.157609	0.231844
36.3922	0.157609	0.229174
36.549	0.157609	0.229488
36.7059	0.157609	0.234066
36.8627	0.157609	0.232817
37.0196	0.157609	0.235547
37.1765	0.157609	0.236714
37.3333	0.157609	0.232766
37.4902	0.157609	0.230096
37.6471	0.157609	0.227426
37.8039	0.157609	0.226603
37.9608	0.157609	0.22706
38.1176	0.157609	0.229506
38.2745	0.157609	0.229536
38.4314	0.157609	0.232124
38.5882	0.157609	0.229028
38.7451	0.157609	0.232042
38.902	0.157609	0.235057
39.0588	0.157609	0.233239
39.2157	0.157609	0.236254
39.3725	0.157609	0.234721
39.5294	0.157609	0.240435
39.6863	0.157609	0.232081
39.8431	0.157609	0.234243
40	0.157609	0.238536
0	0.315217	-0.0106775
0.156863	0.315217	-0.0146264
0.313725	0.315217	-0.00649603
0.470588	0.315217	-0.00305527
0.627451	0.315217	-0.00473042
0.784314	0.315217	-0.00413184
0.941176	0.315217	-0.00182795
1.09804	0.315217	-0.00279256
1.2549	0.315217	-0.00276241
1.41176	0.315217	-0.00159539
1.56863	0.315217	0.000566389
1.72549	0.315217	-0.00608256
1.88235	0.315217	-0.0103157
2.03922	0.315217	-0.00858021
2.19608	0.315217	-0.00783952
2.35294	0.315217	-0.00766726
2.5098	0.315217	-0.00650024
2.66667	0.315217	-0.00419635
2.82353	0.315217	-0.0112716
2.98039	0.315217	-0.013231
3.13725	0.315217	-0.0153325
3.29412	0.315217	-0.0131707
3.45098	0.315217	-0.0115774
3.60784	0.315217	-0.013963
3.76471	0.315217	-0.0108065
3.92157	0.315217	-0.0164607
4.07843	0.315217	-0.0135884
4.23529	0.315217	-0.0148372
4.39216	0.315217	-0.0106859
4.54902	0.315217	-0.0048293
4.70588	0.315217	-0.00650445
4.86275	0.315217	-0.00334792
5.01961	0.315217	-0.00544939
5.17647	0.315217	-0.0012981
5.33333	0.315217	0.00327953
5.4902	0.315217	0.00785715
5.64706	0.315217	0.00675044
5.80392	0.315217	0.00678059
5.96078	0.315217	0.00652652
6.11765	0.315217	0.00783565
6.27451	0.315217	0.00701315
6.43137	0.315217	0.0108802
6.58824	0.315217	0.0114788
6.7451	0.315217	0.00937734
6.90196	0.315217	0.0133865
7.05882	0.315217	0.0104324
7.21569	0.315217	0.0104625
7.37255	0.315217	0.00750842
7.52941	0.315217	0.00810701
7.68627	0.315217	0.0071424
7.84314	0.315217	0.00347773
8	0.315217	-0.00189225
8.15686	0.315217	-0.00370951
8.31373	0.315217	-0.0103585
8.47059	0.315217	-0.00620716
8.62745	0.315217	-0.0093034
8.78431	0.315217	-0.0131102
8.94118	0.315217	-0.0137906
9.09804	0.315217	-0.0173131
9.2549	0.315217	-0.0140145
9.41176	0.315217	-0.0137001
9.56863	0.315217	-0.00713297
9.72549	0.315217	-0.00752915
9.88235	0.315217	-0.0120465
10.0392	0.315217	-0.00817939
10.1961	0.315217	-0.0132651
10.3529	0.315217	-0.00513481
10.5098	0.315217	0.0147905
10.6667	0.315217	0.0465109
10.8235	0.315217	0.0989791
10.9804	0.315217	0.197348
11.1373	0.315217	0.31945
11.2941	0.315217	0.437004
11.451	0.315217	0.569337
11.6078	0.315217	0.766614
11.7647	0.315217	0.986486
11.9216	0.315217	1.18476
12.0784	0.315217	1.37194
12.2353	0.315217	1.52105
12.3922	0.315217	1.61032
12.549	0.315217	1.63323
12.7059	0.315217	1.60427
12.8627	0.315217	1.53239
13.0196	0.315217	1.40438
13.1765	0.315217	1.21868
13.3333	0.315217	0.988208
13.4902	0.315217	0.760296
13.6471	0.315217	0.567912
13.8039	0.315217	0.436491
13.9608	0.315217	0.345004
14.1176	0.315217	0.282648
14.2745	0.315217	0.238909
14.4314	0.315217	0.216059
14.5882	0.315217	0.193494
14.7451	0.315217	0.186419
14.902	0.315217	0.183323
15.0588	0.315217	0.179516
15.2157	0.315217	0.177557
15.3725	0.315217	0.169629
15.5294	0.315217	0.171933
15.6863	0.315217	0.165142
15.8431	0.315217	0.172561
16	0.315217	0.174865
16.1569	0.315217	0.17589
16.3137	0.315217	0.174499
16.4706	0.315217	0.177514
16.6275	0.315217	0.181665
16.7843	0.315217	0.182406
16.9412	0.315217	0.187125
17.098	0.315217	0.188577
17.2549	0.315217	0.190454
17.4118	0.315217	0.187784
17.5686	0.315217	0.191225
17.7255	0.315217	0.192534
17.8824	0.315217	0.190859
18.0392	0.315217	0.191031
18.1961	0.315217	0.191772
18.3529	0.315217	0.192086
18.5098	0.315217	0.188137
18.6667	0.315217	0.18902
18.8235	0.315217	0.191324
18.9804	0.315217	0.19377
19.1373	0.315217	0.1938
19.2941	0.315217	0.196815
19.451	0.315217	0.195566
19.6078	0.315217	0.19318
19.7647	0.315217	0.194774
19.9216	0.315217	0.198214
20.0784	0.315217	0.199523
20.2353	0.315217	0.195148
20.3922	0.315217	0.197168
20.549	0.315217	0.19393
20.7059	0.315217	0.192823
20.8627	0.315217	0.195269
21.0196	0.315217	0.198141
21.1765	0.315217	0.202577
21.3333	0.315217	0.202038
21.4902	0.315217	0.200932
21.6471	0.315217	0.196556
21.8039	0.315217	0.193744
21.9608	0.315217	0.194201
22.1176	0.315217	0.198352
22.2745	0.315217	0.19824
22.4314	0.315217	0.197418
22.5882	0.315217	0.196027
22.7451	0.315217	0.195915
22.902	0.315217	0.193955
23.0588	0.315217	0.19697
23.2157	0.315217	0.201548
23.3725	0.315217	0.199446
23.5294	0.315217	0.199903
23.6863	0.315217	0.200359
23.8431	0.315217	0.200389
24	0.315217	0.197151
24.1569	0.315217	0.201871
24.3137	0.315217	0.206164
24.4706	0.315217	0.205484
24.6275	0.315217	0.204377
24.7843	0.315217	0.206254
24.9412	0.315217	0.202021
25.098	0.315217	0.201483
25.2549	0.315217	0.201797
25.4118	0.315217	0.203817
25.5686	0.315217	0.206405
25.7255	0.315217	0.203593
25.8824	0.315217	0.202913
26.0392	0.315217	0.199817
26.1961	0.315217	0.199136
26.3529	0.315217	0.202151
26.5098	0.315217	0.203033
26.6667	0.315217	0.201927
26.8235	0.315217	0.19883
26.9804	0.315217	0.198434
27.1373	0.315217	0.197612
27.2941	0.315217	0.202189
27.451	0.315217	0.203641
27.6078	0.315217	0.205802
27.7647	0.315217	0.206117
27.9216	0.315217	0.207142
28.0784	0.315217	0.204188
28.2353	0.315217	0.203649
28.3922	0.315217	0.209222
28.549	0.315217	0.211383
28.7059	0.315217	0.212124
28.8627	0.315217	0.213717
29.0196	0.315217	0.213179
29.1765	0.315217	0.21662
29.3333	0.315217	0.219208
29.4902	0.315217	0.221938
29.6471	0.315217	0.226232
29.8039	0.315217	0.224414
29.9608	0.315217	0.227429
30.1176	0.315217	0.223054
30.2745	0.315217	0.224931
30.4314	0.315217	0.227661
30.5882	0.315217	0.228544
30.7451	0.315217	0.229995
30.902	0.315217	0.229741
31.0588	0.315217	0.23304
31.2157	0.315217	0.226249
31.3725	0.315217	0.2277
31.5294	0.315217	0.230004
31.6863	0.315217	0.22776
31.8431	0.315217	0.228643
32	0.315217	0.228958
32.1569	0.315217	0.230267
32.3137	0.315217	0.228449
32.4706	0.315217	0.227627
32.6275	0.315217	0.23192
32.7843	0.315217	0.231808
32.9412	0.315217	0.233402
33.098	0.315217	0.232011
33.2549	0.315217	0.235594
33.4118	0.315217	0.228376
33.5686	0.315217	0.232101
33.7255	0.315217	0.232558
33.8824	0.315217	0.231451
34.0392	0.315217	0.23205
34.1961	0.315217	0.229664
34.3529	0.315217	0.233673
34.5098	0.315217	0.227308
34.6667	0.315217	0.229044
34.8235	0.315217	0.234758
34.9804	0.315217	0.230952
35.1373	0.315217	0.233682
35.2941	0.315217	0.233001
35.451	0.315217	0.232179
35.6078	0.315217	0.230788
35.7647	0.315217	0.23295
35.9216	0.315217	0.239517
36.0784	0.315217	0.236136
36.2353	0.315217	0.233467
36.3922	0.315217	0.234491
36.549	0.315217	0.234948
36.7059	0.315217	0.234836
36.8627	0.315217	0.232166
37.0196	0.315217	0.236175
37.1765	0.315217	0.237911
37.3333	0.315217	0.232683
37.4902	0.315217	0.236976
37.6471	0.315217	0.237433
37.8039	0.315217	0.235189
37.9608	0.315217	0.232235
38.1176	0.315217	0.236244
38.2745	0.315217	0.233574
38.4314	0.315217	0.227494
38.5882	0.315217	0.228234
38.7451	0.315217	0.227838
38.902	0.315217	0.2273
39.0588	0.315217	0.225909
39.2157	0.315217	0.231481
39.3725	0.315217	0.228954
39.5294	0.315217	0.229552
39.6863	0.315217	0.23413
39.8431	0.315217	0.236434
40	0.315217	0.240017
0	0.472826	-0.0159782
0.156863	0.472826	-0.0108322
0.313725	0.472826	-0.0106599
0.470588	0.472826	-0.014893
0.627451	0.472826	-0.0108838
0.784314	0.472826	-0.0146906
0.941176	0.472826	-0.0148026
1.09804	0.472826	-0.00979861
1.2549	0.472826	-0.00863159
1.41176	0.472826	-0.00874355
1.56863	0.472826	-0.0148241
1.72549	0.472826	-0.0155045
1.88235	0.472826	-0.0188849
2.03922	0.472826	-0.0194232
2.19608	0.472826	-0.014135
2.35294	0.472826	-0.00870475
2.5098	0.472826	-0.011801
2.66667	0.472826	-0.0120551
2.82353	0.472826	-0.0086143
2.98039	0.472826	-0.0115684
3.13725	0.472826	-0.0121067
3.29412	0.472826	-0.00838173
3.45098	0.472826	-0.00451465
3.60784	0.472826	-0.00917408
3.76471	0.472826	-0.00900183
3.92157	0.472826	-0.00499264
4.07843	0.472826	-0.0052467
4.23529	0.472826	-0.00379547
4.39216	0.472826	-0.00390742
4.54902	0.472826	0.0039387
4.70588	0.472826	-0.00228393
4.86275	0.472826	-0.00310643
5.01961	0.472826	0.0014712
5.17647	0.472826	0.000790805
5.33333	0.472826	0.00337891
5.4902	0.472826	0.00369328
5.64706	0.472826	0.00514451
5.80392	0.472826	5.87567E-005
5.96078	0.472826	0.00406795
6.11765	0.472826	0.00537707
6.27451	0.472826	0.00867572
6.43137	0.472826	0.00671635
6.58824	0.472826	0.0159836
6.7451	0.472826	0.0181453
6.90196	0.472826	0.0144807
7.05882	0.472826	0.0119529
7.21569	0.472826	0.0153936
7.37255	0.472826	0.0125816
7.52941	0.472826	0.00877482
7.68627	0.472826	0.0107945
7.84314	0.472826	0.00741404
8	0.472826	0.0010493
8.15686	0.472826	-0.00105217
8.31373	0.472826	-2.72639E-005
8.47059	0.472826	-0.00369193
8.62745	0.472826	-0.00764082
8.78431	0.472826	-0.00661591
8.94118	0.472826	-0.00317516
9.09804	0.472826	-0.00584507
9.2549	0.472826	-0.0133467
9.41176	0.472826	-0.00663742
9.56863	0.472826	-0.00632305
9.72549	0.472826	-0.0102719
9.88235	0.472826	-0.015784
10.0392	0.472826	-0.0147591
10.1961	0.472826	-0.0168606
10.3529	0.472826	-0.016262
10.5098	0.472826	0.00153172
10.6667	0.472826	0.0188991
10.8235	0.472826	0.0472089
10.9804	0.472826	0.107351
11.1373	0.472826	0.205436
11.2941	0.472826	0.324269
11.451	0.472826	0.483745
11.6078	0.472826	0.669937
11.7647	0.472826	0.871619
11.9216	0.472826	1.08709
12.0784	0.472826	1.29744
12.2353	0.472826	1.46416
12.3922	0.472826	1.56963
12.549	0.472826	1.60789
12.7059	0.472826	1.58533
12.8627	0.472826	1.51302
13.0196	0.472826	1.38231
13.1765	0.472826	1.21139
13.3333	0.472826	0.985892
13.4902	0.472826	0.738937
13.6471	0.472826	0.537458
13.8039	0.472826	0.403195
13.9608	0.472826	0.321087
14.1176	0.472826	0.262852
14.2745	0.472826	0.231619
14.4314	0.472826	0.209338
14.5882	0.472826	0.193025
14.7451	0.472826	0.185239
14.902	0.472826	0.185838
15.0588	0.472826	0.181037
15.2157	0.472826	0.177088
15.3725	0.472826	0.177118
15.5294	0.472826	0.181411
15.6863	0.472826	0.179594
15.8431	0.472826	0.172377
16	0.472826	0.181217
16.1569	0.472826	0.179684
16.3137	0.472826	0.174883
16.4706	0.472826	0.178608
16.6275	0.472826	0.185743
16.7843	0.472826	0.18151
16.9412	0.472826	0.182251
17.098	0.472826	0.189387
17.2549	0.472826	0.191833
17.4118	0.472826	0.191578
17.5686	0.472826	0.190188
17.7255	0.472826	0.201018
17.8824	0.472826	0.191527
18.0392	0.472826	0.189567
18.1961	0.472826	0.190024
18.3529	0.472826	0.190196
18.5098	0.472826	0.188663
18.6667	0.472826	0.193099
18.8235	0.472826	0.201229
18.9804	0.472826	0.198417
19.1373	0.472826	0.199868
19.2941	0.472826	0.20004
19.451	0.472826	0.205471
19.6078	0.472826	0.197543
19.7647	0.472826	0.20141
19.9216	0.472826	0.205988
20.0784	0.472826	0.196781
20.2353	0.472826	0.194679
20.3922	0.472826	0.194994
20.549	0.472826	0.197724
20.7059	0.472826	0.187096
20.8627	0.472826	0.194231
21.0196	0.472826	0.197388
21.1765	0.472826	0.193013
21.3333	0.472826	0.188211
21.4902	0.472826	0.192789
21.6471	0.472826	0.195377
21.8039	0.472826	0.192281
21.9608	0.472826	0.194869
22.1176	0.472826	0.195325
22.2745	0.472826	0.189387
22.4314	0.472826	0.185438
22.5882	0.472826	0.197121
22.7451	0.472826	0.193883
22.902	0.472826	0.197181
23.0588	0.472826	0.194511
23.2157	0.472826	0.199799
23.3725	0.472826	0.192582
23.5294	0.472826	0.185507
23.6863	0.472826	0.196479
23.8431	0.472826	0.195373
24	0.472826	0.195545
24.1569	0.472826	0.195149
24.3137	0.472826	0.199158
24.4706	0.472826	0.190377
24.6275	0.472826	0.186002
24.7843	0.472826	0.192427
24.9412	0.472826	0.193736
25.098	0.472826	0.188793
25.2549	0.472826	0.185696
25.4118	0.472826	0.18729
25.5686	0.472826	0.17993
25.7255	0.472826	0.177971
25.8824	0.472826	0.180701
26.0392	0.472826	0.185705
26.1961	0.472826	0.183746
26.3529	0.472826	0.18676
26.5098	0.472826	0.188069
26.6667	0.472826	0.181847
26.8235	0.472826	0.185429
26.9804	0.472826	0.191002
27.1373	0.472826	0.194727
27.2941	0.472826	0.196889
27.451	0.472826	0.200329
27.6078	0.472826	0.200502
27.7647	0.472826	0.200816
27.9216	0.472826	0.199567
28.0784	0.472826	0.209545
28.2353	0.472826	0.211565
28.3922	0.472826	0.210458
28.549	0.472826	0.214609
28.7059	0.472826	0.211797
28.8627	0.472826	0.210548
29.0196	0.472826	0.212284
29.1765	0.472826	0.219846
29.3333	0.472826	0.222718
29.4902	0.472826	0.21948
29.6471	0.472826	0.223063
29.8039	0.472826	0.227214
29.9608	0.472826	0.229091
30.1176	0.472826	0.228411
30.2745	0.472826	0.239526
30.4314	0.472826	0.237993
30.5882	0.472826	0.234612
30.7451	0.472826	0.233221
30.902	0.472826	0.23183
31.0588	0.472826	0.226034
31.2157	0.472826	0.230043
31.3725	0.472826	0.234479
31.5294	0.472826	0.232377
31.6863	0.472826	0.231839
31.8431	0.472826	0.227748
32	0.472826	0.232041
32.1569	0.472826	0.233208
32.3137	0.472826	0.232386
32.4706	0.472826	0.237674
32.6275	0.472826	0.232446
32.7843	0.472826	0.225087
32.9412	0.472826	0.225827
33.098	0.472826	0.225715
33.2549	0.472826	0.224182
33.4118	0.472826	0.228476
33.5686	0.472826	0.231064
33.7255	0.472826	0.230668
33.8824	0.472826	0.225866
34.0392	0.472826	0.229023
34.1961	0.472826	0.230758
34.3529	0.472826	0.23093
34.5098	0.472826	0.231813
34.6667	0.472826	0.236391
34.8235	0.472826	0.235852
34.9804	0.472826	0.226503
35.1373	0.472826	0.228381
35.2941	0.472826	0.230685
35.451	0.472826	0.231284
35.6078	0.472826	0.23444
35.7647	0.472826	0.233333
35.9216	0.472826	0.230521
36.0784	0.472826	0.227425
36.2353	0.472826	0.227597
36.3922	0.472826	0.226775
36.549	0.472826	0.225952
36.7059	0.472826	0.227261
36.8627	0.472826	0.22516
37.0196	0.472826	0.223485
37.1765	0.472826	0.22181
37.3333	0.472826	0.224824
37.4902	0.472826	0.224996
37.6471	0.472826	0.225737
37.8039	0.472826	0.227188
37.9608	0.472826	0.227361
38.1176	0.472826	0.224833
38.2745	0.472826	0.225289
38.4314	0.472826	0.222335
38.5882	0.472826	0.225492
38.7451	0.472826	0.232911
38.902	0.472826	0.228394
39.0588	0.472826	0.232972
39.2157	0.472826	0.227318
39.3725	0.472826	0.226211
39.5294	0.472826	0.22752
39.6863	0.472826	0.231813
39.8431	0.472826	0.23227
40	0.472826	0.226331
0	0.630435	-0.00895558
0.156863	0.630435	-0.00821489
0.313725	0.630435	-0.0140112
0.470588	0.630435	-0.0102862
0.627451	0.630435	-0.00840866
0.784314	0.630435	-0.00866272
0.941176	0.630435	-0.00564829
1.09804	0.630435	-0.00476549
1.2549	0.630435	-0.0114144
1.41176	0.630435	-0.0105316
1.56863	0.630435	-0.011212
1.72549	0.630435	-0.0118924
1.88235	0.630435	-0.0139939
2.03922	0.630435	-0.0143901
2.19608	0.630435	-0.00938612
2.35294	0.630435	-0.0150403
2.5098	0.630435	-0.010889
2.66667	0.630435	-0.00872724
2.82353	0.630435	-0.00500226
2.98039	0.630435	-0.00625109
3.13725	0.630435	-0.00664726
3.29412	0.630435	-0.00789609
3.45098	0.630435	-0.011845
3.60784	0.630435	-0.010678
3.76471	0.630435	-0.00737931
3.92157	0.630435	-0.00393856
4.07843	0.630435	-0.00703479
4.23529	0.630435	-0.00231506
4.39216	0.630435	-0.0054113
4.54902	0.630435	-0.00339163
4.70588	0.630435	-0.00321937
4.86275	0.630435	0.00320567
5.01961	0.630435	0.00934648
5.17647	0.630435	0.00610814
5.33333	0.630435	0.0106858
5.4902	0.630435	0.00488946
5.64706	0.630435	0.00676703
5.80392	0.630435	0.00821826
5.96078	0.630435	0.0081063
6.11765	0.630435	0.00998387
6.27451	0.630435	0.0080245
6.43137	0.630435	0.00237031
6.58824	0.630435	0.00495841
6.7451	0.630435	0.00356748
6.90196	0.630435	0.00047124
7.05882	0.630435	0.00917001
7.21569	0.630435	0.00593167
7.37255	0.630435	0.00624603
7.52941	0.630435	-0.0001187
7.68627	0.630435	0.00218519
7.84314	0.630435	-0.00361111
8	0.630435	-0.00571259
8.15686	0.630435	-0.00610876
8.31373	0.630435	-0.0100577
8.47059	0.630435	-0.0157118
8.62745	0.630435	-0.0199449
8.78431	0.630435	-0.0166463
8.94118	0.630435	-0.0178951
9.09804	0.630435	-0.0158755
9.2549	0.630435	-0.0104452
9.41176	0.630435	-0.00714653
9.56863	0.630435	-0.0159271
9.72549	0.630435	-0.0141917
9.88235	0.630435	-0.0137352
10.0392	0.630435	-0.0185367
10.1961	0.630435	-0.0131064
10.3529	0.630435	-0.0119394
10.5098	0.630435	-0.00380909
10.6667	0.630435	-0.000368334
10.8235	0.630435	0.0189886
10.9804	0.630435	0.0579565
11.1373	0.630435	0.12023
11.2941	0.630435	0.231105
11.451	0.630435	0.385465
11.6078	0.630435	0.585584
11.7647	0.630435	0.802898
11.9216	0.630435	1.04664
12.0784	0.630435	1.2678
12.2353	0.630435	1.4385
12.3922	0.630435	1.54625
12.549	0.630435	1.59417
12.7059	0.630435	1.5753
12.8627	0.630435	1.51024
13.0196	0.630435	1.40582
13.1765	0.630435	1.25024
13.3333	0.630435	1.04635
13.4902	0.630435	0.79314
13.6471	0.630435	0.56736
13.8039	0.630435	0.403112
13.9608	0.630435	0.318446
14.1176	0.630435	0.270017
14.2745	0.630435	0.234236
14.4314	0.630435	0.211955
14.5882	0.630435	0.199337
14.7451	0.630435	0.193825
14.902	0.630435	0.181918
15.0588	0.630435	0.181806
15.2157	0.630435	0.1807
15.3725	0.630435	0.182009
15.5294	0.630435	0.179197
15.6863	0.630435	0.18079
15.8431	0.630435	0.178973
16	0.630435	0.178861
16.1569	0.630435	0.175623
16.3137	0.630435	0.17949
16.4706	0.630435	0.183073
16.6275	0.630435	0.178271
16.7843	0.630435	0.182849
16.9412	0.630435	0.178189
17.098	0.630435	0.18433
17.2549	0.630435	0.182513
17.4118	0.630435	0.186096
17.5686	0.630435	0.190105
17.7255	0.630435	0.188003
17.8824	0.630435	0.190307
18.0392	0.630435	0.187637
18.1961	0.630435	0.188946
18.3529	0.630435	0.188692
18.5098	0.630435	0.19796
18.6667	0.630435	0.194721
18.8235	0.630435	0.195604
18.9804	0.630435	0.194639
19.1373	0.630435	0.195096
19.2941	0.630435	0.189157
19.451	0.630435	0.194872
19.6078	0.630435	0.196607
19.7647	0.630435	0.19408
19.9216	0.630435	0.19212
20.0784	0.630435	0.187603
20.2353	0.630435	0.190191
20.3922	0.630435	0.186242
20.549	0.630435	0.188972
20.7059	0.630435	0.190139
20.8627	0.630435	0.191306
21.0196	0.630435	0.188779
21.1765	0.630435	0.18213
21.3333	0.630435	0.189123
21.4902	0.630435	0.187164
21.6471	0.630435	0.188047
21.8039	0.630435	0.190919
21.9608	0.630435	0.189812
22.1176	0.630435	0.189274
22.2745	0.630435	0.186462
22.4314	0.630435	0.19175
22.5882	0.630435	0.19377
22.7451	0.630435	0.193942
22.902	0.630435	0.196388
23.0588	0.630435	0.192723
23.2157	0.630435	0.190053
23.3725	0.630435	0.192926
23.5294	0.630435	0.188977
23.6863	0.630435	0.193696
23.8431	0.630435	0.194437
24	0.630435	0.196031
24.1569	0.630435	0.199045
24.3137	0.630435	0.193817
24.4706	0.630435	0.1974
24.6275	0.630435	0.201835
24.7843	0.630435	0.200871
24.9412	0.630435	0.20218
25.098	0.630435	0.203063
25.2549	0.630435	0.199398
25.4118	0.630435	0.195876
25.5686	0.630435	0.195195
25.7255	0.630435	0.204036
25.8824	0.630435	0.206056
26.0392	0.630435	0.203386
26.1961	0.630435	0.20569
26.3529	0.630435	0.201883
26.5098	0.630435	0.201771
26.6667	0.630435	0.20038
26.8235	0.630435	0.208368
26.9804	0.630435	0.202146
27.1373	0.630435	0.199192
27.2941	0.630435	0.203059
27.451	0.630435	0.198683
27.6078	0.630435	0.200419
27.7647	0.630435	0.201017
27.9216	0.630435	0.206448
28.0784	0.630435	0.210741
28.2353	0.630435	0.20935
28.3922	0.630435	0.210091
28.549	0.630435	0.210121
28.7059	0.630435	0.208162
28.8627	0.630435	0.211602
29.0196	0.630435	0.219306
29.1765	0.630435	0.216779
29.3333	0.630435	0.219793
29.4902	0.630435	0.218118
29.6471	0.630435	0.216016
29.8039	0.630435	0.220736
29.9608	0.630435	0.224177
30.1176	0.630435	0.23046
30.2745	0.630435	0.230348
30.4314	0.630435	0.226541
30.5882	0.630435	0.224866
30.7451	0.630435	0.226033
30.902	0.630435	0.221374
31.0588	0.630435	0.227372
31.2157	0.630435	0.226408
31.3725	0.630435	0.223027
31.5294	0.630435	0.218794
31.6863	0.630435	0.219819
31.8431	0.630435	0.218002
32	0.630435	0.219453
32.1569	0.630435	0.223746
32.3137	0.630435	0.22605
32.4706	0.630435	0.225228
32.6275	0.630435	0.220853
32.7843	0.630435	0.222446
32.9412	0.630435	0.223897
33.098	0.630435	0.221511
33.2549	0.630435	0.23021
33.4118	0.630435	0.232372
33.5686	0.630435	0.226576
33.7255	0.630435	0.225327
33.8824	0.630435	0.227204
34.0392	0.630435	0.227377
34.1961	0.630435	0.228544
34.3529	0.630435	0.230421
34.5098	0.630435	0.228888
34.6667	0.630435	0.226076
34.8235	0.630435	0.220564
34.9804	0.630435	0.226847
35.1373	0.630435	0.224603
35.2941	0.630435	0.228186
35.451	0.630435	0.232764
35.6078	0.630435	0.231657
35.7647	0.630435	0.226287
35.9216	0.630435	0.222765
36.0784	0.630435	0.228195
36.2353	0.630435	0.224388
36.3922	0.630435	0.227687
36.549	0.630435	0.232407
36.7059	0.630435	0.233005
36.8627	0.630435	0.226925
37.0196	0.630435	0.228518
37.1765	0.630435	0.234659
37.3333	0.630435	0.23412
37.4902	0.630435	0.233866
37.6471	0.630435	0.236028
37.8039	0.630435	0.236058
37.9608	0.630435	0.224578
38.1176	0.630435	0.229724
38.2745	0.630435	0.228191
38.4314	0.630435	0.230353
38.5882	0.630435	0.233651
38.7451	0.630435	0.23496
38.902	0.630435	0.236838
39.0588	0.630435	0.2363
39.2157	0.630435	0.23903
39.3725	0.630435	0.243323
39.5294	0.630435	0.246196
39.6863	0.630435	0.24111
39.8431	0.630435	0.247108
40	0.630435	0.242449
0	0.788043	-0.0087141
0.156863	0.788043	-0.00925238
0.313725	0.788043	-0.0143381
0.470588	0.788043	-0.00805521
0.627451	0.788043	-0.00631976
0.784314	0.788043	-0.0105529
0.941176	0.788043	-0.00782265
1.09804	0.788043	-0.0112031
1.2549	0.788043	-0.0101782
1.41176	0.788043	-0.00673744
1.56863	0.788043	-0.00400722
1.72549	0.788043	-0.00454551
1.88235	0.788043	-0.00735753
2.03922	0.788043	-0.0105959
2.19608	0.788043	-0.00772355
2.35294	0.788043	-0.00627231
2.5098	0.788043	-0.00396843
2.66667	0.788043	-0.000811887
2.82353	0.788043	-0.0034818
2.98039	0.788043	-0.00146213
3.13725	0.788043	-0.00782686
3.29412	0.788043	-0.00722828
3.45098	0.788043	-0.00407174
3.60784	0.788043	-0.0041837
3.76471	0.788043	0.00238345
3.92157	0.788043	0.000424079
4.07843	0.788043	-0.00267216
4.23529	0.788043	-0.00519996
4.39216	0.788043	-0.00133288
4.54902	0.788043	-0.00400279
4.70588	0.788043	-0.00098836
4.86275	0.788043	0.00287872
5.01961	0.788043	0.00546683
5.17647	0.788043	0.000381069
5.33333	0.788043	-0.000867757
5.4902	0.788043	0.000725588
5.64706	0.788043	4.51961E-005
5.80392	0.788043	0.00448071
5.96078	0.788043	0.00621616
6.11765	0.788043	0.00724108
6.27451	0.788043	-0.00296059
6.43137	0.788043	-8.82668E-005
6.58824	0.788043	0.00292616
6.7451	0.788043	0.00281421
6.90196	0.788043	0.00483388
7.05882	0.788043	0.0104063
7.21569	0.788043	0.00546261
7.37255	0.788043	-0.00289164
7.52941	0.788043	0.00097544
7.68627	0.788043	-0.00311556
7.84314	0.788043	-0.00578547
8	0.788043	-0.00802905
8.15686	0.788043	-0.00671993
8.31373	0.788043	-0.0136531
8.47059	0.788043	-0.0193073
8.62745	0.788043	-0.0205561
8.78431	0.788043	-0.0148416
8.94118	0.788043	-0.0153799
9.09804	0.788043	-0.0122234
9.2549	0.788043	-0.00466146
9.41176	0.788043	-0.0144368
9.56863	0.788043	-0.0169646
9.72549	0.788043	-0.0149449
9.88235	0.788043	-0.012641
10.0392	0.788043	-0.0163057
10.1961	0.788043	-0.0120123
10.3529	0.788043	-0.0114137
10.5098	0.788043	-0.0147942
10.6667	0.788043	-0.0133429
10.8235	0.788043	-0.0035073
10.9804	0.788043	0.0145706
11.1373	0.788043	0.0428804
11.2941	0.788043	0.116807
11.451	0.788043	0.245303
11.6078	0.788043	0.447696
11.7647	0.788043	0.714322
11.9216	0.788043	0.990185
12.0784	0.788043	1.21617
12.2353	0.788043	1.38929
12.3922	0.788043	1.50272
12.549	0.788043	1.55547
12.7059	0.788043	1.54697
12.8627	0.788043	1.5021
13.0196	0.788043	1.41587
13.1765	0.788043	1.27308
13.3333	0.788043	1.08794
13.4902	0.788043	0.839709
13.6471	0.788043	0.585223
13.8039	0.788043	0.415007
13.9608	0.788043	0.324087
14.1176	0.788043	0.273527
14.2745	0.788043	0.231777
14.4314	0.788043	0.212481
14.5882	0.788043	0.197731
14.7451	0.788043	0.192077
14.902	0.788043	0.184149
15.0588	0.788043	0.182616
15.2157	0.788043	0.182504
15.3725	0.788043	0.180261
15.5294	0.788043	0.180859
15.6863	0.788043	0.179468
15.8431	0.788043	0.182625
16	0.788043	0.177255
16.1569	0.788043	0.18638
16.3137	0.788043	0.184989
16.4706	0.788043	0.182603
16.6275	0.788043	0.185902
16.7843	0.788043	0.187638
16.9412	0.788043	0.185678
17.098	0.788043	0.185708
17.2549	0.788043	0.19256
17.4118	0.788043	0.193442
17.5686	0.788043	0.191341
17.7255	0.788043	0.190234
17.8824	0.788043	0.190975
18.0392	0.788043	0.185605
18.1961	0.788043	0.18734
18.3529	0.788043	0.190355
18.5098	0.788043	0.192375
18.6667	0.788043	0.190699
18.8235	0.788043	0.18803
18.9804	0.788043	0.19346
19.1373	0.788043	0.1888
19.2941	0.788043	0.192525
19.451	0.788043	0.193408
19.6078	0.788043	0.195428
19.7647	0.788043	0.196026
19.9216	0.788043	0.189946
20.0784	0.788043	0.192392
20.2353	0.788043	0.188585
20.3922	0.788043	0.192168
20.549	0.788043	0.191488
20.7059	0.788043	0.194502
20.8627	0.788043	0.190695
21.0196	0.788043	0.191436
21.1765	0.788043	0.190898
21.3333	0.788043	0.192207
21.4902	0.788043	0.192521
21.6471	0.788043	0.19113
21.8039	0.788043	0.194429
21.9608	0.788043	0.188348
22.1176	0.788043	0.192357
22.2745	0.788043	0.191393
22.4314	0.788043	0.190428
22.5882	0.788043	0.19259
22.7451	0.788043	0.193189
22.902	0.788043	0.193929
23.0588	0.788043	0.193107
23.2157	0.788043	0.193705
23.3725	0.788043	0.196009
23.5294	0.788043	0.197034
23.6863	0.788043	0.197064
23.8431	0.788043	0.195389
24	0.788043	0.197551
24.1569	0.788043	0.197723
24.3137	0.788043	0.19079
24.4706	0.788043	0.198068
24.6275	0.788043	0.199377
24.7843	0.788043	0.197844
24.9412	0.788043	0.1983
25.098	0.788043	0.196199
25.2549	0.788043	0.200776
25.4118	0.788043	0.199812
25.5686	0.788043	0.198989
25.7255	0.788043	0.200299
25.8824	0.788043	0.198481
26.0392	0.788043	0.196238
26.1961	0.788043	0.200389
26.3529	0.788043	0.198856
26.5098	0.788043	0.197181
26.6667	0.788043	0.198632
26.8235	0.788043	0.199373
26.9804	0.788043	0.195708
27.1373	0.788043	0.198438
27.2941	0.788043	0.202447
27.451	0.788043	0.201341
27.6078	0.788043	0.202792
27.7647	0.788043	0.208791
27.9216	0.788043	0.206263
28.0784	0.788043	0.206861
28.2353	0.788043	0.20945
28.3922	0.788043	0.208627
28.549	0.788043	0.215478
28.7059	0.788043	0.215366
28.8627	0.788043	0.221223
29.0196	0.788043	0.219406
29.1765	0.788043	0.216594
29.3333	0.788043	0.220177
29.4902	0.788043	0.221912
29.6471	0.788043	0.218816
29.8039	0.788043	0.222683
29.9608	0.788043	0.228682
30.1176	0.788043	0.225159
30.2745	0.788043	0.224337
30.4314	0.788043	0.224935
30.5882	0.788043	0.226671
30.7451	0.788043	0.221727
30.902	0.788043	0.223178
31.0588	0.788043	0.224914
31.2157	0.788043	0.21997
31.3725	0.788043	0.218579
31.5294	0.788043	0.220599
31.6863	0.788043	0.22674
31.8431	0.788043	0.224638
32	0.788043	0.226658
32.1569	0.788043	0.229956
32.3137	0.788043	0.227286
32.4706	0.788043	0.224901
32.6275	0.788043	0.226778
32.7843	0.788043	0.226524
32.9412	0.788043	0.227407
33.098	0.788043	0.225306
33.2549	0.788043	0.225478
33.4118	0.788043	0.224513
33.5686	0.788043	0.222696
33.7255	0.788043	0.231111
33.8824	0.788043	0.228299
34.0392	0.788043	0.231881
34.1961	0.788043	0.231485
34.3529	0.788043	0.231515
34.5098	0.788043	0.23254
34.6667	0.788043	0.229302
34.8235	0.788043	0.232601
34.9804	0.788043	0.233625
35.1373	0.788043	0.232945
35.2941	0.788043	0.230417
35.451	0.788043	0.231584
35.6078	0.788043	0.23062
35.7647	0.788043	0.232497
35.9216	0.788043	0.233806
36.0784	0.788043	0.236395
36.2353	0.788043	0.23273
36.3922	0.788043	0.230628
36.549	0.788043	0.235917
36.7059	0.788043	0.22941
36.8627	0.788043	0.231571
37.0196	0.788043	0.233449
37.1765	0.788043	0.235042
37.3333	0.788043	0.232088
37.4902	0.788043	0.229276
37.6471	0.788043	0.230585
37.8039	0.788043	0.2309
37.9608	0.788043	0.228088
38.1176	0.788043	0.232665
38.2745	0.788043	0.231132
38.4314	0.788043	0.226757
38.5882	0.788043	0.227071
38.7451	0.788043	0.229091
38.902	0.788043	0.231111
39.0588	0.788043	0.22773
39.2157	0.788043	0.23444
39.3725	0.788043	0.233901
39.5294	0.788043	0.226684
39.6863	0.788043	0.233393
39.8431	0.788043	0.232144
40	0.788043	0.235585
0	0.945652	-0.0109285
0.156863	0.945652	-0.00990362
0.313725	0.945652	-0.00603654
0.470588	0.945652	-0.00558006
0.627451	0.945652	-0.00242352
0.784314	0.945652	0.00172778
0.941176	0.945652	0.00175793
1.09804	0.945652	-0.00261729
1.2549	0.945652	0.00281299
1.41176	0.945652	0.00156416
1.56863	0.945652	0.00102588
1.72549	0.945652	0.00247712
1.88235	0.945652	-0.00118755
2.03922	0.945652	-0.00158373
2.19608	0.945652	-0.00723792
2.35294	0.945652	-0.000386559
2.5098	0.945652	0.000922568
2.66667	0.945652	0.00265802
2.82353	0.945652	0.00339872
2.98039	0.945652	0.00655525
3.13725	0.945652	-9.36967E-005
3.29412	0.945652	-0.000489871
3.45098	0.945652	0.0049404
3.60784	0.945652	0.00198628
3.76471	0.945652	0.00116377
3.92157	0.945652	0.000483383
4.07843	0.945652	0.00221884
4.23529	0.945652	-0.00485644
4.39216	0.945652	-0.0049684
4.54902	0.945652	-0.00138553
4.70588	0.945652	0.00361842
4.86275	0.945652	0.00236959
5.01961	0.945652	0.00211552
5.17647	0.945652	0.0075458
5.33333	0.945652	0.00302848
5.4902	0.945652	0.00490604
5.64706	0.945652	0.00522041
5.80392	0.945652	0.0116454
5.96078	0.945652	0.00542282
6.11765	0.945652	0.00872146
6.27451	0.945652	0.00960427
6.43137	0.945652	0.00892387
6.58824	0.945652	0.0113699
6.7451	0.945652	0.00926839
6.90196	0.945652	0.0137039
7.05882	0.945652	0.00620231
7.21569	0.945652	0.00736933
7.37255	0.945652	0.0027099
7.52941	0.945652	0.000608418
7.68627	0.945652	-0.00362469
7.84314	0.945652	-0.00402086
8	0.945652	-0.00583812
8.15686	0.945652	-0.00879225
8.31373	0.945652	-0.013878
8.47059	0.945652	-0.0125689
8.62745	0.945652	-0.00955445
8.78431	0.945652	-0.0105191
8.94118	0.945652	-0.00565722
9.09804	0.945652	-0.00250068
9.2549	0.945652	-0.00573902
9.41176	0.945652	-0.0103985
9.56863	0.945652	-0.0106525
9.72549	0.945652	-0.00721176
9.88235	0.945652	-0.0145713
10.0392	0.945652	-0.0108463
10.1961	0.945652	-0.0146531
10.3529	0.945652	-0.0151913
10.5098	0.945652	-0.0180034
10.6667	0.945652	-0.0144205
10.8235	0.945652	-0.0148167
10.9804	0.945652	-0.0147865
11.1373	0.945652	0.00101767
11.2941	0.945652	0.036575
11.451	0.945652	0.122154
11.6078	0.945652	0.300815
11.7647	0.945652	0.573267
11.9216	0.945652	0.854104
12.0784	0.945652	1.11235
12.2353	0.945652	1.30607
12.3922	0.945652	1.43115
12.549	0.945652	1.49755
12.7059	0.945652	1.51023
12.8627	0.945652	1.48368
13.0196	0.945652	1.40371
13.1765	0.945652	1.28891
13.3333	0.945652	1.11045
13.4902	0.945652	0.865916
13.6471	0.945652	0.606172
13.8039	0.945652	0.429703
13.9608	0.945652	0.330968
14.1176	0.945652	0.26776
14.2745	0.945652	0.230131
14.4314	0.945652	0.206287
14.5882	0.945652	0.192249
14.7451	0.945652	0.185315
14.902	0.945652	0.181082
15.0588	0.945652	0.179833
15.2157	0.945652	0.181569
15.3725	0.945652	0.178473
15.5294	0.945652	0.178929
15.6863	0.945652	0.184075
15.8431	0.945652	0.181974
16	0.945652	0.183283
16.1569	0.945652	0.178481
16.3137	0.945652	0.184196
16.4706	0.945652	0.182805
16.6275	0.945652	0.180703
16.7843	0.945652	0.187271
16.9412	0.945652	0.188295
17.098	0.945652	0.186905
17.2549	0.945652	0.18935
17.4118	0.945652	0.190233
17.5686	0.945652	0.185432
17.7255	0.945652	0.186599
17.8824	0.945652	0.186203
18.0392	0.945652	0.189785
18.1961	0.945652	0.18811
18.3529	0.945652	0.188993
18.5098	0.945652	0.190586
18.6667	0.945652	0.186638
18.8235	0.945652	0.193773
18.9804	0.945652	0.193235
19.1373	0.945652	0.192839
19.2941	0.945652	0.189032
19.451	0.945652	0.192331
19.6078	0.945652	0.191934
19.7647	0.945652	0.186849
19.9216	0.945652	0.186168
20.0784	0.945652	0.190604
20.2353	0.945652	0.186086
20.3922	0.945652	0.184411
20.549	0.945652	0.18842
20.7059	0.945652	0.182482
20.8627	0.945652	0.18166
21.0196	0.945652	0.1824
21.1765	0.945652	0.190104
21.3333	0.945652	0.186724
21.4902	0.945652	0.187038
21.6471	0.945652	0.189768
21.8039	0.945652	0.189514
21.9608	0.945652	0.190539
22.1176	0.945652	0.19199
22.2745	0.945652	0.199694
22.4314	0.945652	0.198588
22.5882	0.945652	0.196913
22.7451	0.945652	0.19609
22.902	0.945652	0.19882
23.0588	0.945652	0.198993
23.2157	0.945652	0.202291
23.3725	0.945652	0.204169
23.5294	0.945652	0.203488
23.6863	0.945652	0.20565
23.8431	0.945652	0.199996
24	0.945652	0.208126
24.1569	0.945652	0.199346
24.3137	0.945652	0.201081
24.4706	0.945652	0.203101
24.6275	0.945652	0.198015
24.7843	0.945652	0.200603
24.9412	0.945652	0.195233
25.098	0.945652	0.200521
25.2549	0.945652	0.199415
25.4118	0.945652	0.198592
25.5686	0.945652	0.199333
25.7255	0.945652	0.197658
25.8824	0.945652	0.194704
26.0392	0.945652	0.195302
26.1961	0.945652	0.200732
26.3529	0.945652	0.198063
26.5098	0.945652	0.200509
26.6667	0.945652	0.202528
26.8235	0.945652	0.208385
26.9804	0.945652	0.19932
27.1373	0.945652	0.205319
27.2941	0.945652	0.207338
27.451	0.945652	0.207653
27.6078	0.945652	0.207541
27.7647	0.945652	0.20615
27.9216	0.945652	0.212575
28.0784	0.945652	0.207063
28.2353	0.945652	0.213488
28.3922	0.945652	0.217213
28.549	0.945652	0.221222
28.7059	0.945652	0.216705
28.8627	0.945652	0.225261
29.0196	0.945652	0.221597
29.1765	0.945652	0.2185
29.3333	0.945652	0.22322
29.4902	0.945652	0.227087
29.6471	0.945652	0.227828
29.8039	0.945652	0.216632
29.9608	0.945652	0.227888
30.1176	0.945652	0.221524
30.2745	0.945652	0.217859
30.4314	0.945652	0.223147
30.5882	0.945652	0.223461
30.7451	0.945652	0.219797
30.902	0.945652	0.215422
31.0588	0.945652	0.216446
31.2157	0.945652	0.211219
31.3725	0.945652	0.212101
31.5294	0.945652	0.210284
31.6863	0.945652	0.216141
31.8431	0.945652	0.212618
32	0.945652	0.216485
32.1569	0.945652	0.2195
32.3137	0.945652	0.221804
32.4706	0.945652	0.221976
32.6275	0.945652	0.217601
32.7843	0.945652	0.229142
32.9412	0.945652	0.219082
33.098	0.945652	0.223944
33.2549	0.945652	0.218432
33.4118	0.945652	0.223578
33.5686	0.945652	0.222329
33.7255	0.945652	0.221506
33.8824	0.945652	0.229779
34.0392	0.945652	0.226541
34.1961	0.945652	0.226002
34.3529	0.945652	0.227454
34.5098	0.945652	0.232457
34.6667	0.945652	0.22993
34.8235	0.945652	0.232944
34.9804	0.945652	0.23468
35.1373	0.945652	0.234425
35.2941	0.945652	0.229624
35.451	0.945652	0.231928
35.6078	0.945652	0.235795
35.7647	0.945652	0.233267
35.9216	0.945652	0.237134
36.0784	0.945652	0.234891
36.2353	0.945652	0.235205
36.3922	0.945652	0.226851
36.549	0.945652	0.231286
36.7059	0.945652	0.234727
36.8627	0.945652	0.231347
37.0196	0.945652	0.234077
37.1765	0.945652	0.239223
37.3333	0.945652	0.237974
37.4902	0.945652	0.231325
37.6471	0.945652	0.236613
37.8039	0.945652	0.230959
37.9608	0.945652	0.232126
38.1176	0.945652	0.228461
38.2745	0.945652	0.233323
38.4314	0.945652	0.230227
38.5882	0.945652	0.224715
38.7451	0.945652	0.233414
38.902	0.945652	0.237707
39.0588	0.945652	0.235748
39.2157	0.945652	0.234215
39.3725	0.945652	0.242629
39.5294	0.945652	0.233564
39.6863	0.945652	0.235016
39.8431	0.945652	0.235898
40	0.945652	0.238771
0	1.10326	0.0030975
0.156863	1.10326	0.00824356
0.313725	1.10326	0.00287359
0.470588	1.10326	0.00475115
0.627451	1.10326	0.000660153
0.784314	1.10326	-0.00257819
0.941176	1.10326	-0.00325858
1.09804	1.10326	0.000892714
1.2549	1.10326	0.00390714
1.41176	1.10326	0.0023741
1.56863	1.10326	0.00112528
1.72549	1.10326	-0.00126042
1.88235	1.10326	-0.00364611
2.03922	1.10326	-0.00446861
2.19608	1.10326	-0.00244894
2.35294	1.10326	-0.000855599
2.5098	1.10326	-0.00139388
2.66667	1.10326	0.000341571
2.82353	1.10326	-0.00104936
2.98039	1.10326	-0.000592887
3.13725	1.10326	-0.0015575
3.29412	1.10326	0.00216748
3.45098	1.10326	0.00617667
3.60784	1.10326	0.00933321
3.76471	1.10326	0.00524221
3.92157	1.10326	0.00825664
4.07843	1.10326	0.00544462
4.23529	1.10326	0.0093117
4.39216	1.10326	0.00905763
4.54902	1.10326	0.00965622
4.70588	1.10326	0.00982848
4.86275	1.10326	0.0092902
5.01961	1.10326	0.00633607
5.17647	1.10326	0.00593989
5.33333	1.10326	0.0113702
5.4902	1.10326	0.0101213
5.64706	1.10326	0.0100094
5.80392	1.10326	0.00904477
5.96078	1.10326	0.00879071
6.11765	1.10326	0.00654712
6.27451	1.10326	0.00671938
6.43137	1.10326	0.00902327
6.58824	1.10326	0.00294275
6.7451	1.10326	0.0062414
6.90196	1.10326	0.000302993
7.05882	1.10326	-0.00336168
7.21569	1.10326	-0.00873165
7.37255	1.10326	-0.00571722
7.52941	1.10326	-0.00838713
7.68627	1.10326	-0.00892542
7.84314	1.10326	-0.0125901
8	1.10326	-0.0105704
8.15686	1.10326	-0.0155141
8.31373	1.10326	-0.0198893
8.47059	1.10326	-0.0185802
8.62745	1.10326	-0.0186921
8.78431	1.10326	-0.0126934
8.94118	1.10326	-0.0109579
9.09804	1.10326	-0.0149068
9.2549	1.10326	-0.0151609
9.41176	1.10326	-0.0114359
9.56863	1.10326	-0.00700041
9.72549	1.10326	-0.00839135
9.88235	1.10326	-0.00722433
10.0392	1.10326	-0.00833104
10.1961	1.10326	-0.00730613
10.3529	1.10326	-0.015092
10.5098	1.10326	-0.00951957
10.6667	1.10326	-0.0138948
10.8235	1.10326	-0.0144331
10.9804	1.10326	-0.0152556
11.1373	1.10326	-0.0184939
11.2941	1.10326	-0.00837406
11.451	1.10326	0.0124039
11.6078	1.10326	0.112479
11.7647	1.10326	0.319277
11.9216	1.10326	0.61944
12.0784	1.10326	0.911929
12.2353	1.10326	1.14317
12.3922	1.10326	1.29867
12.549	1.10326	1.38908
12.7059	1.10326	1.4252
12.8627	1.10326	1.41571
13.0196	1.10326	1.36416
13.1765	1.10326	1.26187
13.3333	1.10326	1.10601
13.4902	1.10326	0.85351
13.6471	1.10326	0.613235
13.8039	1.10326	0.430797
13.9608	1.10326	0.325241
14.1176	1.10326	0.266438
14.2745	1.10326	0.228241
14.4314	1.10326	0.210366
14.5882	1.10326	0.193627
14.7451	1.10326	0.191099
14.902	1.10326	0.186298
15.0588	1.10326	0.187607
15.2157	1.10326	0.182095
15.3725	1.10326	0.182693
15.5294	1.10326	0.184429
15.6863	1.10326	0.18318
15.8431	1.10326	0.18591
16	1.10326	0.187788
16.1569	1.10326	0.18796
16.3137	1.10326	0.186427
16.4706	1.10326	0.192426
16.6275	1.10326	0.188903
16.7843	1.10326	0.191917
16.9412	1.10326	0.190669
17.098	1.10326	0.192262
17.2549	1.10326	0.189308
17.4118	1.10326	0.187064
17.5686	1.10326	0.189937
17.7255	1.10326	0.185135
17.8824	1.10326	0.182181
18.0392	1.10326	0.18349
18.1961	1.10326	0.187641
18.3529	1.10326	0.186392
18.5098	1.10326	0.185854
18.6667	1.10326	0.187021
18.8235	1.10326	0.187762
18.9804	1.10326	0.187934
19.1373	1.10326	0.184269
19.2941	1.10326	0.18771
19.451	1.10326	0.184472
19.6078	1.10326	0.186776
19.7647	1.10326	0.182543
19.9216	1.10326	0.187262
20.0784	1.10326	0.187861
20.2353	1.10326	0.187607
20.3922	1.10326	0.188348
20.549	1.10326	0.185393
20.7059	1.10326	0.186703
20.8627	1.10326	0.186449
21.0196	1.10326	0.1906
21.1765	1.10326	0.187504
21.3333	1.10326	0.19066
21.4902	1.10326	0.187422
21.6471	1.10326	0.187452
21.8039	1.10326	0.188761
21.9608	1.10326	0.191065
22.1176	1.10326	0.1928
22.2745	1.10326	0.190557
22.4314	1.10326	0.194566
22.5882	1.10326	0.194028
22.7451	1.10326	0.196047
22.902	1.10326	0.194656
23.0588	1.10326	0.193408
23.2157	1.10326	0.196706
23.3725	1.10326	0.196026
23.5294	1.10326	0.196482
23.6863	1.10326	0.197507
23.8431	1.10326	0.193843
24	1.10326	0.193731
24.1569	1.10326	0.198308
24.3137	1.10326	0.191517
24.4706	1.10326	0.193963
24.6275	1.10326	0.19442
24.7843	1.10326	0.195871
24.9412	1.10326	0.19448
25.098	1.10326	0.197352
25.2549	1.10326	0.198946
25.4118	1.10326	0.198834
25.5686	1.10326	0.203838
25.7255	1.10326	0.199178
25.8824	1.10326	0.199919
26.0392	1.10326	0.203928
26.1961	1.10326	0.201685
26.3529	1.10326	0.204131
26.5098	1.10326	0.204729
26.6667	1.10326	0.206038
26.8235	1.10326	0.206353
26.9804	1.10326	0.209793
27.1373	1.10326	0.212239
27.2941	1.10326	0.215396
27.451	1.10326	0.212442
27.6078	1.10326	0.217161
27.7647	1.10326	0.214918
27.9216	1.10326	0.211395
28.0784	1.10326	0.21711
28.2353	1.10326	0.217708
28.3922	1.10326	0.220581
28.549	1.10326	0.217342
28.7059	1.10326	0.218794
28.8627	1.10326	0.216834
29.0196	1.10326	0.216154
29.1765	1.10326	0.220874
29.3333	1.10326	0.220335
29.4902	1.10326	0.219513
29.6471	1.10326	0.220254
29.8039	1.10326	0.220426
29.9608	1.10326	0.220456
30.1176	1.10326	0.218923
30.2745	1.10326	0.219521
30.4314	1.10326	0.222536
30.5882	1.10326	0.216597
30.7451	1.10326	0.217622
30.902	1.10326	0.216089
31.0588	1.10326	0.212567
31.2157	1.10326	0.212029
31.3725	1.10326	0.211774
31.5294	1.10326	0.216778
31.6863	1.10326	0.213824
31.8431	1.10326	0.216128
32	1.10326	0.217011
[truncated: 27,699 more rows]
