# Supplementary material for: Systematic modulation of charge and spin in graphene nanoribbons on MgO
Source: Nat Commun. 2025 Jul 1;16:5632. doi: 10.1038/s41467-025-60767-5 (PMC12218530; doi:10.1038/s41467-025-60767-5)
Supplement: Supplementary file 3 — Source Data [file 41467_2025_60767_MOESM3_ESM.zip › Source Data/Figure1e.txt]

WSxM file copyright UAM
WSxM ASCII XYZ file
X[nm]		Y[nm]		Z[nm]
0	0	-0.00840443
0.202256	0	-0.0084083
0.404513	0	-0.0085741
0.606769	0	-0.00876557
0.809025	0	-0.00910719
1.01128	0	-0.00938566
1.21354	0	-0.00958712
1.41579	0	-0.00966282
1.61805	0	-0.00966743
1.82031	0	-0.0096721
2.02256	0	-0.00970369
2.22482	0	-0.00964168
2.42708	0	-0.00957401
2.62933	0	-0.00951526
2.83159	0	-0.00947866
3.03385	0	-0.00946924
3.2361	0	-0.00946227
3.43836	0	-0.00942413
3.64061	0	-0.00934633
3.84287	0	-0.00920856
4.04513	0	-0.00914136
4.24738	0	-0.00910381
4.44964	0	-0.00915419
4.6519	0	-0.00923933
4.85415	0	-0.00926291
5.05641	0	-0.00928646
5.25866	0	-0.00926576
5.46092	0	-0.00924089
5.66318	0	-0.0092248
5.86543	0	-0.00917493
6.06769	0	-0.00907808
6.26995	0	-0.00906956
6.4722	0	-0.00910645
6.67446	0	-0.00896972
6.87672	0	-0.00878782
7.07897	0	-0.00848613
7.28123	0	-0.0081688
7.48348	0	-0.00810508
7.68574	0	-0.00807566
7.888	0	-0.00817139
8.09025	0	-0.00841229
8.29251	0	-0.00897258
8.49477	0	-0.00951928
8.69702	0	-0.0100396
8.89928	0	-0.0102567
9.10154	0	-0.0102251
9.30379	0	-0.0101499
9.50605	0	-0.0100443
9.7083	0	-0.0100247
9.91056	0	-0.0100093
10.1128	0	-0.0100592
10.3151	0	-0.0100765
10.5173	0	-0.0100696
10.7196	0	-0.0100438
10.9218	0	-0.0100214
11.1241	0	-0.00997332
11.3264	0	-0.00991501
11.5286	0	-0.00993804
11.7309	0	-0.00998767
11.9331	0	-0.0101084
12.1354	0	-0.0102087
12.3376	0	-0.0101728
12.5399	0	-0.0101267
12.7421	0	-0.00997719
12.9444	0	-0.00988507
13.1467	0	-0.00984235
13.3489	0	-0.00983235
13.5512	0	-0.00987127
13.7534	0	-0.00980421
13.9557	0	-0.00971532
14.1579	0	-0.00961655
14.3602	0	-0.00953049
14.5625	0	-0.0094545
14.7647	0	-0.00937612
14.967	0	-0.00939552
15.1692	0	-0.00934984
15.3715	0	-0.00932807
15.5737	0	-0.00908144
15.776	0	-0.00881143
15.9783	0	-0.00826849
16.1805	0	-0.00779743
16.3828	0	-0.007564
16.585	0	-0.00747036
16.7873	0	-0.007846
16.9895	0	-0.00832214
17.1918	0	-0.00879959
17.394	0	-0.00931987
17.5963	0	-0.00964774
17.7986	0	-0.00998759
18.0008	0	-0.0102373
18.2031	0	-0.0104744
18.4053	0	-0.0106376
18.6076	0	-0.0107701
18.8098	0	-0.0108709
19.0121	0	-0.0108677
19.2144	0	-0.0108564
19.4166	0	-0.0107863
19.6189	0	-0.0107474
19.8211	0	-0.01072
20.0234	0	-0.0107164
20.2256	0	-0.0107369
20.4279	0	-0.0107981
20.6301	0	-0.0109169
20.8324	0	-0.0109456
21.0347	0	-0.0109803
21.2369	0	-0.0109711
21.4392	0	-0.0109674
21.6414	0	-0.0108647
21.8437	0	-0.0105345
22.0459	0	-0.00956734
22.2482	0	-0.00828519
22.4505	0	-0.00648151
22.6527	0	-0.00487125
22.855	0	-0.00357631
23.0572	0	-0.00249039
23.2595	0	-0.00147333
23.4617	0	-0.00195835
23.664	0	-0.00288309
23.8662	0	-0.00644297
24.0685	0	-0.0102789
24.2708	0	-0.0150315
24.473	0	-0.0191506
24.6753	0	-0.0227301
24.8775	0	-0.0247711
25.0798	0	-0.0259977
25.282	0	-0.0255152
25.4843	0	-0.0237639
25.6866	0	-0.01977
25.8888	0	-0.0139713
26.0911	0	-0.00732333
26.2933	0	-0.00027363
26.4956	0	0.00208324
26.6978	0	0.00403432
26.9001	0	0.00408205
27.1024	0	0.00597194
27.3046	0	0.0119745
27.5069	0	0.0198178
27.7091	0	0.0303875
27.9114	0	0.036631
28.1136	0	0.0405652
28.3159	0	0.0506103
28.5181	0	0.0610625
28.7204	0	0.0811304
28.9227	0	0.0996498
29.1249	0	0.111436
29.3272	0	0.121001
29.5294	0	0.127646
29.7317	0	0.132338
29.9339	0	0.136894
30.1362	0	0.136786
30.3385	0	0.134994
30.5407	0	0.128562
30.743	0	0.122214
30.9452	0	0.111922
31.1475	0	0.101789
31.3497	0	0.0862473
31.552	0	0.0706335
31.7542	0	0.0507919
31.9565	0	0.0338701
32.1588	0	0.0190784
32.361	0	0.00979281
32.5633	0	0.0041028
32.7655	0	0.00168345
32.9678	0	0.000395068
33.17	0	6.38173E-005
33.3723	0	-0.000139006
33.5746	0	-0.000237692
33.7768	0	-0.000326055
33.9791	0	-0.000406464
34.1813	0	-0.000422829
34.3836	0	-0.000357115
34.5858	0	-0.000162984
34.7881	0	0.000116078
34.9903	0	0.000655164
35.1926	0	0.0013774
35.3949	0	0.00248787
35.5971	0	0.00374985
35.7994	0	0.00571597
36.0016	0	0.00773636
36.2039	0	0.00940289
36.4061	0	0.0110827
36.6084	0	0.0128839
36.8107	0	0.0143486
37.0129	0	0.015354
37.2152	0	0.0164361
37.4174	0	0.0175653
37.6197	0	0.0189561
37.8219	0	0.0204572
38.0242	0	0.0231937
38.2264	0	0.0264798
38.4287	0	0.0360821
38.631	0	0.048263
38.8332	0	0.0700647
39.0355	0	0.0920159
39.2377	0	0.113811
39.44	0	0.129947
39.6422	0	0.140303
39.8445	0	0.142312
0	0.202515	-0.00819747
0.202256	0.202515	-0.00836327
0.404513	0.202515	-0.00858802
0.606769	0.202515	-0.00905883
0.809025	0.202515	-0.00938984
1.01128	0.202515	-0.0096481
1.21354	0.202515	-0.00980148
1.41579	0.202515	-0.00984194
1.61805	0.202515	-0.0099477
1.82031	0.202515	-0.0100086
2.02256	0.202515	-0.0100361
2.22482	0.202515	-0.00997106
2.42708	0.202515	-0.00985862
2.62933	0.202515	-0.00978068
2.83159	0.202515	-0.00959921
3.03385	0.202515	-0.00954857
3.2361	0.202515	-0.00943123
3.43836	0.202515	-0.00936513
3.64061	0.202515	-0.00924123
3.84287	0.202515	-0.00914416
4.04513	0.202515	-0.00909856
4.24738	0.202515	-0.00910439
4.44964	0.202515	-0.00918449
4.6519	0.202515	-0.00913954
4.85415	0.202515	-0.00916796
5.05641	0.202515	-0.00914197
5.25866	0.202515	-0.00914544
5.46092	0.202515	-0.00920948
5.66318	0.202515	-0.00921666
5.86543	0.202515	-0.00919403
6.06769	0.202515	-0.00913858
6.26995	0.202515	-0.00915763
6.4722	0.202515	-0.00921608
6.67446	0.202515	-0.00908201
6.87672	0.202515	-0.00885473
7.07897	0.202515	-0.00853573
7.28123	0.202515	-0.00861784
7.48348	0.202515	-0.00856624
7.68574	0.202515	-0.00858242
7.888	0.202515	-0.00877499
8.09025	0.202515	-0.0092653
8.29251	0.202515	-0.00973044
8.49477	0.202515	-0.0101786
8.69702	0.202515	-0.0103008
8.89928	0.202515	-0.0102399
9.10154	0.202515	-0.0100761
9.30379	0.202515	-0.00996212
9.50605	0.202515	-0.00989293
9.7083	0.202515	-0.00989017
9.91056	0.202515	-0.00995885
10.1128	0.202515	-0.0100037
10.3151	0.202515	-0.0100183
10.5173	0.202515	-0.0100482
10.7196	0.202515	-0.0100793
10.9218	0.202515	-0.0101371
11.1241	0.202515	-0.0101379
11.3264	0.202515	-0.0100809
11.5286	0.202515	-0.0101134
11.7309	0.202515	-0.0101241
11.9331	0.202515	-0.010239
12.1354	0.202515	-0.0102157
12.3376	0.202515	-0.0101754
12.5399	0.202515	-0.0100848
12.7421	0.202515	-0.00996921
12.9444	0.202515	-0.00992726
13.1467	0.202515	-0.00990263
13.3489	0.202515	-0.00992515
13.5512	0.202515	-0.0100488
13.7534	0.202515	-0.0100189
13.9557	0.202515	-0.00993737
14.1579	0.202515	-0.00983344
14.3602	0.202515	-0.00969178
14.5625	0.202515	-0.00959306
14.7647	0.202515	-0.00945322
14.967	0.202515	-0.00943694
15.1692	0.202515	-0.00935422
15.3715	0.202515	-0.00939148
15.5737	0.202515	-0.00929621
15.776	0.202515	-0.00910585
15.9783	0.202515	-0.00873344
16.1805	0.202515	-0.0085179
16.3828	0.202515	-0.00840713
16.585	0.202515	-0.00847677
16.7873	0.202515	-0.00882239
16.9895	0.202515	-0.00912506
17.1918	0.202515	-0.00955627
17.394	0.202515	-0.00981888
17.5963	0.202515	-0.010089
17.7986	0.202515	-0.0102929
18.0008	0.202515	-0.0104639
18.2031	0.202515	-0.0106021
18.4053	0.202515	-0.0106629
18.6076	0.202515	-0.0107454
18.8098	0.202515	-0.0107878
19.0121	0.202515	-0.0107907
19.2144	0.202515	-0.010792
19.4166	0.202515	-0.0107525
19.6189	0.202515	-0.0108675
19.8211	0.202515	-0.0108563
20.0234	0.202515	-0.0108827
20.2256	0.202515	-0.0109133
20.4279	0.202515	-0.0110009
20.6301	0.202515	-0.0110901
20.8324	0.202515	-0.0111335
21.0347	0.202515	-0.0110604
21.2369	0.202515	-0.0110676
21.4392	0.202515	-0.0111156
21.6414	0.202515	-0.0110223
21.8437	0.202515	-0.0104223
22.0459	0.202515	-0.00946382
22.2482	0.202515	-0.00821619
22.4505	0.202515	-0.00670301
22.6527	0.202515	-0.00553831
22.855	0.202515	-0.00489665
23.0572	0.202515	-0.00418848
23.2595	0.202515	-0.00366963
23.4617	0.202515	-0.0043931
23.664	0.202515	-0.00537336
23.8662	0.202515	-0.009067
24.0685	0.202515	-0.011771
24.2708	0.202515	-0.0161499
24.473	0.202515	-0.0188321
24.6753	0.202515	-0.0218341
24.8775	0.202515	-0.0233209
25.0798	0.202515	-0.0242554
25.282	0.202515	-0.0234094
25.4843	0.202515	-0.0222136
25.6866	0.202515	-0.0175481
25.8888	0.202515	-0.0148826
26.0911	0.202515	-0.00808258
26.2933	0.202515	-0.00689092
26.4956	0.202515	-0.00503818
26.6978	0.202515	-0.00579794
26.9001	0.202515	-0.0049742
27.1024	0.202515	-0.000658041
27.3046	0.202515	0.00740287
27.5069	0.202515	0.0182257
27.7091	0.202515	0.0259572
27.9114	0.202515	0.0303428
28.1136	0.202515	0.0320294
28.3159	0.202515	0.0409564
28.5181	0.202515	0.0508088
28.7204	0.202515	0.0703668
28.9227	0.202515	0.0834468
29.1249	0.202515	0.0954402
29.3272	0.202515	0.106283
29.5294	0.202515	0.115792
29.7317	0.202515	0.12576
29.9339	0.202515	0.132803
30.1362	0.202515	0.135065
30.3385	0.202515	0.136461
30.5407	0.202515	0.132006
30.743	0.202515	0.129716
30.9452	0.202515	0.120328
31.1475	0.202515	0.111268
31.3497	0.202515	0.0953528
31.552	0.202515	0.0768924
31.7542	0.202515	0.0560137
31.9565	0.202515	0.036139
32.1588	0.202515	0.0205479
32.361	0.202515	0.0102605
32.5633	0.202515	0.00446703
32.7655	0.202515	0.00197271
32.9678	0.202515	0.000617614
33.17	0.202515	0.000280915
33.3723	0.202515	-4.91015E-005
33.5746	0.202515	-0.000150991
33.7768	0.202515	-0.000190903
33.9791	0.202515	-0.000234611
34.1813	0.202515	-0.000151071
34.3836	0.202515	-0.000112258
34.5858	0.202515	2.83747E-005
34.7881	0.202515	0.000241714
34.9903	0.202515	0.000778045
35.1926	0.202515	0.00153136
35.3949	0.202515	0.002709
35.5971	0.202515	0.00424777
35.7994	0.202515	0.00626039
36.0016	0.202515	0.00828784
36.2039	0.202515	0.0099935
36.4061	0.202515	0.011901
36.6084	0.202515	0.0135077
36.8107	0.202515	0.0145979
37.0129	0.202515	0.0155167
37.2152	0.202515	0.016524
37.4174	0.202515	0.0178091
37.6197	0.202515	0.0192824
37.8219	0.202515	0.0209841
38.0242	0.202515	0.0238443
38.2264	0.202515	0.0282917
38.4287	0.202515	0.0384637
38.631	0.202515	0.0545397
38.8332	0.202515	0.0767997
39.0355	0.202515	0.0997622
39.2377	0.202515	0.120258
39.44	0.202515	0.134316
39.6422	0.202515	0.142185
39.8445	0.202515	0.14221
0	0.40503	-0.00784174
0.202256	0.40503	-0.00837119
0.404513	0.40503	-0.00890063
0.606769	0.40503	-0.00935837
0.809025	0.40503	-0.00966665
1.01128	0.40503	-0.00987622
1.21354	0.40503	-0.00997629
1.41579	0.40503	-0.0101179
1.61805	0.40503	-0.010283
1.82031	0.40503	-0.0103399
2.02256	0.40503	-0.0103662
2.22482	0.40503	-0.0102547
2.42708	0.40503	-0.0101224
2.62933	0.40503	-0.009884
2.83159	0.40503	-0.00966296
3.03385	0.40503	-0.00949174
3.2361	0.40503	-0.00934783
3.43836	0.40503	-0.00924164
3.64061	0.40503	-0.0091582
3.84287	0.40503	-0.0090922
4.04513	0.40503	-0.00908957
4.24738	0.40503	-0.00911201
4.44964	0.40503	-0.00905633
4.6519	0.40503	-0.0089916
4.85415	0.40503	-0.00896441
5.05641	0.40503	-0.00896282
5.25866	0.40503	-0.00906841
5.46092	0.40503	-0.00915363
5.66318	0.40503	-0.0092045
5.86543	0.40503	-0.00922241
6.06769	0.40503	-0.00920777
6.26995	0.40503	-0.00924807
6.4722	0.40503	-0.00931764
6.67446	0.40503	-0.00913757
6.87672	0.40503	-0.00890004
7.07897	0.40503	-0.00900434
7.28123	0.40503	-0.00910326
7.48348	0.40503	-0.00908881
7.68574	0.40503	-0.00920407
7.888	0.40503	-0.00964069
8.09025	0.40503	-0.0100359
8.29251	0.40503	-0.0103801
8.49477	0.40503	-0.0104303
8.69702	0.40503	-0.0102831
8.89928	0.40503	-0.0100917
9.10154	0.40503	-0.00988439
9.30379	0.40503	-0.00980285
9.50605	0.40503	-0.00974267
9.7083	0.40503	-0.00981648
9.91056	0.40503	-0.00988005
10.1128	0.40503	-0.00990725
10.3151	0.40503	-0.00995756
10.5173	0.40503	-0.0100483
10.7196	0.40503	-0.010158
10.9218	0.40503	-0.010286
11.1241	0.40503	-0.0102871
11.3264	0.40503	-0.0102307
11.5286	0.40503	-0.0102245
11.7309	0.40503	-0.010228
11.9331	0.40503	-0.010207
12.1354	0.40503	-0.0101785
12.3376	0.40503	-0.0101141
12.5399	0.40503	-0.0100567
12.7421	0.40503	-0.0100155
12.9444	0.40503	-0.00999188
13.1467	0.40503	-0.00998769
13.3489	0.40503	-0.0100944
13.5512	0.40503	-0.0102687
13.7534	0.40503	-0.0102447
13.9557	0.40503	-0.0101652
14.1579	0.40503	-0.0100203
14.3602	0.40503	-0.00986901
14.5625	0.40503	-0.0096778
14.7647	0.40503	-0.00950534
14.967	0.40503	-0.009382
15.1692	0.40503	-0.0093601
15.3715	0.40503	-0.00948373
15.5737	0.40503	-0.00946521
15.776	0.40503	-0.00933691
15.9783	0.40503	-0.00921809
16.1805	0.40503	-0.0091028
16.3828	0.40503	-0.00916603
16.585	0.40503	-0.00925807
16.7873	0.40503	-0.00952224
16.9895	0.40503	-0.00977786
17.1918	0.40503	-0.0100074
17.394	0.40503	-0.0102116
17.5963	0.40503	-0.010371
17.7986	0.40503	-0.0104968
18.0008	0.40503	-0.0105887
18.2031	0.40503	-0.0106252
18.4053	0.40503	-0.010632
18.6076	0.40503	-0.0106563
18.8098	0.40503	-0.010685
19.0121	0.40503	-0.0106968
19.2144	0.40503	-0.0107256
19.4166	0.40503	-0.0108941
19.6189	0.40503	-0.0110233
19.8211	0.40503	-0.011054
20.0234	0.40503	-0.0110913
20.2256	0.40503	-0.0111349
20.4279	0.40503	-0.0111942
20.6301	0.40503	-0.0112629
20.8324	0.40503	-0.0111996
21.0347	0.40503	-0.0110901
21.2369	0.40503	-0.0111311
21.4392	0.40503	-0.0111594
21.6414	0.40503	-0.0106569
21.8437	0.40503	-0.0100677
22.0459	0.40503	-0.00914083
22.2482	0.40503	-0.00818151
22.4505	0.40503	-0.00715901
22.6527	0.40503	-0.00664522
22.855	0.40503	-0.0065876
23.0572	0.40503	-0.00637617
23.2595	0.40503	-0.00608739
23.4617	0.40503	-0.00686977
23.664	0.40503	-0.00786059
23.8662	0.40503	-0.0101891
24.0685	0.40503	-0.0125137
24.2708	0.40503	-0.0148069
24.473	0.40503	-0.0169085
24.6753	0.40503	-0.0186158
24.8775	0.40503	-0.019802
25.0798	0.40503	-0.0203998
25.282	0.40503	-0.0200991
25.4843	0.40503	-0.0192429
25.6866	0.40503	-0.0176944
25.8888	0.40503	-0.0159294
26.0911	0.40503	-0.015241
26.2933	0.40503	-0.0147693
26.4956	0.40503	-0.0157827
26.6978	0.40503	-0.0157846
26.9001	0.40503	-0.01257
27.1024	0.40503	-0.00623809
27.3046	0.40503	0.00489563
27.5069	0.40503	0.0128518
27.7091	0.40503	0.0183281
27.9114	0.40503	0.0204483
28.1136	0.40503	0.0212317
28.3159	0.40503	0.0296166
28.5181	0.40503	0.0392353
28.7204	0.40503	0.052591
28.9227	0.40503	0.0658624
29.1249	0.40503	0.0787891
29.3272	0.40503	0.0924877
29.5294	0.40503	0.10761
29.7317	0.40503	0.120048
29.9339	0.40503	0.129641
30.1362	0.40503	0.135073
30.3385	0.40503	0.138186
30.5407	0.40503	0.137789
30.743	0.40503	0.136477
30.9452	0.40503	0.128641
31.1475	0.40503	0.119391
31.3497	0.40503	0.101437
31.552	0.40503	0.0819522
31.7542	0.40503	0.0583298
31.9565	0.40503	0.037661
32.1588	0.40503	0.0210121
32.361	0.40503	0.0106305
32.5633	0.40503	0.00476402
32.7655	0.40503	0.00221222
32.9678	0.40503	0.000833998
33.17	0.40503	0.000370661
33.3723	0.40503	3.01524E-005
33.5746	0.40503	6.75288E-007
33.7768	0.40503	-4.95864E-006
33.9791	0.40503	8.8652E-005
34.1813	0.40503	0.000144351
34.3836	0.40503	0.000136765
34.5858	0.40503	0.00021384
34.7881	0.40503	0.00036726
34.9903	0.40503	0.000937478
35.1926	0.40503	0.00170548
35.3949	0.40503	0.00316038
35.5971	0.40503	0.00475372
35.7994	0.40503	0.00683555
36.0016	0.40503	0.00890481
36.2039	0.40503	0.0108574
36.4061	0.40503	0.0125743
36.6084	0.40503	0.0137349
36.8107	0.40503	0.0147367
37.0129	0.40503	0.0155536
37.2152	0.40503	0.0167155
37.4174	0.40503	0.0180978
37.6197	0.40503	0.019768
37.8219	0.40503	0.021529
38.0242	0.40503	0.0254319
38.2264	0.40503	0.0303367
38.4287	0.40503	0.0446622
38.631	0.40503	0.0612181
38.8332	0.40503	0.0849276
39.0355	0.40503	0.106595
39.2377	0.40503	0.125111
39.44	0.40503	0.13667
39.6422	0.40503	0.142522
39.8445	0.40503	0.139609
0	0.607546	-0.0083062
0.202256	0.607546	-0.00883565
0.404513	0.607546	-0.00924616
0.606769	0.607546	-0.00945138
0.809025	0.607546	-0.00967958
1.01128	0.607546	-0.00980102
1.21354	0.607546	-0.00998681
1.41579	0.607546	-0.0101784
1.61805	0.607546	-0.0103478
1.82031	0.607546	-0.0104059
2.02256	0.607546	-0.0104387
2.22482	0.607546	-0.010321
2.42708	0.607546	-0.0101295
2.62933	0.607546	-0.00991533
2.83159	0.607546	-0.00976455
3.03385	0.607546	-0.0096492
3.2361	0.607546	-0.00958477
3.43836	0.607546	-0.00949443
3.64061	0.607546	-0.00942301
3.84287	0.607546	-0.00935274
4.04513	0.607546	-0.00934849
4.24738	0.607546	-0.0093156
4.44964	0.607546	-0.0092557
4.6519	0.607546	-0.00927513
4.85415	0.607546	-0.00927471
5.05641	0.607546	-0.00938471
5.25866	0.607546	-0.00940856
5.46092	0.607546	-0.00934161
5.66318	0.607546	-0.00936589
5.86543	0.607546	-0.00935776
6.06769	0.607546	-0.00933304
6.26995	0.607546	-0.00936817
6.4722	0.607546	-0.00932812
6.67446	0.607546	-0.00912352
6.87672	0.607546	-0.00900878
7.07897	0.607546	-0.0091043
7.28123	0.607546	-0.00912189
7.48348	0.607546	-0.00927802
7.68574	0.607546	-0.00981893
7.888	0.607546	-0.0101817
8.09025	0.607546	-0.0104836
8.29251	0.607546	-0.0105019
8.49477	0.607546	-0.010333
8.69702	0.607546	-0.0102573
8.89928	0.607546	-0.0100893
9.10154	0.607546	-0.0100776
9.30379	0.607546	-0.0100256
9.50605	0.607546	-0.010107
9.7083	0.607546	-0.0101733
9.91056	0.607546	-0.010211
10.1128	0.607546	-0.010215
10.3151	0.607546	-0.0102272
10.5173	0.607546	-0.0102681
10.7196	0.607546	-0.0103345
10.9218	0.607546	-0.0103619
11.1241	0.607546	-0.0103179
11.3264	0.607546	-0.0102533
11.5286	0.607546	-0.0102455
11.7309	0.607546	-0.0102141
11.9331	0.607546	-0.0101732
12.1354	0.607546	-0.0100397
12.3376	0.607546	-0.00997082
12.5399	0.607546	-0.0099037
12.7421	0.607546	-0.00989631
12.9444	0.607546	-0.00991077
13.1467	0.607546	-0.00992984
13.3489	0.607546	-0.0100503
13.5512	0.607546	-0.010074
13.7534	0.607546	-0.0100083
13.9557	0.607546	-0.00994075
14.1579	0.607546	-0.00982376
14.3602	0.607546	-0.00992706
14.5625	0.607546	-0.00981262
14.7647	0.607546	-0.00986804
14.967	0.607546	-0.00989533
15.1692	0.607546	-0.0100921
15.3715	0.607546	-0.0100547
15.5737	0.607546	-0.00991168
15.776	0.607546	-0.00980411
15.9783	0.607546	-0.00969336
16.1805	0.607546	-0.00979704
16.3828	0.607546	-0.00988917
16.585	0.607546	-0.0099164
16.7873	0.607546	-0.0101204
16.9895	0.607546	-0.010117
17.1918	0.607546	-0.0102675
17.394	0.607546	-0.0103216
17.5963	0.607546	-0.0104546
17.7986	0.607546	-0.0105541
18.0008	0.607546	-0.0106219
18.2031	0.607546	-0.0106457
18.4053	0.607546	-0.0106282
18.6076	0.607546	-0.0106468
18.8098	0.607546	-0.0106877
19.0121	0.607546	-0.0106892
19.2144	0.607546	-0.010643
19.4166	0.607546	-0.0107462
19.6189	0.607546	-0.0107085
19.8211	0.607546	-0.010802
20.0234	0.607546	-0.01092
20.2256	0.607546	-0.0110495
20.4279	0.607546	-0.0111678
20.6301	0.607546	-0.0112537
20.8324	0.607546	-0.0111962
21.0347	0.607546	-0.0110609
21.2369	0.607546	-0.0110991
21.4392	0.607546	-0.0111254
21.6414	0.607546	-0.0106936
21.8437	0.607546	-0.0103584
22.0459	0.607546	-0.00956194
22.2482	0.607546	-0.0088211
22.4505	0.607546	-0.00817313
22.6527	0.607546	-0.00799185
22.855	0.607546	-0.00821245
23.0572	0.607546	-0.00812859
23.2595	0.607546	-0.00828109
23.4617	0.607546	-0.00914655
23.664	0.607546	-0.00946549
23.8662	0.607546	-0.0114867
24.0685	0.607546	-0.0121397
24.2708	0.607546	-0.0138089
24.473	0.607546	-0.0145245
24.6753	0.607546	-0.0154346
24.8775	0.607546	-0.0157087
25.0798	0.607546	-0.0158932
25.282	0.607546	-0.0153417
25.4843	0.607546	-0.015364
25.6866	0.607546	-0.0140659
25.8888	0.607546	-0.0149429
26.0911	0.607546	-0.0146659
26.2933	0.607546	-0.016436
26.4956	0.607546	-0.0174165
26.6978	0.607546	-0.0173181
26.9001	0.607546	-0.0147549
27.1024	0.607546	-0.00938763
27.3046	0.607546	-0.00284562
27.5069	0.607546	0.00148724
27.7091	0.607546	0.00332139
27.9114	0.607546	0.00398885
28.1136	0.607546	0.00659164
28.3159	0.607546	0.0151492
28.5181	0.607546	0.0213683
28.7204	0.607546	0.0344941
28.9227	0.607546	0.0467444
29.1249	0.607546	0.0617348
29.3272	0.607546	0.0794449
29.5294	0.607546	0.095532
29.7317	0.607546	0.108953
29.9339	0.607546	0.119588
30.1362	0.607546	0.125577
30.3385	0.607546	0.132076
30.5407	0.607546	0.132486
30.743	0.607546	0.134492
30.9452	0.607546	0.12694
31.1475	0.607546	0.118833
31.3497	0.607546	0.100477
31.552	0.607546	0.0799374
31.7542	0.607546	0.0559574
31.9565	0.607546	0.0348189
32.1588	0.607546	0.018838
32.361	0.607546	0.00892407
32.5633	0.607546	0.00395648
32.7655	0.607546	0.00171382
32.9678	0.607546	0.000742523
33.17	0.607546	0.000328452
33.3723	0.607546	5.48966E-005
33.5746	0.607546	-1.52856E-005
33.7768	0.607546	-0.000171309
33.9791	0.607546	-0.000148582
34.1813	0.607546	-0.000214137
34.3836	0.607546	-0.000118878
34.5858	0.607546	5.1308E-005
34.7881	0.607546	0.000496298
34.9903	0.607546	0.00120325
35.1926	0.607546	0.0022586
35.3949	0.607546	0.0037696
35.5971	0.607546	0.00548074
35.7994	0.607546	0.00756858
36.0016	0.607546	0.00966705
36.2039	0.607546	0.0116211
36.4061	0.607546	0.0133415
36.6084	0.607546	0.0143147
36.8107	0.607546	0.0150979
37.0129	0.607546	0.0159374
37.2152	0.607546	0.0171133
37.4174	0.607546	0.0182635
37.6197	0.607546	0.0198656
37.8219	0.607546	0.0217381
38.0242	0.607546	0.0259145
38.2264	0.607546	0.0336237
38.4287	0.607546	0.0490649
38.631	0.607546	0.0691105
38.8332	0.607546	0.0919406
39.0355	0.607546	0.112278
39.2377	0.607546	0.12788
39.44	0.607546	0.137093
39.6422	0.607546	0.139822
39.8445	0.607546	0.135632
0	0.810061	-0.00895901
0.202256	0.810061	-0.00911745
0.404513	0.810061	-0.00927589
0.606769	0.810061	-0.00943119
0.809025	0.810061	-0.00957145
1.01128	0.810061	-0.00976402
1.21354	0.810061	-0.00999957
1.41579	0.810061	-0.0102187
1.61805	0.810061	-0.0103893
1.82031	0.810061	-0.0104636
2.02256	0.810061	-0.010476
2.22482	0.810061	-0.0102903
2.42708	0.810061	-0.0100815
2.62933	0.810061	-0.0099375
2.83159	0.810061	-0.00978886
3.03385	0.810061	-0.00975283
3.2361	0.810061	-0.00969508
3.43836	0.810061	-0.00961674
3.64061	0.810061	-0.00958846
3.84287	0.810061	-0.00951657
4.04513	0.810061	-0.00947386
4.24738	0.810061	-0.00943988
4.44964	0.810061	-0.00947367
4.6519	0.810061	-0.00953771
4.85415	0.810061	-0.00964872
5.05641	0.810061	-0.0096801
5.25866	0.810061	-0.00955204
5.46092	0.810061	-0.00946197
5.66318	0.810061	-0.00946028
5.86543	0.810061	-0.00940905
6.06769	0.810061	-0.00937918
6.26995	0.810061	-0.00932272
6.4722	0.810061	-0.0092583
6.67446	0.810061	-0.00914911
6.87672	0.810061	-0.00911222
7.07897	0.810061	-0.00914907
7.28123	0.810061	-0.00931671
7.48348	0.810061	-0.00989778
7.68574	0.810061	-0.0102902
7.888	0.810061	-0.0105599
8.09025	0.810061	-0.0105494
8.29251	0.810061	-0.0103492
8.49477	0.810061	-0.0102595
8.69702	0.810061	-0.010207
8.89928	0.810061	-0.0101956
9.10154	0.810061	-0.0102058
9.30379	0.810061	-0.0102842
9.50605	0.810061	-0.0103485
9.7083	0.810061	-0.010389
9.91056	0.810061	-0.010418
10.1128	0.810061	-0.0103839
10.3151	0.810061	-0.0104227
10.5173	0.810061	-0.0104204
10.7196	0.810061	-0.0104481
10.9218	0.810061	-0.0104306
11.1241	0.810061	-0.0103574
11.3264	0.810061	-0.0102902
11.5286	0.810061	-0.0102136
11.7309	0.810061	-0.010143
11.9331	0.810061	-0.0099966
12.1354	0.810061	-0.00987773
12.3376	0.810061	-0.00979915
12.5399	0.810061	-0.00975415
12.7421	0.810061	-0.00978471
12.9444	0.810061	-0.00980976
13.1467	0.810061	-0.00984262
13.3489	0.810061	-0.00986084
13.5512	0.810061	-0.00984299
13.7534	0.810061	-0.00983318
13.9557	0.810061	-0.00979211
14.1579	0.810061	-0.00992825
14.3602	0.810061	-0.0100128
14.5625	0.810061	-0.0101259
14.7647	0.810061	-0.0102695
14.967	0.810061	-0.010515
15.1692	0.810061	-0.0105542
15.3715	0.810061	-0.0103926
15.5737	0.810061	-0.0103073
15.776	0.810061	-0.0102077
15.9783	0.810061	-0.0103093
16.1805	0.810061	-0.0104382
16.3828	0.810061	-0.0104529
16.585	0.810061	-0.0104834
16.7873	0.810061	-0.0104288
16.9895	0.810061	-0.0103993
17.1918	0.810061	-0.0103999
17.394	0.810061	-0.0104199
17.5963	0.810061	-0.0105267
17.7986	0.810061	-0.0105746
18.0008	0.810061	-0.0106298
18.2031	0.810061	-0.010617
18.4053	0.810061	-0.0105938
18.6076	0.810061	-0.0106361
18.8098	0.810061	-0.0106859
19.0121	0.810061	-0.0106184
19.2144	0.810061	-0.0105581
19.4166	0.810061	-0.0104947
19.6189	0.810061	-0.010515
19.8211	0.810061	-0.010689
20.0234	0.810061	-0.0108467
20.2256	0.810061	-0.0110349
20.4279	0.810061	-0.0111307
20.6301	0.810061	-0.0112224
20.8324	0.810061	-0.0111264
21.0347	0.810061	-0.0109922
21.2369	0.810061	-0.0110349
21.4392	0.810061	-0.0110358
21.6414	0.810061	-0.0108576
21.8437	0.810061	-0.0106306
22.0459	0.810061	-0.0100522
22.2482	0.810061	-0.00971145
22.4505	0.810061	-0.00939515
22.6527	0.810061	-0.00949546
22.855	0.810061	-0.00984315
23.0572	0.810061	-0.0100628
23.2595	0.810061	-0.0102978
23.4617	0.810061	-0.0105678
23.664	0.810061	-0.0108382
23.8662	0.810061	-0.0112065
24.0685	0.810061	-0.0114942
24.2708	0.810061	-0.0117798
24.473	0.810061	-0.0118491
24.6753	0.810061	-0.0118491
24.8775	0.810061	-0.0116196
25.0798	0.810061	-0.0115541
25.282	0.810061	-0.01148
25.4843	0.810061	-0.0117514
25.6866	0.810061	-0.0124576
25.8888	0.810061	-0.0134266
26.0911	0.810061	-0.0151362
26.2933	0.810061	-0.0167476
26.4956	0.810061	-0.017628
26.6978	0.810061	-0.0179887
26.9001	0.810061	-0.0163882
27.1024	0.810061	-0.0146962
27.3046	0.810061	-0.0117678
27.5069	0.810061	-0.0111425
27.7091	0.810061	-0.0107552
27.9114	0.810061	-0.00908002
28.1136	0.810061	-0.00629213
28.3159	0.810061	-0.00104035
28.5181	0.810061	0.00491935
28.7204	0.810061	0.0170256
28.9227	0.810061	0.0298444
29.1249	0.810061	0.0488391
29.3272	0.810061	0.0667127
29.5294	0.810061	0.08378
29.7317	0.810061	0.0974197
29.9339	0.810061	0.108609
30.1362	0.810061	0.117577
30.3385	0.810061	0.124878
30.5407	0.810061	0.128462
30.743	0.810061	0.13094
30.9452	0.810061	0.124598
31.1475	0.810061	0.11643
31.3497	0.810061	0.0970219
31.552	0.810061	0.0765797
31.7542	0.810061	0.052131
31.9565	0.810061	0.0322632
32.1588	0.810061	0.0167487
32.361	0.810061	0.0081211
32.5633	0.810061	0.00346123
32.7655	0.810061	0.00167292
32.9678	0.810061	0.000735586
33.17	0.810061	0.000361075
33.3723	0.810061	4.9504E-005
33.5746	0.810061	-0.000170842
33.7768	0.810061	-0.000355801
33.9791	0.810061	-0.000454101
34.1813	0.810061	-0.000428758
34.3836	0.810061	-0.000240619
34.5858	0.810061	0.000134525
34.7881	0.810061	0.000715747
34.9903	0.810061	0.00165593
35.1926	0.810061	0.00276697
35.3949	0.810061	0.00440206
35.5971	0.810061	0.00613931
35.7994	0.810061	0.00825826
36.0016	0.810061	0.0103686
36.2039	0.810061	0.0123261
36.4061	0.810061	0.0138057
36.6084	0.810061	0.0145608
36.8107	0.810061	0.0154055
37.0129	0.810061	0.016259
37.2152	0.810061	0.0172847
37.4174	0.810061	0.0183672
37.6197	0.810061	0.0200812
37.8219	0.810061	0.021918
38.0242	0.810061	0.0286168
38.2264	0.810061	0.0365877
38.4287	0.810061	0.0555132
38.631	0.810061	0.0745591
38.8332	0.810061	0.0960625
39.0355	0.810061	0.11379
39.2377	0.810061	0.127052
39.44	0.810061	0.13366
39.6422	0.810061	0.135118
39.8445	0.810061	0.127414
0	1.01258	-0.00866955
0.202256	1.01258	-0.00882799
0.404513	1.01258	-0.00899376
0.606769	1.01258	-0.00915704
0.809025	1.01258	-0.00932675
1.01128	1.01258	-0.00953628
1.21354	1.01258	-0.00988677
1.41579	1.01258	-0.0101364
1.61805	1.01258	-0.0103692
1.82031	1.01258	-0.010426
2.02256	1.01258	-0.0102554
2.22482	1.01258	-0.0100288
2.42708	1.01258	-0.00970315
2.62933	1.01258	-0.00948012
2.83159	1.01258	-0.00922015
3.03385	1.01258	-0.00916829
3.2361	1.01258	-0.00909865
3.43836	1.01258	-0.00922436
3.64061	1.01258	-0.00927273
3.84287	1.01258	-0.00923573
4.04513	1.01258	-0.00920418
4.24738	1.01258	-0.00932723
4.44964	1.01258	-0.00940905
4.6519	1.01258	-0.00967027
4.85415	1.01258	-0.00970618
5.05641	1.01258	-0.00959917
5.25866	1.01258	-0.00945524
5.46092	1.01258	-0.00934976
5.66318	1.01258	-0.00920561
5.86543	1.01258	-0.00908217
6.06769	1.01258	-0.00903249
6.26995	1.01258	-0.00897167
6.4722	1.01258	-0.00886802
6.67446	1.01258	-0.00883311
6.87672	1.01258	-0.00928885
7.07897	1.01258	-0.00946065
7.28123	1.01258	-0.00996117
7.48348	1.01258	-0.0102683
7.68574	1.01258	-0.0103182
7.888	1.01258	-0.0103115
8.09025	1.01258	-0.010117
8.29251	1.01258	-0.0100231
8.49477	1.01258	-0.00996756
8.69702	1.01258	-0.00989517
8.89928	1.01258	-0.00988463
9.10154	1.01258	-0.00993162
9.30379	1.01258	-0.00998947
9.50605	1.01258	-0.00998284
9.7083	1.01258	-0.0100335
9.91056	1.01258	-0.0100788
10.1128	1.01258	-0.0102429
10.3151	1.01258	-0.0104525
10.5173	1.01258	-0.0106094
10.7196	1.01258	-0.0107078
10.9218	1.01258	-0.0105747
11.1241	1.01258	-0.0104795
11.3264	1.01258	-0.0101674
11.5286	1.01258	-0.0100514
11.7309	1.01258	-0.00977613
11.9331	1.01258	-0.00966188
12.1354	1.01258	-0.00961213
12.3376	1.01258	-0.00953366
12.5399	1.01258	-0.00948876
12.7421	1.01258	-0.00949431
12.9444	1.01258	-0.00950464
13.1467	1.01258	-0.00961712
13.3489	1.01258	-0.00965709
13.5512	1.01258	-0.0099009
13.7534	1.01258	-0.00993342
13.9557	1.01258	-0.0101308
14.1579	1.01258	-0.010197
14.3602	1.01258	-0.0100766
14.5625	1.01258	-0.0101855
14.7647	1.01258	-0.010323
14.967	1.01258	-0.0104194
15.1692	1.01258	-0.0103443
15.3715	1.01258	-0.0103648
15.5737	1.01258	-0.0103495
15.776	1.01258	-0.0104326
15.9783	1.01258	-0.0105539
16.1805	1.01258	-0.0105247
16.3828	1.01258	-0.0105522
16.585	1.01258	-0.010637
16.7873	1.01258	-0.0106141
16.9895	1.01258	-0.0106445
17.1918	1.01258	-0.0105955
17.394	1.01258	-0.0105666
17.5963	1.01258	-0.0105401
17.7986	1.01258	-0.010519
18.0008	1.01258	-0.0104896
18.2031	1.01258	-0.0104575
18.4053	1.01258	-0.0105134
18.6076	1.01258	-0.0105666
18.8098	1.01258	-0.0106745
19.0121	1.01258	-0.0106294
19.2144	1.01258	-0.0106255
19.4166	1.01258	-0.010612
19.6189	1.01258	-0.010696
19.8211	1.01258	-0.0107892
20.0234	1.01258	-0.0108919
20.2256	1.01258	-0.0109169
20.4279	1.01258	-0.0109587
20.6301	1.01258	-0.0109549
20.8324	1.01258	-0.0108531
21.0347	1.01258	-0.0107763
21.2369	1.01258	-0.0107619
21.4392	1.01258	-0.0105606
21.6414	1.01258	-0.0104623
21.8437	1.01258	-0.0103678
22.0459	1.01258	-0.0102451
22.2482	1.01258	-0.010305
22.4505	1.01258	-0.0102799
22.6527	1.01258	-0.0105123
22.855	1.01258	-0.0105967
23.0572	1.01258	-0.0107674
23.2595	1.01258	-0.0107957
23.4617	1.01258	-0.0110177
23.664	1.01258	-0.0110306
23.8662	1.01258	-0.0112638
24.0685	1.01258	-0.0112551
24.2708	1.01258	-0.0111726
24.473	1.01258	-0.0108247
24.6753	1.01258	-0.0100719
24.8775	1.01258	-0.00939001
25.0798	1.01258	-0.00830762
25.282	1.01258	-0.00794771
25.4843	1.01258	-0.00723966
25.6866	1.01258	-0.00778722
25.8888	1.01258	-0.00786304
26.0911	1.01258	-0.00934985
26.2933	1.01258	-0.010291
26.4956	1.01258	-0.011351
26.6978	1.01258	-0.0119751
26.9001	1.01258	-0.0118439
27.1024	1.01258	-0.0113003
27.3046	1.01258	-0.0122838
27.5069	1.01258	-0.0132009
27.7091	1.01258	-0.0152856
27.9114	1.01258	-0.0140554
28.1136	1.01258	-0.0140208
28.3159	1.01258	-0.00903338
28.5181	1.01258	-0.0042297
28.7204	1.01258	0.00684881
28.9227	1.01258	0.0176907
29.1249	1.01258	0.0352355
29.3272	1.01258	0.0516474
29.5294	1.01258	0.0664999
29.7317	1.01258	0.0789672
29.9339	1.01258	0.0915328
30.1362	1.01258	0.100823
30.3385	1.01258	0.11058
30.5407	1.01258	0.114603
30.743	1.01258	0.1196
30.9452	1.01258	0.113432
31.1475	1.01258	0.105715
31.3497	1.01258	0.0871426
31.552	1.01258	0.0677887
31.7542	1.01258	0.046157
31.9565	1.01258	0.0282424
32.1588	1.01258	0.0153714
32.361	1.01258	0.00764174
32.5633	1.01258	0.00364555
32.7655	1.01258	0.00191812
32.9678	1.01258	0.000807949
33.17	1.01258	0.000396075
33.3723	1.01258	-5.16141E-005
33.5746	1.01258	-0.000248663
33.7768	1.01258	-0.00039417
33.9791	1.01258	-0.000427964
34.1813	1.01258	-0.00034477
34.3836	1.01258	-0.000223701
34.5858	1.01258	0.00012033
34.7881	1.01258	0.000713239
34.9903	1.01258	0.00165567
35.1926	1.01258	0.00292178
35.3949	1.01258	0.00458322
35.5971	1.01258	0.00646308
35.7994	1.01258	0.00860278
36.0016	1.01258	0.0107597
36.2039	1.01258	0.0123805
36.4061	1.01258	0.0134708
36.6084	1.01258	0.0143946
36.8107	1.01258	0.0153429
37.0129	1.01258	0.0163491
37.2152	1.01258	0.0174189
37.4174	1.01258	0.0186148
37.6197	1.01258	0.0202926
37.8219	1.01258	0.0216714
38.0242	1.01258	0.0282264
38.2264	1.01258	0.0357531
38.4287	1.01258	0.0535088
38.631	1.01258	0.0708039
38.8332	1.01258	0.0904263
39.0355	1.01258	0.106655
39.2377	1.01258	0.119036
39.44	1.01258	0.125289
39.6422	1.01258	0.126513
39.8445	1.01258	0.118765
0	1.21509	-0.00873407
0.202256	1.21509	-0.0089078
0.404513	1.21509	-0.00908154
0.606769	1.21509	-0.00922164
0.809025	1.21509	-0.00940826
1.01128	1.21509	-0.0096418
1.21354	1.21509	-0.0100226
1.41579	1.21509	-0.0102078
1.61805	1.21509	-0.0104102
1.82031	1.21509	-0.0102578
2.02256	1.21509	-0.0101047
2.22482	1.21509	-0.0097758
2.42708	1.21509	-0.00948776
2.62933	1.21509	-0.00915362
2.83159	1.21509	-0.00887072
3.03385	1.21509	-0.008807
3.2361	1.21509	-0.00877287
3.43836	1.21509	-0.0089749
3.64061	1.21509	-0.00895173
3.84287	1.21509	-0.00892213
4.04513	1.21509	-0.00902051
4.24738	1.21509	-0.00913398
4.44964	1.21509	-0.00937547
4.6519	1.21509	-0.00959372
4.85415	1.21509	-0.0094915
5.05641	1.21509	-0.00943912
5.25866	1.21509	-0.00927983
5.46092	1.21509	-0.00924709
5.66318	1.21509	-0.00903099
5.86543	1.21509	-0.00898236
6.06769	1.21509	-0.00892834
6.26995	1.21509	-0.00877946
6.4722	1.21509	-0.00872109
6.67446	1.21509	-0.00913592
6.87672	1.21509	-0.0095873
7.07897	1.21509	-0.010075
7.28123	1.21509	-0.0103375
7.48348	1.21509	-0.0103028
7.68574	1.21509	-0.0102019
7.888	1.21509	-0.0100118
8.09025	1.21509	-0.0099314
8.29251	1.21509	-0.00987154
8.49477	1.21509	-0.00987387
8.69702	1.21509	-0.00980323
8.89928	1.21509	-0.00983251
9.10154	1.21509	-0.00986457
9.30379	1.21509	-0.00985409
9.50605	1.21509	-0.00988833
9.7083	1.21509	-0.00995538
9.91056	1.21509	-0.01014
10.1128	1.21509	-0.0104744
10.3151	1.21509	-0.0107334
10.5173	1.21509	-0.0109607
10.7196	1.21509	-0.0109092
10.9218	1.21509	-0.0107557
11.1241	1.21509	-0.010492
11.3264	1.21509	-0.0102023
11.5286	1.21509	-0.00994321
11.7309	1.21509	-0.00970741
11.9331	1.21509	-0.00966227
12.1354	1.21509	-0.00960818
12.3376	1.21509	-0.00952982
12.5399	1.21509	-0.00948571
12.7421	1.21509	-0.00947658
12.9444	1.21509	-0.00953867
13.1467	1.21509	-0.00967279
13.3489	1.21509	-0.00982357
13.5512	1.21509	-0.0100402
13.7534	1.21509	-0.0101545
13.9557	1.21509	-0.0103511
14.1579	1.21509	-0.0102313
14.3602	1.21509	-0.0102184
14.5625	1.21509	-0.0103212
14.7647	1.21509	-0.0103043
14.967	1.21509	-0.0102868
15.1692	1.21509	-0.0102772
15.3715	1.21509	-0.0103674
15.5737	1.21509	-0.010421
15.776	1.21509	-0.0105244
15.9783	1.21509	-0.0104959
16.1805	1.21509	-0.0104839
16.3828	1.21509	-0.0105685
16.585	1.21509	-0.0106594
16.7873	1.21509	-0.0106963
16.9895	1.21509	-0.0107489
17.1918	1.21509	-0.0106512
17.394	1.21509	-0.0106391
17.5963	1.21509	-0.0105438
17.7986	1.21509	-0.0105222
18.0008	1.21509	-0.0104737
18.2031	1.21509	-0.0104895
18.4053	1.21509	-0.0105233
18.6076	1.21509	-0.0105846
18.8098	1.21509	-0.010672
19.0121	1.21509	-0.0106773
19.2144	1.21509	-0.0107027
19.4166	1.21509	-0.0107528
19.6189	1.21509	-0.0107973
19.8211	1.21509	-0.0108357
20.0234	1.21509	-0.0108608
20.2256	1.21509	-0.0108321
20.4279	1.21509	-0.0108441
20.6301	1.21509	-0.0108263
20.8324	1.21509	-0.0107486
21.0347	1.21509	-0.0106064
21.2369	1.21509	-0.0103864
21.4392	1.21509	-0.0102567
21.6414	1.21509	-0.0102906
21.8437	1.21509	-0.0105026
22.0459	1.21509	-0.0107796
22.2482	1.21509	-0.010873
22.4505	1.21509	-0.0109795
22.6527	1.21509	-0.0110146
22.855	1.21509	-0.0110507
23.0572	1.21509	-0.0110947
23.2595	1.21509	-0.0110959
23.4617	1.21509	-0.011083
23.664	1.21509	-0.0110399
23.8662	1.21509	-0.0109797
24.0685	1.21509	-0.0108083
24.2708	1.21509	-0.0103096
24.473	1.21509	-0.00947515
24.6753	1.21509	-0.00827137
24.8775	1.21509	-0.00677722
25.0798	1.21509	-0.0054105
25.282	1.21509	-0.00420549
25.4843	1.21509	-0.0033824
25.6866	1.21509	-0.00314312
25.8888	1.21509	-0.00303778
26.0911	1.21509	-0.00386786
26.2933	1.21509	-0.00460481
26.4956	1.21509	-0.00592769
26.6978	1.21509	-0.00707952
26.9001	1.21509	-0.00809361
27.1024	1.21509	-0.0100032
27.3046	1.21509	-0.0125226
27.5069	1.21509	-0.0149863
27.7091	1.21509	-0.0174256
27.9114	1.21509	-0.0181049
28.1136	1.21509	-0.0188391
28.3159	1.21509	-0.0153722
28.5181	1.21509	-0.0124585
28.7204	1.21509	-0.00335336
28.9227	1.21509	0.0067788
29.1249	1.21509	0.0228654
29.3272	1.21509	0.0356356
29.5294	1.21509	0.0493197
29.7317	1.21509	0.0617252
29.9339	1.21509	0.0746119
30.1362	1.21509	0.0848028
30.3385	1.21509	0.0948548
30.5407	1.21509	0.101161
30.743	1.21509	0.10572
30.9452	1.21509	0.0999053
31.1475	1.21509	0.0919305
31.3497	1.21509	0.0744446
31.552	1.21509	0.0573692
31.7542	1.21509	0.0376851
31.9565	1.21509	0.0238873
32.1588	1.21509	0.01191
32.361	1.21509	0.0068826
32.5633	1.21509	0.00310106
32.7655	1.21509	0.00187293
32.9678	1.21509	0.000886904
33.17	1.21509	0.000419161
33.3723	1.21509	9.80977E-006
33.5746	1.21509	-0.000147862
33.7768	1.21509	-0.000292854
33.9791	1.21509	-0.000268941
34.1813	1.21509	-0.000197403
34.3836	1.21509	-0.000107331
34.5858	1.21509	0.000293795
34.7881	1.21509	0.000888929
34.9903	1.21509	0.00195296
35.1926	1.21509	0.00322723
35.3949	1.21509	0.0050108
35.5971	1.21509	0.00708525
35.7994	1.21509	0.00927971
36.0016	1.21509	0.0112287
36.2039	1.21509	0.0124611
36.4061	1.21509	0.0135514
36.6084	1.21509	0.0145784
36.8107	1.21509	0.0155206
37.0129	1.21509	0.0165707
37.2152	1.21509	0.0176605
37.4174	1.21509	0.0188204
37.6197	1.21509	0.0200434
37.8219	1.21509	0.0211251
38.0242	1.21509	0.0271881
38.2264	1.21509	0.0331098
38.4287	1.21509	0.0491182
38.631	1.21509	0.0631998
38.8332	1.21509	0.0813267
39.0355	1.21509	0.0963381
39.2377	1.21509	0.108365
39.44	1.21509	0.114599
39.6422	1.21509	0.115774
39.8445	1.21509	0.10764
0	1.41761	-0.00957787
0.202256	1.41761	-0.0097516
0.404513	1.41761	-0.00985129
0.606769	1.41761	-0.00994916
0.809025	1.41761	-0.010028
1.01128	1.41761	-0.0102334
1.21354	1.41761	-0.0103052
1.41579	1.41761	-0.0104393
1.61805	1.41761	-0.0103516
1.82031	1.41761	-0.0102168
2.02256	1.41761	-0.0101136
2.22482	1.41761	-0.00985586
2.42708	1.41761	-0.00966721
2.62933	1.41761	-0.00930466
2.83159	1.41761	-0.00900062
3.03385	1.41761	-0.00876118
3.2361	1.41761	-0.00866184
3.43836	1.41761	-0.00860771
3.64061	1.41761	-0.00855422
3.84287	1.41761	-0.00859011
4.04513	1.41761	-0.00867886
4.24738	1.41761	-0.00875335
4.44964	1.41761	-0.00895467
4.6519	1.41761	-0.00909966
4.85415	1.41761	-0.00909263
5.05641	1.41761	-0.00913169
5.25866	1.41761	-0.00927265
5.46092	1.41761	-0.0093905
5.66318	1.41761	-0.00939483
5.86543	1.41761	-0.00939396
6.06769	1.41761	-0.00915328
6.26995	1.41761	-0.0090468
6.4722	1.41761	-0.0092875
6.67446	1.41761	-0.00969794
6.87672	1.41761	-0.0101386
7.07897	1.41761	-0.0104016
7.28123	1.41761	-0.0103858
7.48348	1.41761	-0.0103083
7.68574	1.41761	-0.0101793
7.888	1.41761	-0.0101138
8.09025	1.41761	-0.0100731
8.29251	1.41761	-0.010213
8.49477	1.41761	-0.0102377
8.69702	1.41761	-0.0102149
8.89928	1.41761	-0.0102292
9.10154	1.41761	-0.0102102
9.30379	1.41761	-0.0102463
9.50605	1.41761	-0.0103554
9.7083	1.41761	-0.0105227
9.91056	1.41761	-0.0107929
10.1128	1.41761	-0.0110507
10.3151	1.41761	-0.0112762
10.5173	1.41761	-0.0112979
10.7196	1.41761	-0.0112104
10.9218	1.41761	-0.0110509
11.1241	1.41761	-0.0108098
11.3264	1.41761	-0.0106347
11.5286	1.41761	-0.0104151
11.7309	1.41761	-0.0102634
11.9331	1.41761	-0.0102118
12.1354	1.41761	-0.0101507
12.3376	1.41761	-0.0100977
12.5399	1.41761	-0.0100683
12.7421	1.41761	-0.010071
12.9444	1.41761	-0.0101362
13.1467	1.41761	-0.010092
13.3489	1.41761	-0.0101885
13.5512	1.41761	-0.0100157
13.7534	1.41761	-0.0101293
13.9557	1.41761	-0.0103239
14.1579	1.41761	-0.0103422
14.3602	1.41761	-0.0105259
14.5625	1.41761	-0.0104701
14.7647	1.41761	-0.0103329
14.967	1.41761	-0.0102367
15.1692	1.41761	-0.0101972
15.3715	1.41761	-0.0101605
15.5737	1.41761	-0.0101918
15.776	1.41761	-0.0101648
15.9783	1.41761	-0.0101535
16.1805	1.41761	-0.0102133
16.3828	1.41761	-0.0103021
16.585	1.41761	-0.0104009
16.7873	1.41761	-0.0105003
16.9895	1.41761	-0.0106143
17.1918	1.41761	-0.0106899
17.394	1.41761	-0.0107668
17.5963	1.41761	-0.0107993
17.7986	1.41761	-0.0108064
18.0008	1.41761	-0.0107431
18.2031	1.41761	-0.0107339
18.4053	1.41761	-0.0106028
18.6076	1.41761	-0.0106435
18.8098	1.41761	-0.0106793
19.0121	1.41761	-0.0107064
19.2144	1.41761	-0.0107595
19.4166	1.41761	-0.0108051
19.6189	1.41761	-0.0108466
19.8211	1.41761	-0.0109211
20.0234	1.41761	-0.010958
20.2256	1.41761	-0.0110187
20.4279	1.41761	-0.0110352
20.6301	1.41761	-0.0109546
20.8324	1.41761	-0.0108111
21.0347	1.41761	-0.0104391
21.2369	1.41761	-0.0102894
21.4392	1.41761	-0.0102751
21.6414	1.41761	-0.0105189
21.8437	1.41761	-0.0109138
22.0459	1.41761	-0.0109323
22.2482	1.41761	-0.0109098
22.4505	1.41761	-0.0109258
22.6527	1.41761	-0.0109446
22.855	1.41761	-0.0110216
23.0572	1.41761	-0.0110383
23.2595	1.41761	-0.0108957
23.4617	1.41761	-0.0108266
23.664	1.41761	-0.0106618
23.8662	1.41761	-0.0105319
24.0685	1.41761	-0.0102824
24.2708	1.41761	-0.0095465
24.473	1.41761	-0.00857095
24.6753	1.41761	-0.00684566
24.8775	1.41761	-0.00520691
25.0798	1.41761	-0.00325137
25.282	1.41761	-0.00195754
25.4843	1.41761	-0.000658965
25.6866	1.41761	-0.000237666
25.8888	1.41761	0.000408406
26.0911	1.41761	-0.000118287
26.2933	1.41761	-0.000414556
26.4956	1.41761	-0.00156811
26.6978	1.41761	-0.00258886
26.9001	1.41761	-0.00427129
27.1024	1.41761	-0.00644132
27.3046	1.41761	-0.00892751
27.5069	1.41761	-0.0113852
27.7091	1.41761	-0.0137898
27.9114	1.41761	-0.0152427
28.1136	1.41761	-0.0193077
28.3159	1.41761	-0.0177891
28.5181	1.41761	-0.0185841
28.7204	1.41761	-0.00978649
28.9227	1.41761	3.85452E-005
29.1249	1.41761	0.0110181
29.3272	1.41761	0.021113
29.5294	1.41761	0.0325653
29.7317	1.41761	0.0444546
29.9339	1.41761	0.055145
30.1362	1.41761	0.0654768
30.3385	1.41761	0.0770206
30.5407	1.41761	0.0828874
30.743	1.41761	0.0863229
30.9452	1.41761	0.079869
31.1475	1.41761	0.0710711
31.3497	1.41761	0.055417
31.552	1.41761	0.0395992
31.7542	1.41761	0.025965
31.9565	1.41761	0.0141967
32.1588	1.41761	0.00857942
32.361	1.41761	0.00436834
32.5633	1.41761	0.00281032
32.7655	1.41761	0.00170701
32.9678	1.41761	0.00116944
33.17	1.41761	0.000742415
33.3723	1.41761	0.000401322
33.5746	1.41761	0.000203537
33.7768	1.41761	2.29093E-005
33.9791	1.41761	9.70965E-005
34.1813	1.41761	0.000191704
34.3836	1.41761	0.000411462
34.5858	1.41761	0.000837036
34.7881	1.41761	0.00148393
34.9903	1.41761	0.00255571
35.1926	1.41761	0.00387165
35.3949	1.41761	0.00585056
35.5971	1.41761	0.00835915
35.7994	1.41761	0.0104019
36.0016	1.41761	0.0121771
36.2039	1.41761	0.013254
36.4061	1.41761	0.01425
36.6084	1.41761	0.015048
36.8107	1.41761	0.0159249
37.0129	1.41761	0.0168186
37.2152	1.41761	0.0178526
37.4174	1.41761	0.018566
37.6197	1.41761	0.0194904
37.8219	1.41761	0.0196615
38.0242	1.41761	0.0240105
38.2264	1.41761	0.0273918
38.4287	1.41761	0.0392183
38.631	1.41761	0.049998
38.8332	1.41761	0.0665021
39.0355	1.41761	0.0808657
39.2377	1.41761	0.0932351
39.44	1.41761	0.099504
39.6422	1.41761	0.100139
39.8445	1.41761	0.0918567
0	1.62012	-0.0101475
0.202256	1.62012	-0.0102051
0.404513	1.62012	-0.0102626
0.606769	1.62012	-0.0102908
0.809025	1.62012	-0.0103416
1.01128	1.62012	-0.0103797
1.21354	1.62012	-0.0104256
1.41579	1.62012	-0.0103582
1.61805	1.62012	-0.0102587
1.82031	1.62012	-0.010149
2.02256	1.62012	-0.0099972
2.22482	1.62012	-0.00982053
2.42708	1.62012	-0.00958968
2.62933	1.62012	-0.00920605
2.83159	1.62012	-0.0088999
3.03385	1.62012	-0.00859553
3.2361	1.62012	-0.00836601
3.43836	1.62012	-0.00827294
3.64061	1.62012	-0.00819369
3.84287	1.62012	-0.00821421
4.04513	1.62012	-0.00825599
4.24738	1.62012	-0.00836008
4.44964	1.62012	-0.00851319
4.6519	1.62012	-0.00879123
4.85415	1.62012	-0.00887542
5.05641	1.62012	-0.00900453
5.25866	1.62012	-0.00929555
5.46092	1.62012	-0.00939082
5.66318	1.62012	-0.00944259
5.86543	1.62012	-0.00940202
6.06769	1.62012	-0.00922279
6.26995	1.62012	-0.00946178
6.4722	1.62012	-0.0097853
6.67446	1.62012	-0.0102418
6.87672	1.62012	-0.0103817
7.07897	1.62012	-0.0103611
7.28123	1.62012	-0.0103514
7.48348	1.62012	-0.0102459
7.68574	1.62012	-0.0102672
7.888	1.62012	-0.0102413
8.09025	1.62012	-0.0103331
8.29251	1.62012	-0.0104866
8.49477	1.62012	-0.010511
8.69702	1.62012	-0.0104693
8.89928	1.62012	-0.0104283
9.10154	1.62012	-0.0104053
9.30379	1.62012	-0.0105032
9.50605	1.62012	-0.0106709
9.7083	1.62012	-0.0109235
9.91056	1.62012	-0.0112107
10.1128	1.62012	-0.011435
10.3151	1.62012	-0.0115651
10.5173	1.62012	-0.0115504
10.7196	1.62012	-0.0114235
10.9218	1.62012	-0.0112406
11.1241	1.62012	-0.0110253
11.3264	1.62012	-0.0108407
11.5286	1.62012	-0.0106805
11.7309	1.62012	-0.01059
11.9331	1.62012	-0.0105321
12.1354	1.62012	-0.0104529
12.3376	1.62012	-0.0104146
12.5399	1.62012	-0.0103328
12.7421	1.62012	-0.0103386
12.9444	1.62012	-0.0103607
13.1467	1.62012	-0.0103248
13.3489	1.62012	-0.0102667
13.5512	1.62012	-0.0101446
13.7534	1.62012	-0.0103007
13.9557	1.62012	-0.0103826
14.1579	1.62012	-0.0105558
14.3602	1.62012	-0.0105054
14.5625	1.62012	-0.0103296
14.7647	1.62012	-0.0102619
14.967	1.62012	-0.0101359
15.1692	1.62012	-0.0101472
15.3715	1.62012	-0.0100944
15.5737	1.62012	-0.0100669
15.776	1.62012	-0.0100484
15.9783	1.62012	-0.010096
16.1805	1.62012	-0.0101645
16.3828	1.62012	-0.0102628
16.585	1.62012	-0.0103262
16.7873	1.62012	-0.0104867
16.9895	1.62012	-0.0105973
17.1918	1.62012	-0.0107616
17.394	1.62012	-0.0108189
17.5963	1.62012	-0.0108799
17.7986	1.62012	-0.0108243
18.0008	1.62012	-0.0107668
18.2031	1.62012	-0.0106757
18.4053	1.62012	-0.0105875
18.6076	1.62012	-0.0106199
18.8098	1.62012	-0.0106374
19.0121	1.62012	-0.0106885
19.2144	1.62012	-0.0107589
19.4166	1.62012	-0.0108015
19.6189	1.62012	-0.0108624
19.8211	1.62012	-0.0109487
20.0234	1.62012	-0.0109712
20.2256	1.62012	-0.011024
20.4279	1.62012	-0.0109035
20.6301	1.62012	-0.0108738
20.8324	1.62012	-0.0106358
21.0347	1.62012	-0.0103656
21.2369	1.62012	-0.0103395
21.4392	1.62012	-0.0104768
21.6414	1.62012	-0.010903
21.8437	1.62012	-0.0110785
22.0459	1.62012	-0.0109816
22.2482	1.62012	-0.0108376
22.4505	1.62012	-0.0108378
22.6527	1.62012	-0.0109359
22.855	1.62012	-0.0109947
23.0572	1.62012	-0.0108864
23.2595	1.62012	-0.0107432
23.4617	1.62012	-0.0105817
23.664	1.62012	-0.0104766
23.8662	1.62012	-0.0102715
24.0685	1.62012	-0.00999864
24.2708	1.62012	-0.00912204
24.473	1.62012	-0.00791856
24.6753	1.62012	-0.00604946
24.8775	1.62012	-0.00410755
25.0798	1.62012	-0.00211865
25.282	1.62012	-0.000569365
25.4843	1.62012	0.000770904
25.6866	1.62012	0.00160431
25.8888	1.62012	0.00244501
26.0911	1.62012	0.00233851
26.2933	1.62012	0.00233294
26.4956	1.62012	0.00131011
26.6978	1.62012	0.000258283
26.9001	1.62012	-0.0016835
27.1024	1.62012	-0.00331189
27.3046	1.62012	-0.00575018
27.5069	1.62012	-0.00761555
27.7091	1.62012	-0.0101914
27.9114	1.62012	-0.0140344
28.1136	1.62012	-0.0190085
28.3159	1.62012	-0.0207792
28.5181	1.62012	-0.0235103
28.7204	1.62012	-0.0150191
28.9227	1.62012	-0.00816152
29.1249	1.62012	0.000151924
29.3272	1.62012	0.00722344
29.5294	1.62012	0.0181628
29.7317	1.62012	0.0273288
29.9339	1.62012	0.0379588
30.1362	1.62012	0.0492
30.3385	1.62012	0.0592613
30.5407	1.62012	0.0632692
30.743	1.62012	0.0652038
30.9452	1.62012	0.0578425
31.1475	1.62012	0.0506688
31.3497	1.62012	0.0362687
31.552	1.62012	0.0267777
31.7542	1.62012	0.0151636
31.9565	1.62012	0.0104246
32.1588	1.62012	0.00567928
32.361	1.62012	0.00409635
32.5633	1.62012	0.0026821
32.7655	1.62012	0.00204853
32.9678	1.62012	0.0014896
33.17	1.62012	0.00111292
33.3723	1.62012	0.000725101
33.5746	1.62012	0.00049177
33.7768	1.62012	0.00033594
33.9791	1.62012	0.000433109
34.1813	1.62012	0.000533002
34.3836	1.62012	0.000777027
34.5858	1.62012	0.00127716
34.7881	1.62012	0.00194663
34.9903	1.62012	0.00309113
35.1926	1.62012	0.00470713
35.3949	1.62012	0.00717637
35.5971	1.62012	0.00935476
35.7994	1.62012	0.0112186
36.0016	1.62012	0.0126333
36.2039	1.62012	0.013616
36.4061	1.62012	0.0145386
36.6084	1.62012	0.0152716
36.8107	1.62012	0.0160242
37.0129	1.62012	0.0168613
37.2152	1.62012	0.0174475
37.4174	1.62012	0.0179655
37.6197	1.62012	0.0180794
37.8219	1.62012	0.0177445
38.0242	1.62012	0.0197922
38.2264	1.62012	0.0213029
38.4287	1.62012	0.0298363
38.631	1.62012	0.0377265
38.8332	1.62012	0.0535855
39.0355	1.62012	0.0649943
39.2377	1.62012	0.0772595
39.44	1.62012	0.0808163
39.6422	1.62012	0.0807988
39.8445	1.62012	0.0710496
0	1.82264	-0.0102191
0.202256	1.82264	-0.0102767
0.404513	1.82264	-0.0102892
0.606769	1.82264	-0.0103057
0.809025	1.82264	-0.0103271
1.01128	1.82264	-0.010354
1.21354	1.82264	-0.0103204
1.41579	1.82264	-0.0102412
1.61805	1.82264	-0.0101086
1.82031	1.82264	-0.00995021
2.02256	1.82264	-0.00973106
2.22482	1.82264	-0.00950946
2.42708	1.82264	-0.00924551
2.62933	1.82264	-0.00894955
2.83159	1.82264	-0.00867555
3.03385	1.82264	-0.00834695
3.2361	1.82264	-0.00810812
3.43836	1.82264	-0.00788177
3.64061	1.82264	-0.00778706
3.84287	1.82264	-0.00774595
4.04513	1.82264	-0.00781742
4.24738	1.82264	-0.00797511
4.44964	1.82264	-0.00826387
4.6519	1.82264	-0.00867098
4.85415	1.82264	-0.00876429
5.05641	1.82264	-0.00889792
5.25866	1.82264	-0.0089939
5.46092	1.82264	-0.00904759
5.66318	1.82264	-0.00921155
5.86543	1.82264	-0.00923928
6.06769	1.82264	-0.00947505
6.26995	1.82264	-0.0097972
6.4722	1.82264	-0.0103212
6.67446	1.82264	-0.0104761
6.87672	1.82264	-0.010246
7.07897	1.82264	-0.0102439
7.28123	1.82264	-0.0102462
7.48348	1.82264	-0.0103061
7.68574	1.82264	-0.0103794
7.888	1.82264	-0.0104253
8.09025	1.82264	-0.0105188
8.29251	1.82264	-0.0106114
8.49477	1.82264	-0.0106168
8.69702	1.82264	-0.010511
8.89928	1.82264	-0.0104659
9.10154	1.82264	-0.0104362
9.30379	1.82264	-0.0105878
9.50605	1.82264	-0.0108008
9.7083	1.82264	-0.0111121
9.91056	1.82264	-0.0114247
10.1128	1.82264	-0.0116386
10.3151	1.82264	-0.0117661
10.5173	1.82264	-0.0116754
10.7196	1.82264	-0.0115248
10.9218	1.82264	-0.0112232
11.1241	1.82264	-0.0109984
11.3264	1.82264	-0.0107938
11.5286	1.82264	-0.0106949
11.7309	1.82264	-0.0106713
11.9331	1.82264	-0.0105818
12.1354	1.82264	-0.0104844
12.3376	1.82264	-0.0103526
12.5399	1.82264	-0.0102459
12.7421	1.82264	-0.0103387
12.9444	1.82264	-0.0103848
13.1467	1.82264	-0.0105135
13.3489	1.82264	-0.0105063
13.5512	1.82264	-0.0105296
13.7534	1.82264	-0.0105727
13.9557	1.82264	-0.0104953
14.1579	1.82264	-0.0104202
14.3602	1.82264	-0.0101833
14.5625	1.82264	-0.0101522
14.7647	1.82264	-0.0101389
14.967	1.82264	-0.0102113
15.1692	1.82264	-0.01025
15.3715	1.82264	-0.0102218
15.5737	1.82264	-0.0102029
15.776	1.82264	-0.0102199
15.9783	1.82264	-0.0102761
16.1805	1.82264	-0.0103607
16.3828	1.82264	-0.0104185
16.585	1.82264	-0.0104426
16.7873	1.82264	-0.0105335
16.9895	1.82264	-0.0106089
17.1918	1.82264	-0.0106505
17.394	1.82264	-0.0106808
17.5963	1.82264	-0.0106301
17.7986	1.82264	-0.0105778
18.0008	1.82264	-0.0105605
18.2031	1.82264	-0.0105125
18.4053	1.82264	-0.0105306
18.6076	1.82264	-0.0105446
18.8098	1.82264	-0.010539
19.0121	1.82264	-0.0106129
19.2144	1.82264	-0.0106985
19.4166	1.82264	-0.010751
19.6189	1.82264	-0.0108152
19.8211	1.82264	-0.0107945
20.0234	1.82264	-0.0107897
20.2256	1.82264	-0.010613
20.4279	1.82264	-0.0105436
20.6301	1.82264	-0.0106899
20.8324	1.82264	-0.010554
21.0347	1.82264	-0.0104497
21.2369	1.82264	-0.0105691
21.4392	1.82264	-0.0108318
21.6414	1.82264	-0.0110554
21.8437	1.82264	-0.0111411
22.0459	1.82264	-0.0108991
22.2482	1.82264	-0.01073
22.4505	1.82264	-0.0108511
22.6527	1.82264	-0.0109309
22.855	1.82264	-0.0108948
23.0572	1.82264	-0.0107859
23.2595	1.82264	-0.0106416
23.4617	1.82264	-0.01054
23.664	1.82264	-0.0105014
23.8662	1.82264	-0.010338
24.0685	1.82264	-0.0100897
24.2708	1.82264	-0.00916962
24.473	1.82264	-0.00795425
24.6753	1.82264	-0.00605407
24.8775	1.82264	-0.00411454
25.0798	1.82264	-0.00216538
25.282	1.82264	-0.000574209
25.4843	1.82264	0.000888949
25.6866	1.82264	0.00191754
25.8888	1.82264	0.003039
26.0911	1.82264	0.00324464
26.2933	1.82264	0.00347839
26.4956	1.82264	0.00274112
26.6978	1.82264	0.00179929
26.9001	1.82264	0.000816637
27.1024	1.82264	-0.000633571
27.3046	1.82264	-0.00183667
27.5069	1.82264	-0.0038744
27.7091	1.82264	-0.00718095
27.9114	1.82264	-0.0119362
28.1136	1.82264	-0.018629
28.3159	1.82264	-0.0224063
28.5181	1.82264	-0.0271227
28.7204	1.82264	-0.0208209
28.9227	1.82264	-0.0150984
29.1249	1.82264	-0.0103555
29.3272	1.82264	-0.00409705
29.5294	1.82264	0.00358518
29.7317	1.82264	0.0126613
29.9339	1.82264	0.0233556
30.1362	1.82264	0.0331082
30.3385	1.82264	0.0394059
30.5407	1.82264	0.0419088
30.743	1.82264	0.041923
30.9452	1.82264	0.0361399
31.1475	1.82264	0.0300394
31.3497	1.82264	0.0221249
31.552	1.82264	0.0147824
31.7542	1.82264	0.0107887
31.9565	1.82264	0.00704484
32.1588	1.82264	0.00542744
32.361	1.82264	0.00398906
32.5633	1.82264	0.00308701
32.7655	1.82264	0.00243201
32.9678	1.82264	0.00183752
33.17	1.82264	0.00141335
33.3723	1.82264	0.000983749
33.5746	1.82264	0.000764386
33.7768	1.82264	0.000614896
33.9791	1.82264	0.000624039
34.1813	1.82264	0.000707714
34.3836	1.82264	0.00105069
34.5858	1.82264	0.00157351
34.7881	1.82264	0.00236491
34.9903	1.82264	0.00381061
35.1926	1.82264	0.00608871
35.3949	1.82264	0.00822692
35.5971	1.82264	0.0100299
35.7994	1.82264	0.0114723
36.0016	1.82264	0.0126337
36.2039	1.82264	0.0136392
36.4061	1.82264	0.0145681
36.6084	1.82264	0.015207
36.8107	1.82264	0.0159069
37.0129	1.82264	0.0162943
37.2152	1.82264	0.0166842
37.4174	1.82264	0.016611
37.6197	1.82264	0.0162175
37.8219	1.82264	0.0151379
38.0242	1.82264	0.015687
38.2264	1.82264	0.0160258
38.4287	1.82264	0.0210507
38.631	1.82264	0.0275566
38.8332	1.82264	0.0377866
39.0355	1.82264	0.0482155
39.2377	1.82264	0.0552916
39.44	1.82264	0.0581922
39.6422	1.82264	0.0553029
39.8445	1.82264	0.0461757
0	2.02515	-0.0103797
0.202256	2.02515	-0.0103806
0.404513	2.02515	-0.0103815
0.606769	2.02515	-0.0104449
0.809025	2.02515	-0.0104567
1.01128	2.02515	-0.010412
1.21354	2.02515	-0.0103507
1.41579	2.02515	-0.0102161
1.61805	2.02515	-0.0100703
1.82031	2.02515	-0.00986326
2.02256	2.02515	-0.00965291
2.22482	2.02515	-0.0094042
2.42708	2.02515	-0.00915756
2.62933	2.02515	-0.00889362
2.83159	2.02515	-0.00856813
3.03385	2.02515	-0.00823983
3.2361	2.02515	-0.007994
[truncated: 37,207 more rows]
