# Supplementary material for: Systematic modulation of charge and spin in graphene nanoribbons on MgO
Source: Nat Commun. 2025 Jul 1;16:5632. doi: 10.1038/s41467-025-60767-5 (PMC12218530; doi:10.1038/s41467-025-60767-5)
Supplement: Supplementary file 3 — Source Data [file 41467_2025_60767_MOESM3_ESM.zip › Source Data/Figure1f_Inset318.txt]

WSxM file copyright UAM
WSxM ASCII XYZ file
X[nm]		Y[nm]		Z[pA]
0	0	8.38076
0.0377358	0	8.43997
0.0754717	0	8.49246
0.113208	0	8.41067
0.150943	0	8.46438
0.188679	0	8.39236
0.226415	0	8.35146
0.264151	0	8.89956
0.301887	0	8.75308
0.339623	0	9.10708
0.377358	0	9.14614
0.415094	0	9.41714
0.45283	0	9.32498
0.490566	0	9.40554
0.528302	0	9.71926
0.566038	0	9.85354
0.603774	0	10.0501
0.641509	0	10.5475
0.679245	0	10.9998
0.716981	0	11.4813
0.754717	0	11.5106
0.792453	0	11.9214
0.830189	0	12.5281
0.867925	0	13.1311
0.90566	0	13.4937
0.943396	0	14.0192
0.981132	0	14.4593
1.01887	0	14.7895
1.0566	0	14.8413
1.09434	0	14.3677
1.13208	0	14.563
1.16981	0	14.6771
1.20755	0	14.2597
1.24528	0	13.9276
1.28302	0	13.7335
1.32075	0	13.4235
1.35849	0	12.9145
1.39623	0	12.3322
1.43396	0	11.9281
1.4717	0	11.7981
1.50943	0	11.5668
1.54717	0	11.178
1.58491	0	11.0492
1.62264	0	10.838
1.66038	0	10.5481
1.69811	0	9.94021
1.73585	0	9.78823
1.77358	0	9.83706
1.81132	0	9.46719
1.84906	0	9.36343
1.88679	0	9.2908
1.92453	0	9.21084
1.96226	0	9.00759
2	0	8.77261
2.03774	0	8.41982
2.07547	0	8.73782
2.11321	0	8.50955
2.15094	0	8.35452
2.18868	0	8.40212
2.22642	0	8.47842
2.26415	0	8.26296
2.30189	0	8.02126
2.33962	0	8.0646
2.37736	0	8.00478
2.41509	0	7.86257
2.45283	0	8.02554
2.49057	0	8.11404
2.5283	0	8.00295
2.56604	0	7.96267
2.60377	0	7.80032
2.64151	0	7.8345
2.67925	0	7.68618
2.71698	0	7.81802
2.75472	0	7.77956
2.79245	0	8.07192
2.83019	0	8.06033
2.86792	0	7.85159
2.90566	0	7.57571
2.9434	0	7.3865
2.98113	0	7.77773
3.01887	0	7.71182
3.0566	0	7.58669
3.09434	0	8.06948
3.13208	0	8.03286
3.16981	0	7.88699
3.20755	0	7.67519
3.24528	0	7.55434
3.28302	0	7.92056
3.32075	0	7.73135
3.35849	0	7.82778
3.39623	0	7.88882
3.43396	0	8.06094
3.4717	0	8.14211
3.50943	0	7.73623
3.54717	0	7.88821
3.58491	0	8.07375
3.62264	0	8.07009
3.66038	0	7.97976
3.69811	0	8.31729
3.73585	0	8.33315
3.77358	0	8.58157
3.81132	0	8.42349
3.84906	0	8.4656
3.88679	0	8.6896
3.92453	0	8.77993
3.96226	0	8.76223
4	0	9.27981
4.03774	0	9.43789
4.07547	0	9.59109
4.11321	0	9.69241
4.15094	0	9.65334
4.18868	0	10.2509
4.22642	0	10.4065
4.26415	0	10.846
4.30189	0	11.3916
4.33962	0	11.9678
4.37736	0	12.1918
4.41509	0	12.3926
4.45283	0	12.6856
4.49057	0	13.1092
4.5283	0	13.0182
4.56604	0	13.2202
4.60377	0	13.5126
4.64151	0	13.2935
4.67925	0	13.031
4.71698	0	12.3963
4.75472	0	11.9715
4.79245	0	11.7798
4.83019	0	11.369
4.86792	0	10.7593
4.90566	0	10.8863
4.9434	0	10.6116
4.98113	0	10.0226
5.01887	0	9.9042
5.0566	0	9.54287
5.09434	0	9.53311
5.13208	0	9.0436
5.16981	0	9.02834
5.20755	0	9.07595
5.24528	0	8.99905
5.28302	0	8.65054
5.32075	0	8.74758
5.35849	0	8.39358
5.39623	0	8.50344
5.43396	0	8.3478
5.4717	0	8.19216
5.50943	0	8.3124
5.54717	0	8.40273
5.58491	0	8.33865
5.62264	0	8.04141
5.66038	0	8.19827
5.69811	0	8.04019
5.73585	0	8.23489
5.77358	0	7.89797
5.81132	0	8.21475
5.84906	0	8.24709
5.88679	0	8.07925
5.92453	0	8.04568
5.96226	0	7.91995
6	0	7.90591
0	0.0379747	8.38748
0.0377358	0.0379747	8.36611
0.0754717	0.0379747	8.53945
0.113208	0.0379747	8.66152
0.150943	0.0379747	8.66702
0.188679	0.0379747	8.67678
0.226415	0.0379747	8.59988
0.264151	0.0379747	8.89346
0.301887	0.0379747	8.95083
0.339623	0.0379747	8.89773
0.377358	0.0379747	9.08511
0.415094	0.0379747	9.18948
0.45283	0.0379747	9.29385
0.490566	0.0379747	9.4623
0.528302	0.0379747	9.94326
0.566038	0.0379747	10.1111
0.603774	0.0379747	10.2436
0.641509	0.0379747	10.3382
0.679245	0.0379747	10.6848
0.716981	0.0379747	11.131
0.754717	0.0379747	11.6565
0.792453	0.0379747	11.9
0.830189	0.0379747	12.1619
0.867925	0.0379747	12.6972
0.90566	0.0379747	13.2715
0.943396	0.0379747	13.5303
0.981132	0.0379747	13.8587
1.01887	0.0379747	14.1803
1.0566	0.0379747	14.3079
1.09434	0.0379747	14.3744
1.13208	0.0379747	14.3018
1.16981	0.0379747	14.0131
1.20755	0.0379747	13.7519
1.24528	0.0379747	13.5712
1.28302	0.0379747	13.4003
1.32075	0.0379747	13.183
1.35849	0.0379747	12.8455
1.39623	0.0379747	12.3926
1.43396	0.0379747	11.9782
1.4717	0.0379747	11.9147
1.50943	0.0379747	11.4856
1.54717	0.0379747	11.2506
1.58491	0.0379747	11.0816
1.62264	0.0379747	11.0358
1.66038	0.0379747	10.6403
1.69811	0.0379747	10.1782
1.73585	0.0379747	9.96829
1.77358	0.0379747	10.0067
1.81132	0.0379747	9.73086
1.84906	0.0379747	9.51357
1.88679	0.0379747	9.29202
1.92453	0.0379747	9.26516
1.96226	0.0379747	8.95876
2	0.0379747	8.70852
2.03774	0.0379747	8.60049
2.07547	0.0379747	8.81533
2.11321	0.0379747	8.40823
2.15094	0.0379747	8.34292
2.18868	0.0379747	8.36245
2.22642	0.0379747	8.31057
2.26415	0.0379747	8.25991
2.30189	0.0379747	8.05666
2.33962	0.0379747	8.24038
2.37736	0.0379747	8.21841
2.41509	0.0379747	7.94314
2.45283	0.0379747	7.99258
2.49057	0.0379747	8.08291
2.5283	0.0379747	8.1531
2.56604	0.0379747	8.06765
2.60377	0.0379747	7.96023
2.64151	0.0379747	7.8113
2.67925	0.0379747	7.92971
2.71698	0.0379747	7.96572
2.75472	0.0379747	7.5873
2.79245	0.0379747	7.88821
2.83019	0.0379747	8.05788
2.86792	0.0379747	7.81985
2.90566	0.0379747	7.67458
2.9434	0.0379747	7.6459
2.98113	0.0379747	7.91933
3.01887	0.0379747	7.90591
3.0566	0.0379747	7.87478
3.09434	0.0379747	7.85647
3.13208	0.0379747	7.98098
3.16981	0.0379747	7.87112
3.20755	0.0379747	7.67092
3.24528	0.0379747	7.60378
3.28302	0.0379747	7.99502
3.32075	0.0379747	7.86929
3.35849	0.0379747	7.80459
3.39623	0.0379747	8.06216
3.43396	0.0379747	7.9053
3.4717	0.0379747	7.90652
3.50943	0.0379747	7.85891
3.54717	0.0379747	7.90102
3.58491	0.0379747	8.15554
3.62264	0.0379747	8.02249
3.66038	0.0379747	8.10061
3.69811	0.0379747	8.28372
3.73585	0.0379747	8.47842
3.77358	0.0379747	8.30935
3.81132	0.0379747	8.36428
3.84906	0.0379747	8.56448
3.88679	0.0379747	8.78359
3.92453	0.0379747	8.548
3.96226	0.0379747	8.78726
4	0.0379747	9.0198
4.03774	0.0379747	9.42202
4.07547	0.0379747	9.50259
4.11321	0.0379747	9.54592
4.15094	0.0379747	9.92861
4.18868	0.0379747	10.506
4.22642	0.0379747	10.6653
4.26415	0.0379747	10.8673
4.30189	0.0379747	11.5784
4.33962	0.0379747	12.096
4.37736	0.0379747	12.3493
4.41509	0.0379747	12.6239
4.45283	0.0379747	13.1122
4.49057	0.0379747	13.8751
4.5283	0.0379747	13.8434
4.56604	0.0379747	13.7036
4.60377	0.0379747	14.1541
4.64151	0.0379747	13.8159
4.67925	0.0379747	13.3753
4.71698	0.0379747	12.9578
4.75472	0.0379747	12.627
4.79245	0.0379747	12.2486
4.83019	0.0379747	12.013
4.86792	0.0379747	11.3416
4.90566	0.0379747	10.9351
4.9434	0.0379747	10.6989
4.98113	0.0379747	10.3296
5.01887	0.0379747	9.72903
5.0566	0.0379747	9.62283
5.09434	0.0379747	9.5978
5.13208	0.0379747	9.41226
5.16981	0.0379747	9.0137
5.20755	0.0379747	9.10891
5.24528	0.0379747	9.00149
5.28302	0.0379747	8.79824
5.32075	0.0379747	8.66946
5.35849	0.0379747	8.48879
5.39623	0.0379747	8.73477
5.43396	0.0379747	8.63528
5.4717	0.0379747	8.19399
5.50943	0.0379747	8.42776
5.54717	0.0379747	8.25076
5.58491	0.0379747	8.22878
5.62264	0.0379747	7.97183
5.66038	0.0379747	8.04263
5.69811	0.0379747	8.08169
5.73585	0.0379747	7.89126
5.77358	0.0379747	7.85037
5.81132	0.0379747	8.04995
5.84906	0.0379747	8.05178
5.88679	0.0379747	7.9584
5.92453	0.0379747	7.87295
5.96226	0.0379747	7.95474
6	0.0379747	8.1531
0	0.0759494	8.45706
0.0377358	0.0759494	8.37649
0.0754717	0.0759494	8.62429
0.113208	0.0759494	8.68899
0.150943	0.0759494	8.68044
0.188679	0.0759494	8.59499
0.226415	0.0759494	8.48025
0.264151	0.0759494	8.74697
0.301887	0.0759494	8.72439
0.339623	0.0759494	8.73538
0.377358	0.0759494	9.26882
0.415094	0.0759494	9.27737
0.45283	0.0759494	9.20657
0.490566	0.0759494	9.46169
0.528302	0.0759494	9.5032
0.566038	0.0759494	9.97683
0.603774	0.0759494	9.89077
0.641509	0.0759494	10.2851
0.679245	0.0759494	10.8985
0.716981	0.0759494	11.2329
0.754717	0.0759494	11.4453
0.792453	0.0759494	11.7853
0.830189	0.0759494	11.8689
0.867925	0.0759494	12.5604
0.90566	0.0759494	12.9206
0.943396	0.0759494	13.2904
0.981132	0.0759494	13.786
1.01887	0.0759494	13.7177
1.0566	0.0759494	14.0961
1.09434	0.0759494	13.8941
1.13208	0.0759494	13.7403
1.16981	0.0759494	13.797
1.20755	0.0759494	13.5303
1.24528	0.0759494	13.252
1.28302	0.0759494	13.3258
1.32075	0.0759494	13.1635
1.35849	0.0759494	12.8363
1.39623	0.0759494	12.4097
1.43396	0.0759494	12.1393
1.4717	0.0759494	11.8933
1.50943	0.0759494	11.3324
1.54717	0.0759494	11.2146
1.58491	0.0759494	11.1176
1.62264	0.0759494	10.8661
1.66038	0.0759494	10.6757
1.69811	0.0759494	10.232
1.73585	0.0759494	9.80532
1.77358	0.0759494	9.71926
1.81132	0.0759494	9.48733
1.84906	0.0759494	9.32131
1.88679	0.0759494	9.40432
1.92453	0.0759494	9.10525
1.96226	0.0759494	9.03994
2	0.0759494	8.63955
2.03774	0.0759494	8.62429
2.07547	0.0759494	8.67251
2.11321	0.0759494	8.36001
2.15094	0.0759494	8.42288
2.18868	0.0759494	8.45644
2.22642	0.0759494	8.44363
2.26415	0.0759494	8.19582
2.30189	0.0759494	8.12869
2.33962	0.0759494	8.04446
2.37736	0.0759494	8.19277
2.41509	0.0759494	7.89553
2.45283	0.0759494	7.95535
2.49057	0.0759494	8.10305
2.5283	0.0759494	8.07375
2.56604	0.0759494	7.98342
2.60377	0.0759494	7.90591
2.64151	0.0759494	7.74783
2.67925	0.0759494	7.90774
2.71698	0.0759494	7.6697
2.75472	0.0759494	7.88516
2.79245	0.0759494	7.92239
2.83019	0.0759494	7.99929
2.86792	0.0759494	7.8406
2.90566	0.0759494	7.79971
2.9434	0.0759494	7.79604
2.98113	0.0759494	7.98281
3.01887	0.0759494	7.72158
3.0566	0.0759494	7.72158
3.09434	0.0759494	7.89492
3.13208	0.0759494	8.04141
3.16981	0.0759494	7.74355
3.20755	0.0759494	7.94375
3.24528	0.0759494	7.98525
3.28302	0.0759494	8.03652
3.32075	0.0759494	7.64102
3.35849	0.0759494	7.876
3.39623	0.0759494	8.04873
3.43396	0.0759494	8.21291
3.4717	0.0759494	7.85281
3.50943	0.0759494	7.85769
3.54717	0.0759494	7.91445
3.58491	0.0759494	8.00417
3.62264	0.0759494	7.87173
3.66038	0.0759494	7.85586
3.69811	0.0759494	8.38076
3.73585	0.0759494	8.38809
3.77358	0.0759494	8.12258
3.81132	0.0759494	8.31667
3.84906	0.0759494	8.72805
3.88679	0.0759494	8.55898
3.92453	0.0759494	8.71462
3.96226	0.0759494	8.83425
4	0.0759494	9.1083
4.03774	0.0759494	9.42568
4.07547	0.0759494	9.67166
4.11321	0.0759494	9.67288
4.15094	0.0759494	10.1099
4.18868	0.0759494	10.7031
4.22642	0.0759494	10.7959
4.26415	0.0759494	11.3153
4.30189	0.0759494	12.193
4.33962	0.0759494	12.6172
4.37736	0.0759494	13.374
4.41509	0.0759494	13.5633
4.45283	0.0759494	13.9911
4.49057	0.0759494	14.7626
4.5283	0.0759494	15.1343
4.56604	0.0759494	14.8493
4.60377	0.0759494	14.8859
4.64151	0.0759494	14.7705
4.67925	0.0759494	14.4855
4.71698	0.0759494	13.5852
4.75472	0.0759494	13.1024
4.79245	0.0759494	12.7826
4.83019	0.0759494	12.1759
4.86792	0.0759494	11.3825
4.90566	0.0759494	11.1322
4.9434	0.0759494	10.7355
4.98113	0.0759494	10.4987
5.01887	0.0759494	9.99758
5.0566	0.0759494	9.84866
5.09434	0.0759494	9.75527
5.13208	0.0759494	9.29385
5.16981	0.0759494	9.03506
5.20755	0.0759494	9.11013
5.24528	0.0759494	8.85684
5.28302	0.0759494	8.88186
5.32075	0.0759494	8.48147
5.35849	0.0759494	8.44485
5.39623	0.0759494	8.49734
5.43396	0.0759494	8.11099
5.4717	0.0759494	8.00845
5.50943	0.0759494	8.23367
5.54717	0.0759494	8.29714
5.58491	0.0759494	8.16714
5.62264	0.0759494	8.01638
5.66038	0.0759494	8.00906
5.69811	0.0759494	8.19766
5.73585	0.0759494	8.00662
5.77358	0.0759494	7.91811
5.81132	0.0759494	8.01943
5.84906	0.0759494	8.06704
5.88679	0.0759494	8.0115
5.92453	0.0759494	7.98464
5.96226	0.0759494	8.07925
6	0.0759494	8.20986
0	0.113924	8.31606
0.0377358	0.113924	8.04446
0.0754717	0.113924	8.39114
0.113208	0.113924	8.41677
0.150943	0.113924	8.32217
0.188679	0.113924	8.58157
0.226415	0.113924	8.49673
0.264151	0.113924	8.71768
0.301887	0.113924	8.75124
0.339623	0.113924	8.9313
0.377358	0.113924	9.17483
0.415094	0.113924	9.21633
0.45283	0.113924	9.20718
0.490566	0.113924	9.4385
0.528302	0.113924	9.56118
0.566038	0.113924	9.87429
0.603774	0.113924	10.34
0.641509	0.113924	10.2173
0.679245	0.113924	10.838
0.716981	0.113924	11.0163
0.754717	0.113924	11.0456
0.792453	0.113924	11.2903
0.830189	0.113924	11.8982
0.867925	0.113924	12.2382
0.90566	0.113924	12.6892
0.943396	0.113924	12.5836
0.981132	0.113924	13.0951
1.01887	0.113924	13.4442
1.0566	0.113924	13.1244
1.09434	0.113924	13.0866
1.13208	0.113924	13.0396
1.16981	0.113924	13.2416
1.20755	0.113924	13.0054
1.24528	0.113924	12.8113
1.28302	0.113924	12.9187
1.32075	0.113924	12.6538
1.35849	0.113924	12.2406
1.39623	0.113924	12.2254
1.43396	0.113924	11.6315
1.4717	0.113924	11.8695
1.50943	0.113924	11.4923
1.54717	0.113924	11.2738
1.58491	0.113924	10.9534
1.62264	0.113924	10.9485
1.66038	0.113924	10.4047
1.69811	0.113924	10.0867
1.73585	0.113924	9.91519
1.77358	0.113924	9.72231
1.81132	0.113924	9.71072
1.84906	0.113924	9.4916
1.88679	0.113924	9.38906
1.92453	0.113924	9.01675
1.96226	0.113924	8.87759
2	0.113924	9.18215
2.03774	0.113924	8.79275
2.07547	0.113924	8.83425
2.11321	0.113924	8.66519
2.15094	0.113924	8.45034
2.18868	0.113924	8.62429
2.22642	0.113924	8.57607
2.26415	0.113924	8.27334
2.30189	0.113924	8.26968
2.33962	0.113924	8.06582
2.37736	0.113924	8.1177
2.41509	0.113924	8.26418
2.45283	0.113924	8.10305
2.49057	0.113924	8.28066
2.5283	0.113924	8.15737
2.56604	0.113924	7.87478
2.60377	0.113924	7.85098
2.64151	0.113924	7.97732
2.67925	0.113924	7.93704
2.71698	0.113924	7.87539
2.75472	0.113924	7.75759
2.79245	0.113924	8.11831
2.83019	0.113924	7.94436
2.86792	0.113924	7.65688
2.90566	0.113924	7.71426
2.9434	0.113924	7.68435
2.98113	0.113924	7.82717
3.01887	0.113924	7.70083
3.0566	0.113924	7.77163
3.09434	0.113924	7.86135
3.13208	0.113924	8.01577
3.16981	0.113924	7.8406
3.20755	0.113924	7.63918
3.24528	0.113924	7.45608
3.28302	0.113924	7.86746
3.32075	0.113924	7.80337
3.35849	0.113924	7.69045
3.39623	0.113924	8.10671
3.43396	0.113924	8.12502
3.4717	0.113924	7.90957
3.50943	0.113924	7.87966
3.54717	0.113924	7.94192
3.58491	0.113924	8.0115
3.62264	0.113924	8.23916
3.66038	0.113924	7.95229
3.69811	0.113924	8.51504
3.73585	0.113924	8.37466
3.77358	0.113924	8.2831
3.81132	0.113924	8.4894
3.84906	0.113924	8.57485
3.88679	0.113924	8.86233
3.92453	0.113924	8.86965
3.96226	0.113924	9.19558
4	0.113924	9.51479
4.03774	0.113924	9.60085
4.07547	0.113924	9.66372
4.11321	0.113924	9.99697
4.15094	0.113924	10.0904
4.18868	0.113924	10.6348
4.22642	0.113924	11.1457
4.26415	0.113924	11.6162
4.30189	0.113924	12.4939
4.33962	0.113924	13.1049
4.37736	0.113924	13.5431
4.41509	0.113924	14.2877
4.45283	0.113924	14.928
4.49057	0.113924	15.2033
4.5283	0.113924	15.5225
4.56604	0.113924	15.6458
4.60377	0.113924	15.7251
4.64151	0.113924	15.2002
4.67925	0.113924	14.624
4.71698	0.113924	14.0094
4.75472	0.113924	13.3081
4.79245	0.113924	12.7625
4.83019	0.113924	12.2925
4.86792	0.113924	11.6114
4.90566	0.113924	11.4435
4.9434	0.113924	10.885
4.98113	0.113924	10.163
5.01887	0.113924	10.0525
5.0566	0.113924	9.69363
5.09434	0.113924	9.56179
5.13208	0.113924	9.34451
5.16981	0.113924	9.16873
5.20755	0.113924	9.09915
5.24528	0.113924	9.19619
5.28302	0.113924	8.71645
5.32075	0.113924	8.60415
5.35849	0.113924	8.47964
5.39623	0.113924	8.5657
5.43396	0.113924	8.44973
5.4717	0.113924	8.147
5.50943	0.113924	8.66213
5.54717	0.113924	8.34292
5.58491	0.113924	8.26052
5.62264	0.113924	8.06338
5.66038	0.113924	8.00478
5.69811	0.113924	8.11038
5.73585	0.113924	7.89858
5.77358	0.113924	7.97305
5.81132	0.113924	8.23611
5.84906	0.113924	8.51687
5.88679	0.113924	7.94497
5.92453	0.113924	7.95657
5.96226	0.113924	7.92849
6	0.113924	8.00417
0	0.151899	8.26418
0.0377358	0.151899	8.44973
0.0754717	0.151899	8.5657
0.113208	0.151899	8.74575
0.150943	0.151899	8.59072
0.188679	0.151899	8.6957
0.226415	0.151899	8.62978
0.264151	0.151899	8.80923
0.301887	0.151899	8.69265
0.339623	0.151899	8.75796
0.377358	0.151899	9.20535
0.415094	0.151899	9.39211
0.45283	0.151899	9.48428
0.490566	0.151899	9.47329
0.528302	0.151899	9.56973
0.566038	0.151899	10.0641
0.603774	0.151899	10.1154
0.641509	0.151899	10.083
0.679245	0.151899	10.7447
0.716981	0.151899	10.846
0.754717	0.151899	10.9363
0.792453	0.151899	11.4557
0.830189	0.151899	11.6748
0.867925	0.151899	12.1051
0.90566	0.151899	12.1222
0.943396	0.151899	12.1955
0.981132	0.151899	12.5843
1.01887	0.151899	12.782
1.0566	0.151899	12.7301
1.09434	0.151899	12.8235
1.13208	0.151899	12.7222
1.16981	0.151899	12.7729
1.20755	0.151899	12.5727
1.24528	0.151899	12.5605
1.28302	0.151899	12.5403
1.32075	0.151899	12.4628
1.35849	0.151899	12.1436
1.39623	0.151899	12.0856
1.43396	0.151899	11.8604
1.4717	0.151899	11.7835
1.50943	0.151899	11.3874
1.54717	0.151899	11.0517
1.58491	0.151899	11.0944
1.62264	0.151899	10.8692
1.66038	0.151899	10.5097
1.69811	0.151899	10.2985
1.73585	0.151899	10.1288
1.77358	0.151899	10.1422
1.81132	0.151899	9.75955
1.84906	0.151899	9.34023
1.88679	0.151899	9.45376
1.92453	0.151899	9.28835
1.96226	0.151899	9.1199
2	0.151899	8.92703
2.03774	0.151899	8.78298
2.07547	0.151899	8.75369
2.11321	0.151899	8.42349
2.15094	0.151899	8.30508
2.18868	0.151899	8.53823
2.22642	0.151899	8.60842
2.26415	0.151899	8.22939
2.30189	0.151899	8.24282
2.33962	0.151899	8.2062
2.37736	0.151899	8.09084
2.41509	0.151899	7.98403
2.45283	0.151899	7.82046
2.49057	0.151899	7.98342
2.5283	0.151899	7.91384
2.56604	0.151899	7.85647
2.60377	0.151899	7.86379
2.64151	0.151899	7.56045
2.67925	0.151899	7.81619
2.71698	0.151899	7.7228
2.75472	0.151899	7.6105
2.79245	0.151899	7.77834
2.83019	0.151899	7.74172
2.86792	0.151899	7.76736
2.90566	0.151899	7.75637
2.9434	0.151899	7.5812
2.98113	0.151899	7.77163
3.01887	0.151899	7.79177
3.0566	0.151899	7.71548
3.09434	0.151899	7.83328
3.13208	0.151899	8.04263
3.16981	0.151899	7.8467
3.20755	0.151899	7.76308
3.24528	0.151899	7.829
3.28302	0.151899	8.12258
3.32075	0.151899	7.67947
3.35849	0.151899	7.87478
3.39623	0.151899	7.94497
3.43396	0.151899	8.16836
3.4717	0.151899	7.88271
3.50943	0.151899	8.23916
3.54717	0.151899	8.07925
3.58491	0.151899	8.05239
3.62264	0.151899	8.10915
3.66038	0.151899	8.17324
3.69811	0.151899	8.28921
3.73585	0.151899	8.50466
3.77358	0.151899	8.51992
3.81132	0.151899	8.58035
3.84906	0.151899	8.74941
3.88679	0.151899	8.86233
3.92453	0.151899	8.80557
3.96226	0.151899	8.7073
4	0.151899	9.35122
4.03774	0.151899	9.29934
4.07547	0.151899	9.60146
4.11321	0.151899	9.98843
4.15094	0.151899	10.2991
4.18868	0.151899	10.7764
4.22642	0.151899	11.3861
4.26415	0.151899	11.9116
4.30189	0.151899	12.6898
4.33962	0.151899	13.5095
4.37736	0.151899	14.159
4.41509	0.151899	14.8603
4.45283	0.151899	15.8362
4.49057	0.151899	16.5174
4.5283	0.151899	16.6791
4.56604	0.151899	16.8824
4.60377	0.151899	16.922
4.64151	0.151899	16.8378
4.67925	0.151899	15.8667
4.71698	0.151899	15.4572
4.75472	0.151899	14.4361
4.79245	0.151899	13.8324
4.83019	0.151899	12.9718
4.86792	0.151899	12.2193
4.90566	0.151899	11.6797
4.9434	0.151899	11.294
4.98113	0.151899	10.5335
5.01887	0.151899	10.376
5.0566	0.151899	9.78701
5.09434	0.151899	9.77419
5.13208	0.151899	9.40615
5.16981	0.151899	9.21755
5.20755	0.151899	9.07473
5.24528	0.151899	8.98684
5.28302	0.151899	8.69326
5.32075	0.151899	8.67312
5.35849	0.151899	8.69448
5.39623	0.151899	8.46133
5.43396	0.151899	8.45706
5.4717	0.151899	8.23
5.50943	0.151899	8.36611
5.54717	0.151899	8.54861
5.58491	0.151899	8.13296
5.62264	0.151899	8.15432
5.66038	0.151899	8.06948
5.69811	0.151899	8.14822
5.73585	0.151899	8.18301
5.77358	0.151899	7.90286
5.81132	0.151899	7.99624
5.84906	0.151899	8.09145
5.88679	0.151899	7.93581
5.92453	0.151899	8.09329
5.96226	0.151899	7.4512
6	0.151899	7.83877
0	0.189873	8.35146
0.0377358	0.189873	8.36428
0.0754717	0.189873	8.46377
0.113208	0.189873	8.44485
0.150943	0.189873	8.63467
0.188679	0.189873	8.35574
0.226415	0.189873	8.52236
0.264151	0.189873	8.65542
0.301887	0.189873	8.88857
0.339623	0.189873	8.91909
0.377358	0.189873	9.0021
0.415094	0.189873	9.07961
0.45283	0.189873	9.13088
0.490566	0.189873	9.38723
0.528302	0.189873	9.30911
0.566038	0.189873	9.86392
0.603774	0.189873	9.78396
0.641509	0.189873	10.0049
0.679245	0.189873	10.354
0.716981	0.189873	10.6287
0.754717	0.189873	10.9949
0.792453	0.189873	11.0962
0.830189	0.189873	11.6901
0.867925	0.189873	11.9849
0.90566	0.189873	12.1637
0.943396	0.189873	12.2357
0.981132	0.189873	12.5061
1.01887	0.189873	12.4304
1.0566	0.189873	12.7173
1.09434	0.189873	12.6551
1.13208	0.189873	12.6654
1.16981	0.189873	12.7997
1.20755	0.189873	12.649
1.24528	0.189873	12.4585
1.28302	0.189873	12.5244
1.32075	0.189873	12.2827
1.35849	0.189873	12.052
1.39623	0.189873	11.9776
1.43396	0.189873	11.684
1.4717	0.189873	11.93
1.50943	0.189873	11.3916
1.54717	0.189873	11.319
1.58491	0.189873	11.0675
1.62264	0.189873	11.1273
1.66038	0.189873	10.5323
1.69811	0.189873	10.1154
1.73585	0.189873	9.97866
1.77358	0.189873	9.97988
1.81132	0.189873	9.51663
1.84906	0.189873	9.36343
1.88679	0.189873	9.25173
1.92453	0.189873	9.33901
1.96226	0.189873	8.94045
2	0.189873	8.53823
2.03774	0.189873	8.56753
2.07547	0.189873	8.78115
2.11321	0.189873	8.69265
2.15094	0.189873	8.26418
2.18868	0.189873	8.39907
2.22642	0.189873	8.41372
2.26415	0.189873	8.35757
2.30189	0.189873	8.24831
2.33962	0.189873	7.8876
2.37736	0.189873	8.21902
2.41509	0.189873	8.04873
2.45283	0.189873	8.05239
2.49057	0.189873	7.94558
2.5283	0.189873	8.05605
2.56604	0.189873	7.80337
2.60377	0.189873	7.89614
2.64151	0.189873	7.90347
2.67925	0.189873	7.97305
2.71698	0.189873	7.90835
2.75472	0.189873	7.78689
2.79245	0.189873	8.01028
2.83019	0.189873	7.99441
2.86792	0.189873	7.81435
2.90566	0.189873	7.44204
2.9434	0.189873	7.87051
2.98113	0.189873	7.78445
3.01887	0.189873	7.76736
3.0566	0.189873	7.88394
3.09434	0.189873	7.85098
3.13208	0.189873	8.08169
3.16981	0.189873	7.78628
3.20755	0.189873	7.58975
3.24528	0.189873	7.75271
3.28302	0.189873	7.94009
3.32075	0.189873	7.92178
3.35849	0.189873	7.97366
3.39623	0.189873	7.96145
3.43396	0.189873	8.11221
3.4717	0.189873	7.86196
3.50943	0.189873	7.83144
3.54717	0.189873	7.78689
3.58491	0.189873	8.07864
3.62264	0.189873	8.02371
3.66038	0.189873	8.03286
3.69811	0.189873	8.34109
3.73585	0.189873	8.54556
3.77358	0.189873	8.42104
3.81132	0.189873	8.11892
3.84906	0.189873	8.63467
3.88679	0.189873	8.73171
3.92453	0.189873	9.02895
3.96226	0.189873	9.08389
4	0.189873	9.29934
4.03774	0.189873	9.60208
4.07547	0.189873	9.79739
4.11321	0.189873	9.97927
4.15094	0.189873	10.5017
4.18868	0.189873	11.1768
4.22642	0.189873	11.6504
4.26415	0.189873	12.3291
4.30189	0.189873	13.3386
4.33962	0.189873	14.4068
4.37736	0.189873	14.9903
4.41509	0.189873	15.8911
4.45283	0.189873	16.6028
4.49057	0.189873	17.6441
4.5283	0.189873	18.0847
4.56604	0.189873	18.075
4.60377	0.189873	18.0963
4.64151	0.189873	18.338
4.67925	0.189873	17.0673
4.71698	0.189873	16.2201
4.75472	0.189873	15.2625
4.79245	0.189873	14.3164
4.83019	0.189873	13.4522
4.86792	0.189873	12.4237
4.90566	0.189873	11.8903
4.9434	0.189873	11.3666
4.98113	0.189873	10.8069
5.01887	0.189873	10.0629
5.0566	0.189873	9.88345
5.09434	0.189873	9.52944
5.13208	0.189873	9.26089
5.16981	0.189873	9.12295
5.20755	0.189873	8.96121
5.24528	0.189873	9.01797
5.28302	0.189873	8.7488
5.32075	0.189873	8.48879
5.35849	0.189873	8.4833
5.39623	0.189873	8.38625
5.43396	0.189873	8.30203
5.4717	0.189873	8.34719
5.50943	0.189873	8.26296
5.54717	0.189873	8.19338
5.58491	0.189873	8.18972
5.62264	0.189873	7.8699
5.66038	0.189873	7.97732
5.69811	0.189873	8.1415
5.73585	0.189873	8.06704
5.77358	0.189873	7.83389
5.81132	0.189873	8.13235
5.84906	0.189873	8.27944
5.88679	0.189873	7.99136
5.92453	0.189873	7.7991
5.96226	0.189873	7.84853
6	0.189873	8.00539
0	0.227848	8.15676
0.0377358	0.227848	8.49551
0.0754717	0.227848	8.52053
0.113208	0.227848	8.56814
0.150943	0.227848	8.49673
0.188679	0.227848	8.37893
0.226415	0.227848	8.61208
0.264151	0.227848	8.78054
0.301887	0.227848	8.71768
0.339623	0.227848	8.95571
0.377358	0.227848	9.02957
0.415094	0.227848	9.35366
0.45283	0.227848	9.34573
0.490566	0.227848	9.38296
0.528302	0.227848	9.73269
0.566038	0.227848	9.85903
0.603774	0.227848	10.0257
0.641509	0.227848	10.2747
0.679245	0.227848	10.3906
0.716981	0.227848	10.7514
0.754717	0.227848	11.0913
0.792453	0.227848	11.1426
0.830189	0.227848	11.3788
0.867925	0.227848	11.7743
0.90566	0.227848	11.7255
0.943396	0.227848	11.8085
0.981132	0.227848	12.2754
1.01887	0.227848	12.4152
1.0566	0.227848	12.381
1.09434	0.227848	12.2895
1.13208	0.227848	12.3798
1.16981	0.227848	12.2516
1.20755	0.227848	12.2724
1.24528	0.227848	12.2156
1.28302	0.227848	12.2608
1.32075	0.227848	12.1314
1.35849	0.227848	11.9318
1.39623	0.227848	11.7151
1.43396	0.227848	11.7652
1.4717	0.227848	11.6095
1.50943	0.227848	11.341
1.54717	0.227848	11.2378
1.58491	0.227848	10.9534
1.62264	0.227848	10.8386
1.66038	0.227848	10.5207
1.69811	0.227848	10.2387
1.73585	0.227848	9.98049
1.77358	0.227848	10
1.81132	0.227848	9.52517
1.84906	0.227848	9.54592
1.88679	0.227848	9.29446
1.92453	0.227848	9.26028
1.96226	0.227848	9.08816
2	0.227848	8.70425
2.03774	0.227848	8.73355
2.07547	0.227848	8.63955
2.11321	0.227848	8.49368
2.15094	0.227848	8.54495
2.18868	0.227848	8.60293
2.22642	0.227848	8.45767
2.26415	0.227848	8.28616
2.30189	0.227848	8.11831
2.33962	0.227848	8.23306
2.37736	0.227848	8.17202
2.41509	0.227848	8.07009
2.45283	0.227848	8.30508
2.49057	0.227848	8.27761
2.5283	0.227848	8.03896
2.56604	0.227848	8.0884
2.60377	0.227848	7.80215
2.64151	0.227848	7.70999
2.67925	0.227848	7.74844
2.71698	0.227848	8.02798
2.75472	0.227848	7.87661
2.79245	0.227848	7.88088
2.83019	0.227848	7.88821
2.86792	0.227848	8.09817
2.90566	0.227848	7.61355
2.9434	0.227848	7.83572
2.98113	0.227848	7.62026
3.01887	0.227848	7.80215
3.0566	0.227848	7.84853
3.09434	0.227848	7.94924
3.13208	0.227848	7.88394
3.16981	0.227848	7.96816
3.20755	0.227848	7.68801
3.24528	0.227848	7.88088
3.28302	0.227848	7.77346
3.32075	0.227848	7.66238
3.35849	0.227848	7.9407
3.39623	0.227848	8.00356
3.43396	0.227848	8.04385
3.4717	0.227848	8.0353
3.50943	0.227848	7.87844
3.54717	0.227848	7.96145
3.58491	0.227848	7.9529
3.62264	0.227848	8.17141
3.66038	0.227848	8.25991
3.69811	0.227848	8.17812
3.73585	0.227848	8.44607
3.77358	0.227848	8.34841
3.81132	0.227848	8.61575
3.84906	0.227848	8.55105
3.88679	0.227848	8.81411
3.92453	0.227848	8.76223
3.96226	0.227848	9.08206
4	0.227848	9.41531
4.03774	0.227848	9.55386
4.07547	0.227848	9.8688
4.11321	0.227848	10.1264
4.15094	0.227848	10.5243
4.18868	0.227848	11.1902
4.22642	0.227848	11.8762
4.26415	0.227848	12.6026
4.30189	0.227848	13.8312
4.33962	0.227848	15.0971
4.37736	0.227848	15.9864
4.41509	0.227848	17.0288
4.45283	0.227848	18.0707
4.49057	0.227848	18.819
4.5283	0.227848	19.4709
4.56604	0.227848	19.7211
4.60377	0.227848	19.6039
4.64151	0.227848	18.8684
4.67925	0.227848	18.1061
4.71698	0.227848	17.0307
4.75472	0.227848	15.976
4.79245	0.227848	14.8334
4.83019	0.227848	13.4784
4.86792	0.227848	12.7436
4.90566	0.227848	12.1045
4.9434	0.227848	11.5326
4.98113	0.227848	10.6415
5.01887	0.227848	10.257
5.0566	0.227848	9.95852
5.09434	0.227848	9.68386
5.13208	0.227848	9.1498
5.16981	0.227848	9.25173
5.20755	0.227848	8.94961
5.24528	0.227848	9.07351
5.28302	0.227848	8.52236
5.32075	0.227848	8.41738
5.35849	0.227848	8.46438
5.39623	0.227848	8.29714
5.43396	0.227848	8.23489
5.4717	0.227848	8.41433
5.50943	0.227848	8.43508
5.54717	0.227848	8.31484
5.58491	0.227848	8.15432
5.62264	0.227848	8.14944
5.66038	0.227848	8.17751
5.69811	0.227848	7.97366
5.73585	0.227848	7.76431
5.77358	0.227848	8.01516
5.81132	0.227848	7.93093
5.84906	0.227848	8.26663
5.88679	0.227848	8.01028
5.92453	0.227848	7.85464
5.96226	0.227848	8.06033
6	0.227848	8.01821
0	0.265823	8.11404
0.0377358	0.265823	8.33376
0.0754717	0.265823	8.39724
0.113208	0.265823	8.4656
0.150943	0.265823	8.39907
0.188679	0.265823	8.42288
0.226415	0.265823	8.51077
0.264151	0.265823	8.63467
0.301887	0.265823	8.7427
0.339623	0.265823	8.72805
0.377358	0.265823	8.95022
0.415094	0.265823	9.13699
0.45283	0.265823	9.31765
0.490566	0.265823	9.32681
0.528302	0.265823	9.5209
0.566038	0.265823	9.77419
0.603774	0.265823	9.94326
0.641509	0.265823	10.1093
0.679245	0.265823	10.4517
0.716981	0.265823	10.3375
0.754717	0.265823	10.9363
0.792453	0.265823	11.128
0.830189	0.265823	11.4313
0.867925	0.265823	11.5222
0.90566	0.265823	11.4966
0.943396	0.265823	11.8311
0.981132	0.265823	12.1485
1.01887	0.265823	11.9647
1.0566	0.265823	12.0923
1.09434	0.265823	11.9965
1.13208	0.265823	12.1833
1.16981	0.265823	12.0984
1.20755	0.265823	11.8622
1.24528	0.265823	11.7627
1.28302	0.265823	12.1051
1.32075	0.265823	11.9141
1.35849	0.265823	11.7707
1.39623	0.265823	11.6278
1.43396	0.265823	11.4582
1.4717	0.265823	11.4478
1.50943	0.265823	11.1792
1.54717	0.265823	10.9552
1.58491	0.265823	10.9882
1.62264	0.265823	10.5841
1.66038	0.265823	10.3925
1.69811	0.265823	10.0489
1.73585	0.265823	10.1837
1.77358	0.265823	9.82485
1.81132	0.265823	9.44583
1.84906	0.265823	9.37991
1.88679	0.265823	9.35732
1.92453	0.265823	9.26272
1.96226	0.265823	8.97585
2	0.265823	9.02224
2.03774	0.265823	8.68105
2.07547	0.265823	8.64748
2.11321	0.265823	8.71584
2.15094	0.265823	8.45767
2.18868	0.265823	8.60476
2.22642	0.265823	8.40029
2.26415	0.265823	8.3594
2.30189	0.265823	8.42837
2.33962	0.265823	8.35146
2.37736	0.265823	8.18667
2.41509	0.265823	8.22024
2.45283	0.265823	8.16409
2.49057	0.265823	8.3356
2.5283	0.265823	8.44546
2.56604	0.265823	8.11038
2.60377	0.265823	7.91445
2.64151	0.265823	8.04507
2.67925	0.265823	7.98281
2.71698	0.265823	7.96511
2.75472	0.265823	7.84914
2.79245	0.265823	8.06094
2.83019	0.265823	7.87539
2.86792	0.265823	7.82046
2.90566	0.265823	7.60623
2.9434	0.265823	7.59646
2.98113	0.265823	7.76858
3.01887	0.265823	7.73623
3.0566	0.265823	7.77041
3.09434	0.265823	7.65872
3.13208	0.265823	7.8406
3.16981	0.265823	7.93581
3.20755	0.265823	7.70876
3.24528	0.265823	8.02249
3.28302	0.265823	7.85708
3.32075	0.265823	7.92849
3.35849	0.265823	8.00906
3.39623	0.265823	8.02004
3.43396	0.265823	8.06277
3.4717	0.265823	7.88943
3.50943	0.265823	7.93154
3.54717	0.265823	8.19644
3.58491	0.265823	8.27822
3.62264	0.265823	8.1354
3.66038	0.265823	8.17568
3.69811	0.265823	8.25503
3.73585	0.265823	8.32156
3.77358	0.265823	8.37771
3.81132	0.265823	8.37344
3.84906	0.265823	8.69509
3.88679	0.265823	8.85378
3.92453	0.265823	8.81899
3.96226	0.265823	8.95266
4	0.265823	9.51846
4.03774	0.265823	9.46536
4.07547	0.265823	9.89993
4.11321	0.265823	10.3357
4.15094	0.265823	11.1396
4.18868	0.265823	11.5198
4.22642	0.265823	11.9153
4.26415	0.265823	12.9926
4.30189	0.265823	14.2224
4.33962	0.265823	15.2478
4.37736	0.265823	16.6181
4.41509	0.265823	17.7906
4.45283	0.265823	18.6957
4.49057	0.265823	19.646
4.5283	0.265823	20.1331
4.56604	0.265823	20.4553
4.60377	0.265823	20.6177
4.64151	0.265823	19.7211
4.67925	0.265823	18.7769
4.71698	0.265823	17.793
4.75472	0.265823	16.6907
4.79245	0.265823	15.3998
4.83019	0.265823	14.0998
4.86792	0.265823	12.8272
4.90566	0.265823	12.1045
4.9434	0.265823	11.2885
4.98113	0.265823	10.697
5.01887	0.265823	10.0604
5.0566	0.265823	9.87978
5.09434	0.265823	9.48977
5.13208	0.265823	9.3915
5.16981	0.265823	9.19497
5.20755	0.265823	9.31033
5.24528	0.265823	8.84646
5.28302	0.265823	8.83547
5.32075	0.265823	8.65908
5.35849	0.265823	8.73965
5.39623	0.265823	8.3124
5.43396	0.265823	8.37954
5.4717	0.265823	8.33987
5.50943	0.265823	8.4363
5.54717	0.265823	8.1592
5.58491	0.265823	8.2062
5.62264	0.265823	8.01394
5.66038	0.265823	8.10671
5.69811	0.265823	8.16409
5.73585	0.265823	8.1354
5.77358	0.265823	8.13418
5.81132	0.265823	8.29592
5.84906	0.265823	8.01882
5.88679	0.265823	7.90896
5.92453	0.265823	7.92788
5.96226	0.265823	7.76736
6	0.265823	7.86684
0	0.303797	8.26907
0.0377358	0.303797	8.55349
0.0754717	0.303797	8.62185
0.113208	0.303797	8.72683
0.150943	0.303797	8.56753
0.188679	0.303797	8.33376
0.226415	0.303797	8.79275
0.264151	0.303797	8.65481
0.301887	0.303797	8.72744
0.339623	0.303797	9.08999
0.377358	0.303797	9.29446
0.415094	0.303797	9.21267
0.45283	0.303797	9.41348
0.490566	0.303797	9.27371
0.528302	0.303797	9.38174
0.566038	0.303797	9.60635
0.603774	0.303797	9.95608
0.641509	0.303797	9.99026
0.679245	0.303797	10.5176
0.716981	0.303797	10.4224
0.754717	0.303797	10.5951
0.792453	0.303797	10.7526
0.830189	0.303797	11.0993
0.867925	0.303797	11.1841
0.90566	0.303797	11.366
0.943396	0.303797	11.6254
0.981132	0.303797	11.9385
1.01887	0.303797	11.6309
1.0566	0.303797	11.9037
1.09434	0.303797	11.7493
1.13208	0.303797	11.8128
1.16981	0.303797	11.9306
1.20755	0.303797	11.7914
1.24528	0.303797	11.8042
1.28302	0.303797	11.9593
1.32075	0.303797	11.7639
1.35849	0.303797	11.6938
1.39623	0.303797	11.4374
1.43396	0.303797	11.3245
1.4717	0.303797	11.3172
1.50943	0.303797	10.9094
1.54717	0.303797	11.1774
1.58491	0.303797	10.9534
1.62264	0.303797	10.7709
1.66038	0.303797	10.492
1.69811	0.303797	10.2289
1.73585	0.303797	10.0543
1.77358	0.303797	10.0788
1.81132	0.303797	9.5856
1.84906	0.303797	9.57827
1.88679	0.303797	9.50198
1.92453	0.303797	9.33962
1.96226	0.303797	9.14187
2	0.303797	8.95571
2.03774	0.303797	8.77017
2.07547	0.303797	8.83364
2.11321	0.303797	8.5718
2.15094	0.303797	8.53823
2.18868	0.303797	8.43325
2.22642	0.303797	8.548
2.26415	0.303797	8.30813
2.30189	0.303797	8.11892
2.33962	0.303797	8.3478
2.37736	0.303797	8.11587
2.41509	0.303797	7.99868
2.45283	0.303797	8.13967
2.49057	0.303797	8.3124
2.5283	0.303797	7.98586
2.56604	0.303797	8.25747
2.60377	0.303797	7.7582
2.64151	0.303797	7.8345
2.67925	0.303797	7.86929
2.71698	0.303797	7.68496
2.75472	0.303797	8.0176
2.79245	0.303797	8.03896
2.83019	0.303797	7.66604
2.86792	0.303797	7.83205
2.90566	0.303797	7.55923
2.9434	0.303797	7.58425
2.98113	0.303797	7.76553
3.01887	0.303797	7.64285
3.0566	0.303797	8.01272
3.09434	0.303797	7.86257
3.13208	0.303797	7.88027
3.16981	0.303797	7.71792
3.20755	0.303797	7.90774
3.24528	0.303797	8.02065
3.28302	0.303797	7.78201
3.32075	0.303797	7.67397
3.35849	0.303797	7.93032
3.39623	0.303797	7.96755
3.43396	0.303797	8.14211
3.4717	0.303797	7.91018
3.50943	0.303797	7.73196
3.54717	0.303797	8.10366
3.58491	0.303797	7.9999
3.62264	0.303797	8.1293
3.66038	0.303797	8.03408
3.69811	0.303797	8.55105
3.73585	0.303797	8.46621
3.77358	0.303797	8.47414
3.81132	0.303797	8.07986
3.84906	0.303797	8.43081
3.88679	0.303797	8.51626
3.92453	0.303797	8.72134
3.96226	0.303797	9.04604
4	0.303797	9.42019
4.03774	0.303797	9.75161
4.07547	0.303797	9.60146
4.11321	0.303797	10.0196
4.15094	0.303797	10.4199
4.18868	0.303797	11.2006
4.22642	0.303797	11.958
4.26415	0.303797	13.0353
4.30189	0.303797	14.2493
4.33962	0.303797	15.4932
4.37736	0.303797	16.8524
4.41509	0.303797	17.8253
4.45283	0.303797	19.5587
4.49057	0.303797	20.5152
4.5283	0.303797	21.5589
4.56604	0.303797	21.6095
4.60377	0.303797	21.6059
4.64151	0.303797	21.012
4.67925	0.303797	19.9298
4.71698	0.303797	18.2404
4.75472	0.303797	17.3059
4.79245	0.303797	16.0303
4.83019	0.303797	14.8682
4.86792	0.303797	13.7042
4.90566	0.303797	12.9529
4.9434	0.303797	11.7835
4.98113	0.303797	11.0694
5.01887	0.303797	10.188
5.0566	0.303797	10.1923
5.09434	0.303797	9.67593
5.13208	0.303797	9.30605
5.16981	0.303797	9.29568
5.20755	0.303797	9.37747
5.24528	0.303797	9.08694
5.28302	0.303797	8.87698
5.32075	0.303797	8.60781
5.35849	0.303797	8.48818
5.39623	0.303797	8.53701
5.43396	0.303797	8.13296
5.4717	0.303797	8.44363
5.50943	0.303797	8.48147
5.54717	0.303797	8.41799
5.58491	0.303797	8.28616
5.62264	0.303797	8.12624
5.66038	0.303797	8.1531
5.69811	0.303797	8.07498
5.73585	0.303797	7.88027
5.77358	0.303797	7.99441
5.81132	0.303797	8.20376
5.84906	0.303797	8.20925
5.88679	0.303797	7.88638
5.92453	0.303797	7.93093
5.96226	0.303797	8.05239
6	0.303797	7.96877
0	0.341772	8.16164
0.0377358	0.341772	8.30569
0.0754717	0.341772	8.60537
0.113208	0.341772	8.39785
0.150943	0.341772	8.46865
0.188679	0.341772	8.44912
0.226415	0.341772	8.70486
0.264151	0.341772	8.62429
0.301887	0.341772	8.6365
0.339623	0.341772	8.70913
0.377358	0.341772	9.0375
0.415094	0.341772	8.99294
0.45283	0.341772	9.17239
0.490566	0.341772	8.97036
0.528302	0.341772	9.53188
0.566038	0.341772	9.44766
0.603774	0.341772	9.65823
0.641509	0.341772	10.0336
0.679245	0.341772	10.2674
0.716981	0.341772	10.1734
0.754717	0.341772	10.6085
0.792453	0.341772	10.5207
0.830189	0.341772	11.2097
0.867925	0.341772	10.9625
0.90566	0.341772	11.1353
0.943396	0.341772	11.3257
0.981132	0.341772	11.7554
1.01887	0.341772	11.7401
1.0566	0.341772	11.4954
1.09434	0.341772	11.6443
1.13208	0.341772	11.7365
1.16981	0.341772	11.7542
1.20755	0.341772	11.5454
1.24528	0.341772	11.6834
1.28302	0.341772	11.6303
1.32075	0.341772	11.6706
1.35849	0.341772	11.6303
1.39623	0.341772	11.0657
1.43396	0.341772	11.449
1.4717	0.341772	11.2512
1.50943	0.341772	11.0663
1.54717	0.341772	10.9693
1.58491	0.341772	10.9235
1.62264	0.341772	10.6293
1.66038	0.341772	10.6562
1.69811	0.341772	10.1074
1.73585	0.341772	9.94265
1.77358	0.341772	9.77542
1.81132	0.341772	9.64053
1.84906	0.341772	9.66067
1.88679	0.341772	9.56973
1.92453	0.341772	9.18887
1.96226	0.341772	9.03323
2	0.341772	8.67922
2.03774	0.341772	8.91055
2.07547	0.341772	8.60171
2.11321	0.341772	8.4894
2.15094	0.341772	8.5779
2.18868	0.341772	8.67068
2.22642	0.341772	8.31606
2.26415	0.341772	8.46194
2.30189	0.341772	8.20803
2.33962	0.341772	8.37832
2.37736	0.341772	8.2178
2.41509	0.341772	8.31118
2.45283	0.341772	8.32278
2.49057	0.341772	8.47537
2.5283	0.341772	8.17507
2.56604	0.341772	8.22939
2.60377	0.341772	7.92544
2.64151	0.341772	8.32583
2.67925	0.341772	7.80642
2.71698	0.341772	7.652
2.75472	0.341772	7.92666
2.79245	0.341772	8.13967
2.83019	0.341772	8.05911
2.86792	0.341772	7.73745
2.90566	0.341772	7.4634
2.9434	0.341772	7.84304
2.98113	0.341772	7.92361
3.01887	0.341772	7.52017
3.0566	0.341772	7.94314
3.09434	0.341772	8.09878
3.13208	0.341772	7.87295
3.16981	0.341772	7.87905
3.20755	0.341772	7.69106
3.24528	0.341772	7.82229
3.28302	0.341772	7.95046
3.32075	0.341772	7.91445
3.35849	0.341772	7.94009
3.39623	0.341772	8.2709
3.43396	0.341772	8.15798
3.4717	0.341772	7.94253
3.50943	0.341772	7.84121
3.54717	0.341772	8.00967
3.58491	0.341772	8.1177
3.62264	0.341772	7.88394
3.66038	0.341772	8.02981
3.69811	0.341772	8.16348
3.73585	0.341772	8.15798
3.77358	0.341772	8.27578
3.81132	0.341772	8.08474
3.84906	0.341772	8.54861
3.88679	0.341772	8.678
3.92453	0.341772	8.77932
3.96226	0.341772	8.89529
4	0.341772	9.05337
4.03774	0.341772	9.43911
4.07547	0.341772	9.81814
4.11321	0.341772	9.85415
4.15094	0.341772	10.6659
4.18868	0.341772	11.391
4.22642	0.341772	12.1924
4.26415	0.341772	13.3802
4.30189	0.341772	14.5709
4.33962	0.341772	15.9839
4.37736	0.341772	17.6569
4.41509	0.341772	18.8861
4.45283	0.341772	20.6751
4.49057	0.341772	21.5876
4.5283	0.341772	22.4176
4.56604	0.341772	22.8211
4.60377	0.341772	22.8754
4.64151	0.341772	22.041
4.67925	0.341772	20.7392
4.71698	0.341772	19.2249
4.75472	0.341772	17.9779
4.79245	0.341772	16.2921
4.83019	0.341772	14.7315
4.86792	0.341772	13.7769
4.90566	0.341772	12.5574
4.9434	0.341772	11.9129
4.98113	0.341772	11.0156
5.01887	0.341772	10.3137
5.0566	0.341772	10.1935
5.09434	0.341772	9.78762
5.13208	0.341772	9.29202
5.16981	0.341772	9.50137
5.20755	0.341772	9.45559
5.24528	0.341772	9.11807
5.28302	0.341772	8.68044
5.32075	0.341772	8.25564
5.35849	0.341772	8.68716
5.39623	0.341772	8.64077
5.43396	0.341772	8.19277
5.4717	0.341772	8.35818
5.50943	0.341772	8.34231
5.54717	0.341772	8.30752
5.58491	0.341772	8.50649
5.62264	0.341772	7.7582
5.66038	0.341772	8.16409
5.69811	0.341772	8.02737
5.73585	0.341772	8.16653
5.77358	0.341772	7.92483
5.81132	0.341772	8.20376
5.84906	0.341772	8.03896
5.88679	0.341772	8.23611
5.92453	0.341772	7.64102
5.96226	0.341772	7.98586
6	0.341772	7.86868
0	0.379747	8.39236
0.0377358	0.379747	8.19399
0.0754717	0.379747	8.51382
0.113208	0.379747	8.32949
0.150943	0.379747	8.41799
0.188679	0.379747	8.1824
0.226415	0.379747	8.66885
0.264151	0.379747	8.53945
0.301887	0.379747	8.55166
0.339623	0.379747	8.85928
0.377358	0.379747	8.99233
0.415094	0.379747	9.34084
0.45283	0.379747	9.1614
0.490566	0.379747	9.1437
0.528302	0.379747	9.22793
0.566038	0.379747	9.72842
0.603774	0.379747	9.62344
0.641509	0.379747	9.98354
0.679245	0.379747	10.2783
0.716981	0.379747	10.6452
0.754717	0.379747	10.5878
0.792453	0.379747	10.6732
0.830189	0.379747	10.7892
0.867925	0.379747	10.9967
0.90566	0.379747	11.4221
0.943396	0.379747	11.3483
0.981132	0.379747	11.612
1.01887	0.379747	11.6315
1.0566	0.379747	11.5662
1.09434	0.379747	11.2226
1.13208	0.379747	11.7011
1.16981	0.379747	11.3581
1.20755	0.379747	11.4435
1.24528	0.379747	11.5357
1.28302	0.379747	11.5772
1.32075	0.379747	11.4069
1.35849	0.379747	11.3239
1.39623	0.379747	11.0681
1.43396	0.379747	11.0358
1.4717	0.379747	11.0633
1.50943	0.379747	10.8142
1.54717	0.379747	10.8008
1.58491	0.379747	10.8039
1.62264	0.379747	10.7709
1.66038	0.379747	10.3632
1.69811	0.379747	9.89077
1.73585	0.379747	10.0727
1.77358	0.379747	9.52273
1.81132	0.379747	9.55996
1.84906	0.379747	9.55691
1.88679	0.379747	9.37502
1.92453	0.379747	9.10159
1.96226	0.379747	8.91238
2	0.379747	8.69265
2.03774	0.379747	8.88552
2.07547	0.379747	8.55959
2.11321	0.379747	8.43813
2.15094	0.379747	8.43142
2.18868	0.379747	8.57729
2.22642	0.379747	8.67739
2.26415	0.379747	8.18972
2.30189	0.379747	8.32156
2.33962	0.379747	8.32217
2.37736	0.379747	8.47476
2.41509	0.379747	8.03957
2.45283	0.379747	8.37527
2.49057	0.379747	8.31851
2.5283	0.379747	8.5187
2.56604	0.379747	8.14761
2.60377	0.379747	8.05972
2.64151	0.379747	7.94741
2.67925	0.379747	7.92239
2.71698	0.379747	7.63186
2.75472	0.379747	7.84365
2.79245	0.379747	7.99685
2.83019	0.379747	7.88821
2.86792	0.379747	7.83511
2.90566	0.379747	7.57876
2.9434	0.379747	7.57571
2.98113	0.379747	7.59951
3.01887	0.379747	7.56106
3.0566	0.379747	7.68069
3.09434	0.379747	7.85281
3.13208	0.379747	7.79849
3.16981	0.379747	7.92117
3.20755	0.379747	7.61904
3.24528	0.379747	7.61233
3.28302	0.379747	7.98098
3.32075	0.379747	7.79482
3.35849	0.379747	7.99441
3.39623	0.379747	8.05239
3.43396	0.379747	8.04568
3.4717	0.379747	8.01272
3.50943	0.379747	7.91567
3.54717	0.379747	7.97305
3.58491	0.379747	7.95352
3.62264	0.379747	7.78323
3.66038	0.379747	8.16775
3.69811	0.379747	8.23367
3.73585	0.379747	8.06277
3.77358	0.379747	8.34597
3.81132	0.379747	8.10244
3.84906	0.379747	8.30691
3.88679	0.379747	8.57119
3.92453	0.379747	8.53335
3.96226	0.379747	8.93862
4	0.379747	9.22366
4.03774	0.379747	9.36038
4.07547	0.379747	9.90786
4.11321	0.379747	10.0659
4.15094	0.379747	10.6781
4.18868	0.379747	11.2165
4.22642	0.379747	12.204
4.26415	0.379747	13.2294
4.30189	0.379747	14.3592
4.33962	0.379747	15.788
4.37736	0.379747	17.3474
4.41509	0.379747	18.4308
4.45283	0.379747	20.4859
4.49057	0.379747	21.1255
4.5283	0.379747	21.77
4.56604	0.379747	22.3737
4.60377	0.379747	21.98
4.64151	0.379747	21.4734
4.67925	0.379747	20.6238
4.71698	0.379747	18.7757
4.75472	0.379747	17.6966
4.79245	0.379747	16.2531
4.83019	0.379747	14.8932
4.86792	0.379747	13.4986
4.90566	0.379747	12.6892
4.9434	0.379747	11.6461
4.98113	0.379747	10.9412
5.01887	0.379747	10.0635
5.0566	0.379747	9.91274
5.09434	0.379747	9.58926
5.13208	0.379747	9.39211
5.16981	0.379747	9.27493
5.20755	0.379747	9.09487
5.24528	0.379747	8.82266
5.28302	0.379747	8.8135
5.32075	0.379747	8.46438
5.35849	0.379747	8.58462
5.39623	0.379747	8.50527
5.43396	0.379747	8.44363
5.4717	0.379747	8.28372
5.50943	0.379747	8.30752
5.54717	0.379747	8.19277
5.58491	0.379747	8.19705
5.62264	0.379747	7.89797
5.66038	0.379747	8.12747
5.69811	0.379747	7.96328
5.73585	0.379747	8.11099
5.77358	0.379747	8.17141
5.81132	0.379747	8.26968
5.84906	0.379747	7.83022
5.88679	0.379747	8.13845
5.92453	0.379747	7.87112
5.96226	0.379747	8.05788
6	0.379747	7.99929
0	0.417722	8.31545
0.0377358	0.417722	8.48208
0.0754717	0.417722	8.60354
0.113208	0.417722	8.65481
0.150943	0.417722	8.44912
0.188679	0.417722	8.29409
0.226415	0.417722	8.69814
0.264151	0.417722	8.45644
0.301887	0.417722	8.68655
0.339623	0.417722	9.04421
0.377358	0.417722	9.07778
0.415094	0.417722	9.03445
0.45283	0.417722	9.34084
0.490566	0.417722	9.12905
0.528302	0.417722	9.40066
0.566038	0.417722	9.29873
0.603774	0.417722	9.93533
0.641509	0.417722	10.0006
0.679245	0.417722	10.1544
0.716981	0.417722	10.4505
0.754717	0.417722	10.4956
0.792453	0.417722	10.3406
0.830189	0.417722	10.8673
0.867925	0.417722	10.589
0.90566	0.417722	10.4755
0.943396	0.417722	11.2537
0.981132	0.417722	11.1084
1.01887	0.417722	11.1078
1.0566	0.417722	11.1621
1.09434	0.417722	11.1298
1.13208	0.417722	11.1127
1.16981	0.417722	10.8362
1.20755	0.417722	10.9015
1.24528	0.417722	11.1817
1.28302	0.417722	11.236
1.32075	0.417722	11.0334
1.35849	0.417722	10.9461
1.39623	0.417722	10.7965
1.43396	0.417722	10.7489
1.4717	0.417722	10.6208
1.50943	0.417722	10.4822
1.54717	0.417722	10.4517
1.58491	0.417722	10.578
1.62264	0.417722	10.3699
1.66038	0.417722	10.0489
1.69811	0.417722	9.82363
1.73585	0.417722	9.9573
1.77358	0.417722	9.6033
1.81132	0.417722	9.26028
1.84906	0.417722	9.36282
1.88679	0.417722	9.34695
1.92453	0.417722	9.10098
1.96226	0.417722	9.1553
2	0.417722	8.64138
2.03774	0.417722	8.73843
2.07547	0.417722	8.65237
2.11321	0.417722	8.34658
2.15094	0.417722	8.63589
2.18868	0.417722	8.54434
2.22642	0.417722	8.46438
2.26415	0.417722	8.44973
2.30189	0.417722	8.1824
2.33962	0.417722	8.23306
2.37736	0.417722	8.39236
2.41509	0.417722	8.18545
2.45283	0.417722	8.39663
2.49057	0.417722	8.4009
2.5283	0.417722	8.36672
2.56604	0.417722	8.34231
2.60377	0.417722	8.15371
2.64151	0.417722	7.876
2.67925	0.417722	7.79238
2.71698	0.417722	7.71487
2.75472	0.417722	7.96633
2.79245	0.417722	7.73928
2.83019	0.417722	7.47866
2.86792	0.417722	7.58364
2.90566	0.417722	7.44082
2.9434	0.417722	7.39687
2.98113	0.417722	7.36514
3.01887	0.417722	7.17654
3.0566	0.417722	7.6697
3.09434	0.417722	7.64895
3.13208	0.417722	7.65566
3.16981	0.417722	7.75271
3.20755	0.417722	7.75454
3.24528	0.417722	7.78262
3.28302	0.417722	7.76736
3.32075	0.417722	7.80459
3.35849	0.417722	8.04385
3.39623	0.417722	8.15981
3.43396	0.417722	7.84121
3.4717	0.417722	8.07498
3.50943	0.417722	7.86684
3.54717	0.417722	8.0884
3.58491	0.417722	7.75515
3.62264	0.417722	7.83877
3.66038	0.417722	8.04995
3.69811	0.417722	8.16348
3.73585	0.417722	8.15737
3.77358	0.417722	8.08657
3.81132	0.417722	8.0469
3.84906	0.417722	8.34231
3.88679	0.417722	8.19033
3.92453	0.417722	8.3124
3.96226	0.417722	8.81411
4	0.417722	9.17422
4.03774	0.417722	9.32437
4.07547	0.417722	9.83523
4.11321	0.417722	9.88955
4.15094	0.417722	10.636
4.18868	0.417722	11.2763
4.22642	0.417722	11.977
4.26415	0.417722	13.1616
4.30189	0.417722	14.4312
4.33962	0.417722	15.3186
4.37736	0.417722	17.0893
4.41509	0.417722	18.6371
4.45283	0.417722	19.8719
4.49057	0.417722	21.0718
4.5283	0.417722	21.6309
4.56604	0.417722	21.7444
4.60377	0.417722	22.074
4.64151	0.417722	20.8734
4.67925	0.417722	20.0611
4.71698	0.417722	18.5663
4.75472	0.417722	16.9916
4.79245	0.417722	15.6787
4.83019	0.417722	14.469
4.86792	0.417722	13.31
4.90566	0.417722	12.425
4.9434	0.417722	11.4411
4.98113	0.417722	10.9748
5.01887	0.417722	10.2619
5.0566	0.417722	10.1398
5.09434	0.417722	9.44644
5.13208	0.417722	9.38784
5.16981	0.417722	9.27859
5.20755	0.417722	9.23647
5.24528	0.417722	8.90383
5.28302	0.417722	8.74636
5.32075	0.417722	8.42959
5.35849	0.417722	8.67373
5.39623	0.417722	8.48086
5.43396	0.417722	8.32766
5.4717	0.417722	8.50649
5.50943	0.417722	8.51565
5.54717	0.417722	8.23733
5.58491	0.417722	8.28372
5.62264	0.417722	7.91323
5.66038	0.417722	8.07925
5.69811	0.417722	7.98342
5.73585	0.417722	7.82534
5.77358	0.417722	7.90835
5.81132	0.417722	8.19521
5.84906	0.417722	7.81924
5.88679	0.417722	7.95352
5.92453	0.417722	7.98098
5.96226	0.417722	7.88271
6	0.417722	7.71548
0	0.455696	8.22329
0.0377358	0.455696	8.49856
0.0754717	0.455696	8.46072
0.113208	0.455696	8.38503
0.150943	0.455696	8.53091
0.188679	0.455696	8.50771
0.226415	0.455696	8.83975
0.264151	0.455696	8.64687
0.301887	0.455696	8.64321
0.339623	0.455696	8.95754
0.377358	0.455696	8.95449
0.415094	0.455696	8.92458
0.45283	0.455696	8.95327
0.490566	0.455696	9.17788
0.528302	0.455696	9.38357
0.566038	0.455696	9.4501
0.603774	0.455696	9.44155
0.641509	0.455696	9.81814
0.679245	0.455696	9.89993
0.716981	0.455696	10.0574
0.754717	0.455696	9.95669
0.792453	0.455696	10.0434
0.830189	0.455696	10.3778
0.867925	0.455696	10.5011
0.90566	0.455696	10.4108
0.943396	0.455696	10.9326
0.981132	0.455696	10.6464
1.01887	0.455696	10.73
1.0566	0.455696	10.5976
1.09434	0.455696	10.6214
1.13208	0.455696	10.8979
1.16981	0.455696	10.7337
1.20755	0.455696	10.6879
1.24528	0.455696	10.799
1.28302	0.455696	10.7135
1.32075	0.455696	10.6244
1.35849	0.455696	10.7062
1.39623	0.455696	10.4145
1.43396	0.455696	10.7172
1.4717	0.455696	10.6244
1.50943	0.455696	10.636
1.54717	0.455696	10.6348
1.58491	0.455696	10.3864
1.62264	0.455696	10.2594
1.66038	0.455696	10.1331
1.69811	0.455696	10.0238
1.73585	0.455696	10.1276
1.77358	0.455696	9.83828
1.81132	0.455696	9.43911
1.84906	0.455696	9.60208
1.88679	0.455696	9.15896
1.92453	0.455696	9.02834
1.96226	0.455696	8.65725
2	0.455696	8.61758
2.03774	0.455696	8.6719
2.07547	0.455696	8.44363
2.11321	0.455696	8.42104
2.15094	0.455696	8.61941
2.18868	0.455696	8.55959
2.22642	0.455696	8.31301
2.26415	0.455696	8.01638
2.30189	0.455696	8.21658
2.33962	0.455696	8.51443
2.37736	0.455696	8.32156
2.41509	0.455696	8.2709
2.45283	0.455696	8.501
2.49057	0.455696	8.49062
2.5283	0.455696	8.29287
2.56604	0.455696	8.24465
2.60377	0.455696	8.13235
2.64151	0.455696	8.21047
2.67925	0.455696	7.91567
2.71698	0.455696	7.829
2.75472	0.455696	8.03469
2.79245	0.455696	7.88149
2.83019	0.455696	7.428
2.86792	0.455696	7.37185
[truncated: 10,803 more rows]
