# Supplementary material for: Systematic modulation of charge and spin in graphene nanoribbons on MgO
Source: Nat Commun. 2025 Jul 1;16:5632. doi: 10.1038/s41467-025-60767-5 (PMC12218530; doi:10.1038/s41467-025-60767-5)
Supplement: Supplementary file 3 — Source Data [file 41467_2025_60767_MOESM3_ESM.zip › Source Data/Figure1f_Inset328.txt]

WSxM file copyright UAM
WSxM ASCII XYZ file
X[nm]		Y[nm]		Z[�]
0	0	-0.0196804
0.0117302	0	-0.0203464
0.0234604	0	-0.0249646
0.0351906	0	-0.0285866
0.0469208	0	-0.0291253
0.058651	0	-0.029658
0.0703812	0	-0.028116
0.0821114	0	-0.0223634
0.0938416	0	-0.0186269
0.105572	0	-0.0155332
0.117302	0	-0.0140917
0.129032	0	-0.0153701
0.140762	0	-0.0191902
0.152493	0	-0.0270338
0.164223	0	-0.0355165
0.175953	0	-0.0410561
0.187683	0	-0.0379284
0.199413	0	-0.0343819
0.211144	0	-0.0317241
0.222874	0	-0.031298
0.234604	0	-0.0317158
0.246334	0	-0.0323516
0.258065	0	-0.0318271
0.269795	0	-0.0286312
0.281525	0	-0.0270145
0.293255	0	-0.0251377
0.304985	0	-0.0220217
0.316716	0	-0.0165887
0.328446	0	-0.0161992
0.340176	0	-0.0158796
0.351906	0	-0.0149835
0.363636	0	-0.0128529
0.375367	0	-0.0133439
0.387097	0	-0.0140151
0.398827	0	-0.0139519
0.410557	0	-0.0121409
0.422287	0	-0.0170279
0.434018	0	-0.0209987
0.445748	0	-0.0238047
0.457478	0	-0.0252961
0.469208	0	-0.0239674
0.480938	0	-0.0235467
0.492669	0	-0.0220219
0.504399	0	-0.0169085
0.516129	0	-0.0137757
0.527859	0	-0.0143254
0.539589	0	-0.0169813
0.55132	0	-0.0198576
0.56305	0	-0.0231501
0.57478	0	-0.0287799
0.58651	0	-0.0334032
0.59824	0	-0.0328705
0.609971	0	-0.034622
0.621701	0	-0.0337032
0.633431	0	-0.032135
0.645161	0	-0.0325611
0.656891	0	-0.0311221
0.668622	0	-0.0290184
0.680352	0	-0.0273472
0.692082	0	-0.0274537
0.703812	0	-0.0297318
0.715543	0	-0.0304476
0.727273	0	-0.0303958
0.739003	0	-0.0307154
0.750733	0	-0.0287645
0.762463	0	-0.0262671
0.774194	0	-0.0229526
0.785924	0	-0.0183718
0.797654	0	-0.0162629
0.809384	0	-0.0145085
0.821114	0	-0.0123375
0.832845	0	-0.00882201
0.844575	0	-0.0095207
0.856305	0	-0.0101041
0.868035	0	-0.011226
0.879765	0	-0.0139958
0.891496	0	-0.0214841
0.903226	0	-0.0279483
0.914956	0	-0.0309047
0.926686	0	-0.0271762
0.938416	0	-0.0238571
0.950147	0	-0.0209554
0.961877	0	-0.0179801
0.973607	0	-0.0142515
0.985337	0	-0.0132813
0.997067	0	-0.0128951
1.0088	0	-0.0134086
1.02053	0	-0.0154327
1.03226	0	-0.0188841
1.04399	0	-0.0229969
1.05572	0	-0.027502
1.06745	0	-0.0320828
1.07918	0	-0.0308641
1.09091	0	-0.0289096
1.10264	0	-0.0265195
1.11437	0	-0.0237497
1.1261	0	-0.0235184
1.13783	0	-0.0234118
1.14956	0	-0.0242774
1.16129	0	-0.0275798
1.17302	0	-0.0305783
1.18475	0	-0.0282354
1.19648	0	-0.0231324
1.20821	0	-0.0194038
1.21994	0	-0.021338
1.23167	0	-0.0216089
1.2434	0	-0.0206202
1.25513	0	-0.0195549
1.26686	0	-0.0205078
1.27859	0	-0.0175878
1.29032	0	-0.0118275
1.30205	0	-0.00522267
1.31378	0	-0.00395513
1.32551	0	-0.00638285
1.33724	0	-0.0110818
1.34897	0	-0.0160887
1.3607	0	-0.0194877
1.37243	0	-0.0223357
1.38416	0	-0.024335
1.39589	0	-0.0248677
1.40762	0	-0.0197842
1.41935	0	-0.0194631
1.43109	0	-0.0225334
1.44282	0	-0.0258358
1.45455	0	-0.0258356
1.46628	0	-0.026848
1.47801	0	-0.029035
1.48974	0	-0.0322309
1.50147	0	-0.0292348
1.5132	0	-0.0282046
1.52493	0	-0.0309482
1.53666	0	-0.0396837
1.54839	0	-0.0435356
1.56012	0	-0.0421166
1.57185	0	-0.0372867
1.58358	0	-0.0320668
1.59531	0	-0.0294326
1.60704	0	-0.0268547
1.61877	0	-0.0250687
1.6305	0	-0.0257078
1.64223	0	-0.0268433
1.65396	0	-0.0276331
1.66569	0	-0.0267332
1.67742	0	-0.0218328
1.68915	0	-0.0209931
1.70088	0	-0.0210316
1.71261	0	-0.021151
1.72434	0	-0.0204053
1.73607	0	-0.0222292
1.7478	0	-0.0253285
1.75953	0	-0.027946
1.77126	0	-0.0270938
1.78299	0	-0.0273264
1.79472	0	-0.0299786
1.80645	0	-0.0324821
1.81818	0	-0.0299253
1.82991	0	-0.0284512
1.84164	0	-0.0281974
1.85337	0	-0.0287845
1.8651	0	-0.0295302
1.87683	0	-0.0259548
1.88856	0	-0.0241426
1.90029	0	-0.0258787
1.91202	0	-0.0336554
1.92375	0	-0.04104
1.93548	0	-0.045332
1.94721	0	-0.0479726
1.95894	0	-0.0521273
1.97067	0	-0.0490454
1.9824	0	-0.0441348
1.99413	0	-0.0395008
2.00587	0	-0.0382224
2.0176	0	-0.040457
2.02933	0	-0.0402856
2.04106	0	-0.0388949
2.05279	0	-0.0397471
2.06452	0	-0.0406967
2.07625	0	-0.0378242
2.08798	0	-0.0323616
2.09971	0	-0.0274612
2.11144	0	-0.0320832
2.12317	0	-0.0371301
2.1349	0	-0.0390345
2.14663	0	-0.0323231
2.15836	0	-0.0279387
2.17009	0	-0.0264848
2.18182	0	-0.0268368
2.19355	0	-0.0266238
2.20528	0	-0.0289262
2.21701	0	-0.0355814
2.22874	0	-0.0440472
2.24047	0	-0.048628
2.2522	0	-0.0425891
2.26393	0	-0.0360003
2.27566	0	-0.0304054
2.28739	0	-0.0266768
2.29912	0	-0.025164
2.31085	0	-0.0276524
2.32258	0	-0.0334573
2.33431	0	-0.0408078
2.34604	0	-0.0437366
2.35777	0	-0.0469133
2.3695	0	-0.0510663
2.38123	0	-0.0566059
2.39296	0	-0.0610904
2.40469	0	-0.0621394
2.41642	0	-0.0606975
2.42815	0	-0.0594192
2.43988	0	-0.0543124
2.45161	0	-0.0470892
2.46334	0	-0.0388859
2.47507	0	-0.0317484
2.4868	0	-0.0329196
2.49853	0	-0.0355296
2.51026	0	-0.0385855
2.52199	0	-0.0418879
2.53372	0	-0.0443327
2.54545	0	-0.0444072
2.55718	0	-0.0418097
2.56891	0	-0.0361636
2.58065	0	-0.0320389
2.59238	0	-0.0311321
2.60411	0	-0.0317143
2.61584	0	-0.0291576
2.62757	0	-0.0284035
2.6393	0	-0.028879
2.65103	0	-0.029849
2.66276	0	-0.0297425
2.67449	0	-0.0291626
2.68622	0	-0.030237
2.69795	0	-0.0333691
2.70968	0	-0.0389086
2.72141	0	-0.0366078
2.73314	0	-0.0318922
2.74487	0	-0.0278507
2.7566	0	-0.0303009
2.76833	0	-0.0335051
2.78006	0	-0.0358101
2.79179	0	-0.0384332
2.80352	0	-0.0451446
2.81525	0	-0.0492227
2.82698	0	-0.0496186
2.83871	0	-0.0485109
2.85044	0	-0.0519198
2.86217	0	-0.0570179
2.8739	0	-0.0589071
2.88563	0	-0.0574721
2.89736	0	-0.0542762
2.90909	0	-0.0510803
2.92082	0	-0.0471878
2.93255	0	-0.042354
2.94428	0	-0.0361752
2.95601	0	-0.0339202
2.96774	0	-0.0360912
2.97947	0	-0.0397654
2.9912	0	-0.0367826
3.00293	0	-0.0350115
3.01466	0	-0.0342205
3.02639	0	-0.0328127
3.03812	0	-0.0264209
3.04985	0	-0.0214242
3.06158	0	-0.0209373
3.07331	0	-0.0238055
3.08504	0	-0.0254034
3.09677	0	-0.0254238
3.1085	0	-0.0268701
3.12023	0	-0.0303956
3.13196	0	-0.0364678
3.1437	0	-0.0366143
3.15543	0	-0.0350134
3.16716	0	-0.0330126
3.17889	0	-0.0323735
3.19062	0	-0.0323809
3.20235	0	-0.0320331
3.21408	0	-0.0317118
3.22581	0	-0.0330967
3.23754	0	-0.0348503
3.24927	0	-0.0356426
3.261	0	-0.0361455
3.27273	0	-0.0391283
3.28446	0	-0.0461576
3.29619	0	-0.0514032
3.30792	0	-0.0534939
3.31965	0	-0.0514698
3.33138	0	-0.0509138
3.34311	0	-0.0490774
3.35484	0	-0.0450164
3.36657	0	-0.0373462
3.3783	0	-0.0320564
3.39003	0	-0.0288351
3.40176	0	-0.0274161
3.41349	0	-0.027203
3.42522	0	-0.0296388
3.43695	0	-0.0331285
3.44868	0	-0.0371565
3.46041	0	-0.0410981
3.47214	0	-0.0387515
3.48387	0	-0.035287
3.4956	0	-0.0320711
3.50733	0	-0.0301536
3.51906	0	-0.0231443
3.53079	0	-0.0192459
3.54252	0	-0.0200409
3.55425	0	-0.0252609
3.56598	0	-0.0281222
3.57771	0	-0.030793
3.58944	0	-0.0343929
3.60117	0	-0.0412109
3.6129	0	-0.0439559
3.62463	0	-0.0429588
3.63636	0	-0.0396849
3.64809	0	-0.0389392
3.65982	0	-0.0402704
3.67155	0	-0.0387463
3.68328	0	-0.0341655
3.69501	0	-0.0295847
3.70674	0	-0.0300491
3.71848	0	-0.0317066
3.73021	0	-0.0337377
3.74194	0	-0.0362945
3.75367	0	-0.0421769
3.7654	0	-0.0465573
3.77713	0	-0.0480583
3.78886	0	-0.0456081
3.80059	0	-0.043965
3.81232	0	-0.0416081
3.82405	0	-0.0384307
3.83578	0	-0.0353413
3.84751	0	-0.0316257
3.85924	0	-0.0300539
3.87097	0	-0.0299241
3.8827	0	-0.026089
3.89443	0	-0.0219862
3.90616	0	-0.0220723
3.91789	0	-0.0258447
3.92962	0	-0.0272296
3.94135	0	-0.0256758
3.95308	0	-0.0241869
3.96481	0	-0.0236925
3.97654	0	-0.0249709
3.98827	0	-0.0222512
4	0	-0.0201206
4.01173	0	-0.0202238
4.02346	0	-0.0245916
4.03519	0	-0.0294025
4.04692	0	-0.0326581
4.05865	0	-0.0345182
4.07038	0	-0.0377141
4.08211	0	-0.0367539
4.09384	0	-0.0335159
4.10557	0	-0.0291222
4.1173	0	-0.0262459
4.12903	0	-0.0269866
4.14076	0	-0.029952
4.15249	0	-0.0339826
4.16422	0	-0.0356871
4.17595	0	-0.0384477
4.18768	0	-0.0410111
4.19941	0	-0.0422316
4.21114	0	-0.0386096
4.22287	0	-0.0389388
4.2346	0	-0.0396406
4.24633	0	-0.0399036
4.25806	0	-0.0404362
4.26979	0	-0.0406185
4.28152	0	-0.0416093
4.29326	0	-0.0434775
4.30499	0	-0.0450755
4.31672	0	-0.0425662
4.32845	0	-0.042732
4.34018	0	-0.0465925
4.35191	0	-0.0500015
4.36364	0	-0.0507078
4.37537	0	-0.0507628
4.3871	0	-0.0511473
4.39883	0	-0.053704
4.41056	0	-0.0551301
4.42229	0	-0.0549657
4.43402	0	-0.0532254
4.44575	0	-0.0506687
4.45748	0	-0.0501943
4.46921	0	-0.0495801
4.48094	0	-0.0485514
4.49267	0	-0.0489776
4.5044	0	-0.0492306
4.51613	0	-0.0509219
4.52786	0	-0.0542552
4.53959	0	-0.0577707
4.55132	0	-0.0623223
4.56305	0	-0.0644254
4.57478	0	-0.0627986
4.58651	0	-0.0565133
4.59824	0	-0.0536736
4.60997	0	-0.0534697
4.6217	0	-0.0555354
4.63343	0	-0.0591574
4.64516	0	-0.0625216
4.65689	0	-0.063961
4.66862	0	-0.0626423
4.68035	0	-0.0571028
4.69208	0	-0.0507917
4.70381	0	-0.045898
4.71554	0	-0.0432892
4.72727	0	-0.0437154
4.739	0	-0.0460228
4.75073	0	-0.0478937
4.76246	0	-0.0487891
4.77419	0	-0.0499609
4.78592	0	-0.0503649
4.79765	0	-0.0524677
4.80938	0	-0.0570967
4.82111	0	-0.0641277
4.83284	0	-0.0629892
4.84457	0	-0.0548908
4.8563	0	-0.0409672
4.86804	0	-0.02584
4.87977	0	-0.0168249
4.8915	0	-0.0156304
4.90323	0	-0.0224029
4.91496	0	-0.0339082
4.92669	0	-0.0523574
4.93842	0	-0.067344
4.95015	0	-0.0745766
4.96188	0	-0.0707415
4.97361	0	-0.0644567
4.98534	0	-0.0572388
4.99707	0	-0.0495554
5.0088	0	-0.041033
5.02053	0	-0.0343644
5.03226	0	-0.0315938
5.04399	0	-0.0331868
5.05572	0	-0.0370219
5.06745	0	-0.0437149
5.07918	0	-0.0521901
5.09091	0	-0.0610716
5.10264	0	-0.0640545
5.11437	0	-0.0610001
5.1261	0	-0.0564093
5.13783	0	-0.0517193
5.14956	0	-0.045434
5.16129	0	-0.0366394
5.17302	0	-0.0288405
5.18475	0	-0.0243612
5.19648	0	-0.0294747
5.20821	0	-0.0369243
5.21994	0	-0.0427235
5.23167	0	-0.045645
5.2434	0	-0.0480952
5.25513	0	-0.0458847
5.26686	0	-0.0399392
5.27859	0	-0.031413
5.29032	0	-0.0261931
5.30205	0	-0.0219693
5.31378	0	-0.0186444
5.32551	0	-0.0163367
5.33724	0	-0.0160172
5.34897	0	-0.0214943
5.3607	0	-0.0301432
5.37243	0	-0.0400139
5.38416	0	-0.0443816
5.39589	0	-0.0454452
5.40762	0	-0.0414137
5.41935	0	-0.0317108
5.43109	0	-0.0183945
5.44282	0	-0.0107635
5.45455	0	-0.00812166
5.46628	0	-0.0101353
5.47801	0	-0.0156749
5.48974	0	-0.0266387
5.50147	0	-0.0390694
5.5132	0	-0.0500522
5.52493	0	-0.0500522
5.53666	0	-0.0474289
5.54839	0	-0.0446232
5.56012	0	-0.042426
5.57185	0	-0.0386974
5.58358	0	-0.0321887
5.59531	0	-0.0283024
5.60704	0	-0.0291538
5.61877	0	-0.0319236
5.6305	0	-0.0287394
5.64223	0	-0.025066
5.65396	0	-0.0236894
5.66569	0	-0.0273114
5.67742	0	-0.0275166
5.68915	0	-0.0268932
5.70088	0	-0.0263901
5.71261	0	-0.024153
5.72434	0	-0.0187511
5.73607	0	-0.0139542
5.7478	0	-0.0116605
5.75953	0	-0.0129388
5.77126	0	-0.014379
5.78299	0	-0.0136933
5.79472	0	-0.0104526
5.80645	0	-0.0109853
5.81818	0	-0.0116794
5.82991	0	-0.0117027
5.84164	0	-0.0110215
5.85337	0	-0.0131521
5.8651	0	-0.0152022
5.87683	0	-0.0183947
5.88856	0	-0.0227298
5.90029	0	-0.0223037
5.91202	0	-0.0202713
5.92375	0	-0.0183408
5.93548	0	-0.0176875
5.94721	0	-0.0214161
5.95894	0	-0.0262661
5.97067	0	-0.0318868
5.9824	0	-0.0378419
5.99413	0	-0.0413573
6.00587	0	-0.040878
6.0176	0	-0.0369397
6.02933	0	-0.0303386
6.04106	0	-0.0273557
6.05279	0	-0.027162
6.06452	0	-0.0294516
6.07625	0	-0.0341818
6.08798	0	-0.0418519
6.09971	0	-0.0421303
6.11144	0	-0.0384444
6.12317	0	-0.0330746
6.1349	0	-0.0322224
6.14663	0	-0.0318458
6.15836	0	-0.0311521
6.17009	0	-0.0300431
6.18182	0	-0.0322802
6.19355	0	-0.032857
6.20528	0	-0.0301609
6.21701	0	-0.023477
6.22874	0	-0.0158068
6.24047	0	-0.0164955
6.2522	0	-0.0208965
6.26393	0	-0.0262282
6.27566	0	-0.0288915
6.28739	0	-0.0306109
6.29912	0	-0.0298423
6.31085	0	-0.0260955
6.32258	0	-0.0249236
6.33431	0	-0.0256344
6.34604	0	-0.0271479
6.35777	0	-0.0287577
6.3695	0	-0.0290773
6.38123	0	-0.0326044
6.39296	0	-0.0350311
6.40469	0	-0.0342138
6.41642	0	-0.0353856
6.42815	0	-0.0365575
6.43988	0	-0.037984
6.45161	0	-0.0396508
6.46334	0	-0.0392247
6.47507	0	-0.0375535
6.4868	0	-0.0344514
6.49853	0	-0.0301836
6.51026	0	-0.0306097
6.52199	0	-0.0310358
6.53372	0	-0.0310416
6.54545	0	-0.0305443
6.55718	0	-0.0322488
6.56891	0	-0.0345725
6.58065	0	-0.0358746
6.59238	0	-0.0351106
6.60411	0	-0.0323408
6.61584	0	-0.0287991
6.62757	0	-0.0245895
6.6393	0	-0.0197956
6.65103	0	-0.0150018
6.66276	0	-0.0139802
6.67449	0	-0.0151102
6.68622	0	-0.0173881
6.69795	0	-0.0203709
6.70968	0	-0.0241215
6.72141	0	-0.0278401
6.73314	0	-0.0308225
6.74487	0	-0.0299703
6.7566	0	-0.0283524
6.76833	0	-0.0272956
6.78006	0	-0.0274799
6.79179	0	-0.0251363
6.80352	0	-0.0221054
6.81525	0	-0.0203934
6.82698	0	-0.0214745
6.83871	0	-0.0270141
6.85044	0	-0.0303452
6.86217	0	-0.0327954
6.8739	0	-0.0351957
6.88563	0	-0.0365806
6.89736	0	-0.0349277
6.90909	0	-0.0324147
6.92082	0	-0.0305593
6.93255	0	-0.0300267
6.94428	0	-0.0273734
6.95601	0	-0.0239784
6.96774	0	-0.0209244
6.97947	0	-0.0210309
6.9912	0	-0.0221193
7.00293	0	-0.022612
7.01466	0	-0.0214795
7.02639	0	-0.0212665
7.03812	0	-0.0238402
7.04985	0	-0.0249062
7.06158	0	-0.0214181
7.07331	0	-0.0159851
7.08504	0	-0.0121294
7.09677	0	-0.00936839
7.1085	0	-0.00732061
7.12023	0	-0.00465736
7.13196	0	-0.00678796
7.1437	0	-0.0111786
7.15543	0	-0.0158488
7.16716	0	-0.0171272
7.17889	0	-0.0169116
7.19062	0	-0.01559
7.20235	0	-0.0134205
7.21408	0	-0.0101181
7.22581	0	-0.0082309
7.23754	0	-0.00811979
7.24927	0	-0.010054
7.261	0	-0.0125042
7.27273	0	-0.0143601
7.28446	0	-0.0167708
7.29619	0	-0.0205746
7.30792	0	-0.0233444
7.31965	0	-0.0237439
7.33138	0	-0.0229892
7.34311	0	-0.022013
7.35484	0	-0.0204151
7.36657	0	-0.0174876
7.3783	0	-0.0131298
7.39003	0	-0.00748706
7.40176	0	-0.0101503
7.41349	0	-0.0120033
7.42522	0	-0.0137232
7.43695	0	-0.0158813
7.44868	0	-0.0191837
7.46041	0	-0.0204296
7.47214	0	-0.018515
7.48387	0	-0.0125562
7.4956	0	-0.00691009
7.50733	0	-0.00302175
7.51906	0	-0.00117516
7.53079	0	-0.00154926
7.54252	0	0.000687867
7.55425	0	0.00241378
7.56598	0	0.00274419
7.57771	0	0.00104553
7.58944	0	0.00562632
7.60117	0	0.007367
7.6129	0	0.0058192
7.62463	0	0.000710755
7.63636	0	0.00262829
7.64809	0	0.00563506
7.65982	0	0.0084839
7.67155	0	0.0100454
7.68328	0	0.00898014
7.69501	0	0.00936298
7.70674	0	0.00958125
7.71848	0	0.00815266
7.73021	0	0.00303922
7.74194	0	0.000813747
7.75367	0	-0.000477928
7.7654	0	-0.00262309
7.77713	0	-0.00624511
7.78886	0	-0.00669953
7.80059	0	-0.00497882
7.81232	0	-0.00198017
7.82405	0	0.00302674
7.83578	0	0.00523412
7.84751	0	0.0065208
7.85924	0	0.00865015
7.87097	0	0.0105677
7.8827	0	0.00833389
7.89443	0	0.00515255
7.90616	0	0.00409683
7.91789	0	0.00548172
7.92962	0	0.00422604
7.94135	0	0.00471125
7.95308	0	0.0112114
7.96481	0	0.0186685
7.97654	0	0.023137
7.98827	0	0.0243053
8	0	0.0218551
0	0.011759	-0.0176327
0.0117302	0.011759	-0.00942986
0.0234604	0.011759	-0.0053655
0.0351906	0.011759	-0.00962669
0.0469208	0.011759	-0.0146321
0.058651	0.011759	-0.0199928
0.0703812	0.011759	-0.0264817
0.0821114	0.011759	-0.0348976
0.0938416	0.011759	-0.0348244
0.105572	0.011759	-0.0315438
0.117302	0.011759	-0.0275173
0.129032	0.011759	-0.0252801
0.140762	0.011759	-0.019654
0.152493	0.011759	-0.0133047
0.164223	0.011759	-0.00899084
0.175953	0.011759	-0.00963002
0.187683	0.011759	-0.0103749
0.199413	0.011759	-0.00894694
0.211144	0.011759	-0.0084971
0.222874	0.011759	-0.0124387
0.234604	0.011759	-0.0187011
0.246334	0.011759	-0.0225395
0.258065	0.011759	-0.0252335
0.269795	0.011759	-0.0282164
0.281525	0.011759	-0.0264615
0.293255	0.011759	-0.0234656
0.304985	0.011759	-0.0191611
0.316716	0.011759	-0.0134085
0.328446	0.011759	-0.00923199
0.340176	0.011759	-0.0077181
0.351906	0.011759	-0.00771332
0.363636	0.011759	-0.00792638
0.375367	0.011759	-0.0119146
0.387097	0.011759	-0.0190806
0.398827	0.011759	-0.026608
0.410557	0.011759	-0.0312953
0.422287	0.011759	-0.0335755
0.434018	0.011759	-0.0328423
0.445748	0.011759	-0.0303312
0.457478	0.011759	-0.0274549
0.469208	0.011759	-0.0241608
0.480938	0.011759	-0.0206517
0.492669	0.011759	-0.0189605
0.504399	0.011759	-0.0215173
0.516129	0.011759	-0.0231358
0.527859	0.011759	-0.0239785
0.539589	0.011759	-0.0253971
0.55132	0.011759	-0.0290191
0.56305	0.011759	-0.0320169
0.57478	0.011759	-0.0333569
0.58651	0.011759	-0.0331255
0.59824	0.011759	-0.031421
0.609971	0.011759	-0.0280553
0.621701	0.011759	-0.0253971
0.633431	0.011759	-0.0232906
0.645161	0.011759	-0.0214796
0.656891	0.011759	-0.0217409
0.668622	0.011759	-0.0212441
0.680352	0.011759	-0.0204476
0.692082	0.011759	-0.0200215
0.703812	0.011759	-0.0212499
0.715543	0.011759	-0.0262589
0.727273	0.011759	-0.0309454
0.739003	0.011759	-0.0299866
0.750733	0.011759	-0.0223198
0.762463	0.011759	-0.0162623
0.774194	0.011759	-0.0108389
0.785924	0.011759	-0.00444709
0.797654	0.011759	-0.000321136
0.809384	0.011759	-0.0012616
0.821114	0.011759	-0.0059562
0.832845	0.011759	-0.0126676
0.844575	0.011759	-0.0196873
0.856305	0.011759	-0.0248366
0.868035	0.011759	-0.0282205
0.879765	0.011759	-0.0300315
0.891496	0.011759	-0.0306116
0.903226	0.011759	-0.0311443
0.914956	0.011759	-0.032211
0.926686	0.011759	-0.0345547
0.938416	0.011759	-0.0356699
0.950147	0.011759	-0.0323939
0.961877	0.011759	-0.0288755
0.973607	0.011759	-0.0310061
0.985337	0.011759	-0.0346691
0.997067	0.011759	-0.0344694
1.0088	0.011759	-0.0323777
1.02053	0.011759	-0.0314189
1.03226	0.011759	-0.0335187
1.04399	0.011759	-0.0337647
1.05572	0.011759	-0.0326211
1.06745	0.011759	-0.0310232
1.07918	0.011759	-0.0268816
1.09091	0.011759	-0.0243407
1.10264	0.011759	-0.0219623
1.11437	0.011759	-0.0173815
1.1261	0.011759	-0.0166591
1.13783	0.011759	-0.0190945
1.14956	0.011759	-0.0231735
1.16129	0.011759	-0.0267955
1.17302	0.011759	-0.0294042
1.18475	0.011759	-0.0340649
1.19648	0.011759	-0.0381601
1.20821	0.011759	-0.0375209
1.21994	0.011759	-0.0277809
1.23167	0.011759	-0.0207
1.2434	0.011759	-0.0164554
1.25513	0.011759	-0.0144314
1.26686	0.011759	-0.0114991
1.27859	0.011759	-0.0128282
1.29032	0.011759	-0.0179177
1.30205	0.011759	-0.0256944
1.31378	0.011759	-0.0279324
1.32551	0.011759	-0.0274403
1.33724	0.011759	-0.0265389
1.34897	0.011759	-0.028563
1.3607	0.011759	-0.0311901
1.37243	0.011759	-0.0319707
1.38416	0.011759	-0.0311339
1.39589	0.011759	-0.0292163
1.40762	0.011759	-0.0290037
1.41935	0.011759	-0.0266971
1.43109	0.011759	-0.0249202
1.44282	0.011759	-0.0283292
1.45455	0.011759	-0.0351408
1.46628	0.011759	-0.0410753
1.47801	0.011759	-0.0443865
1.48974	0.011759	-0.0425755
1.50147	0.011759	-0.0414635
1.5132	0.011759	-0.0393053
1.52493	0.011759	-0.0359983
1.53666	0.011759	-0.031524
1.54839	0.011759	-0.0292424
1.56012	0.011759	-0.0297392
1.57185	0.011759	-0.0297815
1.58358	0.011759	-0.0238158
1.59531	0.011759	-0.0204359
1.60704	0.011759	-0.0240109
1.61877	0.011759	-0.0307773
1.6305	0.011759	-0.0338666
1.64223	0.011759	-0.0306041
1.65396	0.011759	-0.0266846
1.66569	0.011759	-0.0231701
1.67742	0.011759	-0.0211461
1.68915	0.011759	-0.0177355
1.70088	0.011759	-0.0152988
1.71261	0.011759	-0.014375
1.72434	0.011759	-0.0156533
1.73607	0.011759	-0.0209838
1.7478	0.011759	-0.0246058
1.75953	0.011759	-0.0270366
1.77126	0.011759	-0.0300195
1.78299	0.011759	-0.0303395
1.79472	0.011759	-0.0291851
1.80645	0.011759	-0.0275456
1.81818	0.011759	-0.0270129
1.82991	0.011759	-0.0298264
1.84164	0.011759	-0.0309678
1.85337	0.011759	-0.0318451
1.8651	0.011759	-0.0358932
1.87683	0.011759	-0.0410216
1.88856	0.011759	-0.0421081
1.90029	0.011759	-0.039648
1.91202	0.011759	-0.0352802
1.92375	0.011759	-0.0351265
1.93548	0.011759	-0.0325306
1.94721	0.011759	-0.0283793
1.95894	0.011759	-0.025503
1.97067	0.011759	-0.0290809
1.9824	0.011759	-0.0316803
1.99413	0.011759	-0.0332516
2.00587	0.011759	-0.0350626
2.0176	0.011759	-0.0353123
2.02933	0.011759	-0.0346128
2.04106	0.011759	-0.0328059
2.05279	0.011759	-0.0293969
2.06452	0.011759	-0.0289092
2.07625	0.011759	-0.0310444
2.08798	0.011759	-0.0347484
2.09971	0.011759	-0.0380508
2.11144	0.011759	-0.0361063
2.12317	0.011759	-0.0335945
2.1349	0.011759	-0.0314019
2.14663	0.011759	-0.0303366
2.15836	0.011759	-0.0278169
2.17009	0.011759	-0.0267495
2.18182	0.011759	-0.0284815
2.19355	0.011759	-0.0352994
2.20528	0.011759	-0.0416335
2.21701	0.011759	-0.0428416
2.22874	0.011759	-0.0397218
2.24047	0.011759	-0.0348214
2.2522	0.011759	-0.0349413
2.26393	0.011759	-0.0347879
2.27566	0.011759	-0.0338392
2.28739	0.011759	-0.0322412
2.29912	0.011759	-0.0330516
2.31085	0.011759	-0.0358181
2.32258	0.011759	-0.0396648
2.33431	0.011759	-0.0428607
2.34604	0.011759	-0.0483636
2.35777	0.011759	-0.0536924
2.3695	0.011759	-0.0570015
2.38123	0.011759	-0.0547644
2.39296	0.011759	-0.048115
2.40469	0.011759	-0.0437531
2.41642	0.011759	-0.0415655
2.42815	0.011759	-0.0395414
2.43988	0.011759	-0.035316
2.45161	0.011759	-0.0336679
2.46334	0.011759	-0.034176
2.47507	0.011759	-0.0346021
2.4868	0.011759	-0.0312082
2.49853	0.011759	-0.0290509
2.51026	0.011759	-0.0286369
2.52199	0.011759	-0.0297022
2.53372	0.011759	-0.0262886
2.54545	0.011759	-0.0256314
2.55718	0.011759	-0.0278627
2.56891	0.011759	-0.0311651
2.58065	0.011759	-0.0315198
2.59238	0.011759	-0.0301512
2.60411	0.011759	-0.0279403
2.61584	0.011759	-0.0265554
2.62757	0.011759	-0.0304837
2.6393	0.011759	-0.0313286
2.65103	0.011759	-0.0300757
2.66276	0.011759	-0.0318867
2.67449	0.011759	-0.0342657
2.68622	0.011759	-0.0337613
2.69795	0.011759	-0.0309321
2.70968	0.011759	-0.0282688
2.72141	0.011759	-0.0279671
2.73314	0.011759	-0.0289681
2.74487	0.011759	-0.0301732
2.7566	0.011759	-0.0292145
2.76833	0.011759	-0.0307063
2.78006	0.011759	-0.0344536
2.79179	0.011759	-0.0386946
2.80352	0.011759	-0.0390142
2.81525	0.011759	-0.0403683
2.82698	0.011759	-0.0423859
2.83871	0.011759	-0.0436231
2.85044	0.011759	-0.0404272
2.86217	0.011759	-0.0362929
2.8739	0.011759	-0.0348281
2.88563	0.011759	-0.0361339
2.89736	0.011759	-0.0391168
2.90909	0.011759	-0.0365754
2.92082	0.011759	-0.0352467
2.93255	0.011759	-0.0359708
2.94428	0.011759	-0.0382079
2.95601	0.011759	-0.0382029
2.96774	0.011759	-0.0381726
2.97947	0.011759	-0.0378068
2.9912	0.011759	-0.0352501
3.00293	0.011759	-0.0331594
3.01466	0.011759	-0.0290605
3.02639	0.011759	-0.0237307
3.03812	0.011759	-0.0204282
3.04985	0.011759	-0.0222411
3.06158	0.011759	-0.0237642
3.07331	0.011759	-0.025168
3.08504	0.011759	-0.0295357
3.09677	0.011759	-0.0336251
3.1085	0.011759	-0.0335535
3.12023	0.011759	-0.029542
3.13196	0.011759	-0.0240024
3.1437	0.011759	-0.0218887
3.15543	0.011759	-0.0212029
3.16716	0.011759	-0.0207308
3.17889	0.011759	-0.017961
3.19062	0.011759	-0.0196255
3.20235	0.011759	-0.0250933
3.21408	0.011759	-0.0319591
3.22581	0.011759	-0.0334505
3.23754	0.011759	-0.0365089
3.24927	0.011759	-0.0410564
3.261	0.011759	-0.0456937
3.27273	0.011759	-0.0462264
3.28446	0.011759	-0.0438162
3.29619	0.011759	-0.0430261
3.30792	0.011759	-0.0439874
3.31965	0.011759	-0.04452
3.33138	0.011759	-0.0402813
3.34311	0.011759	-0.0378586
3.35484	0.011759	-0.038164
3.36657	0.011759	-0.0401881
3.3783	0.011759	-0.037177
3.39003	0.011759	-0.0345173
3.40176	0.011759	-0.0339796
3.41349	0.011759	-0.0379212
3.42522	0.011759	-0.0347382
3.43695	0.011759	-0.0309839
3.44868	0.011759	-0.0282118
3.46041	0.011759	-0.027253
3.47214	0.011759	-0.0252918
3.48387	0.011759	-0.0242167
3.4956	0.011759	-0.0240103
3.50733	0.011759	-0.0233711
3.51906	0.011759	-0.0278238
3.53079	0.011759	-0.0311578
3.54252	0.011759	-0.0319772
3.55425	0.011759	-0.0298466
3.56598	0.011759	-0.0323425
3.57771	0.011759	-0.0331638
3.58944	0.011759	-0.0318093
3.60117	0.011759	-0.0310636
3.6129	0.011759	-0.0306799
3.62463	0.011759	-0.0300856
3.63636	0.011759	-0.0298139
3.64809	0.011759	-0.0321576
3.65982	0.011759	-0.0335079
3.67155	0.011759	-0.0339684
3.68328	0.011759	-0.033985
3.69501	0.011759	-0.0350503
3.70674	0.011759	-0.0350345
3.71848	0.011759	-0.0371655
3.73021	0.011759	-0.041306
3.74194	0.011759	-0.0443954
3.75367	0.011759	-0.0432602
3.7654	0.011759	-0.0417228
3.77713	0.011759	-0.0403263
3.78886	0.011759	-0.0378761
3.80059	0.011759	-0.0366813
3.81232	0.011759	-0.0356685
3.82405	0.011759	-0.0354735
3.83578	0.011759	-0.0394151
3.84751	0.011759	-0.04112
3.85924	0.011759	-0.0397039
3.87097	0.011759	-0.0352896
3.8827	0.011759	-0.0291109
3.89443	0.011759	-0.0235569
3.90616	0.011759	-0.0174261
3.91789	0.011759	-0.0106987
3.92962	0.011759	-0.00441338
3.94135	0.011759	-0.00400557
3.95308	0.011759	-0.00672979
3.96481	0.011759	-0.011775
3.97654	0.011759	-0.0185929
3.98827	0.011759	-0.0231009
4	0.011759	-0.0250184
4.01173	0.011759	-0.0246639
4.02346	0.011759	-0.0235986
4.03519	0.011759	-0.0258128
4.04692	0.011759	-0.0286891
4.05865	0.011759	-0.0308663
4.07038	0.011759	-0.0294814
4.08211	0.011759	-0.0273891
4.09384	0.011759	-0.0262618
4.10557	0.011759	-0.0265381
4.1173	0.011759	-0.0282426
4.12903	0.011759	-0.0337405
4.14076	0.011759	-0.0378675
4.15249	0.011759	-0.0401775
4.16422	0.011759	-0.0445452
4.17595	0.011759	-0.0458325
4.18768	0.011759	-0.0435879
4.19941	0.011759	-0.0389578
4.21114	0.011759	-0.0374664
4.22287	0.011759	-0.035975
4.2346	0.011759	-0.0353714
4.24633	0.011759	-0.0362735
4.25806	0.011759	-0.0403217
4.26979	0.011759	-0.0401652
4.28152	0.011759	-0.0398281
4.29326	0.011759	-0.0400899
4.30499	0.011759	-0.0394507
4.31672	0.011759	-0.0369764
4.32845	0.011759	-0.0356025
4.34018	0.011759	-0.0348743
4.35191	0.011759	-0.0289086
4.36364	0.011759	-0.0275635
4.37537	0.011759	-0.0283275
4.3871	0.011759	-0.0300047
4.39883	0.011759	-0.0303243
4.41056	0.011759	-0.0321224
4.42229	0.011759	-0.0333279
4.43402	0.011759	-0.0333829
4.44575	0.011759	-0.0325306
4.45748	0.011759	-0.0323725
4.46921	0.011759	-0.033908
4.48094	0.011759	-0.0371507
4.49267	0.011759	-0.0406662
4.5044	0.011759	-0.0421909
4.51613	0.011759	-0.0431033
4.52786	0.011759	-0.0444341
4.53959	0.011759	-0.049228
4.55132	0.011759	-0.0552307
4.56305	0.011759	-0.0616682
4.57478	0.011759	-0.0679845
4.58651	0.011759	-0.0725653
4.59824	0.011759	-0.0658618
4.60997	0.011759	-0.0537064
4.6217	0.011759	-0.0391617
4.63343	0.011759	-0.0288283
4.64516	0.011759	-0.027088
4.65689	0.011759	-0.0285657
4.66862	0.011759	-0.03169
4.68035	0.011759	-0.0370165
4.69208	0.011759	-0.0428574
4.70381	0.011759	-0.0489735
4.71554	0.011759	-0.0547053
4.72727	0.011759	-0.0569424
4.739	0.011759	-0.0550748
4.75073	0.011759	-0.0494021
4.76246	0.011759	-0.0401151
4.77419	0.011759	-0.0279707
4.78592	0.011759	-0.0198357
4.79765	0.011759	-0.0161791
4.80938	0.011759	-0.0169232
4.82111	0.011759	-0.0204387
4.83284	0.011759	-0.0254008
4.84457	0.011759	-0.0320148
4.8563	0.011759	-0.0394559
4.86804	0.011759	-0.0425453
4.87977	0.011759	-0.0405412
4.8915	0.011759	-0.0364005
4.90323	0.011759	-0.0311085
4.91496	0.011759	-0.0246102
4.92669	0.011759	-0.0203983
4.93842	0.011759	-0.0200171
4.95015	0.011759	-0.0237101
4.96188	0.011759	-0.0293562
4.97361	0.011759	-0.0361004
4.98534	0.011759	-0.0432292
4.99707	0.011759	-0.0500604
5.0088	0.011759	-0.054002
5.02053	0.011759	-0.0522135
5.03226	0.011759	-0.0471583
5.04399	0.011759	-0.0395358
5.05572	0.011759	-0.0284567
5.06745	0.011759	-0.0172935
5.07918	0.011759	-0.00954992
5.09091	0.011759	-0.00719211
5.10264	0.011759	-0.01401
5.11437	0.011759	-0.0288776
5.1261	0.011759	-0.0471292
5.13783	0.011759	-0.0650477
5.14956	0.011759	-0.069735
5.16129	0.011759	-0.0617922
5.17302	0.011759	-0.0498648
5.18475	0.011759	-0.0372943
5.19648	0.011759	-0.0247238
5.20821	0.011759	-0.012487
5.21994	0.011759	-0.00378815
5.23167	0.011759	6.00415E-005
5.2434	0.011759	-0.000898728
5.25513	0.011759	-0.00668464
5.26686	0.011759	-0.016681
5.27859	0.011759	-0.0302948
5.29032	0.011759	-0.0445698
5.30205	0.011759	-0.0524524
5.31378	0.011759	-0.0530216
5.32551	0.011759	-0.0460959
5.33724	0.011759	-0.034058
5.34897	0.011759	-0.0244217
5.3607	0.011759	-0.0150008
5.37243	0.011759	-0.005523
5.38416	0.011759	-0.000409564
5.39589	0.011759	-0.00529101
5.40762	0.011759	-0.0141022
5.41935	0.011759	-0.0240509
5.43109	0.011759	-0.0325733
5.44282	0.011759	-0.0415077
5.45455	0.011759	-0.0475665
5.46628	0.011759	-0.0494441
5.47801	0.011759	-0.0482723
5.48974	0.011759	-0.0418406
5.50147	0.011759	-0.032173
5.5132	0.011759	-0.0208223
5.52493	0.011759	-0.0135783
5.53666	0.011759	-0.0101052
5.54839	0.011759	-0.0102671
5.56012	0.011759	-0.0140007
5.57185	0.011759	-0.0206055
5.58358	0.011759	-0.0261474
5.59531	0.011759	-0.0302588
5.60704	0.011759	-0.0325082
5.61877	0.011759	-0.0310167
5.6305	0.011759	-0.0283019
5.64223	0.011759	-0.0274197
5.65396	0.011759	-0.0291213
5.66569	0.011759	-0.0278429
5.67742	0.011759	-0.0244493
5.68915	0.011759	-0.0209047
5.70088	0.011759	-0.0176614
5.71261	0.011759	-0.01095
5.72434	0.011759	-0.00821476
5.73607	0.011759	-0.00963959
5.7478	0.011759	-0.0151758
5.75953	0.011759	-0.0227394
5.77126	0.011759	-0.0307887
5.78299	0.011759	-0.0347278
5.79472	0.011759	-0.032819
5.80645	0.011759	-0.0299427
5.81818	0.011759	-0.0275508
5.82991	0.011759	-0.0247267
5.84164	0.011759	-0.0214301
5.85337	0.011759	-0.0214301
5.8651	0.011759	-0.0261809
5.87683	0.011759	-0.0317471
5.88856	0.011759	-0.0360563
5.90029	0.011759	-0.0375477
5.91202	0.011759	-0.0400029
5.92375	0.011759	-0.0416991
5.93548	0.011759	-0.0419945
5.94721	0.011759	-0.0431664
5.95894	0.011759	-0.0454597
5.97067	0.011759	-0.0455849
5.9824	0.011759	-0.041997
5.99413	0.011759	-0.0364575
6.00587	0.011759	-0.0322762
6.0176	0.011759	-0.0310738
6.02933	0.011759	-0.0332164
6.04106	0.011759	-0.0331099
6.05279	0.011759	-0.0311705
6.06452	0.011759	-0.0308634
6.07625	0.011759	-0.0335862
6.08798	0.011759	-0.0345449
6.09971	0.011759	-0.032245
6.11144	0.011759	-0.0312945
6.12317	0.011759	-0.0337347
6.1349	0.011759	-0.0348
6.14663	0.011759	-0.0307918
6.15836	0.011759	-0.0270928
6.17009	0.011759	-0.0263715
6.18182	0.011759	-0.0259453
6.19355	0.011759	-0.0233845
6.20528	0.011759	-0.0220824
6.21701	0.011759	-0.0237989
6.22874	0.011759	-0.0269948
6.24047	0.011759	-0.0282981
6.2522	0.011759	-0.0274226
6.26393	0.011759	-0.0245103
6.27566	0.011759	-0.0238711
6.28739	0.011759	-0.0244903
6.29912	0.011759	-0.0240051
6.31085	0.011759	-0.0215724
6.32258	0.011759	-0.0235965
6.33431	0.011759	-0.0311899
6.34604	0.011759	-0.0361056
6.35777	0.011759	-0.034016
6.3695	0.011759	-0.0310332
6.38123	0.011759	-0.0307885
6.39296	0.011759	-0.0320034
6.40469	0.011759	-0.0340412
6.41642	0.011759	-0.0377697
6.42815	0.011759	-0.0398598
6.43988	0.011759	-0.0404174
6.45161	0.011759	-0.0393386
6.46334	0.011759	-0.0349708
6.47507	0.011759	-0.0295137
6.4868	0.011759	-0.0260621
6.49853	0.011759	-0.0260487
6.51026	0.011759	-0.0226398
6.52199	0.011759	-0.0235769
6.53372	0.011759	-0.0265119
6.54545	0.011759	-0.0297242
6.55718	0.011759	-0.0282328
6.56891	0.011759	-0.0242646
6.58065	0.011759	-0.0193224
6.59238	0.011759	-0.0144091
6.60411	0.011759	-0.0110001
6.61584	0.011759	-0.0105245
6.62757	0.011759	-0.0113301
6.6393	0.011759	-0.0125101
6.65103	0.011759	-0.0155994
6.66276	0.011759	-0.0146086
6.67449	0.011759	-0.0117621
6.68622	0.011759	-0.00868686
6.69795	0.011759	-0.0095391
6.70968	0.011759	-0.012925
6.72141	0.011759	-0.0177459
6.73314	0.011759	-0.0231113
6.74487	0.011759	-0.0253484
6.7566	0.011759	-0.0252119
6.76833	0.011759	-0.0232039
6.78006	0.011759	-0.0196884
6.79179	0.011759	-0.0161729
6.80352	0.011759	-0.0167045
6.81525	0.011759	-0.019773
6.82698	0.011759	-0.024229
6.83871	0.011759	-0.0262531
6.85044	0.011759	-0.0248503
6.86217	0.011759	-0.0215531
6.8739	0.011759	-0.0175132
6.88563	0.011759	-0.0158088
6.89736	0.011759	-0.0149397
6.90909	0.011759	-0.0156987
6.92082	0.011759	-0.0186085
6.93255	0.011759	-0.0222305
6.94428	0.011759	-0.02199
6.95601	0.011759	-0.020701
6.96774	0.011759	-0.0203298
6.97947	0.011759	-0.0211821
6.9912	0.011759	-0.0184845
7.00293	0.011759	-0.0150489
7.01466	0.011759	-0.0128249
7.02639	0.011759	-0.0109073
7.03812	0.011759	-0.0056004
7.04985	0.011759	0.00087254
7.06158	0.011759	0.00683655
7.07331	0.011759	0.010139
7.08504	0.011759	0.00803335
7.09677	0.011759	0.00441674
7.1085	0.011759	0.00209285
7.12023	0.011759	0.00028184
7.13196	0.011759	-0.00152917
7.1437	0.011759	-0.00263234
7.15543	0.011759	-0.00251083
7.16716	0.011759	-0.00197818
7.17889	0.011759	-0.00488153
7.19062	0.011759	-0.00737167
7.20235	0.011759	-0.00659766
7.21408	0.011759	-0.00499972
7.22581	0.011759	-0.00429562
7.23754	0.011759	-0.00420948
7.24927	0.011759	-0.00466223
7.261	0.011759	-0.00924302
7.27273	0.011759	-0.0121154
7.28446	0.011759	-0.0147878
7.29619	0.011759	-0.0182662
7.30792	0.011759	-0.0169879
7.31965	0.011759	-0.0136355
7.33138	0.011759	-0.00995169
7.34311	0.011759	-0.00737875
7.35484	0.011759	-0.00801793
7.36657	0.011759	-0.00895256
7.3783	0.011759	-0.0102858
7.39003	0.011759	-0.0120103
7.40176	0.011759	-0.0104124
7.41349	0.011759	-0.00940365
7.42522	0.011759	-0.00793449
7.43695	0.011759	-0.00515722
7.44868	0.011759	-0.00206785
7.46041	0.011759	-6.74781E-006
7.47214	0.011759	0.00181841
7.48387	0.011759	0.00410589
7.4956	0.011759	0.00868668
7.50733	0.011759	0.011583
7.51906	0.011759	0.0136759
7.53079	0.011759	0.0155918
7.54252	0.011759	0.0120763
7.55425	0.011759	0.0060047
7.56598	0.011759	0.00055836
7.57771	0.011759	-0.00158722
7.58944	0.011759	-0.00457006
7.60117	0.011759	-0.00740725
7.6129	0.011759	-0.00861279
7.62463	0.011759	-0.00685171
7.63636	0.011759	-0.00152522
7.64809	0.011759	0.00104191
7.65982	0.011759	-8.70614E-005
7.67155	0.011759	-0.00568363
7.68328	0.011759	-0.0077077
7.69501	0.011759	-0.00828363
7.70674	0.011759	-0.00917144
7.71848	0.011759	-0.0119013
7.73021	0.011759	-0.0112621
7.74194	0.011759	-0.00737396
7.75367	0.011759	-0.00461417
7.7654	0.011759	-0.00692662
7.77713	0.011759	-0.00607438
7.78886	0.011759	-0.0031344
7.80059	0.011759	-0.00112261
7.81232	0.011759	-0.00283957
7.82405	0.011759	-0.006142
7.83578	0.011759	-0.00650133
7.84751	0.011759	-0.00358965
7.85924	0.011759	0.00289432
7.87097	0.011759	0.00694246
7.8827	0.011759	0.00884335
7.89443	0.011759	0.0100915
7.90616	0.011759	0.0121194
7.91789	0.011759	0.0151022
7.92962	0.011759	0.0162295
7.94135	0.011759	0.0165141
7.95308	0.011759	0.01694
7.96481	0.011759	0.0172596
7.97654	0.011759	0.015231
7.98827	0.011759	0.0116437
8	0.011759	0.00727599
0	0.023518	-0.0090319
0.0117302	0.023518	-0.0122278
0.0234604	0.023518	-0.0160604
0.0351906	0.023518	-0.0211738
0.0469208	0.023518	-0.0250114
0.058651	0.023518	-0.0279976
0.0703812	0.023518	-0.0303081
0.0821114	0.023518	-0.0321191
0.0938416	0.023518	-0.0285183
0.105572	0.023518	-0.0240499
0.117302	0.023518	-0.0204079
0.129032	0.023518	-0.0193426
0.140762	0.023518	-0.0165828
0.152493	0.023518	-0.0143757
0.164223	0.023518	-0.013848
0.175953	0.023518	-0.0161917
0.187683	0.023518	-0.01621
0.199413	0.023518	-0.0162801
0.211144	0.023518	-0.0158685
0.222874	0.023518	-0.0143771
0.234604	0.023518	-0.015101
0.246334	0.023518	-0.0124211
0.258065	0.023518	-0.00863345
0.269795	0.023518	-0.00628979
0.281525	0.023518	-0.00921021
0.293255	0.023518	-0.0127507
0.304985	0.023518	-0.0147772
0.316716	0.023518	-0.0129662
0.328446	0.023518	-0.0128364
0.340176	0.023518	-0.0118264
0.351906	0.023518	-0.0093854
0.363636	0.023518	-0.00491114
0.375367	0.023518	-0.00725314
0.387097	0.023518	-0.0115048
0.398827	0.023518	-0.0159832
0.410557	0.023518	-0.0188595
0.422287	0.023518	-0.019224
0.434018	0.023518	-0.0176785
0.445748	0.023518	-0.0144853
0.457478	0.023518	-0.00990453
0.469208	0.023518	-0.0105462
0.480938	0.023518	-0.0118429
0.492669	0.023518	-0.0153051
0.504399	0.023518	-0.0228687
0.516129	0.023518	-0.0286602
0.527859	0.023518	-0.0311858
0.539589	0.023518	-0.0304097
0.55132	0.023518	-0.026255
0.56305	0.023518	-0.0225165
0.57478	0.023518	-0.0184456
0.58651	0.023518	-0.0155652
0.59824	0.023518	-0.0157782
0.609971	0.023518	-0.0170296
0.621701	0.023518	-0.0160558
0.633431	0.023518	-0.0133613
0.645161	0.023518	-0.00963279
0.656891	0.023518	-0.0101525
0.668622	0.023518	-0.0129689
0.680352	0.023518	-0.0151994
0.692082	0.023518	-0.0132819
0.703812	0.023518	-0.012812
0.715543	0.023518	-0.0105545
0.727273	0.023518	-0.0069941
0.739003	0.023518	-0.00283943
0.750733	0.023518	-0.0033288
0.762463	0.023518	-0.00640235
0.774194	0.023518	-0.00933859
0.785924	0.023518	-0.00869941
0.797654	0.023518	-0.00744227
0.809384	0.023518	-0.00656839
0.821114	0.023518	-0.0055472
0.832845	0.023518	-0.00362966
0.844575	0.023518	-0.00345946
0.856305	0.023518	-0.00651159
0.868035	0.023518	-0.0110957
0.879765	0.023518	-0.0149308
0.891496	0.023518	-0.0179453
0.903226	0.023518	-0.0196551
0.914956	0.023518	-0.0205825
0.926686	0.023518	-0.0214347
0.938416	0.023518	-0.0216728
0.950147	0.023518	-0.0213515
0.961877	0.023518	-0.0218671
0.973607	0.023518	-0.0251695
0.985337	0.023518	-0.0260201
0.997067	0.023518	-0.0226378
1.0088	0.023518	-0.0177707
1.02053	0.023518	-0.0153205
1.03226	0.023518	-0.0149094
1.04399	0.023518	-0.0148553
1.05572	0.023518	-0.0157624
1.06745	0.023518	-0.0186387
1.07918	0.023518	-0.0188697
1.09091	0.023518	-0.0181161
1.10264	0.023518	-0.0176024
1.11437	0.023518	-0.0189872
1.1261	0.023518	-0.0221998
1.13783	0.023518	-0.0234576
1.14956	0.023518	-0.0221817
1.16129	0.023518	-0.0177074
1.17302	0.023518	-0.0104973
1.18475	0.023518	-0.00623694
1.19648	0.023518	-0.00425532
1.20821	0.023518	-0.00319002
1.21994	0.023518	-0.00849529
1.23167	0.023518	-0.0169596
1.2434	0.023518	-0.0255386
1.25513	0.023518	-0.0299064
1.26686	0.023518	-0.0258984
1.27859	0.023518	-0.0211628
1.29032	0.023518	-0.0161434
1.30205	0.023518	-0.0108169
1.31378	0.023518	-0.0120362
1.32551	0.023518	-0.0133085
1.33724	0.023518	-0.0148761
1.34897	0.023518	-0.0177524
1.3607	0.023518	-0.0215331
1.37243	0.023518	-0.0241997
1.38416	0.023518	-0.0265867
1.39589	0.023518	-0.0302087
1.40762	0.023518	-0.0322261
1.41935	0.023518	-0.0325259
1.43109	0.023518	-0.0318967
1.44282	0.023518	-0.0315771
1.45455	0.023518	-0.0332591
1.46628	0.023518	-0.0337801
1.47801	0.023518	-0.0328821
1.48974	0.023518	-0.0304319
1.50147	0.023518	-0.0294798
1.5132	0.023518	-0.0277918
1.52493	0.023518	-0.0250952
1.53666	0.023518	-0.0211536
1.54839	0.023518	-0.0200026
1.56012	0.023518	-0.0186593
1.57185	0.023518	-0.0164913
1.58358	0.023518	-0.0127627
1.59531	0.023518	-0.0146037
1.60704	0.023518	-0.0174157
1.61877	0.023518	-0.0194231
1.6305	0.023518	-0.0181448
1.64223	0.023518	-0.0186529
1.65396	0.023518	-0.0206928
1.66569	0.023518	-0.0236194
1.67742	0.023518	-0.0263892
1.68915	0.023518	-0.0234147
1.70088	0.023518	-0.0228614
1.71261	0.023518	-0.0242742
1.72434	0.023518	-0.0257656
1.73607	0.023518	-0.0221178
1.7478	0.023518	-0.0212323
1.75953	0.023518	-0.0222062
1.77126	0.023518	-0.0223128
1.78299	0.023518	-0.0246876
1.79472	0.023518	-0.0282531
1.80645	0.023518	-0.0334755
1.81818	0.023518	-0.0414653
1.82991	0.023518	-0.0468962
1.84164	0.023518	-0.0480947
1.85337	0.023518	-0.0461969
1.8651	0.023518	-0.0434271
1.87683	0.023518	-0.0437018
1.88856	0.023518	-0.0429192
1.90029	0.023518	-0.0422426
1.91202	0.023518	-0.0445863
1.92375	0.023518	-0.0526139
1.93548	0.023518	-0.0568917
1.94721	0.023518	-0.057177
1.95894	0.023518	-0.0545137
1.97067	0.023518	-0.0499925
1.9824	0.023518	-0.0420701
1.99413	0.023518	-0.0331216
2.00587	0.023518	-0.0280082
2.0176	0.023518	-0.0294328
2.02933	0.023518	-0.0313329
2.04106	0.023518	-0.0321397
2.05279	0.023518	-0.0299026
2.06452	0.023518	-0.028834
2.07625	0.023518	-0.0283078
2.08798	0.023518	-0.0288288
2.09971	0.023518	-0.0315986
2.11144	0.023518	-0.0356315
2.12317	0.023518	-0.0401557
2.1349	0.023518	-0.0442993
2.14663	0.023518	-0.0464299
2.15836	0.023518	-0.0436156
2.17009	0.023518	-0.040927
2.18182	0.023518	-0.0397477
2.19355	0.023518	-0.0418783
2.20528	0.023518	-0.0401389
2.21701	0.023518	-0.0392929
2.22874	0.023518	-0.0401671
2.24047	0.023518	-0.0434696
2.2522	0.023518	-0.0485098
2.26393	0.023518	-0.051718
2.27566	0.023518	-0.0536763
2.28739	0.023518	-0.056446
2.29912	0.023518	-0.0571928
2.31085	0.023518	-0.0549915
2.32258	0.023518	-0.0508561
2.33431	0.023518	-0.0471276
2.34604	0.023518	-0.047148
2.35777	0.023518	-0.0453339
2.3695	0.023518	-0.0422428
2.38123	0.023518	-0.0405383
2.39296	0.023518	-0.0439175
2.40469	0.023518	-0.0469541
2.41642	0.023518	-0.048134
2.42815	0.023518	-0.0454708
2.43988	0.023518	-0.048933
2.45161	0.023518	-0.0497804
2.46334	0.023518	-0.0468975
2.47507	0.023518	-0.0400796
2.4868	0.023518	-0.0345032
2.49853	0.023518	-0.0313472
2.51026	0.023518	-0.0303031
2.52199	0.023518	-0.0304097
2.53372	0.023518	-0.0357574
2.54545	0.023518	-0.0407079
2.55718	0.023518	-0.044766
2.56891	0.023518	-0.0484946
2.58065	0.023518	-0.0510821
2.59238	0.023518	-0.0521636
2.60411	0.023518	-0.0517808
2.61584	0.023518	-0.0500763
2.62757	0.023518	-0.0446716
2.6393	0.023518	-0.0415995
2.65103	0.023518	-0.0410319
2.66276	0.023518	-0.041458
2.67449	0.023518	-0.039612
2.68622	0.023518	-0.0392542
2.69795	0.023518	-0.0408837
2.70968	0.023518	-0.0445057
2.72141	0.023518	-0.0504893
2.73314	0.023518	-0.0562446
2.74487	0.023518	-0.0607322
2.7566	0.023518	-0.0622236
2.76833	0.023518	-0.061453
2.78006	0.023518	-0.057806
2.79179	0.023518	-0.0520072
2.80352	0.023518	-0.0460415
2.81525	0.023518	-0.0438376
2.82698	0.023518	-0.0427763
2.83871	0.023518	-0.0428158
2.85044	0.023518	-0.0449464
2.86217	0.023518	-0.0495168
2.8739	0.023518	-0.04964
2.88563	0.023518	-0.0456008
2.89736	0.023518	-0.040807
2.90909	0.023518	-0.0391965
2.92082	0.023518	-0.036109
2.93255	0.023518	-0.0310622
2.94428	0.023518	-0.0246704
2.95601	0.023518	-0.0193996
2.96774	0.023518	-0.0187979
2.97947	0.023518	-0.0223945
2.9912	0.023518	-0.027508
3.00293	0.023518	-0.032435
3.01466	0.023518	-0.0367014
3.02639	0.023518	-0.0399006
3.03812	0.023518	-0.0410724
3.04985	0.023518	-0.0366639
3.06158	0.023518	-0.0327073
3.07331	0.023518	-0.0305301
3.08504	0.023518	-0.0310628
3.09677	0.023518	-0.0290899
3.1085	0.023518	-0.0276045
3.12023	0.023518	-0.0273998
3.13196	0.023518	-0.0293173
3.1437	0.023518	-0.0333644
3.15543	0.023518	-0.0359078
3.16716	0.023518	-0.0378953
3.17889	0.023518	-0.0439675
3.19062	0.023518	-0.045513
3.20235	0.023518	-0.0426163
3.21408	0.023518	-0.036098
3.22581	0.023518	-0.0282148
3.23754	0.023518	-0.026415
3.24927	0.023518	-0.0257325
3.261	0.023518	-0.0255992
3.27273	0.023518	-0.0270906
3.28446	0.023518	-0.0315249
3.29619	0.023518	-0.0352976
3.30792	0.023518	-0.0366109
3.31965	0.023518	-0.0319236
3.33138	0.023518	-0.0327417
3.34311	0.023518	-0.0339406
3.35484	0.023518	-0.0338417
3.36657	0.023518	-0.0302197
3.3783	0.023518	-0.0276963
3.39003	0.023518	-0.0266959
3.40176	0.023518	-0.0262565
3.41349	0.023518	-0.0230606
3.42522	0.023518	-0.02023
3.43695	0.023518	-0.0194677
3.44868	0.023518	-0.0206944
3.46041	0.023518	-0.022612
3.47214	0.023518	-0.0257142
3.48387	0.023518	-0.0284056
3.4956	0.023518	-0.0292778
3.50733	0.023518	-0.024697
3.51906	0.023518	-0.0208436
3.53079	0.023518	-0.0202144
3.54252	0.023518	-0.0230643
3.55425	0.023518	-0.0286039
3.56598	0.023518	-0.0287911
3.57771	0.023518	-0.0288173
3.58944	0.023518	-0.0303063
3.60117	0.023518	-0.0351001
3.6129	0.023518	-0.0366356
3.62463	0.023518	-0.0362761
3.63636	0.023518	-0.0343879
3.64809	0.023518	-0.031192
3.65982	0.023518	-0.0279058
3.67155	0.023518	-0.0256978
3.68328	0.023518	-0.0245834
3.69501	0.023518	-0.0237312
3.70674	0.023518	-0.0253114
3.71848	0.023518	-0.027172
3.73021	0.023518	-0.0287628
3.74194	0.023518	-0.0298281
3.75367	0.023518	-0.0333203
3.7654	0.023518	-0.0348725
3.77713	0.023518	-0.0340519
3.78886	0.023518	-0.03288
3.80059	0.023518	-0.0274934
3.81232	0.023518	-0.0214229
3.82405	0.023518	-0.015735
3.83578	0.023518	-0.0113672
3.84751	0.023518	-0.0102204
3.85924	0.023518	-0.011035
3.87097	0.023518	-0.0130191
3.8827	0.023518	-0.0142974
3.89443	0.023518	-0.0128087
3.90616	0.023518	-0.0121267
3.91789	0.023518	-0.0132003
3.92962	0.023518	-0.0163962
3.94135	0.023518	-0.0174548
3.95308	0.023518	-0.0179336
3.96481	0.023518	-0.0186111
3.97654	0.023518	-0.0210613
3.98827	0.023518	-0.0222676
4	0.023518	-0.0216817
4.01173	0.023518	-0.0197456
4.02346	0.023518	-0.0187869
4.03519	0.023518	-0.0184486
4.04692	0.023518	-0.0206761
4.05865	0.023518	-0.0251013
4.07038	0.023518	-0.0281906
4.08211	0.023518	-0.0292462
4.09384	0.023518	-0.0267144
4.10557	0.023518	-0.0213763
4.1173	0.023518	-0.0181804
4.12903	0.023518	-0.016396
4.14076	0.023518	-0.0152204
4.15249	0.023518	-0.0148971
4.16422	0.023518	-0.0173473
4.17595	0.023518	-0.0193574
4.18768	0.023518	-0.0205933
4.19941	0.023518	-0.0210585
4.21114	0.023518	-0.0211651
4.22287	0.023518	-0.0240813
4.2346	0.023518	-0.0263434
4.24633	0.023518	-0.0267862
4.25806	0.023518	-0.0244425
4.26979	0.023518	-0.0256027
4.28152	0.023518	-0.026688
4.29326	0.023518	-0.0268846
4.30499	0.023518	-0.0269911
4.31672	0.023518	-0.0270977
4.32845	0.023518	-0.0283958
4.34018	0.023518	-0.0306928
4.35191	0.023518	-0.0315451
4.36364	0.023518	-0.0305666
4.37537	0.023518	-0.0306781
4.3871	0.023518	-0.031934
4.39883	0.023518	-0.0306556
4.41056	0.023518	-0.029986
4.42229	0.023518	-0.0328967
4.43402	0.023518	-0.0393909
4.44575	0.023518	-0.04525
4.45748	0.023518	-0.0457298
4.46921	0.023518	-0.0469291
4.48094	0.023518	-0.0507153
4.49267	0.023518	-0.0573201
4.5044	0.023518	-0.0607224
4.51613	0.023518	-0.0623152
4.52786	0.023518	-0.0623564
4.53959	0.023518	-0.0601193
4.55132	0.023518	-0.056846
4.56305	0.023518	-0.0510459
4.57478	0.023518	-0.042934
4.58651	0.023518	-0.0360096
4.59824	0.023518	-0.0351149
4.60997	0.023518	-0.0374677
4.6217	0.023518	-0.0423598
4.63343	0.023518	-0.050456
4.64516	0.023518	-0.0608725
4.65689	0.023518	-0.0684715
4.66862	0.023518	-0.0708736
4.68035	0.023518	-0.0643752
4.69208	0.023518	-0.0541908
4.70381	0.023518	-0.0424097
4.71554	0.023518	-0.0308004
4.72727	0.023518	-0.0252609
4.739	0.023518	-0.0262205
4.75073	0.023518	-0.0306747
4.76246	0.023518	-0.0368633
4.77419	0.023518	-0.0403788
4.78592	0.023518	-0.0441502
4.79765	0.023518	-0.0482339
4.80938	0.023518	-0.0521772
4.82111	0.023518	-0.053349
4.83284	0.023518	-0.0496702
4.84457	0.023518	-0.0430861
4.8563	0.023518	-0.034271
4.86804	0.023518	-0.0235114
4.87977	0.023518	-0.015044
4.8915	0.023518	-0.0114016
4.90323	0.023518	-0.0137648
4.91496	0.023518	-0.023459
4.92669	0.023518	-0.0381495
4.93842	0.023518	-0.0535398
4.95015	0.023518	-0.0668073
4.96188	0.023518	-0.0702163
4.97361	0.023518	-0.0668673
4.98534	0.023518	-0.0578911
4.99707	0.023518	-0.0446414
5.0088	0.023518	-0.0333492
5.02053	0.023518	-0.0253435
5.03226	0.023518	-0.0203482
5.04399	0.023518	-0.0187632
5.05572	0.023518	-0.0233439
5.06745	0.023518	-0.0308668
5.07918	0.023518	-0.0376248
5.09091	0.023518	-0.0421511
5.10264	0.023518	-0.0439621
5.11437	0.023518	-0.0440122
5.1261	0.023518	-0.0421862
5.13783	0.023518	-0.0378584
5.14956	0.023518	-0.027525
5.16129	0.023518	-0.0181953
5.17302	0.023518	-0.0110148
5.18475	0.023518	-0.00698827
5.19648	0.023518	-0.00954499
5.20821	0.023518	-0.0151054
5.21994	0.023518	-0.0220714
5.23167	0.023518	-0.0292751
5.2434	0.023518	-0.0328971
5.25513	0.023518	-0.0313591
5.26686	0.023518	-0.0282809
5.27859	0.023518	-0.0250971
5.29032	0.023518	-0.0220077
5.30205	0.023518	-0.0193335
5.31378	0.023518	-0.0178204
5.32551	0.023518	-0.0176666
5.33724	0.023518	-0.0179862
5.34897	0.023518	-0.0158215
5.3607	0.023518	-0.0144094
5.37243	0.023518	-0.0154996
5.38416	0.023518	-0.021998
5.39589	0.023518	-0.0307266
5.40762	0.023518	-0.0379381
5.41935	0.023518	-0.041886
5.43109	0.023518	-0.0414599
5.44282	0.023518	-0.0383971
5.45455	0.023518	-0.0335789
5.46628	0.023518	-0.0276191
5.47801	0.023518	-0.0226122
5.48974	0.023518	-0.0238514
5.50147	0.023518	-0.0263815
5.5132	0.023518	-0.0281705
5.52493	0.023518	-0.0297684
5.53666	0.023518	-0.0313664
5.54839	0.023518	-0.0300876
5.56012	0.023518	-0.025481
5.57185	0.023518	-0.0244157
5.58358	0.023518	-0.0222874
5.59531	0.023518	-0.0193291
5.60704	0.023518	-0.0157814
5.61877	0.023518	-0.0129051
5.6305	0.023518	-0.00970249
5.64223	0.023518	-0.00888313
5.65396	0.023518	-0.0110732
5.66569	0.023518	-0.0108602
5.67742	0.023518	-0.0117047
5.68915	0.023518	-0.0151653
5.70088	0.023518	-0.0210621
5.71261	0.023518	-0.0212751
5.72434	0.023518	-0.0178366
5.73607	0.023518	-0.015762
5.7478	0.023518	-0.0168406
5.75953	0.023518	-0.0159884
5.77126	0.023518	-0.0159455
5.78299	0.023518	-0.0166575
5.79472	0.023518	-0.0179642
5.80645	0.023518	-0.0184968
5.81818	0.023518	-0.0211285
5.82991	0.023518	-0.0228506
5.84164	0.023518	-0.0229892
5.85337	0.023518	-0.0288483
5.8651	0.023518	-0.0340633
5.87683	0.023518	-0.0377669
5.88856	0.023518	-0.0396095
5.90029	0.023518	-0.0406748
5.91202	0.023518	-0.0401339
5.92375	0.023518	-0.0359819
5.93548	0.023518	-0.0279048
5.94721	0.023518	-0.0234305
5.95894	0.023518	-0.0236024
5.97067	0.023518	-0.024639
5.9824	0.023518	-0.0246471
5.99413	0.023518	-0.0235818
6.00587	0.023518	-0.0212381
6.0176	0.023518	-0.0201967
6.02933	0.023518	-0.0215554
6.04106	0.023518	-0.0226207
6.05279	0.023518	-0.0222516
6.06452	0.023518	-0.0226344
6.07625	0.023518	-0.0243897
6.08798	0.023518	-0.021833
6.09971	0.023518	-0.018243
6.11144	0.023518	-0.0153111
6.12317	0.023518	-0.0143107
6.1349	0.023518	-0.0191046
6.14663	0.023518	-0.022313
6.15836	0.023518	-0.0258938
6.17009	0.023518	-0.0305345
6.18182	0.023518	-0.0320259
6.19355	0.023518	-0.0284572
6.20528	0.023518	-0.0245657
6.21701	0.023518	-0.0228575
6.22874	0.023518	-0.0224314
6.24047	0.023518	-0.0206647
6.2522	0.023518	-0.0197692
6.26393	0.023518	-0.0210115
6.27566	0.023518	-0.024527
6.28739	0.023518	-0.0244246
6.29912	0.023518	-0.0245041
6.31085	0.023518	-0.0266738
6.32258	0.023518	-0.0279522
6.33431	0.023518	-0.0328388
6.34604	0.023518	-0.0365745
6.35777	0.023518	-0.0363242
6.3695	0.023518	-0.0312107
6.38123	0.023518	-0.028679
6.39296	0.023518	-0.0260147
6.40469	0.023518	-0.0215979
6.41642	0.023518	-0.014993
6.42815	0.023518	-0.0147082
6.43988	0.023518	-0.0159682
6.45161	0.023518	-0.016061
6.46334	0.023518	-0.0159545
6.47507	0.023518	-0.0167817
6.4868	0.023518	-0.0163908
6.49853	0.023518	-0.0135012
6.51026	0.023518	-0.00881384
6.52199	0.023518	-0.00769653
6.53372	0.023518	-0.00908641
6.54545	0.023518	-0.012392
6.55718	0.023518	-0.0173989
6.56891	0.023518	-0.0169877
6.58065	0.023518	-0.0161686
6.59238	0.023518	-0.0178294
6.60411	0.023518	-0.0187881
6.61584	0.023518	-0.0179715
6.62757	0.023518	-0.0162304
6.6393	0.023518	-0.0140937
6.65103	0.023518	-0.0118566
6.66276	0.023518	-0.00831074
6.67449	0.023518	-0.00500789
6.68622	0.023518	-0.00299964
6.69795	0.023518	-0.00310617
6.70968	0.023518	-0.00781929
6.72141	0.023518	-0.0158831
6.73314	0.023518	-0.0262667
6.74487	0.023518	-0.0337238
6.7566	0.023518	-0.0356679
6.76833	0.023518	-0.0336923
6.78006	0.023518	-0.0288931
6.79179	0.023518	-0.0239927
6.80352	0.023518	-0.021154
6.81525	0.023518	-0.0192523
6.82698	0.023518	-0.0175426
6.83871	0.023518	-0.0157316
6.85044	0.023518	-0.018109
6.86217	0.023518	-0.0202908
6.8739	0.023518	-0.0192837
6.88563	0.023518	-0.0151291
6.89736	0.023518	-0.0114301
6.90909	0.023518	-0.0104172
6.92082	0.023518	-0.0133295
6.93255	0.023518	-0.0124773
6.94428	0.023518	-0.0118522
6.95601	0.023518	-0.0106369
6.96774	0.023518	-0.00814678
6.97947	0.023518	-0.00239417
6.9912	0.023518	0.00313187
7.00293	0.023518	0.00516925
7.01466	0.023518	0.00143363
7.02639	0.023518	-0.00495817
7.03812	0.023518	-0.00765928
7.04985	0.023518	-0.00946696
7.06158	0.023518	-0.0122642
7.07331	0.023518	-0.0131164
7.08504	0.023518	-0.0108891
7.09677	0.023518	-0.00919211
7.1085	0.023518	-0.010747
7.12023	0.023518	-0.0167127
7.13196	0.023518	-0.0163115
7.1437	0.023518	-0.0140873
7.15543	0.023518	-0.0133903
7.16716	0.023518	-0.0140294
7.17889	0.023518	-0.0152662
7.19062	0.023518	-0.0176182
7.20235	0.023518	-0.0213436
7.21408	0.023518	-0.0218762
7.22581	0.023518	-0.0206212
7.23754	0.023518	-0.01778
7.24927	0.023518	-0.0134323
7.261	0.023518	-0.00640131
7.27273	0.023518	-0.00382712
7.28446	0.023518	-0.00500685
7.29619	0.023518	-0.00924038
7.30792	0.023518	-0.00902732
7.31965	0.023518	-0.00918462
7.33138	0.023518	-0.00888833
7.34311	0.023518	-0.00742771
7.35484	0.023518	-0.00327304
7.36657	0.023518	-0.00111268
7.3783	0.023518	1.25378E-005
7.39003	0.023518	0.000862073
[truncated: 172,851 more rows]
