# Supplementary material for: Systematic modulation of charge and spin in graphene nanoribbons on MgO
Source: Nat Commun. 2025 Jul 1;16:5632. doi: 10.1038/s41467-025-60767-5 (PMC12218530; doi:10.1038/s41467-025-60767-5)
Supplement: Supplementary file 3 — Source Data [file 41467_2025_60767_MOESM3_ESM.zip › Source Data/Figure2a.txt]

WSxM file copyright UAM
WSxM ASCII XYZ file
X[V]		Y[nm]		Z[V]
0.29	-0.35	0.139566
0.289056	-0.35	0.144499
0.288112	-0.35	0.156826
0.287168	-0.35	0.143857
0.286224	-0.35	0.0970214
0.28528	-0.35	0.144063
0.284336	-0.35	0.0858784
0.283392	-0.35	0.121017
0.282448	-0.35	0.13796
0.281504	-0.35	0.12459
0.28056	-0.35	0.134928
0.279617	-0.35	0.123508
0.278673	-0.35	0.132902
0.277729	-0.35	0.102605
0.276785	-0.35	0.12767
0.275841	-0.35	0.142933
0.274897	-0.35	0.110436
0.273953	-0.35	0.094279
0.273009	-0.35	0.130021
0.272065	-0.35	0.115575
0.271121	-0.35	0.114017
0.270177	-0.35	0.156633
0.269233	-0.35	0.110283
0.268289	-0.35	0.0779464
0.267345	-0.35	0.148814
0.266401	-0.35	0.101827
0.265457	-0.35	0.120948
0.264513	-0.35	0.137583
0.263569	-0.35	0.11721
0.262625	-0.35	0.106948
0.261681	-0.35	0.0967076
0.260737	-0.35	0.150695
0.259794	-0.35	0.148334
0.25885	-0.35	0.110624
0.257906	-0.35	0.12291
0.256962	-0.35	0.103154
0.256018	-0.35	0.108414
0.255074	-0.35	0.137823
0.25413	-0.35	0.0871379
0.253186	-0.35	0.0961706
0.252242	-0.35	0.166159
0.251298	-0.35	0.122199
0.250354	-0.35	0.11775
0.24941	-0.35	0.110179
0.248466	-0.35	0.088194
0.247522	-0.35	0.129532
0.246578	-0.35	0.111888
0.245634	-0.35	0.125505
0.24469	-0.35	0.109007
0.243746	-0.35	0.163454
0.242802	-0.35	0.145702
0.241858	-0.35	0.0974795
0.240914	-0.35	0.112342
0.239971	-0.35	0.139099
0.239027	-0.35	0.102926
0.238083	-0.35	0.105401
0.237139	-0.35	0.113616
0.236195	-0.35	0.152646
0.235251	-0.35	0.0994784
0.234307	-0.35	0.10915
0.233363	-0.35	0.131692
0.232419	-0.35	0.0988263
0.231475	-0.35	0.120882
0.230531	-0.35	0.109475
0.229587	-0.35	0.0797731
0.228643	-0.35	0.106563
0.227699	-0.35	0.159662
0.226755	-0.35	0.120729
0.225811	-0.35	0.120395
0.224867	-0.35	0.120062
0.223923	-0.35	0.0892715
0.222979	-0.35	0.105467
0.222035	-0.35	0.106089
0.221091	-0.35	0.117109
0.220147	-0.35	0.106969
0.219204	-0.35	0.11869
0.21826	-0.35	0.131493
0.217316	-0.35	0.0896387
0.216372	-0.35	0.11146
0.215428	-0.35	0.120744
0.214484	-0.35	0.11737
0.21354	-0.35	0.119882
0.212596	-0.35	0.118865
0.211652	-0.35	0.101492
0.210708	-0.35	0.0760245
0.209764	-0.35	0.120475
0.20882	-0.35	0.0925208
0.207876	-0.35	0.11563
0.206932	-0.35	0.0883099
0.205988	-0.35	0.0978005
0.205044	-0.35	0.114181
0.2041	-0.35	0.112539
0.203156	-0.35	0.132331
0.202212	-0.35	0.107208
0.201268	-0.35	0.12646
0.200324	-0.35	0.121771
0.199381	-0.35	0.101021
0.198437	-0.35	0.119862
0.197493	-0.35	0.0907297
0.196549	-0.35	0.0931066
0.195605	-0.35	0.139404
0.194661	-0.35	0.0975556
0.193717	-0.35	0.113988
0.192773	-0.35	0.11475
0.191829	-0.35	0.125487
0.190885	-0.35	0.0867456
0.189941	-0.35	0.0905831
0.188997	-0.35	0.12368
0.188053	-0.35	0.0811185
0.187109	-0.35	0.0678436
0.186165	-0.35	0.106013
0.185221	-0.35	0.106581
0.184277	-0.35	0.0981302
0.183333	-0.35	0.113308
0.182389	-0.35	0.118673
0.181445	-0.35	0.112316
0.180501	-0.35	0.092022
0.179558	-0.35	0.130847
0.178614	-0.35	0.11025
0.17767	-0.35	0.101019
0.176726	-0.35	0.105066
0.175782	-0.35	0.125552
0.174838	-0.35	0.115753
0.173894	-0.35	0.0902356
0.17295	-0.35	0.121324
0.172006	-0.35	0.110679
0.171062	-0.35	0.0995298
0.170118	-0.35	0.115401
0.169174	-0.35	0.119856
0.16823	-0.35	0.136712
0.167286	-0.35	0.128027
0.166342	-0.35	0.152925
0.165398	-0.35	0.120041
0.164454	-0.35	0.15166
0.16351	-0.35	0.130144
0.162566	-0.35	0.133249
0.161622	-0.35	0.109685
0.160678	-0.35	0.0944375
0.159735	-0.35	0.0992743
0.158791	-0.35	0.107729
0.157847	-0.35	0.120737
0.156903	-0.35	0.0950627
0.155959	-0.35	0.124853
0.155015	-0.35	0.140434
0.154071	-0.35	0.142082
0.153127	-0.35	0.103013
0.152183	-0.35	0.129313
0.151239	-0.35	0.139946
0.150295	-0.35	0.113351
0.149351	-0.35	0.147472
0.148407	-0.35	0.110781
0.147463	-0.35	0.0950677
0.146519	-0.35	0.121632
0.145575	-0.35	0.146132
0.144631	-0.35	0.123287
0.143687	-0.35	0.09644
0.142743	-0.35	0.133363
0.141799	-0.35	0.116117
0.140855	-0.35	0.0796205
0.139912	-0.35	0.0954008
0.138968	-0.35	0.0955476
0.138024	-0.35	0.0956945
0.13708	-0.35	0.0958414
0.136136	-0.35	0.0959882
0.135192	-0.35	0.0961351
0.134248	-0.35	0.096282
0.133304	-0.35	0.0964288
0.13236	-0.35	0.0965757
0.131416	-0.35	0.0967226
0.130472	-0.35	0.0968694
0.129528	-0.35	0.0970163
0.128584	-0.35	0.0971632
0.12764	-0.35	0.09731
0.126696	-0.35	0.0974569
0.125752	-0.35	0.0976038
0.124808	-0.35	0.0977506
0.123864	-0.35	0.0978975
0.12292	-0.35	0.0980444
0.121976	-0.35	0.0981912
0.121032	-0.35	0.0983381
0.120088	-0.35	0.098485
0.119145	-0.35	0.0986318
0.118201	-0.35	0.0987787
0.117257	-0.35	0.0989256
0.116313	-0.35	0.0990725
0.115369	-0.35	0.0992193
0.114425	-0.35	0.0993662
0.113481	-0.35	0.0995131
0.112537	-0.35	0.0996599
0.111593	-0.35	0.0998068
0.110649	-0.35	0.0999537
0.109705	-0.35	0.100101
0.108761	-0.35	0.100247
0.107817	-0.35	0.100394
0.106873	-0.35	0.100541
0.105929	-0.35	0.100688
0.104985	-0.35	0.100835
0.104041	-0.35	0.100982
0.103097	-0.35	0.101129
0.102153	-0.35	0.101275
0.101209	-0.35	0.101422
0.100265	-0.35	0.101569
0.0993215	-0.35	0.101716
0.0983776	-0.35	0.101863
0.0974336	-0.35	0.10201
0.0964897	-0.35	0.102157
0.0955457	-0.35	0.102304
0.0946018	-0.35	0.10245
0.0936578	-0.35	0.102597
0.0927139	-0.35	0.102744
0.0917699	-0.35	0.102891
0.090826	-0.35	0.103038
0.089882	-0.35	0.103185
0.0889381	-0.35	0.103332
0.0879941	-0.35	0.103478
0.0870501	-0.35	0.103625
0.0861062	-0.35	0.103772
0.0851622	-0.35	0.103919
0.0842183	-0.35	0.104066
0.0832743	-0.35	0.104213
0.0823304	-0.35	0.10436
0.0813864	-0.35	0.104507
0.0804425	-0.35	0.104653
0.0794985	-0.35	0.1048
0.0785546	-0.35	0.104947
0.0776106	-0.35	0.105094
0.0766667	-0.35	0.105241
0.0757227	-0.35	0.105388
0.0747788	-0.35	0.105535
0.0738348	-0.35	0.105682
0.0728909	-0.35	0.105828
0.0719469	-0.35	0.105975
0.0710029	-0.35	0.106122
0.070059	-0.35	0.106269
0.069115	-0.35	0.106416
0.0681711	-0.35	0.106563
0.0672271	-0.35	0.10671
0.0662832	-0.35	0.106856
0.0653392	-0.35	0.107003
0.0643953	-0.35	0.10715
0.0634513	-0.35	0.107297
0.0625074	-0.35	0.107444
0.0615634	-0.35	0.107591
0.0606195	-0.35	0.107738
0.0596755	-0.35	0.107885
0.0587316	-0.35	0.108031
0.0577876	-0.35	0.108178
0.0568437	-0.35	0.108325
0.0558997	-0.35	0.108472
0.0549558	-0.35	0.108619
0.0540118	-0.35	0.108766
0.0530678	-0.35	0.108913
0.0521239	-0.35	0.109059
0.0511799	-0.35	0.109206
0.050236	-0.35	0.109353
0.049292	-0.35	0.1095
0.0483481	-0.35	0.109647
0.0474041	-0.35	0.109794
0.0464602	-0.35	0.109941
0.0455162	-0.35	0.110088
0.0445723	-0.35	0.110234
0.0436283	-0.35	0.110381
0.0426844	-0.35	0.110528
0.0417404	-0.35	0.110675
0.0407965	-0.35	0.110822
0.0398525	-0.35	0.110969
0.0389086	-0.35	0.111116
0.0379646	-0.35	0.111262
0.0370206	-0.35	0.111409
0.0360767	-0.35	0.111556
0.0351327	-0.35	0.111703
0.0341888	-0.35	0.11185
0.0332448	-0.35	0.111997
0.0323009	-0.35	0.112144
0.0313569	-0.35	0.112291
0.030413	-0.35	0.112437
0.029469	-0.35	0.112584
0.0285251	-0.35	0.112731
0.0275811	-0.35	0.112878
0.0266372	-0.35	0.113025
0.0256932	-0.35	0.113172
0.0247493	-0.35	0.113319
0.0238053	-0.35	0.113465
0.0228614	-0.35	0.113612
0.0219174	-0.35	0.113759
0.0209735	-0.35	0.113906
0.0200295	-0.35	0.114053
0.0190855	-0.35	0.1142
0.0181416	-0.35	0.114347
0.0171976	-0.35	0.114494
0.0162537	-0.35	0.11464
0.0153097	-0.35	0.114787
0.0143658	-0.35	0.114934
0.0134218	-0.35	0.115081
0.0124779	-0.35	0.115228
0.0115339	-0.35	0.115375
0.01059	-0.35	0.115522
0.00964602	-0.35	0.115669
0.00870206	-0.35	0.115815
0.00775811	-0.35	0.115962
0.00681416	-0.35	0.116109
0.00587021	-0.35	0.116256
0.00492625	-0.35	0.116403
0.0039823	-0.35	0.11655
0.00303835	-0.35	0.116697
0.0020944	-0.35	0.116843
0.00115044	-0.35	0.11699
0.00020649	-0.35	0.117137
-0.000737463	-0.35	0.117284
-0.00168142	-0.35	0.117431
-0.00262537	-0.35	0.117578
-0.00356932	-0.35	0.117725
-0.00451327	-0.35	0.117872
-0.00545723	-0.35	0.118018
-0.00640118	-0.35	0.118165
-0.00734513	-0.35	0.118312
-0.00828909	-0.35	0.118459
-0.00923304	-0.35	0.118606
-0.010177	-0.35	0.118753
-0.0111209	-0.35	0.1189
-0.0120649	-0.35	0.119046
-0.0130088	-0.35	0.119193
-0.0139528	-0.35	0.11934
-0.0148968	-0.35	0.119487
-0.0158407	-0.35	0.119634
-0.0167847	-0.35	0.119781
-0.0177286	-0.35	0.119928
-0.0186726	-0.35	0.120075
-0.0196165	-0.35	0.120221
-0.0205605	-0.35	0.120368
-0.0215044	-0.35	0.120515
-0.0224484	-0.35	0.120662
-0.0233923	-0.35	0.120809
-0.0243363	-0.35	0.120956
-0.0252802	-0.35	0.121103
-0.0262242	-0.35	0.121249
-0.0271681	-0.35	0.121396
-0.0281121	-0.35	0.121543
-0.029056	-0.35	0.12169
-0.03	-0.35	0.121837
-0.030944	-0.35	0.121984
-0.0318879	-0.35	0.122131
-0.0328319	-0.35	0.122278
-0.0337758	-0.35	0.122424
-0.0347198	-0.35	0.122571
-0.0356637	-0.35	0.122718
-0.0366077	-0.35	0.122865
-0.0375516	-0.35	0.123012
-0.0384956	-0.35	0.123159
-0.0394395	-0.35	0.123306
-0.0403835	-0.35	0.123453
-0.0413274	-0.35	0.123599
-0.0422714	-0.35	0.123746
-0.0432153	-0.35	0.123893
-0.0441593	-0.35	0.12404
-0.0451032	-0.35	0.124187
-0.0460472	-0.35	0.124334
-0.0469912	-0.35	0.124481
-0.0479351	-0.35	0.124627
-0.0488791	-0.35	0.124774
-0.049823	-0.35	0.124921
-0.050767	-0.35	0.125068
-0.0517109	-0.35	0.125215
-0.0526549	-0.35	0.125362
-0.0535988	-0.35	0.125509
-0.0545428	-0.35	0.125656
-0.0554867	-0.35	0.125802
-0.0564307	-0.35	0.125949
-0.0573746	-0.35	0.126096
-0.0583186	-0.35	0.126243
-0.0592625	-0.35	0.12639
-0.0602065	-0.35	0.126537
-0.0611504	-0.35	0.126684
-0.0620944	-0.35	0.12683
-0.0630383	-0.35	0.126977
-0.0639823	-0.35	0.127124
-0.0649263	-0.35	0.127271
-0.0658702	-0.35	0.127418
-0.0668142	-0.35	0.127565
-0.0677581	-0.35	0.127712
-0.0687021	-0.35	0.127859
-0.069646	-0.35	0.128005
-0.07059	-0.35	0.128152
-0.0715339	-0.35	0.128299
-0.0724779	-0.35	0.128446
-0.0734218	-0.35	0.128593
-0.0743658	-0.35	0.12874
-0.0753097	-0.35	0.128887
-0.0762537	-0.35	0.129033
-0.0771976	-0.35	0.12918
-0.0781416	-0.35	0.129327
-0.0790855	-0.35	0.129474
-0.0800295	-0.35	0.129621
-0.0809735	-0.35	0.129768
-0.0819174	-0.35	0.129915
-0.0828614	-0.35	0.130062
-0.0838053	-0.35	0.130208
-0.0847493	-0.35	0.130355
-0.0856932	-0.35	0.130502
-0.0866372	-0.35	0.130649
-0.0875811	-0.35	0.130796
-0.0885251	-0.35	0.130943
-0.089469	-0.35	0.13109
-0.090413	-0.35	0.131237
-0.0913569	-0.35	0.131383
-0.0923009	-0.35	0.13153
-0.0932448	-0.35	0.131677
-0.0941888	-0.35	0.131824
-0.0951327	-0.35	0.131971
-0.0960767	-0.35	0.132118
-0.0970206	-0.35	0.132265
-0.0979646	-0.35	0.132411
-0.0989086	-0.35	0.132558
-0.0998525	-0.35	0.132705
-0.100796	-0.35	0.132852
-0.10174	-0.35	0.132999
-0.102684	-0.35	0.133146
-0.103628	-0.35	0.133293
-0.104572	-0.35	0.13344
-0.105516	-0.35	0.133586
-0.10646	-0.35	0.133733
-0.107404	-0.35	0.13388
-0.108348	-0.35	0.134027
-0.109292	-0.35	0.134174
-0.110236	-0.35	0.134321
-0.11118	-0.35	0.134468
-0.112124	-0.35	0.134614
-0.113068	-0.35	0.134761
-0.114012	-0.35	0.134908
-0.114956	-0.35	0.135055
-0.1159	-0.35	0.135202
-0.116844	-0.35	0.135349
-0.117788	-0.35	0.135496
-0.118732	-0.35	0.135643
-0.119676	-0.35	0.135789
-0.120619	-0.35	0.135936
-0.121563	-0.35	0.136083
-0.122507	-0.35	0.13623
-0.123451	-0.35	0.136377
-0.124395	-0.35	0.136524
-0.125339	-0.35	0.136671
-0.126283	-0.35	0.136817
-0.127227	-0.35	0.136964
-0.128171	-0.35	0.137111
-0.129115	-0.35	0.137258
-0.130059	-0.35	0.137405
-0.131003	-0.35	0.137552
-0.131947	-0.35	0.137699
-0.132891	-0.35	0.137846
-0.133835	-0.35	0.137992
-0.134779	-0.35	0.138139
-0.135723	-0.35	0.138286
-0.136667	-0.35	0.138433
-0.137611	-0.35	0.13858
-0.138555	-0.35	0.138727
-0.139499	-0.35	0.138874
-0.140442	-0.35	0.13902
-0.141386	-0.35	0.139167
-0.14233	-0.35	0.139314
-0.143274	-0.35	0.139461
-0.144218	-0.35	0.139608
-0.145162	-0.35	0.139755
-0.146106	-0.35	0.139902
-0.14705	-0.35	0.140049
-0.147994	-0.35	0.140195
-0.148938	-0.35	0.140342
-0.149882	-0.35	0.140489
-0.150826	-0.35	0.140636
-0.15177	-0.35	0.140783
-0.152714	-0.35	0.14093
-0.153658	-0.35	0.141077
-0.154602	-0.35	0.141224
-0.155546	-0.35	0.14137
-0.15649	-0.35	0.141517
-0.157434	-0.35	0.141664
-0.158378	-0.35	0.141811
-0.159322	-0.35	0.141958
-0.160265	-0.35	0.142105
-0.161209	-0.35	0.142252
-0.162153	-0.35	0.142398
-0.163097	-0.35	0.142545
-0.164041	-0.35	0.142692
-0.164985	-0.35	0.142839
-0.165929	-0.35	0.142986
-0.166873	-0.35	0.143133
-0.167817	-0.35	0.14328
-0.168761	-0.35	0.143427
-0.169705	-0.35	0.143573
-0.170649	-0.35	0.14372
-0.171593	-0.35	0.143867
-0.172537	-0.35	0.144014
-0.173481	-0.35	0.144161
-0.174425	-0.35	0.144308
-0.175369	-0.35	0.144455
-0.176313	-0.35	0.144601
-0.177257	-0.35	0.144748
-0.178201	-0.35	0.144895
-0.179145	-0.35	0.145042
-0.180088	-0.35	0.145189
-0.181032	-0.35	0.145336
-0.181976	-0.35	0.145483
-0.18292	-0.35	0.14563
-0.183864	-0.35	0.145776
-0.184808	-0.35	0.145923
-0.185752	-0.35	0.14607
-0.186696	-0.35	0.146217
-0.18764	-0.35	0.146364
-0.188584	-0.35	0.146511
-0.189528	-0.35	0.146658
-0.190472	-0.35	0.146804
-0.191416	-0.35	0.146951
-0.19236	-0.35	0.147098
-0.193304	-0.35	0.147245
-0.194248	-0.35	0.147392
-0.195192	-0.35	0.147539
-0.196136	-0.35	0.147686
-0.19708	-0.35	0.147833
-0.198024	-0.35	0.147979
-0.198968	-0.35	0.148126
-0.199912	-0.35	0.148273
-0.200855	-0.35	0.136795
-0.201799	-0.35	0.153755
-0.202743	-0.35	0.166945
-0.203687	-0.35	0.168626
-0.204631	-0.35	0.137183
-0.205575	-0.35	0.158506
-0.206519	-0.35	0.1655
-0.207463	-0.35	0.113831
-0.208407	-0.35	0.138472
-0.209351	-0.35	0.171467
-0.210295	-0.35	0.159646
-0.211239	-0.35	0.140731
-0.212183	-0.35	0.135101
-0.213127	-0.35	0.16434
-0.214071	-0.35	0.155316
-0.215015	-0.35	0.123905
-0.215959	-0.35	0.153031
-0.216903	-0.35	0.122385
-0.217847	-0.35	0.140843
-0.218791	-0.35	0.133166
-0.219735	-0.35	0.154448
-0.220678	-0.35	0.179034
-0.221622	-0.35	0.141129
-0.222566	-0.35	0.165912
-0.22351	-0.35	0.155384
-0.224454	-0.35	0.135871
-0.225398	-0.35	0.144307
-0.226342	-0.35	0.175065
-0.227286	-0.35	0.146066
-0.22823	-0.35	0.149865
-0.229174	-0.35	0.151057
-0.230118	-0.35	0.145846
-0.231062	-0.35	0.167097
-0.232006	-0.35	0.140105
-0.23295	-0.35	0.173585
-0.233894	-0.35	0.159016
-0.234838	-0.35	0.145523
-0.235782	-0.35	0.15511
-0.236726	-0.35	0.165725
-0.23767	-0.35	0.176002
-0.238614	-0.35	0.170386
-0.239558	-0.35	0.138908
-0.240501	-0.35	0.175725
-0.241445	-0.35	0.169338
-0.242389	-0.35	0.165193
-0.243333	-0.35	0.171362
-0.244277	-0.35	0.169517
-0.245221	-0.35	0.12433
-0.246165	-0.35	0.156593
-0.247109	-0.35	0.160235
-0.248053	-0.35	0.193071
-0.248997	-0.35	0.160202
-0.249941	-0.35	0.136518
-0.250885	-0.35	0.163717
-0.251829	-0.35	0.140846
-0.252773	-0.35	0.168059
-0.253717	-0.35	0.187938
-0.254661	-0.35	0.135315
-0.255605	-0.35	0.157053
-0.256549	-0.35	0.145675
-0.257493	-0.35	0.158209
-0.258437	-0.35	0.164073
-0.259381	-0.35	0.165903
-0.260324	-0.35	0.152779
-0.261268	-0.35	0.182537
-0.262212	-0.35	0.210785
-0.263156	-0.35	0.147895
-0.2641	-0.35	0.133659
-0.265044	-0.35	0.177964
-0.265988	-0.35	0.184626
-0.266932	-0.35	0.153655
-0.267876	-0.35	0.144331
-0.26882	-0.35	0.188397
-0.269764	-0.35	0.179322
-0.270708	-0.35	0.15722
-0.271652	-0.35	0.144779
-0.272596	-0.35	0.16584
-0.27354	-0.35	0.173556
-0.274484	-0.35	0.129096
-0.275428	-0.35	0.197111
-0.276372	-0.35	0.168316
-0.277316	-0.35	0.184485
-0.27826	-0.35	0.162147
-0.279204	-0.35	0.157776
-0.280147	-0.35	0.18195
-0.281091	-0.35	0.131499
-0.282035	-0.35	0.197872
-0.282979	-0.35	0.165888
-0.283923	-0.35	0.160227
-0.284867	-0.35	0.156082
-0.285811	-0.35	0.217005
-0.286755	-0.35	0.17916
-0.287699	-0.35	0.164925
-0.288643	-0.35	0.163861
-0.289587	-0.35	0.190022
-0.290531	-0.35	0.1782
-0.291475	-0.35	0.194324
-0.292419	-0.35	0.140589
-0.293363	-0.35	0.154409
-0.294307	-0.35	0.16711
-0.295251	-0.35	0.189493
-0.296195	-0.35	0.17242
-0.297139	-0.35	0.216653
-0.298083	-0.35	0.22566
-0.299027	-0.35	0.141622
-0.299971	-0.35	0.204906
-0.300914	-0.35	0.20023
-0.301858	-0.35	0.156047
-0.302802	-0.35	0.182042
-0.303746	-0.35	0.210259
-0.30469	-0.35	0.142355
-0.305634	-0.35	0.181922
-0.306578	-0.35	0.167104
-0.307522	-0.35	0.158779
-0.308466	-0.35	0.204804
-0.30941	-0.35	0.197241
-0.310354	-0.35	0.186281
-0.311298	-0.35	0.173584
-0.312242	-0.35	0.190474
-0.313186	-0.35	0.175228
-0.31413	-0.35	0.167373
-0.315074	-0.35	0.208832
-0.316018	-0.35	0.188033
-0.316962	-0.35	0.137687
-0.317906	-0.35	0.17861
-0.31885	-0.35	0.179378
-0.319794	-0.35	0.19829
-0.320737	-0.35	0.207341
-0.321681	-0.35	0.166419
-0.322625	-0.35	0.208596
-0.323569	-0.35	0.181732
-0.324513	-0.35	0.159412
-0.325457	-0.35	0.173605
-0.326401	-0.35	0.235015
-0.327345	-0.35	0.215206
-0.328289	-0.35	0.176697
-0.329233	-0.35	0.217739
-0.330177	-0.35	0.206216
-0.331121	-0.35	0.157783
-0.332065	-0.35	0.208453
-0.333009	-0.35	0.219249
-0.333953	-0.35	0.194637
-0.334897	-0.35	0.170003
-0.335841	-0.35	0.184648
-0.336785	-0.35	0.162986
-0.337729	-0.35	0.189537
-0.338673	-0.35	0.206345
-0.339617	-0.35	0.156487
-0.34056	-0.35	0.178259
-0.341504	-0.35	0.23493
-0.342448	-0.35	0.209673
-0.343392	-0.35	0.187669
-0.344336	-0.35	0.206757
-0.34528	-0.35	0.170102
-0.346224	-0.35	0.175755
-0.347168	-0.35	0.200833
-0.348112	-0.35	0.191246
-0.349056	-0.35	0.193548
-0.35	-0.35	0.186077
0.29	-0.339676	0.137853
0.289056	-0.339676	0.142021
0.288112	-0.339676	0.156587
0.287168	-0.339676	0.142371
0.286224	-0.339676	0.10396
0.28528	-0.339676	0.140183
0.284336	-0.339676	0.0875551
0.283392	-0.339676	0.118468
0.282448	-0.339676	0.1399
0.281504	-0.339676	0.123358
0.28056	-0.339676	0.136352
0.279617	-0.339676	0.126885
0.278673	-0.339676	0.129909
0.277729	-0.339676	0.103564
0.276785	-0.339676	0.132285
0.275841	-0.339676	0.13898
0.274897	-0.339676	0.109754
0.273953	-0.339676	0.104946
0.273009	-0.339676	0.136794
0.272065	-0.339676	0.118116
0.271121	-0.339676	0.116133
0.270177	-0.339676	0.156948
0.269233	-0.339676	0.112746
0.268289	-0.339676	0.0823531
0.267345	-0.339676	0.143714
0.266401	-0.339676	0.102093
0.265457	-0.339676	0.118124
0.264513	-0.339676	0.135929
0.263569	-0.339676	0.116497
0.262625	-0.339676	0.109723
0.261681	-0.339676	0.102977
0.260737	-0.339676	0.147185
0.259794	-0.339676	0.139589
0.25885	-0.339676	0.113294
0.257906	-0.339676	0.123727
0.256962	-0.339676	0.0998904
0.256018	-0.339676	0.109784
0.255074	-0.339676	0.136965
0.25413	-0.339676	0.0911761
0.253186	-0.339676	0.104932
0.252242	-0.339676	0.16399
0.251298	-0.339676	0.120849
0.250354	-0.339676	0.123224
0.24941	-0.339676	0.112166
0.248466	-0.339676	0.0930246
0.247522	-0.339676	0.126419
0.246578	-0.339676	0.110979
0.245634	-0.339676	0.126501
0.24469	-0.339676	0.107893
0.243746	-0.339676	0.157807
0.242802	-0.339676	0.13778
0.241858	-0.339676	0.0953654
0.240914	-0.339676	0.114624
0.239971	-0.339676	0.13669
0.239027	-0.339676	0.0992496
0.238083	-0.339676	0.107455
0.237139	-0.339676	0.117888
0.236195	-0.339676	0.146337
0.235251	-0.339676	0.102144
0.234307	-0.339676	0.11323
0.233363	-0.339676	0.134781
0.232419	-0.339676	0.107338
0.231475	-0.339676	0.123442
0.230531	-0.339676	0.105392
0.229587	-0.339676	0.0863205
0.228643	-0.339676	0.108188
0.227699	-0.339676	0.150976
0.226755	-0.339676	0.122363
0.225811	-0.339676	0.11924
0.224867	-0.339676	0.117405
0.223923	-0.339676	0.0931778
0.222979	-0.339676	0.11039
0.222035	-0.339676	0.104987
0.221091	-0.339676	0.114208
0.220147	-0.339676	0.106999
0.219204	-0.339676	0.12059
0.21826	-0.339676	0.12923
0.217316	-0.339676	0.0901971
0.216372	-0.339676	0.111877
0.215428	-0.339676	0.118674
0.214484	-0.339676	0.115169
0.21354	-0.339676	0.117743
0.212596	-0.339676	0.119618
0.211652	-0.339676	0.102397
0.210708	-0.339676	0.0795933
0.209764	-0.339676	0.117367
0.20882	-0.339676	0.0957948
0.207876	-0.339676	0.114498
0.206932	-0.339676	0.0913754
0.205988	-0.339676	0.0976807
0.205044	-0.339676	0.115847
0.2041	-0.339676	0.119126
0.203156	-0.339676	0.128534
0.202212	-0.339676	0.105753
0.201268	-0.339676	0.123103
0.200324	-0.339676	0.12573
0.199381	-0.339676	0.105781
0.198437	-0.339676	0.12223
0.197493	-0.339676	0.0922891
0.196549	-0.339676	0.097501
0.195605	-0.339676	0.133949
0.194661	-0.339676	0.102519
0.193717	-0.339676	0.111381
0.192773	-0.339676	0.112998
0.191829	-0.339676	0.126829
0.190885	-0.339676	0.0930519
0.189941	-0.339676	0.093331
0.188997	-0.339676	0.118497
0.188053	-0.339676	0.0806727
0.187109	-0.339676	0.0706996
0.186165	-0.339676	0.103998
0.185221	-0.339676	0.108843
0.184277	-0.339676	0.100401
0.183333	-0.339676	0.112008
0.182389	-0.339676	0.119513
0.181445	-0.339676	0.112847
0.180501	-0.339676	0.0968538
0.179558	-0.339676	0.127476
0.178614	-0.339676	0.108994
0.17767	-0.339676	0.101364
0.176726	-0.339676	0.107088
0.175782	-0.339676	0.126996
0.174838	-0.339676	0.112944
0.173894	-0.339676	0.0927867
0.17295	-0.339676	0.119139
0.172006	-0.339676	0.11751
0.171062	-0.339676	0.103907
0.170118	-0.339676	0.116304
0.169174	-0.339676	0.118449
0.16823	-0.339676	0.136983
0.167286	-0.339676	0.124673
0.166342	-0.339676	0.14421
0.165398	-0.339676	0.114909
0.164454	-0.339676	0.148362
0.16351	-0.339676	0.127297
0.162566	-0.339676	0.131628
0.161622	-0.339676	0.108175
0.160678	-0.339676	0.0957208
0.159735	-0.339676	0.100271
0.158791	-0.339676	0.109187
0.157847	-0.339676	0.122963
0.156903	-0.339676	0.0976584
0.155959	-0.339676	0.127334
0.155015	-0.339676	0.139994
0.154071	-0.339676	0.135528
0.153127	-0.339676	0.103388
0.152183	-0.339676	0.129356
0.151239	-0.339676	0.134194
0.150295	-0.339676	0.117244
0.149351	-0.339676	0.145836
0.148407	-0.339676	0.110528
0.147463	-0.339676	0.0968475
0.146519	-0.339676	0.121615
0.145575	-0.339676	0.142529
0.144631	-0.339676	0.120487
0.143687	-0.339676	0.103515
0.142743	-0.339676	0.128511
0.141799	-0.339676	0.115699
0.140855	-0.339676	0.0867048
0.139912	-0.339676	0.0994076
0.138968	-0.339676	0.0995464
0.138024	-0.339676	0.0996853
0.13708	-0.339676	0.0998241
0.136136	-0.339676	0.0999629
0.135192	-0.339676	0.100102
0.134248	-0.339676	0.100241
0.133304	-0.339676	0.100379
0.13236	-0.339676	0.100518
0.131416	-0.339676	0.100657
0.130472	-0.339676	0.100796
0.129528	-0.339676	0.100935
0.128584	-0.339676	0.101073
0.12764	-0.339676	0.101212
0.126696	-0.339676	0.101351
0.125752	-0.339676	0.10149
0.124808	-0.339676	0.101629
0.123864	-0.339676	0.101768
0.12292	-0.339676	0.101906
0.121976	-0.339676	0.102045
0.121032	-0.339676	0.102184
0.120088	-0.339676	0.102323
0.119145	-0.339676	0.102462
0.118201	-0.339676	0.1026
0.117257	-0.339676	0.102739
0.116313	-0.339676	0.102878
0.115369	-0.339676	0.103017
0.114425	-0.339676	0.103156
0.113481	-0.339676	0.103295
0.112537	-0.339676	0.103433
0.111593	-0.339676	0.103572
0.110649	-0.339676	0.103711
0.109705	-0.339676	0.10385
0.108761	-0.339676	0.103989
0.107817	-0.339676	0.104127
0.106873	-0.339676	0.104266
0.105929	-0.339676	0.104405
0.104985	-0.339676	0.104544
0.104041	-0.339676	0.104683
0.103097	-0.339676	0.104822
0.102153	-0.339676	0.10496
0.101209	-0.339676	0.105099
0.100265	-0.339676	0.105238
0.0993215	-0.339676	0.105377
0.0983776	-0.339676	0.105516
0.0974336	-0.339676	0.105654
0.0964897	-0.339676	0.105793
0.0955457	-0.339676	0.105932
0.0946018	-0.339676	0.106071
0.0936578	-0.339676	0.10621
0.0927139	-0.339676	0.106349
0.0917699	-0.339676	0.106487
0.090826	-0.339676	0.106626
0.089882	-0.339676	0.106765
0.0889381	-0.339676	0.106904
0.0879941	-0.339676	0.107043
0.0870501	-0.339676	0.107181
0.0861062	-0.339676	0.10732
0.0851622	-0.339676	0.107459
0.0842183	-0.339676	0.107598
0.0832743	-0.339676	0.107737
0.0823304	-0.339676	0.107876
0.0813864	-0.339676	0.108014
0.0804425	-0.339676	0.108153
0.0794985	-0.339676	0.108292
0.0785546	-0.339676	0.108431
0.0776106	-0.339676	0.10857
0.0766667	-0.339676	0.108708
0.0757227	-0.339676	0.108847
0.0747788	-0.339676	0.108986
0.0738348	-0.339676	0.109125
0.0728909	-0.339676	0.109264
0.0719469	-0.339676	0.109403
0.0710029	-0.339676	0.109541
0.070059	-0.339676	0.10968
0.069115	-0.339676	0.109819
0.0681711	-0.339676	0.109958
0.0672271	-0.339676	0.110097
0.0662832	-0.339676	0.110235
0.0653392	-0.339676	0.110374
0.0643953	-0.339676	0.110513
0.0634513	-0.339676	0.110652
0.0625074	-0.339676	0.110791
0.0615634	-0.339676	0.11093
0.0606195	-0.339676	0.111068
0.0596755	-0.339676	0.111207
0.0587316	-0.339676	0.111346
0.0577876	-0.339676	0.111485
0.0568437	-0.339676	0.111624
0.0558997	-0.339676	0.111762
0.0549558	-0.339676	0.111901
0.0540118	-0.339676	0.11204
0.0530678	-0.339676	0.112179
0.0521239	-0.339676	0.112318
0.0511799	-0.339676	0.112457
0.050236	-0.339676	0.112595
0.049292	-0.339676	0.112734
0.0483481	-0.339676	0.112873
0.0474041	-0.339676	0.113012
0.0464602	-0.339676	0.113151
0.0455162	-0.339676	0.113289
0.0445723	-0.339676	0.113428
0.0436283	-0.339676	0.113567
0.0426844	-0.339676	0.113706
0.0417404	-0.339676	0.113845
0.0407965	-0.339676	0.113984
0.0398525	-0.339676	0.114122
0.0389086	-0.339676	0.114261
0.0379646	-0.339676	0.1144
0.0370206	-0.339676	0.114539
0.0360767	-0.339676	0.114678
0.0351327	-0.339676	0.114816
0.0341888	-0.339676	0.114955
0.0332448	-0.339676	0.115094
0.0323009	-0.339676	0.115233
0.0313569	-0.339676	0.115372
0.030413	-0.339676	0.115511
0.029469	-0.339676	0.115649
0.0285251	-0.339676	0.115788
0.0275811	-0.339676	0.115927
0.0266372	-0.339676	0.116066
0.0256932	-0.339676	0.116205
0.0247493	-0.339676	0.116343
0.0238053	-0.339676	0.116482
0.0228614	-0.339676	0.116621
0.0219174	-0.339676	0.11676
0.0209735	-0.339676	0.116899
0.0200295	-0.339676	0.117038
0.0190855	-0.339676	0.117176
0.0181416	-0.339676	0.117315
0.0171976	-0.339676	0.117454
0.0162537	-0.339676	0.117593
0.0153097	-0.339676	0.117732
0.0143658	-0.339676	0.11787
0.0134218	-0.339676	0.118009
0.0124779	-0.339676	0.118148
0.0115339	-0.339676	0.118287
0.01059	-0.339676	0.118426
0.00964602	-0.339676	0.118565
0.00870206	-0.339676	0.118703
0.00775811	-0.339676	0.118842
0.00681416	-0.339676	0.118981
0.00587021	-0.339676	0.11912
0.00492625	-0.339676	0.119259
0.0039823	-0.339676	0.119397
0.00303835	-0.339676	0.119536
0.0020944	-0.339676	0.119675
0.00115044	-0.339676	0.119814
0.00020649	-0.339676	0.119953
-0.000737463	-0.339676	0.120092
-0.00168142	-0.339676	0.12023
-0.00262537	-0.339676	0.120369
-0.00356932	-0.339676	0.120508
-0.00451327	-0.339676	0.120647
-0.00545723	-0.339676	0.120786
-0.00640118	-0.339676	0.120924
-0.00734513	-0.339676	0.121063
-0.00828909	-0.339676	0.121202
-0.00923304	-0.339676	0.121341
-0.010177	-0.339676	0.12148
-0.0111209	-0.339676	0.121619
-0.0120649	-0.339676	0.121757
-0.0130088	-0.339676	0.121896
-0.0139528	-0.339676	0.122035
-0.0148968	-0.339676	0.122174
-0.0158407	-0.339676	0.122313
-0.0167847	-0.339676	0.122451
-0.0177286	-0.339676	0.12259
-0.0186726	-0.339676	0.122729
-0.0196165	-0.339676	0.122868
-0.0205605	-0.339676	0.123007
-0.0215044	-0.339676	0.123146
-0.0224484	-0.339676	0.123284
-0.0233923	-0.339676	0.123423
-0.0243363	-0.339676	0.123562
-0.0252802	-0.339676	0.123701
-0.0262242	-0.339676	0.12384
-0.0271681	-0.339676	0.123978
-0.0281121	-0.339676	0.124117
-0.029056	-0.339676	0.124256
-0.03	-0.339676	0.124395
-0.030944	-0.339676	0.124534
-0.0318879	-0.339676	0.124673
-0.0328319	-0.339676	0.124811
-0.0337758	-0.339676	0.12495
-0.0347198	-0.339676	0.125089
-0.0356637	-0.339676	0.125228
-0.0366077	-0.339676	0.125367
-0.0375516	-0.339676	0.125505
-0.0384956	-0.339676	0.125644
-0.0394395	-0.339676	0.125783
-0.0403835	-0.339676	0.125922
-0.0413274	-0.339676	0.126061
-0.0422714	-0.339676	0.1262
-0.0432153	-0.339676	0.126338
-0.0441593	-0.339676	0.126477
-0.0451032	-0.339676	0.126616
-0.0460472	-0.339676	0.126755
-0.0469912	-0.339676	0.126894
-0.0479351	-0.339676	0.127032
-0.0488791	-0.339676	0.127171
-0.049823	-0.339676	0.12731
-0.050767	-0.339676	0.127449
-0.0517109	-0.339676	0.127588
-0.0526549	-0.339676	0.127727
-0.0535988	-0.339676	0.127865
-0.0545428	-0.339676	0.128004
-0.0554867	-0.339676	0.128143
-0.0564307	-0.339676	0.128282
-0.0573746	-0.339676	0.128421
-0.0583186	-0.339676	0.128559
-0.0592625	-0.339676	0.128698
-0.0602065	-0.339676	0.128837
-0.0611504	-0.339676	0.128976
-0.0620944	-0.339676	0.129115
-0.0630383	-0.339676	0.129254
-0.0639823	-0.339676	0.129392
-0.0649263	-0.339676	0.129531
-0.0658702	-0.339676	0.12967
-0.0668142	-0.339676	0.129809
-0.0677581	-0.339676	0.129948
-0.0687021	-0.339676	0.130086
-0.069646	-0.339676	0.130225
-0.07059	-0.339676	0.130364
-0.0715339	-0.339676	0.130503
-0.0724779	-0.339676	0.130642
-0.0734218	-0.339676	0.130781
-0.0743658	-0.339676	0.130919
-0.0753097	-0.339676	0.131058
-0.0762537	-0.339676	0.131197
-0.0771976	-0.339676	0.131336
-0.0781416	-0.339676	0.131475
-0.0790855	-0.339676	0.131613
-0.0800295	-0.339676	0.131752
-0.0809735	-0.339676	0.131891
-0.0819174	-0.339676	0.13203
-0.0828614	-0.339676	0.132169
-0.0838053	-0.339676	0.132308
-0.0847493	-0.339676	0.132446
-0.0856932	-0.339676	0.132585
-0.0866372	-0.339676	0.132724
-0.0875811	-0.339676	0.132863
-0.0885251	-0.339676	0.133002
-0.089469	-0.339676	0.13314
-0.090413	-0.339676	0.133279
-0.0913569	-0.339676	0.133418
-0.0923009	-0.339676	0.133557
-0.0932448	-0.339676	0.133696
-0.0941888	-0.339676	0.133835
-0.0951327	-0.339676	0.133973
-0.0960767	-0.339676	0.134112
-0.0970206	-0.339676	0.134251
-0.0979646	-0.339676	0.13439
-0.0989086	-0.339676	0.134529
-0.0998525	-0.339676	0.134667
-0.100796	-0.339676	0.134806
-0.10174	-0.339676	0.134945
-0.102684	-0.339676	0.135084
-0.103628	-0.339676	0.135223
-0.104572	-0.339676	0.135362
-0.105516	-0.339676	0.1355
-0.10646	-0.339676	0.135639
-0.107404	-0.339676	0.135778
-0.108348	-0.339676	0.135917
-0.109292	-0.339676	0.136056
-0.110236	-0.339676	0.136194
-0.11118	-0.339676	0.136333
-0.112124	-0.339676	0.136472
-0.113068	-0.339676	0.136611
-0.114012	-0.339676	0.13675
-0.114956	-0.339676	0.136889
-0.1159	-0.339676	0.137027
-0.116844	-0.339676	0.137166
-0.117788	-0.339676	0.137305
-0.118732	-0.339676	0.137444
-0.119676	-0.339676	0.137583
-0.120619	-0.339676	0.137721
-0.121563	-0.339676	0.13786
-0.122507	-0.339676	0.137999
-0.123451	-0.339676	0.138138
-0.124395	-0.339676	0.138277
-0.125339	-0.339676	0.138416
-0.126283	-0.339676	0.138554
-0.127227	-0.339676	0.138693
-0.128171	-0.339676	0.138832
-0.129115	-0.339676	0.138971
-0.130059	-0.339676	0.13911
-0.131003	-0.339676	0.139248
-0.131947	-0.339676	0.139387
-0.132891	-0.339676	0.139526
-0.133835	-0.339676	0.139665
-0.134779	-0.339676	0.139804
-0.135723	-0.339676	0.139943
-0.136667	-0.339676	0.140081
-0.137611	-0.339676	0.14022
-0.138555	-0.339676	0.140359
-0.139499	-0.339676	0.140498
-0.140442	-0.339676	0.140637
-0.141386	-0.339676	0.140775
-0.14233	-0.339676	0.140914
-0.143274	-0.339676	0.141053
-0.144218	-0.339676	0.141192
-0.145162	-0.339676	0.141331
-0.146106	-0.339676	0.14147
-0.14705	-0.339676	0.141608
-0.147994	-0.339676	0.141747
-0.148938	-0.339676	0.141886
-0.149882	-0.339676	0.142025
-0.150826	-0.339676	0.142164
-0.15177	-0.339676	0.142303
-0.152714	-0.339676	0.142441
-0.153658	-0.339676	0.14258
-0.154602	-0.339676	0.142719
-0.155546	-0.339676	0.142858
-0.15649	-0.339676	0.142997
-0.157434	-0.339676	0.143135
-0.158378	-0.339676	0.143274
-0.159322	-0.339676	0.143413
-0.160265	-0.339676	0.143552
-0.161209	-0.339676	0.143691
-0.162153	-0.339676	0.14383
-0.163097	-0.339676	0.143968
-0.164041	-0.339676	0.144107
-0.164985	-0.339676	0.144246
-0.165929	-0.339676	0.144385
-0.166873	-0.339676	0.144524
-0.167817	-0.339676	0.144662
-0.168761	-0.339676	0.144801
-0.169705	-0.339676	0.14494
-0.170649	-0.339676	0.145079
-0.171593	-0.339676	0.145218
-0.172537	-0.339676	0.145357
-0.173481	-0.339676	0.145495
-0.174425	-0.339676	0.145634
-0.175369	-0.339676	0.145773
-0.176313	-0.339676	0.145912
-0.177257	-0.339676	0.146051
-0.178201	-0.339676	0.146189
-0.179145	-0.339676	0.146328
-0.180088	-0.339676	0.146467
-0.181032	-0.339676	0.146606
-0.181976	-0.339676	0.146745
-0.18292	-0.339676	0.146884
-0.183864	-0.339676	0.147022
-0.184808	-0.339676	0.147161
-0.185752	-0.339676	0.1473
-0.186696	-0.339676	0.147439
-0.18764	-0.339676	0.147578
-0.188584	-0.339676	0.147716
-0.189528	-0.339676	0.147855
-0.190472	-0.339676	0.147994
-0.191416	-0.339676	0.148133
-0.19236	-0.339676	0.148272
-0.193304	-0.339676	0.148411
-0.194248	-0.339676	0.148549
-0.195192	-0.339676	0.148688
-0.196136	-0.339676	0.148827
-0.19708	-0.339676	0.148966
-0.198024	-0.339676	0.149105
-0.198968	-0.339676	0.149243
-0.199912	-0.339676	0.149382
-0.200855	-0.339676	0.135029
-0.201799	-0.339676	0.149536
-0.202743	-0.339676	0.172417
-0.203687	-0.339676	0.166926
-0.204631	-0.339676	0.136198
-0.205575	-0.339676	0.160167
-0.206519	-0.339676	0.163884
-0.207463	-0.339676	0.116869
-0.208407	-0.339676	0.142095
-0.209351	-0.339676	0.171133
-0.210295	-0.339676	0.154044
-0.211239	-0.339676	0.144866
-0.212183	-0.339676	0.140631
-0.213127	-0.339676	0.161802
-0.214071	-0.339676	0.154077
-0.215015	-0.339676	0.130345
-0.215959	-0.339676	0.148973
-0.216903	-0.339676	0.131987
-0.217847	-0.339676	0.139083
-0.218791	-0.339676	0.13419
-0.219735	-0.339676	0.155423
-0.220678	-0.339676	0.176384
-0.221622	-0.339676	0.139953
-0.222566	-0.339676	0.162869
-0.22351	-0.339676	0.157171
-0.224454	-0.339676	0.139613
-0.225398	-0.339676	0.144891
-0.226342	-0.339676	0.170035
-0.227286	-0.339676	0.14371
-0.22823	-0.339676	0.15153
-0.229174	-0.339676	0.152725
-0.230118	-0.339676	0.146994
-0.231062	-0.339676	0.161282
-0.232006	-0.339676	0.148044
-0.23295	-0.339676	0.175576
-0.233894	-0.339676	0.153936
-0.234838	-0.339676	0.144149
-0.235782	-0.339676	0.156173
-0.236726	-0.339676	0.162949
-0.23767	-0.339676	0.170947
-0.238614	-0.339676	0.167771
-0.239558	-0.339676	0.142125
-0.240501	-0.339676	0.172661
-0.241445	-0.339676	0.171187
-0.242389	-0.339676	0.160414
-0.243333	-0.339676	0.172109
-0.244277	-0.339676	0.167653
-0.245221	-0.339676	0.131316
-0.246165	-0.339676	0.157443
-0.247109	-0.339676	0.159733
-0.248053	-0.339676	0.186644
-0.248997	-0.339676	0.158973
-0.249941	-0.339676	0.142155
-0.250885	-0.339676	0.159602
-0.251829	-0.339676	0.13763
-0.252773	-0.339676	0.167533
-0.253717	-0.339676	0.18468
-0.254661	-0.339676	0.138612
-0.255605	-0.339676	0.152957
-0.256549	-0.339676	0.14859
-0.257493	-0.339676	0.152007
-0.258437	-0.339676	0.15713
-0.259381	-0.339676	0.164446
-0.260324	-0.339676	0.152492
-0.261268	-0.339676	0.172336
-0.262212	-0.339676	0.203298
-0.263156	-0.339676	0.15278
-0.2641	-0.339676	0.135257
-0.265044	-0.339676	0.177658
-0.265988	-0.339676	0.185747
-0.266932	-0.339676	0.157312
-0.267876	-0.339676	0.147438
-0.26882	-0.339676	0.182413
-0.269764	-0.339676	0.174839
-0.270708	-0.339676	0.15716
-0.271652	-0.339676	0.144411
-0.272596	-0.339676	0.163164
-0.27354	-0.339676	0.170265
-0.274484	-0.339676	0.132583
-0.275428	-0.339676	0.191574
-0.276372	-0.339676	0.167872
-0.277316	-0.339676	0.182554
-0.27826	-0.339676	0.161264
-0.279204	-0.339676	0.160688
-0.280147	-0.339676	0.18204
-0.281091	-0.339676	0.134663
-0.282035	-0.339676	0.192964
-0.282979	-0.339676	0.170814
-0.283923	-0.339676	0.164765
-0.284867	-0.339676	0.159822
-0.285811	-0.339676	0.212841
-0.286755	-0.339676	0.180087
-0.287699	-0.339676	0.164343
-0.288643	-0.339676	0.165803
-0.289587	-0.339676	0.188321
-0.290531	-0.339676	0.174346
-0.291475	-0.339676	0.190075
-0.292419	-0.339676	0.146554
-0.293363	-0.339676	0.157499
-0.294307	-0.339676	0.168567
-0.295251	-0.339676	0.192702
-0.296195	-0.339676	0.174157
-0.297139	-0.339676	0.208432
-0.298083	-0.339676	0.216593
-0.299027	-0.339676	0.143747
-0.299971	-0.339676	0.20222
-0.300914	-0.339676	0.195954
-0.301858	-0.339676	0.151806
-0.302802	-0.339676	0.181638
-0.303746	-0.339676	0.208816
-0.30469	-0.339676	0.144265
-0.305634	-0.339676	0.179996
-0.306578	-0.339676	0.171685
-0.307522	-0.339676	0.164128
-0.308466	-0.339676	0.207048
-0.30941	-0.339676	0.195902
-0.310354	-0.339676	0.186686
-0.311298	-0.339676	0.176217
-0.312242	-0.339676	0.188644
-0.313186	-0.339676	0.178401
-0.31413	-0.339676	0.172002
-0.315074	-0.339676	0.205467
-0.316018	-0.339676	0.193834
-0.316962	-0.339676	0.145565
-0.317906	-0.339676	0.179682
-0.31885	-0.339676	0.179143
-0.319794	-0.339676	0.194039
-0.320737	-0.339676	0.203093
-0.321681	-0.339676	0.170168
-0.322625	-0.339676	0.203756
-0.323569	-0.339676	0.183052
-0.324513	-0.339676	0.16143
-0.325457	-0.339676	0.176299
-0.326401	-0.339676	0.227856
-0.327345	-0.339676	0.211938
-0.328289	-0.339676	0.179921
-0.329233	-0.339676	0.214603
-0.330177	-0.339676	0.200177
-0.331121	-0.339676	0.163373
-0.332065	-0.339676	0.206285
-0.333009	-0.339676	0.213227
-0.333953	-0.339676	0.19732
-0.334897	-0.339676	0.172808
-0.335841	-0.339676	0.1881
-0.336785	-0.339676	0.167308
-0.337729	-0.339676	0.189632
-0.338673	-0.339676	0.208014
-0.339617	-0.339676	0.165519
-0.34056	-0.339676	0.17883
-0.341504	-0.339676	0.22805
-0.342448	-0.339676	0.208539
-0.343392	-0.339676	0.188816
-0.344336	-0.339676	0.201274
-0.34528	-0.339676	0.16844
-0.346224	-0.339676	0.179775
-0.347168	-0.339676	0.198903
-0.348112	-0.339676	0.195058
-0.349056	-0.339676	0.188925
-0.35	-0.339676	0.190003
0.29	-0.329351	0.136139
0.289056	-0.329351	0.139543
0.288112	-0.329351	0.156347
0.287168	-0.329351	0.140885
0.286224	-0.329351	0.110899
0.28528	-0.329351	0.136302
0.284336	-0.329351	0.0892318
0.283392	-0.329351	0.115919
0.282448	-0.329351	0.141839
0.281504	-0.329351	0.122127
0.28056	-0.329351	0.137776
0.279617	-0.329351	0.130262
0.278673	-0.329351	0.126916
0.277729	-0.329351	0.104524
0.276785	-0.329351	0.136901
0.275841	-0.329351	0.135028
0.274897	-0.329351	0.109071
0.273953	-0.329351	0.115613
0.273009	-0.329351	0.143568
0.272065	-0.329351	0.120658
0.271121	-0.329351	0.118249
0.270177	-0.329351	0.157263
0.269233	-0.329351	0.11521
0.268289	-0.329351	0.0867597
0.267345	-0.329351	0.138614
0.266401	-0.329351	0.102358
0.265457	-0.329351	0.115299
0.264513	-0.329351	0.134275
0.263569	-0.329351	0.115785
0.262625	-0.329351	0.112498
0.261681	-0.329351	0.109246
0.260737	-0.329351	0.143675
0.259794	-0.329351	0.130844
0.25885	-0.329351	0.115964
0.257906	-0.329351	0.124543
0.256962	-0.329351	0.096627
0.256018	-0.329351	0.111154
0.255074	-0.329351	0.136108
0.25413	-0.329351	0.0952143
0.253186	-0.329351	0.113694
0.252242	-0.329351	0.161821
0.251298	-0.329351	0.119499
0.250354	-0.329351	0.128699
0.24941	-0.329351	0.114153
0.248466	-0.329351	0.0978552
0.247522	-0.329351	0.123307
0.246578	-0.329351	0.110069
0.245634	-0.329351	0.127497
0.24469	-0.329351	0.106779
0.243746	-0.329351	0.152161
0.242802	-0.329351	0.129859
0.241858	-0.329351	0.0932513
0.240914	-0.329351	0.116906
0.239971	-0.329351	0.134282
0.239027	-0.329351	0.0955736
0.238083	-0.329351	0.109509
0.237139	-0.329351	0.122159
0.236195	-0.329351	0.140028
0.235251	-0.329351	0.104811
0.234307	-0.329351	0.11731
0.233363	-0.329351	0.13787
0.232419	-0.329351	0.11585
0.231475	-0.329351	0.126003
0.230531	-0.329351	0.10131
0.229587	-0.329351	0.0928678
0.228643	-0.329351	0.109813
0.227699	-0.329351	0.142291
0.226755	-0.329351	0.123996
0.225811	-0.329351	0.118085
0.224867	-0.329351	0.114749
0.223923	-0.329351	0.0970841
0.222979	-0.329351	0.115313
0.222035	-0.329351	0.103885
0.221091	-0.329351	0.111307
0.220147	-0.329351	0.107028
0.219204	-0.329351	0.12249
0.21826	-0.329351	0.126968
0.217316	-0.329351	0.0907554
0.216372	-0.329351	0.112294
0.215428	-0.329351	0.116604
0.214484	-0.329351	0.112968
0.21354	-0.329351	0.115604
0.212596	-0.329351	0.120372
0.211652	-0.329351	0.103302
0.210708	-0.329351	0.0831621
0.209764	-0.329351	0.114259
0.20882	-0.329351	0.0990688
0.207876	-0.329351	0.113365
0.206932	-0.329351	0.0944409
0.205988	-0.329351	0.0975609
0.205044	-0.329351	0.117513
0.2041	-0.329351	0.125712
0.203156	-0.329351	0.124737
0.202212	-0.329351	0.104298
0.201268	-0.329351	0.119746
0.200324	-0.329351	0.129688
0.199381	-0.329351	0.110541
0.198437	-0.329351	0.124598
0.197493	-0.329351	0.0938485
0.196549	-0.329351	0.101896
0.195605	-0.329351	0.128493
0.194661	-0.329351	0.107482
0.193717	-0.329351	0.108774
0.192773	-0.329351	0.111245
0.191829	-0.329351	0.128171
0.190885	-0.329351	0.0993582
0.189941	-0.329351	0.096079
0.188997	-0.329351	0.113313
0.188053	-0.329351	0.080227
0.187109	-0.329351	0.0735557
0.186165	-0.329351	0.101982
0.185221	-0.329351	0.111106
0.184277	-0.329351	0.102672
0.183333	-0.329351	0.110708
0.182389	-0.329351	0.120353
0.181445	-0.329351	0.113377
0.180501	-0.329351	0.101686
0.179558	-0.329351	0.124105
0.178614	-0.329351	0.107738
0.17767	-0.329351	0.101709
0.176726	-0.329351	0.10911
0.175782	-0.329351	0.12844
0.174838	-0.329351	0.110136
0.173894	-0.329351	0.0953379
0.17295	-0.329351	0.116954
0.172006	-0.329351	0.12434
0.171062	-0.329351	0.108284
0.170118	-0.329351	0.117207
0.169174	-0.329351	0.117043
0.16823	-0.329351	0.137253
0.167286	-0.329351	0.121319
0.166342	-0.329351	0.135495
0.165398	-0.329351	0.109776
0.164454	-0.329351	0.145065
0.16351	-0.329351	0.12445
0.162566	-0.329351	0.130007
0.161622	-0.329351	0.106665
0.160678	-0.329351	0.0970042
0.159735	-0.329351	0.101268
0.158791	-0.329351	0.110645
0.157847	-0.329351	0.125189
0.156903	-0.329351	0.100254
0.155959	-0.329351	0.129814
0.155015	-0.329351	0.139554
0.154071	-0.329351	0.128974
0.153127	-0.329351	0.103762
0.152183	-0.329351	0.129399
0.151239	-0.329351	0.128442
0.150295	-0.329351	0.121136
0.149351	-0.329351	0.144199
0.148407	-0.329351	0.110275
0.147463	-0.329351	0.0986272
0.146519	-0.329351	0.121597
0.145575	-0.329351	0.138926
0.144631	-0.329351	0.117687
0.143687	-0.329351	0.110591
0.142743	-0.329351	0.123658
0.141799	-0.329351	0.11528
0.140855	-0.329351	0.093789
0.139912	-0.329351	0.103414
0.138968	-0.329351	0.103545
0.138024	-0.329351	0.103676
0.13708	-0.329351	0.103807
0.136136	-0.329351	0.103938
0.135192	-0.329351	0.104068
0.134248	-0.329351	0.104199
0.133304	-0.329351	0.10433
0.13236	-0.329351	0.104461
0.131416	-0.329351	0.104591
0.130472	-0.329351	0.104722
0.129528	-0.329351	0.104853
0.128584	-0.329351	0.104984
0.12764	-0.329351	0.105114
0.126696	-0.329351	0.105245
0.125752	-0.329351	0.105376
0.124808	-0.329351	0.105507
0.123864	-0.329351	0.105638
0.12292	-0.329351	0.105768
0.121976	-0.329351	0.105899
0.121032	-0.329351	0.10603
0.120088	-0.329351	0.106161
0.119145	-0.329351	0.106291
0.118201	-0.329351	0.106422
0.117257	-0.329351	0.106553
0.116313	-0.329351	0.106684
0.115369	-0.329351	0.106814
0.114425	-0.329351	0.106945
0.113481	-0.329351	0.107076
0.112537	-0.329351	0.107207
0.111593	-0.329351	0.107338
0.110649	-0.329351	0.107468
0.109705	-0.329351	0.107599
0.108761	-0.329351	0.10773
0.107817	-0.329351	0.107861
0.106873	-0.329351	0.107991
0.105929	-0.329351	0.108122
0.104985	-0.329351	0.108253
0.104041	-0.329351	0.108384
0.103097	-0.329351	0.108514
0.102153	-0.329351	0.108645
0.101209	-0.329351	0.108776
0.100265	-0.329351	0.108907
0.0993215	-0.329351	0.109038
0.0983776	-0.329351	0.109168
0.0974336	-0.329351	0.109299
0.0964897	-0.329351	0.10943
0.0955457	-0.329351	0.109561
0.0946018	-0.329351	0.109691
0.0936578	-0.329351	0.109822
0.0927139	-0.329351	0.109953
0.0917699	-0.329351	0.110084
0.090826	-0.329351	0.110214
0.089882	-0.329351	0.110345
0.0889381	-0.329351	0.110476
0.0879941	-0.329351	0.110607
0.0870501	-0.329351	0.110738
0.0861062	-0.329351	0.110868
0.0851622	-0.329351	0.110999
0.0842183	-0.329351	0.11113
0.0832743	-0.329351	0.111261
0.0823304	-0.329351	0.111391
0.0813864	-0.329351	0.111522
0.0804425	-0.329351	0.111653
0.0794985	-0.329351	0.111784
0.0785546	-0.329351	0.111914
0.0776106	-0.329351	0.112045
0.0766667	-0.329351	0.112176
0.0757227	-0.329351	0.112307
0.0747788	-0.329351	0.112438
0.0738348	-0.329351	0.112568
0.0728909	-0.329351	0.112699
0.0719469	-0.329351	0.11283
0.0710029	-0.329351	0.112961
0.070059	-0.329351	0.113091
0.069115	-0.329351	0.113222
0.0681711	-0.329351	0.113353
0.0672271	-0.329351	0.113484
0.0662832	-0.329351	0.113614
0.0653392	-0.329351	0.113745
0.0643953	-0.329351	0.113876
0.0634513	-0.329351	0.114007
0.0625074	-0.329351	0.114138
0.0615634	-0.329351	0.114268
0.0606195	-0.329351	0.114399
0.0596755	-0.329351	0.11453
0.0587316	-0.329351	0.114661
0.0577876	-0.329351	0.114791
0.0568437	-0.329351	0.114922
0.0558997	-0.329351	0.115053
0.0549558	-0.329351	0.115184
0.0540118	-0.329351	0.115314
0.0530678	-0.329351	0.115445
0.0521239	-0.329351	0.115576
0.0511799	-0.329351	0.115707
0.050236	-0.329351	0.115838
0.049292	-0.329351	0.115968
0.0483481	-0.329351	0.116099
0.0474041	-0.329351	0.11623
0.0464602	-0.329351	0.116361
0.0455162	-0.329351	0.116491
0.0445723	-0.329351	0.116622
0.0436283	-0.329351	0.116753
0.0426844	-0.329351	0.116884
0.0417404	-0.329351	0.117014
0.0407965	-0.329351	0.117145
0.0398525	-0.329351	0.117276
0.0389086	-0.329351	0.117407
0.0379646	-0.329351	0.117538
0.0370206	-0.329351	0.117668
0.0360767	-0.329351	0.117799
0.0351327	-0.329351	0.11793
0.0341888	-0.329351	0.118061
0.0332448	-0.329351	0.118191
0.0323009	-0.329351	0.118322
0.0313569	-0.329351	0.118453
0.030413	-0.329351	0.118584
0.029469	-0.329351	0.118714
0.0285251	-0.329351	0.118845
0.0275811	-0.329351	0.118976
0.0266372	-0.329351	0.119107
0.0256932	-0.329351	0.119238
0.0247493	-0.329351	0.119368
0.0238053	-0.329351	0.119499
0.0228614	-0.329351	0.11963
0.0219174	-0.329351	0.119761
0.0209735	-0.329351	0.119891
0.0200295	-0.329351	0.120022
0.0190855	-0.329351	0.120153
0.0181416	-0.329351	0.120284
0.0171976	-0.329351	0.120414
0.0162537	-0.329351	0.120545
0.0153097	-0.329351	0.120676
0.0143658	-0.329351	0.120807
0.0134218	-0.329351	0.120938
0.0124779	-0.329351	0.121068
0.0115339	-0.329351	0.121199
0.01059	-0.329351	0.12133
0.00964602	-0.329351	0.121461
0.00870206	-0.329351	0.121591
0.00775811	-0.329351	0.121722
0.00681416	-0.329351	0.121853
0.00587021	-0.329351	0.121984
0.00492625	-0.329351	0.122114
0.0039823	-0.329351	0.122245
0.00303835	-0.329351	0.122376
0.0020944	-0.329351	0.122507
0.00115044	-0.329351	0.122638
0.00020649	-0.329351	0.122768
-0.000737463	-0.329351	0.122899
-0.00168142	-0.329351	0.12303
-0.00262537	-0.329351	0.123161
-0.00356932	-0.329351	0.123291
-0.00451327	-0.329351	0.123422
-0.00545723	-0.329351	0.123553
-0.00640118	-0.329351	0.123684
-0.00734513	-0.329351	0.123814
-0.00828909	-0.329351	0.123945
-0.00923304	-0.329351	0.124076
-0.010177	-0.329351	0.124207
-0.0111209	-0.329351	0.124338
-0.0120649	-0.329351	0.124468
-0.0130088	-0.329351	0.124599
-0.0139528	-0.329351	0.12473
-0.0148968	-0.329351	0.124861
-0.0158407	-0.329351	0.124991
-0.0167847	-0.329351	0.125122
-0.0177286	-0.329351	0.125253
-0.0186726	-0.329351	0.125384
-0.0196165	-0.329351	0.125514
-0.0205605	-0.329351	0.125645
-0.0215044	-0.329351	0.125776
-0.0224484	-0.329351	0.125907
-0.0233923	-0.329351	0.126038
-0.0243363	-0.329351	0.126168
-0.0252802	-0.329351	0.126299
-0.0262242	-0.329351	0.12643
-0.0271681	-0.329351	0.126561
-0.0281121	-0.329351	0.126691
-0.029056	-0.329351	0.126822
-0.03	-0.329351	0.126953
-0.030944	-0.329351	0.127084
-0.0318879	-0.329351	0.127214
-0.0328319	-0.329351	0.127345
-0.0337758	-0.329351	0.127476
-0.0347198	-0.329351	0.127607
-0.0356637	-0.329351	0.127738
-0.0366077	-0.329351	0.127868
-0.0375516	-0.329351	0.127999
-0.0384956	-0.329351	0.12813
-0.0394395	-0.329351	0.128261
-0.0403835	-0.329351	0.128391
-0.0413274	-0.329351	0.128522
-0.0422714	-0.329351	0.128653
-0.0432153	-0.329351	0.128784
-0.0441593	-0.329351	0.128914
-0.0451032	-0.329351	0.129045
-0.0460472	-0.329351	0.129176
-0.0469912	-0.329351	0.129307
-0.0479351	-0.329351	0.129438
-0.0488791	-0.329351	0.129568
-0.049823	-0.329351	0.129699
-0.050767	-0.329351	0.12983
-0.0517109	-0.329351	0.129961
-0.0526549	-0.329351	0.130091
-0.0535988	-0.329351	0.130222
-0.0545428	-0.329351	0.130353
-0.0554867	-0.329351	0.130484
-0.0564307	-0.329351	0.130614
-0.0573746	-0.329351	0.130745
-0.0583186	-0.329351	0.130876
-0.0592625	-0.329351	0.131007
-0.0602065	-0.329351	0.131138
-0.0611504	-0.329351	0.131268
-0.0620944	-0.329351	0.131399
-0.0630383	-0.329351	0.13153
-0.0639823	-0.329351	0.131661
-0.0649263	-0.329351	0.131791
-0.0658702	-0.329351	0.131922
-0.0668142	-0.329351	0.132053
-0.0677581	-0.329351	0.132184
-0.0687021	-0.329351	0.132314
-0.069646	-0.329351	0.132445
-0.07059	-0.329351	0.132576
-0.0715339	-0.329351	0.132707
-0.0724779	-0.329351	0.132838
-0.0734218	-0.329351	0.132968
-0.0743658	-0.329351	0.133099
-0.0753097	-0.329351	0.13323
-0.0762537	-0.329351	0.133361
-0.0771976	-0.329351	0.133491
-0.0781416	-0.329351	0.133622
-0.0790855	-0.329351	0.133753
-0.0800295	-0.329351	0.133884
-0.0809735	-0.329351	0.134014
-0.0819174	-0.329351	0.134145
-0.0828614	-0.329351	0.134276
-0.0838053	-0.329351	0.134407
-0.0847493	-0.329351	0.134537
-0.0856932	-0.329351	0.134668
-0.0866372	-0.329351	0.134799
-0.0875811	-0.329351	0.13493
-0.0885251	-0.329351	0.135061
-0.089469	-0.329351	0.135191
-0.090413	-0.329351	0.135322
-0.0913569	-0.329351	0.135453
-0.0923009	-0.329351	0.135584
-0.0932448	-0.329351	0.135714
-0.0941888	-0.329351	0.135845
-0.0951327	-0.329351	0.135976
-0.0960767	-0.329351	0.136107
-0.0970206	-0.329351	0.136237
-0.0979646	-0.329351	0.136368
-0.0989086	-0.329351	0.136499
-0.0998525	-0.329351	0.13663
-0.100796	-0.329351	0.136761
-0.10174	-0.329351	0.136891
-0.102684	-0.329351	0.137022
-0.103628	-0.329351	0.137153
-0.104572	-0.329351	0.137284
-0.105516	-0.329351	0.137414
-0.10646	-0.329351	0.137545
-0.107404	-0.329351	0.137676
-0.108348	-0.329351	0.137807
-0.109292	-0.329351	0.137937
-0.110236	-0.329351	0.138068
-0.11118	-0.329351	0.138199
-0.112124	-0.329351	0.13833
-0.113068	-0.329351	0.138461
-0.114012	-0.329351	0.138591
-0.114956	-0.329351	0.138722
-0.1159	-0.329351	0.138853
-0.116844	-0.329351	0.138984
-0.117788	-0.329351	0.139114
-0.118732	-0.329351	0.139245
-0.119676	-0.329351	0.139376
-0.120619	-0.329351	0.139507
-0.121563	-0.329351	0.139637
-0.122507	-0.329351	0.139768
-0.123451	-0.329351	0.139899
-0.124395	-0.329351	0.14003
-0.125339	-0.329351	0.140161
-0.126283	-0.329351	0.140291
-0.127227	-0.329351	0.140422
-0.128171	-0.329351	0.140553
-0.129115	-0.329351	0.140684
-0.130059	-0.329351	0.140814
-0.131003	-0.329351	0.140945
-0.131947	-0.329351	0.141076
-0.132891	-0.329351	0.141207
-0.133835	-0.329351	0.141337
-0.134779	-0.329351	0.141468
-0.135723	-0.329351	0.141599
-0.136667	-0.329351	0.14173
-0.137611	-0.329351	0.141861
-0.138555	-0.329351	0.141991
-0.139499	-0.329351	0.142122
-0.140442	-0.329351	0.142253
-0.141386	-0.329351	0.142384
-0.14233	-0.329351	0.142514
-0.143274	-0.329351	0.142645
-0.144218	-0.329351	0.142776
-0.145162	-0.329351	0.142907
-0.146106	-0.329351	0.143037
-0.14705	-0.329351	0.143168
-0.147994	-0.329351	0.143299
-0.148938	-0.329351	0.14343
-0.149882	-0.329351	0.143561
-0.150826	-0.329351	0.143691
-0.15177	-0.329351	0.143822
-0.152714	-0.329351	0.143953
-0.153658	-0.329351	0.144084
-0.154602	-0.329351	0.144214
-0.155546	-0.329351	0.144345
-0.15649	-0.329351	0.144476
-0.157434	-0.329351	0.144607
-0.158378	-0.329351	0.144737
-0.159322	-0.329351	0.144868
-0.160265	-0.329351	0.144999
-0.161209	-0.329351	0.14513
-0.162153	-0.329351	0.145261
-0.163097	-0.329351	0.145391
-0.164041	-0.329351	0.145522
-0.164985	-0.329351	0.145653
-0.165929	-0.329351	0.145784
-0.166873	-0.329351	0.145914
-0.167817	-0.329351	0.146045
-0.168761	-0.329351	0.146176
-0.169705	-0.329351	0.146307
-0.170649	-0.329351	0.146437
-0.171593	-0.329351	0.146568
-0.172537	-0.329351	0.146699
-0.173481	-0.329351	0.14683
-0.174425	-0.329351	0.146961
-0.175369	-0.329351	0.147091
-0.176313	-0.329351	0.147222
-0.177257	-0.329351	0.147353
-0.178201	-0.329351	0.147484
-0.179145	-0.329351	0.147614
-0.180088	-0.329351	0.147745
-0.181032	-0.329351	0.147876
-0.181976	-0.329351	0.148007
-0.18292	-0.329351	0.148137
-0.183864	-0.329351	0.148268
-0.184808	-0.329351	0.148399
-0.185752	-0.329351	0.14853
-0.186696	-0.329351	0.148661
-0.18764	-0.329351	0.148791
-0.188584	-0.329351	0.148922
-0.189528	-0.329351	0.149053
-0.190472	-0.329351	0.149184
-0.191416	-0.329351	0.149314
-0.19236	-0.329351	0.149445
-0.193304	-0.329351	0.149576
-0.194248	-0.329351	0.149707
-0.195192	-0.329351	0.149837
-0.196136	-0.329351	0.149968
-0.19708	-0.329351	0.150099
-0.198024	-0.329351	0.15023
-0.198968	-0.329351	0.150361
-0.199912	-0.329351	0.150491
-0.200855	-0.329351	0.133264
-0.201799	-0.329351	0.145317
-0.202743	-0.329351	0.177889
-0.203687	-0.329351	0.165225
-0.204631	-0.329351	0.135213
-0.205575	-0.329351	0.161827
-0.206519	-0.329351	0.162269
-0.207463	-0.329351	0.119907
-0.208407	-0.329351	0.145717
-0.209351	-0.329351	0.170798
-0.210295	-0.329351	0.148443
-0.211239	-0.329351	0.149001
-0.212183	-0.329351	0.14616
-0.213127	-0.329351	0.159265
-0.214071	-0.329351	0.152838
-0.215015	-0.329351	0.136785
-0.215959	-0.329351	0.144914
-0.216903	-0.329351	0.141589
-0.217847	-0.329351	0.137322
-0.218791	-0.329351	0.135214
-0.219735	-0.329351	0.156397
-0.220678	-0.329351	0.173734
-0.221622	-0.329351	0.138777
-0.222566	-0.329351	0.159826
-0.22351	-0.329351	0.158958
-0.224454	-0.329351	0.143355
-0.225398	-0.329351	0.145475
-0.226342	-0.329351	0.165006
-0.227286	-0.329351	0.141354
-0.22823	-0.329351	0.153196
-0.229174	-0.329351	0.154392
-0.230118	-0.329351	0.148143
-0.231062	-0.329351	0.155467
-0.232006	-0.329351	0.155984
-0.23295	-0.329351	0.177566
-0.233894	-0.329351	0.148856
-0.234838	-0.329351	0.142775
-0.235782	-0.329351	0.157237
-0.236726	-0.329351	0.160174
-0.23767	-0.329351	0.165893
-0.238614	-0.329351	0.165156
-0.239558	-0.329351	0.145341
-0.240501	-0.329351	0.169598
-0.241445	-0.329351	0.173037
-0.242389	-0.329351	0.155635
-0.243333	-0.329351	0.172857
-0.244277	-0.329351	0.165789
-0.245221	-0.329351	0.138301
-0.246165	-0.329351	0.158294
-0.247109	-0.329351	0.159231
-0.248053	-0.329351	0.180218
-0.248997	-0.329351	0.157745
-0.249941	-0.329351	0.147792
-0.250885	-0.329351	0.155486
-0.251829	-0.329351	0.134415
-0.252773	-0.329351	0.167006
-0.253717	-0.329351	0.181421
-0.254661	-0.329351	0.141908
-0.255605	-0.329351	0.148861
-0.256549	-0.329351	0.151505
-0.257493	-0.329351	0.145805
-0.258437	-0.329351	0.150187
-0.259381	-0.329351	0.162989
-0.260324	-0.329351	0.152205
-0.261268	-0.329351	0.162134
-0.262212	-0.329351	0.195811
-0.263156	-0.329351	0.157666
-0.2641	-0.329351	0.136854
-0.265044	-0.329351	0.177353
-0.265988	-0.329351	0.186869
-0.266932	-0.329351	0.16097
-0.267876	-0.329351	0.150546
-0.26882	-0.329351	0.176429
-0.269764	-0.329351	0.170356
-0.270708	-0.329351	0.157101
-0.271652	-0.329351	0.144043
-0.272596	-0.329351	0.160488
-0.27354	-0.329351	0.166973
-0.274484	-0.329351	0.13607
-0.275428	-0.329351	0.186037
-0.276372	-0.329351	0.167428
-0.277316	-0.329351	0.180622
-0.27826	-0.329351	0.160382
-0.279204	-0.329351	0.163599
-0.280147	-0.329351	0.18213
-0.281091	-0.329351	0.137828
-0.282035	-0.329351	0.188055
-0.282979	-0.329351	0.175739
-0.283923	-0.329351	0.169302
-0.284867	-0.329351	0.163562
-0.285811	-0.329351	0.208676
-0.286755	-0.329351	0.181015
-0.287699	-0.329351	0.163762
-0.288643	-0.329351	0.167746
-0.289587	-0.329351	0.18662
-0.290531	-0.329351	0.170492
-0.291475	-0.329351	0.185826
-0.292419	-0.329351	0.152519
-0.293363	-0.329351	0.16059
-0.294307	-0.329351	0.170025
-0.295251	-0.329351	0.19591
-0.296195	-0.329351	0.175894
-0.297139	-0.329351	0.200211
-0.298083	-0.329351	0.207525
-0.299027	-0.329351	0.145872
-0.299971	-0.329351	0.199534
-0.300914	-0.329351	0.191678
-0.301858	-0.329351	0.147565
-0.302802	-0.329351	0.181235
-0.303746	-0.329351	0.207372
-0.30469	-0.329351	0.146174
-0.305634	-0.329351	0.17807
-0.306578	-0.329351	0.176267
-0.307522	-0.329351	0.169477
-0.308466	-0.329351	0.209292
-0.30941	-0.329351	0.194562
-0.310354	-0.329351	0.187091
-0.311298	-0.329351	0.178849
-0.312242	-0.329351	0.186815
[truncated: 459,044 more rows]
