# Supplementary material for: Systematic modulation of charge and spin in graphene nanoribbons on MgO
Source: Nat Commun. 2025 Jul 1;16:5632. doi: 10.1038/s41467-025-60767-5 (PMC12218530; doi:10.1038/s41467-025-60767-5)
Supplement: Supplementary file 3 — Source Data [file 41467_2025_60767_MOESM3_ESM.zip › Source Data/Figure3a_3186L6_MgO_HOMO.txt]

WSxM file copyright UAM
WSxM ASCII XYZ file
X[nm]		Y[nm]		Z[V]
0	0	-0.018423
0.0292887	0	0.00778648
0.0585774	0	0.0180107
0.0878661	0	0.0101867
0.117155	0	0.00417534
0.146444	0	0.0212049
0.175732	0	0.0318119
0.205021	0	0.0227819
0.23431	0	0.0190018
0.263598	0	0.0283433
0.292887	0	0.0227446
0.322176	0	0.00774511
0.351464	0	0.0140784
0.380753	0	0.0243338
0.410042	0	0.0142115
0.439331	0	0.00307641
0.468619	0	0.0113243
0.497908	0	0.0158514
0.527197	0	0.00911017
0.556485	0	0.0158346
0.585774	0	0.0321869
0.615063	0	0.0266535
0.644351	0	0.0146643
0.67364	0	0.0207166
0.702929	0	0.0258536
0.732218	0	0.0107397
0.761506	0	0.00391972
0.790795	0	0.0176974
0.820084	0	0.0204456
0.849372	0	0.0095299
0.878661	0	0.0139509
0.90795	0	0.0259439
0.937238	0	0.0188491
0.966527	0	0.0096103
0.995816	0	0.0196568
1.0251	0	0.0303519
1.05439	0	0.0221455
1.08368	0	0.0199189
1.11297	0	0.0300619
1.14226	0	0.0240092
1.17155	0	0.00633846
1.20084	0	0.00796826
1.23013	0	0.0174131
1.25941	0	0.00964235
1.2887	0	0.00210878
1.31799	0	0.0124532
1.34728	0	0.0203791
1.37657	0	0.0116911
1.40586	0	0.0139683
1.43515	0	0.0273742
1.46444	0	0.0271868
1.49372	0	0.0155173
1.52301	0	0.0175648
1.5523	0	0.0206022
1.58159	0	0.00638518
1.61088	0	-0.000920233
1.64017	0	0.0113257
1.66946	0	0.0157021
1.69874	0	0.00663307
1.72803	0	0.0104291
1.75732	0	0.0238813
1.78661	0	0.0216627
1.8159	0	0.0140175
1.84519	0	0.0237322
1.87448	0	0.0309956
1.90377	0	0.0138164
1.93305	0	0.00206159
1.96234	0	0.0125712
1.99163	0	0.0134119
2.02092	0	0.00284041
2.05021	0	0.00683452
2.0795	0	0.0185064
2.10879	0	0.0128974
2.13808	0	0.00705775
2.16736	0	0.0193501
2.19665	0	0.0258908
2.22594	0	0.0138933
2.25523	0	0.0121122
2.28452	0	0.0268698
2.31381	0	0.0267986
2.3431	0	0.00990569
2.37238	0	0.0116291
2.40167	0	0.0202579
2.43096	0	0.0128523
2.46025	0	0.00474409
2.48954	0	0.0138755
2.51883	0	0.0198071
2.54812	0	0.0108995
2.57741	0	0.0148884
2.60669	0	0.0317552
2.63598	0	0.0309948
2.66527	0	0.0202821
2.69456	0	0.0254008
2.72385	0	0.0301753
2.75314	0	0.0154238
2.78243	0	0.0049525
2.81172	0	0.0140188
2.841	0	0.0152809
2.87029	0	0.00234092
2.89958	0	0.00410888
2.92887	0	0.0163944
2.95816	0	0.0127774
2.98745	0	0.0042926
3.01674	0	0.0149075
3.04603	0	0.0233014
3.07531	0	0.0145021
3.1046	0	0.0138825
3.13389	0	0.0272956
3.16318	0	0.025822
3.19247	0	0.0084955
3.22176	0	0.0101869
3.25105	0	0.0186702
3.28033	0	0.00986668
3.30962	0	0.00319197
3.33891	0	0.0151303
3.3682	0	0.021992
3.39749	0	0.0114768
3.42678	0	0.0111638
3.45607	0	0.0281836
3.48536	0	0.0317485
3.51464	0	0.0189665
3.54393	0	0.0193685
3.57322	0	0.023719
3.60251	0	0.0100982
3.6318	0	0.00253605
3.66109	0	0.0129595
3.69038	0	0.0185079
3.71967	0	0.008984
3.74895	0	0.00897596
3.77824	0	0.020356
3.80753	0	0.0152574
3.83682	0	0.00529782
3.86611	0	0.0160084
3.8954	0	0.0295331
3.92469	0	0.0225451
3.95397	0	0.015825
3.98326	0	0.0269268
4.01255	0	0.0269786
4.04184	0	0.011443
4.07113	0	0.0107668
4.10042	0	0.0202032
4.12971	0	0.013948
4.159	0	0.00419668
4.18828	0	0.0136272
4.21757	0	0.0220107
4.24686	0	0.0121686
4.27615	0	0.0077495
4.30544	0	0.0213176
4.33473	0	0.0237501
4.36402	0	0.0122013
4.39331	0	0.0155752
4.42259	0	0.0239431
4.45188	0	0.013968
4.48117	0	0.00644466
4.51046	0	0.0183774
4.53975	0	0.0254186
4.56904	0	0.0134433
4.59833	0	0.0105963
4.62762	0	0.024168
4.6569	0	0.0251192
4.68619	0	0.0142792
4.71548	0	0.0212707
4.74477	0	0.0298867
4.77406	0	0.0185543
4.80335	0	0.00759927
4.83264	0	0.0164537
4.86192	0	0.0197278
4.89121	0	0.00689292
4.9205	0	0.00608362
4.94979	0	0.0187166
4.97908	0	0.0142942
5.00837	0	0.00464272
5.03766	0	0.0142124
5.06695	0	0.0250288
5.09623	0	0.0167332
5.12552	0	0.012416
5.15481	0	0.0271362
5.1841	0	0.0297317
5.21339	0	0.0158825
5.24268	0	0.0132225
5.27197	0	0.0193238
5.30126	0	0.0114804
5.33054	0	0.00105831
5.35983	0	0.0137144
5.38912	0	0.025355
5.41841	0	0.0183292
5.4477	0	0.0184227
5.47699	0	0.0299875
5.50628	0	0.0256862
5.53556	0	0.0106935
5.56485	0	0.0139633
5.59414	0	0.024599
5.62343	0	0.0186321
5.65272	0	0.0101169
5.68201	0	0.0203552
5.7113	0	0.0257603
5.74059	0	0.0107308
5.76987	0	0.00678592
5.79916	0	0.0192983
5.82845	0	0.0198635
5.85774	0	0.0115227
5.88703	0	0.0167652
5.91632	0	0.0254772
5.94561	0	0.0143745
5.9749	0	0.00897962
6.00418	0	0.0207671
6.03347	0	0.0223507
6.06276	0	0.0103249
6.09205	0	0.011635
6.12134	0	0.026457
6.15063	0	0.0217947
6.17992	0	0.00837359
6.20921	0	0.0150065
6.23849	0	0.025217
6.26778	0	0.0153111
6.29707	0	0.00570021
6.32636	0	0.0130221
6.35565	0	0.0135536
6.38494	0	0.00247143
6.41423	0	0.0070174
6.44351	0	0.0199949
6.4728	0	0.0152004
6.50209	0	0.00349472
6.53138	0	0.0111221
6.56067	0	0.0179052
6.58996	0	0.00861738
6.61925	0	0.00777946
6.64854	0	0.0202619
6.67782	0	0.0194168
6.70711	0	0.00588824
6.7364	0	0.0100182
6.76569	0	0.0225072
6.79498	0	0.0160064
6.82427	0	0.00946222
6.85356	0	0.0192627
6.88285	0	0.0266498
6.91213	0	0.0174933
6.94142	0	0.0116615
6.97071	0	0.0260928
7	0	0.0235431
0	0.0294526	-0.0139285
0.0292887	0.0294526	0.0134264
0.0585774	0.0294526	0.0229064
0.0878661	0.0294526	0.0145188
0.117155	0.0294526	0.00662037
0.146444	0.0294526	0.0190476
0.175732	0.0294526	0.0259913
0.205021	0.0294526	0.0151298
0.23431	0.0294526	0.0131681
0.263598	0.0294526	0.0249644
0.292887	0.0294526	0.0221373
0.322176	0.0294526	0.00927167
0.351464	0.0294526	0.0151108
0.380753	0.0294526	0.0243582
0.410042	0.0294526	0.0145831
0.439331	0.0294526	0.00534912
0.468619	0.0294526	0.0155864
0.497908	0.0294526	0.0205776
0.527197	0.0294526	0.0102286
0.556485	0.0294526	0.0124103
0.585774	0.0294526	0.027197
0.615063	0.0294526	0.0229399
0.644351	0.0294526	0.0112505
0.67364	0.0294526	0.0166883
0.702929	0.0294526	0.0230838
0.732218	0.0294526	0.0116769
0.761506	0.0294526	0.00701929
0.790795	0.0294526	0.02058
0.820084	0.0294526	0.0227845
0.849372	0.0294526	0.00992123
0.878661	0.0294526	0.0119692
0.90795	0.0294526	0.0229141
0.937238	0.0294526	0.0158086
0.966527	0.0294526	0.00559785
0.995816	0.0294526	0.0148408
1.0251	0.0294526	0.0241212
1.05439	0.0294526	0.0144176
1.08368	0.0294526	0.0115414
1.11297	0.0294526	0.0237689
1.14226	0.0294526	0.0210549
1.17155	0.0294526	0.00657306
1.20084	0.0294526	0.00988846
1.23013	0.0294526	0.0205011
1.25941	0.0294526	0.0144621
1.2887	0.0294526	0.00671228
1.31799	0.0294526	0.0167753
1.34728	0.0294526	0.023084
1.37657	0.0294526	0.0111665
1.40586	0.0294526	0.00976013
1.43515	0.0294526	0.0220407
1.46444	0.0294526	0.0207458
1.49372	0.0294526	0.0101657
1.52301	0.0294526	0.0154388
1.5523	0.0294526	0.0234014
1.58159	0.0294526	0.0130962
1.61088	0.0294526	0.00598346
1.64017	0.0294526	0.0168664
1.66946	0.0294526	0.0209146
1.69874	0.0294526	0.00991476
1.72803	0.0294526	0.0104457
1.75732	0.0294526	0.0226041
1.78661	0.0294526	0.0189013
1.8159	0.0294526	0.00947548
1.84519	0.0294526	0.0171789
1.87448	0.0294526	0.0245913
1.90377	0.0294526	0.0119445
1.93305	0.0294526	0.0054814
1.96234	0.0294526	0.0182237
1.99163	0.0294526	0.0201857
2.02092	0.0294526	0.00873335
2.05021	0.0294526	0.0114256
2.0795	0.0294526	0.0236239
2.10879	0.0294526	0.0177657
2.13808	0.0294526	0.00905387
2.16736	0.0294526	0.0188566
2.19665	0.0294526	0.0253221
2.22594	0.0294526	0.0127456
2.25523	0.0294526	0.00859562
2.28452	0.0294526	0.0213562
2.31381	0.0294526	0.0214355
2.3431	0.0294526	0.00878472
2.37238	0.0294526	0.013469
2.40167	0.0294526	0.0246821
2.43096	0.0294526	0.0184009
2.46025	0.0294526	0.0101794
2.48954	0.0294526	0.0189074
2.51883	0.0294526	0.0240785
2.54812	0.0294526	0.0137988
2.57741	0.0294526	0.0141435
2.60669	0.0294526	0.026867
2.63598	0.0294526	0.0239158
2.66527	0.0294526	0.0127722
2.69456	0.0294526	0.0195154
2.72385	0.0294526	0.0279724
2.75314	0.0294526	0.0164324
2.78243	0.0294526	0.00841804
2.81172	0.0294526	0.0199427
2.841	0.0294526	0.023575
2.87029	0.0294526	0.010793
2.89958	0.0294526	0.0107918
2.92887	0.0294526	0.0229123
2.95816	0.0294526	0.0182422
2.98745	0.0294526	0.00675493
3.01674	0.0294526	0.013097
3.04603	0.0294526	0.0206484
3.07531	0.0294526	0.0116291
3.1046	0.0294526	0.00857903
3.13389	0.0294526	0.0214197
3.16318	0.0294526	0.0227529
3.19247	0.0294526	0.00967276
3.22176	0.0294526	0.0130911
3.25105	0.0294526	0.0236461
3.28033	0.0294526	0.0163983
3.30962	0.0294526	0.00780671
3.33891	0.0294526	0.0174403
3.3682	0.0294526	0.0241457
3.39749	0.0294526	0.0121435
3.42678	0.0294526	0.00919909
3.45607	0.0294526	0.0225424
3.48536	0.0294526	0.0226133
3.51464	0.0294526	0.0101644
3.54393	0.0294526	0.013289
3.57322	0.0294526	0.0231934
3.60251	0.0294526	0.0149233
3.6318	0.0294526	0.00735988
3.66109	0.0294526	0.0176854
3.69038	0.0294526	0.0228594
3.71967	0.0294526	0.0112375
3.74895	0.0294526	0.00984616
3.77824	0.0294526	0.0221976
3.80753	0.0294526	0.0191374
3.83682	0.0294526	0.00783236
3.86611	0.0294526	0.0145723
3.8954	0.0294526	0.024969
3.92469	0.0294526	0.0171947
3.95397	0.0294526	0.00940061
3.98326	0.0294526	0.0198539
4.01255	0.0294526	0.0235557
4.04184	0.0294526	0.0111189
4.07113	0.0294526	0.0115516
4.10042	0.0294526	0.0224328
4.12971	0.0294526	0.0174866
4.159	0.0294526	0.00732989
4.18828	0.0294526	0.0160005
4.21757	0.0294526	0.024592
4.24686	0.0294526	0.0138296
4.27615	0.0294526	0.00769521
4.30544	0.0294526	0.0195123
4.33473	0.0294526	0.0218671
4.36402	0.0294526	0.0106098
4.39331	0.0294526	0.0144646
4.42259	0.0294526	0.0265189
4.45188	0.0294526	0.0203825
4.48117	0.0294526	0.0122718
4.51046	0.0294526	0.0220985
4.53975	0.0294526	0.0288634
4.56904	0.0294526	0.0161801
4.59833	0.0294526	0.0111031
4.62762	0.0294526	0.0225369
4.6569	0.0294526	0.022531
4.68619	0.0294526	0.0114018
4.71548	0.0294526	0.0160338
4.74477	0.0294526	0.0254214
4.77406	0.0294526	0.0160086
4.80335	0.0294526	0.00711182
4.83264	0.0294526	0.0177653
4.86192	0.0294526	0.0235079
4.89121	0.0294526	0.0128587
4.9205	0.0294526	0.0117004
4.94979	0.0294526	0.0238231
4.97908	0.0294526	0.0195067
5.00837	0.0294526	0.00726468
5.03766	0.0294526	0.0141955
5.06695	0.0294526	0.0246617
5.09623	0.0294526	0.0162788
5.12552	0.0294526	0.0102226
5.15481	0.0294526	0.0226446
5.1841	0.0294526	0.0257632
5.21339	0.0294526	0.0128105
5.24268	0.0294526	0.0123696
5.27197	0.0294526	0.0224819
5.30126	0.0294526	0.0167806
5.33054	0.0294526	0.0063778
5.35983	0.0294526	0.0164329
5.38912	0.0294526	0.0271698
5.41841	0.0294526	0.0181166
5.4477	0.0294526	0.0136982
5.47699	0.0294526	0.0242612
5.50628	0.0294526	0.0227628
5.53556	0.0294526	0.00853497
5.56485	0.0294526	0.0105093
5.59414	0.0294526	0.0215931
5.62343	0.0294526	0.0166087
5.65272	0.0294526	0.0087697
5.68201	0.0294526	0.0188018
5.7113	0.0294526	0.0251749
5.74059	0.0294526	0.0120969
5.76987	0.0294526	0.00810613
5.79916	0.0294526	0.0207365
5.82845	0.0294526	0.0214843
5.85774	0.0294526	0.0107992
5.88703	0.0294526	0.0150067
5.91632	0.0294526	0.0248443
5.94561	0.0294526	0.0155719
5.9749	0.0294526	0.00838898
6.00418	0.0294526	0.0184656
6.03347	0.0294526	0.0223637
6.06276	0.0294526	0.0110795
6.09205	0.0294526	0.0109548
6.12134	0.0294526	0.0241608
6.15063	0.0294526	0.020876
6.17992	0.0294526	0.00908443
6.20921	0.0294526	0.0158526
6.23849	0.0294526	0.025656
6.26778	0.0294526	0.0163368
6.29707	0.0294526	0.00821555
6.32636	0.0294526	0.0180314
6.35565	0.0294526	0.0205469
6.38494	0.0294526	0.00818999
6.41423	0.0294526	0.00971903
6.44351	0.0294526	0.021724
6.4728	0.0294526	0.0172926
6.50209	0.0294526	0.00706548
6.53138	0.0294526	0.0149799
6.56067	0.0294526	0.0228351
6.58996	0.0294526	0.0126071
6.61925	0.0294526	0.00809029
6.64854	0.0294526	0.0202261
6.67782	0.0294526	0.0207911
6.70711	0.0294526	0.00808761
6.7364	0.0294526	0.0117272
6.76569	0.0294526	0.023952
6.79498	0.0294526	0.0178248
6.82427	0.0294526	0.00932673
6.85356	0.0294526	0.0188105
6.88285	0.0294526	0.0261393
6.91213	0.0294526	0.0154552
6.94142	0.0294526	0.0107752
6.97071	0.0294526	0.0277162
7	0.0294526	0.0293346
0	0.0589053	-0.0131208
0.0292887	0.0589053	0.0144243
0.0585774	0.0589053	0.0237245
0.0878661	0.0589053	0.0156556
0.117155	0.0589053	0.00666502
0.146444	0.0589053	0.0170182
0.175732	0.0589053	0.0232406
0.205021	0.0589053	0.0121072
0.23431	0.0589053	0.0109065
0.263598	0.0589053	0.0237897
0.292887	0.0589053	0.022494
0.322176	0.0589053	0.00996704
0.351464	0.0589053	0.0141665
0.380753	0.0589053	0.0229391
0.410042	0.0589053	0.014542
0.439331	0.0589053	0.00655076
0.468619	0.0589053	0.0178193
0.497908	0.0589053	0.0234925
0.527197	0.0589053	0.0117281
0.556485	0.0589053	0.0106425
0.585774	0.0589053	0.0234902
0.615063	0.0589053	0.0213819
0.644351	0.0589053	0.0116689
0.67364	0.0589053	0.0179507
0.702929	0.0589053	0.0247356
0.732218	0.0589053	0.013353
0.761506	0.0589053	0.00778961
0.790795	0.0589053	0.0195783
0.820084	0.0589053	0.0215661
0.849372	0.0589053	0.0085654
0.878661	0.0589053	0.00939783
0.90795	0.0589053	0.0203025
0.937238	0.0589053	0.0146652
0.966527	0.0589053	0.00433939
0.995816	0.0589053	0.0124186
1.0251	0.0589053	0.0207356
1.05439	0.0589053	0.0114183
1.08368	0.0589053	0.00868694
1.11297	0.0589053	0.0213064
1.14226	0.0589053	0.0205514
1.17155	0.0589053	0.00793075
1.20084	0.0589053	0.012052
1.23013	0.0589053	0.0236247
1.25941	0.0589053	0.0181094
1.2887	0.0589053	0.00930725
1.31799	0.0589053	0.018049
1.34728	0.0589053	0.022823
1.37657	0.0589053	0.00996245
1.40586	0.0589053	0.00712256
1.43515	0.0589053	0.0188722
1.46444	0.0589053	0.0175569
1.49372	0.0589053	0.00732547
1.52301	0.0589053	0.0137375
1.5523	0.0589053	0.0244963
1.58159	0.0589053	0.0166847
1.61088	0.0589053	0.0092536
1.64017	0.0589053	0.0188498
1.66946	0.0589053	0.0229787
1.69874	0.0589053	0.0115727
1.72803	0.0589053	0.0106588
1.75732	0.0589053	0.0218799
1.78661	0.0589053	0.0179838
1.8159	0.0589053	0.00742488
1.84519	0.0589053	0.0138706
1.87448	0.0589053	0.0214561
1.90377	0.0589053	0.0109635
1.93305	0.0589053	0.0059017
1.96234	0.0589053	0.01869
1.99163	0.0589053	0.0213912
2.02092	0.0589053	0.0100073
2.05021	0.0589053	0.0126051
2.0795	0.0589053	0.0250655
2.10879	0.0589053	0.0194413
2.13808	0.0589053	0.00949947
2.16736	0.0589053	0.0177296
2.19665	0.0589053	0.0247302
2.22594	0.0589053	0.0124321
2.25523	0.0589053	0.00718496
2.28452	0.0589053	0.0190881
2.31381	0.0589053	0.0197086
2.3431	0.0589053	0.00925145
2.37238	0.0589053	0.0143127
2.40167	0.0589053	0.0265293
2.43096	0.0589053	0.0209012
2.46025	0.0589053	0.0127562
2.48954	0.0589053	0.0216368
2.51883	0.0589053	0.0267784
2.54812	0.0589053	0.0159358
2.57741	0.0589053	0.0135949
2.60669	0.0589053	0.0241108
2.63598	0.0589053	0.0212417
2.66527	0.0589053	0.010172
2.69456	0.0589053	0.0170059
2.72385	0.0589053	0.0273389
2.75314	0.0589053	0.0185759
2.78243	0.0589053	0.0118356
2.81172	0.0589053	0.0238297
2.841	0.0589053	0.0283675
2.87029	0.0589053	0.0154651
2.89958	0.0589053	0.0136279
2.92887	0.0589053	0.0246548
2.95816	0.0589053	0.0199055
2.98745	0.0589053	0.0075828
3.01674	0.0589053	0.0127151
3.04603	0.0589053	0.0202885
3.07531	0.0589053	0.0119042
3.1046	0.0589053	0.00797481
3.13389	0.0589053	0.0203502
3.16318	0.0589053	0.0228468
3.19247	0.0589053	0.0109426
3.22176	0.0589053	0.0139375
3.25105	0.0589053	0.0248684
3.28033	0.0589053	0.0183822
3.30962	0.0589053	0.00858915
3.33891	0.0589053	0.016492
3.3682	0.0589053	0.0232015
3.39749	0.0589053	0.0111453
3.42678	0.0589053	0.00707851
3.45607	0.0589053	0.0194544
3.48536	0.0589053	0.0187697
3.51464	0.0589053	0.00725785
3.54393	0.0589053	0.0118588
3.57322	0.0589053	0.024124
3.60251	0.0589053	0.0176763
3.6318	0.0589053	0.00919779
3.66109	0.0589053	0.0188153
3.69038	0.0589053	0.0238638
3.71967	0.0589053	0.0117456
3.74895	0.0589053	0.00920055
3.77824	0.0589053	0.0215749
3.80753	0.0589053	0.0202456
3.83682	0.0589053	0.0086284
3.86611	0.0589053	0.0132077
3.8954	0.0589053	0.0226476
3.92469	0.0589053	0.0150816
3.95397	0.0589053	0.00755416
3.98326	0.0589053	0.0176495
4.01255	0.0589053	0.0224943
4.04184	0.0589053	0.011823
4.07113	0.0589053	0.012487
4.10042	0.0589053	0.0235698
4.12971	0.0589053	0.0189025
4.159	0.0589053	0.00833835
4.18828	0.0589053	0.0163108
4.21757	0.0589053	0.0253572
4.24686	0.0589053	0.0148548
4.27615	0.0589053	0.00826188
4.30544	0.0589053	0.0195907
4.33473	0.0589053	0.0224867
4.36402	0.0589053	0.0120359
4.39331	0.0589053	0.0151055
4.42259	0.0589053	0.0282493
4.45188	0.0589053	0.0239044
4.48117	0.0589053	0.0158822
4.51046	0.0589053	0.02478
4.53975	0.0589053	0.0312232
4.56904	0.0589053	0.0183062
4.59833	0.0589053	0.0113678
4.62762	0.0589053	0.0213832
4.6569	0.0589053	0.0213136
4.68619	0.0589053	0.0102608
4.71548	0.0589053	0.0130989
4.74477	0.0589053	0.0220113
4.77406	0.0589053	0.0144776
4.80335	0.0589053	0.00778589
4.83264	0.0589053	0.0201224
4.86192	0.0589053	0.0270967
4.89121	0.0589053	0.0171537
4.9205	0.0589053	0.0151129
4.94979	0.0589053	0.026047
4.97908	0.0589053	0.0221225
5.00837	0.0589053	0.00830363
5.03766	0.0589053	0.0131013
5.06695	0.0589053	0.0225551
5.09623	0.0589053	0.0141939
5.12552	0.0589053	0.0074341
5.15481	0.0589053	0.0191479
5.1841	0.0589053	0.0233414
5.21339	0.0589053	0.0118692
5.24268	0.0589053	0.0121422
5.27197	0.0589053	0.0243549
5.30126	0.0589053	0.0206727
5.33054	0.0589053	0.0105142
5.35983	0.0589053	0.0179736
5.38912	0.0589053	0.0266533
5.41841	0.0589053	0.01644
5.4477	0.0589053	0.0102404
5.47699	0.0589053	0.0208275
5.50628	0.0589053	0.0213632
5.53556	0.0589053	0.00844987
5.56485	0.0589053	0.00979219
5.59414	0.0589053	0.0211065
5.62343	0.0589053	0.0167631
5.65272	0.0589053	0.00888077
5.68201	0.0589053	0.0185054
5.7113	0.0589053	0.0256857
5.74059	0.0589053	0.0144557
5.76987	0.0589053	0.0105506
5.79916	0.0589053	0.0226696
5.82845	0.0589053	0.0225384
5.85774	0.0589053	0.0106039
5.88703	0.0589053	0.0143947
5.91632	0.0589053	0.0249138
5.94561	0.0589053	0.0167587
5.9749	0.0589053	0.0081356
6.00418	0.0589053	0.0169616
6.03347	0.0589053	0.0219541
6.06276	0.0589053	0.0115069
6.09205	0.0589053	0.0108658
6.12134	0.0589053	0.0229738
6.15063	0.0589053	0.0207632
6.17992	0.0589053	0.00944414
6.20921	0.0589053	0.0154336
6.23849	0.0589053	0.0253225
6.26778	0.0589053	0.0169457
6.29707	0.0589053	0.0094182
6.32636	0.0589053	0.0193111
6.35565	0.0589053	0.0220877
6.38494	0.0589053	0.00988624
6.41423	0.0589053	0.0106981
6.44351	0.0589053	0.0226954
6.4728	0.0589053	0.0187513
6.50209	0.0589053	0.00880318
6.53138	0.0589053	0.0170063
6.56067	0.0589053	0.0258871
6.58996	0.0589053	0.0159716
6.61925	0.0589053	0.00927422
6.64854	0.0589053	0.019885
6.67782	0.0589053	0.0201985
6.70711	0.0589053	0.00755235
6.7364	0.0589053	0.0108408
6.76569	0.0589053	0.0228845
6.79498	0.0589053	0.0180736
6.82427	0.0589053	0.00943523
6.85356	0.0589053	0.0189079
6.88285	0.0589053	0.0260405
6.91213	0.0589053	0.0149666
6.94142	0.0589053	0.0114493
6.97071	0.0589053	0.0299349
7	0.0589053	0.0354162
0	0.0883579	-0.0142466
0.0292887	0.0883579	0.013586
0.0585774	0.0883579	0.0240688
0.0878661	0.0883579	0.0172114
0.117155	0.0883579	0.00788901
0.146444	0.0883579	0.0171683
0.175732	0.0883579	0.0233724
0.205021	0.0883579	0.0120785
0.23431	0.0883579	0.0100828
0.263598	0.0883579	0.0223516
0.292887	0.0883579	0.0212677
0.322176	0.0883579	0.00914274
0.351464	0.0883579	0.0126998
0.380753	0.0883579	0.0222289
0.410042	0.0883579	0.0151318
0.439331	0.0883579	0.00751014
0.468619	0.0883579	0.0187638
0.497908	0.0883579	0.0250417
0.527197	0.0883579	0.0136995
0.556485	0.0883579	0.0114196
0.585774	0.0883579	0.022731
0.615063	0.0883579	0.0212096
0.644351	0.0883579	0.0116216
0.67364	0.0883579	0.0176664
0.702929	0.0883579	0.0244055
0.732218	0.0883579	0.013125
0.761506	0.0883579	0.00659081
0.790795	0.0883579	0.0171315
0.820084	0.0883579	0.0197894
0.849372	0.0883579	0.00791116
0.878661	0.0883579	0.00901156
0.90795	0.0883579	0.0204167
0.937238	0.0883579	0.0161472
0.966527	0.0883579	0.00634273
0.995816	0.0883579	0.0131628
1.0251	0.0883579	0.0204223
1.05439	0.0883579	0.0114557
1.08368	0.0883579	0.00821857
1.11297	0.0883579	0.0197252
1.14226	0.0883579	0.0196781
1.17155	0.0883579	0.00846016
1.20084	0.0883579	0.0127593
1.23013	0.0883579	0.0245949
1.25941	0.0883579	0.018842
1.2887	0.0883579	0.00980755
1.31799	0.0883579	0.0180384
1.34728	0.0883579	0.0229793
1.37657	0.0883579	0.011077
1.40586	0.0883579	0.00813582
1.43515	0.0883579	0.0195578
1.46444	0.0883579	0.018008
1.49372	0.0883579	0.00699266
1.52301	0.0883579	0.01225
1.5523	0.0883579	0.0230003
1.58159	0.0883579	0.0165416
1.61088	0.0883579	0.00918034
1.64017	0.0883579	0.0181347
1.66946	0.0883579	0.0223726
1.69874	0.0883579	0.0110685
1.72803	0.0883579	0.010109
1.75732	0.0883579	0.021307
1.78661	0.0883579	0.0187566
1.8159	0.0883579	0.00868049
1.84519	0.0883579	0.014751
1.87448	0.0883579	0.0224364
1.90377	0.0883579	0.0129217
1.93305	0.0883579	0.0072918
1.96234	0.0883579	0.018483
1.99163	0.0883579	0.0205664
2.02092	0.0883579	0.00919635
2.05021	0.0883579	0.011648
2.0795	0.0883579	0.0238794
2.10879	0.0883579	0.0193693
2.13808	0.0883579	0.0099361
2.16736	0.0883579	0.0179999
2.19665	0.0883579	0.0255628
2.22594	0.0883579	0.0138951
2.25523	0.0883579	0.00828865
2.28452	0.0883579	0.0195184
2.31381	0.0883579	0.0204669
2.3431	0.0883579	0.0108296
2.37238	0.0883579	0.0154561
2.40167	0.0883579	0.0274864
2.43096	0.0883579	0.0222981
2.46025	0.0883579	0.0141467
2.48954	0.0883579	0.0227437
2.51883	0.0883579	0.0281732
2.54812	0.0883579	0.0176337
2.57741	0.0883579	0.0153654
2.60669	0.0883579	0.0268175
2.63598	0.0883579	0.0255015
2.66527	0.0883579	0.0150219
2.69456	0.0883579	0.0207445
2.72385	0.0883579	0.0303586
2.75314	0.0883579	0.0223402
2.78243	0.0883579	0.015218
2.81172	0.0883579	0.0255663
2.841	0.0883579	0.0290902
2.87029	0.0883579	0.0158608
2.89958	0.0883579	0.0130643
2.92887	0.0883579	0.0235734
2.95816	0.0883579	0.0200757
2.98745	0.0883579	0.00858793
3.01674	0.0883579	0.0142013
3.04603	0.0883579	0.0228637
3.07531	0.0883579	0.0148107
3.1046	0.0883579	0.0101614
3.13389	0.0883579	0.0214332
3.16318	0.0883579	0.0235596
3.19247	0.0883579	0.0118471
3.22176	0.0883579	0.0129314
3.25105	0.0883579	0.0228411
3.28033	0.0883579	0.0165227
3.30962	0.0883579	0.00604298
3.33891	0.0883579	0.0133764
3.3682	0.0883579	0.0211744
3.39749	0.0883579	0.0113322
3.42678	0.0883579	0.00819499
3.45607	0.0883579	0.0203558
3.48536	0.0883579	0.0203384
3.51464	0.0883579	0.00929535
3.54393	0.0883579	0.013032
3.57322	0.0883579	0.02394
3.60251	0.0883579	0.0165936
3.6318	0.0883579	0.0075231
3.66109	0.0883579	0.0167452
3.69038	0.0883579	0.0224833
3.71967	0.0883579	0.01085
3.74895	0.0883579	0.00726409
3.77824	0.0883579	0.0187745
3.80753	0.0883579	0.018709
3.83682	0.0883579	0.00884889
3.86611	0.0883579	0.0135109
3.8954	0.0883579	0.0230631
3.92469	0.0883579	0.0163028
3.95397	0.0883579	0.00992598
3.98326	0.0883579	0.0195357
4.01255	0.0883579	0.0232261
4.04184	0.0883579	0.012425
4.07113	0.0883579	0.0123306
4.10042	0.0883579	0.0231409
4.12971	0.0883579	0.01887
4.159	0.0883579	0.00891917
4.18828	0.0883579	0.0167401
4.21757	0.0883579	0.0261699
4.24686	0.0883579	0.0172371
4.27615	0.0883579	0.0117857
4.30544	0.0883579	0.0236972
4.33473	0.0883579	0.0270398
4.36402	0.0883579	0.0161239
4.39331	0.0883579	0.0170989
4.42259	0.0883579	0.0279109
4.45188	0.0883579	0.0228401
4.48117	0.0883579	0.0148872
4.51046	0.0883579	0.022636
4.53975	0.0883579	0.0284808
4.56904	0.0883579	0.0169311
4.59833	0.0883579	0.011044
4.62762	0.0883579	0.0214232
4.6569	0.0883579	0.0221057
4.68619	0.0883579	0.0119667
4.71548	0.0883579	0.0146262
4.74477	0.0883579	0.0233278
4.77406	0.0883579	0.0166617
4.80335	0.0883579	0.00940799
4.83264	0.0883579	0.0201876
4.86192	0.0883579	0.0262686
4.89121	0.0883579	0.015882
4.9205	0.0883579	0.0127297
4.94979	0.0883579	0.0226905
4.97908	0.0883579	0.0205578
5.00837	0.0883579	0.00868605
5.03766	0.0883579	0.0135074
5.06695	0.0883579	0.0224469
5.09623	0.0883579	0.0146269
5.12552	0.0883579	0.0080321
5.15481	0.0883579	0.0192066
5.1841	0.0883579	0.0236888
5.21339	0.0883579	0.0131048
5.24268	0.0883579	0.0132979
5.27197	0.0883579	0.0248328
5.30126	0.0883579	0.0215822
5.33054	0.0883579	0.0112656
5.35983	0.0883579	0.0170524
5.38912	0.0883579	0.0243332
5.41841	0.0883579	0.0143778
5.4477	0.0883579	0.00837354
5.47699	0.0883579	0.0190618
5.50628	0.0883579	0.021162
5.53556	0.0883579	0.00991325
5.56485	0.0883579	0.0108346
5.59414	0.0883579	0.0215933
5.62343	0.0883579	0.017456
5.65272	0.0883579	0.00962988
5.68201	0.0883579	0.0188881
5.7113	0.0883579	0.0259045
5.74059	0.0883579	0.0154013
5.76987	0.0883579	0.0113672
5.79916	0.0883579	0.0224699
5.82845	0.0883579	0.0223631
5.85774	0.0883579	0.0115607
5.88703	0.0883579	0.0153429
5.91632	0.0883579	0.0255598
5.94561	0.0883579	0.0188493
5.9749	0.0883579	0.0103835
6.00418	0.0883579	0.0184688
6.03347	0.0883579	0.0225484
6.06276	0.0883579	0.0120065
6.09205	0.0883579	0.0108154
6.12134	0.0883579	0.0219829
6.15063	0.0883579	0.0201346
6.17992	0.0883579	0.00893347
6.20921	0.0883579	0.0142311
6.23849	0.0883579	0.0244748
6.26778	0.0883579	0.0176215
6.29707	0.0883579	0.0108198
6.32636	0.0883579	0.0203167
6.35565	0.0883579	0.0234955
6.38494	0.0883579	0.0119101
6.41423	0.0883579	0.0118907
6.44351	0.0883579	0.0227293
6.4728	0.0883579	0.0185682
6.50209	0.0883579	0.00870694
6.53138	0.0883579	0.0164719
6.56067	0.0883579	0.0257359
6.58996	0.0883579	0.0167918
6.61925	0.0883579	0.0105692
6.64854	0.0883579	0.0203382
6.67782	0.0883579	0.0206159
6.70711	0.0883579	0.00855919
6.7364	0.0883579	0.0109737
6.76569	0.0883579	0.0214589
6.79498	0.0883579	0.0172754
6.82427	0.0883579	0.00917393
6.85356	0.0883579	0.0182368
6.88285	0.0883579	0.025041
6.91213	0.0883579	0.0143067
6.94142	0.0883579	0.011333
6.97071	0.0883579	0.0301278
7	0.0883579	0.0386685
0	0.117811	-0.0138738
0.0292887	0.117811	0.013781
0.0585774	0.117811	0.0243262
0.0878661	0.117811	0.0174699
0.117155	0.117811	0.00828042
0.146444	0.117811	0.016828
0.175732	0.117811	0.0227554
0.205021	0.117811	0.0121845
0.23431	0.117811	0.00923063
0.263598	0.117811	0.0201763
0.292887	0.117811	0.0199585
0.322176	0.117811	0.00938613
0.351464	0.117811	0.0132548
0.380753	0.117811	0.0225519
0.410042	0.117811	0.015945
0.439331	0.117811	0.0083474
0.468619	0.117811	0.01845
0.497908	0.117811	0.0242421
0.527197	0.117811	0.0136546
0.556485	0.117811	0.0112959
0.585774	0.117811	0.0211154
0.615063	0.117811	0.0197245
0.644351	0.117811	0.01082
0.67364	0.117811	0.0165506
0.702929	0.117811	0.0235252
0.732218	0.117811	0.0132159
0.761506	0.117811	0.00695085
0.790795	0.117811	0.017218
0.820084	0.117811	0.0207997
0.849372	0.117811	0.0107719
0.878661	0.117811	0.0120061
0.90795	0.117811	0.0227703
0.937238	0.117811	0.018975
0.966527	0.117811	0.0094371
0.995816	0.117811	0.0151118
1.0251	0.117811	0.0211219
1.05439	0.117811	0.0116388
1.08368	0.117811	0.00759421
1.11297	0.117811	0.0175727
1.14226	0.117811	0.0181635
1.17155	0.117811	0.00838457
1.20084	0.117811	0.0124003
1.23013	0.117811	0.0243131
1.25941	0.117811	0.0191184
1.2887	0.117811	0.0104131
1.31799	0.117811	0.0169781
1.34728	0.117811	0.0212337
1.37657	0.117811	0.0109092
1.40586	0.117811	0.00882966
1.43515	0.117811	0.0199687
1.46444	0.117811	0.0187246
1.49372	0.117811	0.00780438
1.52301	0.117811	0.0117144
1.5523	0.117811	0.0214129
1.58159	0.117811	0.0155368
1.61088	0.117811	0.0089571
1.64017	0.117811	0.0179017
1.66946	0.117811	0.0225379
1.69874	0.117811	0.0119075
1.72803	0.117811	0.0111852
1.75732	0.117811	0.021922
1.78661	0.117811	0.0194751
1.8159	0.117811	0.00963131
1.84519	0.117811	0.0149535
1.87448	0.117811	0.0225251
1.90377	0.117811	0.0140611
1.93305	0.117811	0.0080903
1.96234	0.117811	0.0174372
1.99163	0.117811	0.0185129
2.02092	0.117811	0.00828781
2.05021	0.117811	0.011454
2.0795	0.117811	0.0236551
2.10879	0.117811	0.0202552
2.13808	0.117811	0.0115175
2.16736	0.117811	0.0190481
2.19665	0.117811	0.0259663
2.22594	0.117811	0.0154355
2.25523	0.117811	0.0102036
2.28452	0.117811	0.0205721
2.31381	0.117811	0.0215072
2.3431	0.117811	0.0119942
2.37238	0.117811	0.0162207
2.40167	0.117811	0.0275259
2.43096	0.117811	0.0231211
2.46025	0.117811	0.016193
2.48954	0.117811	0.0248449
2.51883	0.117811	0.03102
2.54812	0.117811	0.022873
2.57741	0.117811	0.0221337
2.60669	0.117811	0.0343767
2.63598	0.117811	0.0339748
2.66527	0.117811	0.023522
2.69456	0.117811	0.0266065
2.72385	0.117811	0.0327708
2.75314	0.117811	0.0244019
2.78243	0.117811	0.0175518
2.81172	0.117811	0.0272129
2.841	0.117811	0.0301506
2.87029	0.117811	0.0178279
2.89958	0.117811	0.015551
2.92887	0.117811	0.0253989
2.95816	0.117811	0.022564
2.98745	0.117811	0.0119745
3.01674	0.117811	0.0177502
3.04603	0.117811	0.0262108
3.07531	0.117811	0.0178923
3.1046	0.117811	0.0124432
3.13389	0.117811	0.0214363
3.16318	0.117811	0.0223078
3.19247	0.117811	0.0115767
3.22176	0.117811	0.0121416
3.25105	0.117811	0.0212573
3.28033	0.117811	0.0153013
3.30962	0.117811	0.00590127
3.33891	0.117811	0.0135521
3.3682	0.117811	0.021415
3.39749	0.117811	0.0125437
3.42678	0.117811	0.00959137
3.45607	0.117811	0.0205373
3.48536	0.117811	0.0213986
3.51464	0.117811	0.0118686
3.54393	0.117811	0.0149696
3.57322	0.117811	0.0237908
3.60251	0.117811	0.0156798
3.6318	0.117811	0.0066244
3.66109	0.117811	0.0150063
3.69038	0.117811	0.0208314
3.71967	0.117811	0.01071
3.74895	0.117811	0.00781582
3.77824	0.117811	0.0188543
3.80753	0.117811	0.0196948
3.83682	0.117811	0.0113023
3.86611	0.117811	0.0156863
3.8954	0.117811	0.0239462
3.92469	0.117811	0.0167644
3.95397	0.117811	0.0109243
3.98326	0.117811	0.0196671
4.01255	0.117811	0.0215081
4.04184	0.117811	0.0105455
4.07113	0.117811	0.0102736
4.10042	0.117811	0.0208162
4.12971	0.117811	0.0177627
4.159	0.117811	0.00943509
4.18828	0.117811	0.0173732
4.21757	0.117811	0.0265913
4.24686	0.117811	0.0192589
4.27615	0.117811	0.0149196
4.30544	0.117811	0.0260406
4.33473	0.117811	0.0289164
4.36402	0.117811	0.0177334
4.39331	0.117811	0.0174253
4.42259	0.117811	0.0258984
4.45188	0.117811	0.0205296
4.48117	0.117811	0.0128893
4.51046	0.117811	0.0196754
4.53975	0.117811	0.0253101
4.56904	0.117811	0.0160209
4.59833	0.117811	0.0122773
4.62762	0.117811	0.0221515
4.6569	0.117811	0.0226841
4.68619	0.117811	0.0134573
4.71548	0.117811	0.0164786
4.74477	0.117811	0.0251203
4.77406	0.117811	0.0186564
4.80335	0.117811	0.0106017
4.83264	0.117811	0.0191949
4.86192	0.117811	0.023424
4.89121	0.117811	0.0130258
4.9205	0.117811	0.0103536
4.94979	0.117811	0.0204662
4.97908	0.117811	0.020293
5.00837	0.117811	0.0107278
5.03766	0.117811	0.0153978
5.06695	0.117811	0.0233544
5.09623	0.117811	0.0162445
5.12552	0.117811	0.0108026
5.15481	0.117811	0.0211832
5.1841	0.117811	0.0249986
5.21339	0.117811	0.0146548
5.24268	0.117811	0.0138419
5.27197	0.117811	0.0236255
5.30126	0.117811	0.0200882
5.33054	0.117811	0.0104929
5.35983	0.117811	0.0161867
5.38912	0.117811	0.0228083
5.41841	0.117811	0.0140099
5.4477	0.117811	0.00935147
5.47699	0.117811	0.0196636
5.50628	0.117811	0.0217099
5.53556	0.117811	0.0113272
5.56485	0.117811	0.0121553
5.59414	0.117811	0.0221846
5.62343	0.117811	0.0184218
5.65272	0.117811	0.010584
5.68201	0.117811	0.0186665
5.7113	0.117811	0.0246781
5.74059	0.117811	0.0145428
5.76987	0.117811	0.0106021
5.79916	0.117811	0.0203976
5.82845	0.117811	0.0207298
5.85774	0.117811	0.0118868
5.88703	0.117811	0.0160861
5.91632	0.117811	0.025351
5.94561	0.117811	0.0200796
5.9749	0.117811	0.0130129
6.00418	0.117811	0.0207409
6.03347	0.117811	0.0239339
6.06276	0.117811	0.0137775
6.09205	0.117811	0.0126054
6.12134	0.117811	0.0223378
6.15063	0.117811	0.0202313
6.17992	0.117811	0.00935548
6.20921	0.117811	0.0140616
6.23849	0.117811	0.0234448
6.26778	0.117811	0.0167627
6.29707	0.117811	0.0106391
6.32636	0.117811	0.0196195
6.35565	0.117811	0.0227871
6.38494	0.117811	0.0125057
6.41423	0.117811	0.0126053
6.44351	0.117811	0.0225008
6.4728	0.117811	0.0184165
6.50209	0.117811	0.00914311
6.53138	0.117811	0.0161718
6.56067	0.117811	0.0239347
6.58996	0.117811	0.0154159
6.61925	0.117811	0.0102984
6.64854	0.117811	0.0195679
6.67782	0.117811	0.020305
6.70711	0.117811	0.00964175
6.7364	0.117811	0.0116614
6.76569	0.117811	0.020559
6.79498	0.117811	0.016642
6.82427	0.117811	0.00964152
6.85356	0.117811	0.0183693
6.88285	0.117811	0.0246982
6.91213	0.117811	0.0152047
6.94142	0.117811	0.0124012
6.97071	0.117811	0.0295258
7	0.117811	0.0377794
0	0.147263	-0.0113882
0.0292887	0.147263	0.015434
0.0585774	0.147263	0.0245475
0.0878661	0.147263	0.0174634
0.117155	0.147263	0.00964165
0.146444	0.147263	0.0175796
0.175732	0.147263	0.0217933
0.205021	0.147263	0.0112458
0.23431	0.147263	0.00809843
0.263598	0.147263	0.01821
0.292887	0.147263	0.0188464
0.322176	0.147263	0.0105268
0.351464	0.147263	0.0143302
0.380753	0.147263	0.0219188
0.410042	0.147263	0.0162372
0.439331	0.147263	0.0103305
0.468619	0.147263	0.0195813
0.497908	0.147263	0.0235136
0.527197	0.147263	0.0130219
0.556485	0.147263	0.0109832
0.585774	0.147263	0.0192554
0.615063	0.147263	0.0174581
0.644351	0.147263	0.00917654
0.67364	0.147263	0.0144266
0.702929	0.147263	0.0214029
0.732218	0.147263	0.0130446
0.761506	0.147263	0.00787417
0.790795	0.147263	0.0179528
0.820084	0.147263	0.0218986
0.849372	0.147263	0.0132761
0.878661	0.147263	0.0147701
0.90795	0.147263	0.0238144
0.937238	0.147263	0.0198716
0.966527	0.147263	0.0115589
0.995816	0.147263	0.0165646
1.0251	0.147263	0.0208117
1.05439	0.147263	0.0108795
1.08368	0.147263	0.00686863
1.11297	0.147263	0.0159275
1.14226	0.147263	0.0166292
1.17155	0.147263	0.0079152
1.20084	0.147263	0.0123445
1.23013	0.147263	0.0236933
1.25941	0.147263	0.0194977
1.2887	0.147263	0.0118815
1.31799	0.147263	0.0170078
1.34728	0.147263	0.019748
1.37657	0.147263	0.0102446
1.40586	0.147263	0.00896761
1.43515	0.147263	0.0194993
1.46444	0.147263	0.0183379
1.49372	0.147263	0.00855515
1.52301	0.147263	0.0118108
1.5523	0.147263	0.0201396
1.58159	0.147263	0.0149287
1.61088	0.147263	0.0102038
1.64017	0.147263	0.0194346
1.66946	0.147263	0.0239096
1.69874	0.147263	0.0140907
1.72803	0.147263	0.0138292
1.75732	0.147263	0.0238485
1.78661	0.147263	0.0204774
1.8159	0.147263	0.0109842
1.84519	0.147263	0.0150568
1.87448	0.147263	0.0213087
1.90377	0.147263	0.0131421
1.93305	0.147263	0.00805063
1.96234	0.147263	0.0167765
1.99163	0.147263	0.0183584
2.02092	0.147263	0.0103337
2.05021	0.147263	0.0137132
2.0795	0.147263	0.0240207
2.10879	0.147263	0.0203835
2.13808	0.147263	0.0129586
2.16736	0.147263	0.0201631
2.19665	0.147263	0.0257093
2.22594	0.147263	0.0162074
2.25523	0.147263	0.0117878
2.28452	0.147263	0.0207553
2.31381	0.147263	0.0212266
2.3431	0.147263	0.0122344
2.37238	0.147263	0.016463
2.40167	0.147263	0.0268731
2.43096	0.147263	0.0239167
2.46025	0.147263	0.0203168
2.48954	0.147263	0.0302457
2.51883	0.147263	0.0373006
2.54812	0.147263	0.0315621
2.57741	0.147263	0.0321388
2.60669	0.147263	0.0438524
2.63598	0.147263	0.0429392
2.66527	0.147263	0.032911
2.69456	0.147263	0.0344497
2.72385	0.147263	0.0380667
2.75314	0.147263	0.0292318
2.78243	0.147263	0.0228061
2.81172	0.147263	0.0317429
2.841	0.147263	0.0341764
2.87029	0.147263	0.0233261
2.89958	0.147263	0.0211446
2.92887	0.147263	0.0287024
2.95816	0.147263	0.0253718
2.98745	0.147263	0.0164141
3.01674	0.147263	0.0218018
3.04603	0.147263	0.0277473
3.07531	0.147263	0.018101
3.1046	0.147263	0.0124435
3.13389	0.147263	0.0200952
3.16318	0.147263	0.0200564
3.19247	0.147263	0.0104755
3.22176	0.147263	0.0112946
3.25105	0.147263	0.019899
3.28033	0.147263	0.0147765
3.30962	0.147263	0.00696671
3.33891	0.147263	0.0148647
3.3682	0.147263	0.0219882
3.39749	0.147263	0.0144387
3.42678	0.147263	0.0120528
3.45607	0.147263	0.0215488
3.48536	0.147263	0.0215028
3.51464	0.147263	0.0122776
3.54393	0.147263	0.0148852
3.57322	0.147263	0.0218618
3.60251	0.147263	0.0144273
3.6318	0.147263	0.0064523
3.66109	0.147263	0.0135905
3.69038	0.147263	0.0178412
3.71967	0.147263	0.00899483
3.74895	0.147263	0.00822771
3.77824	0.147263	0.0195004
3.80753	0.147263	0.0203058
3.83682	0.147263	0.0132731
3.86611	0.147263	0.0176048
3.8954	0.147263	0.024652
3.92469	0.147263	0.0177775
3.95397	0.147263	0.0126162
3.98326	0.147263	0.0199807
4.01255	0.147263	0.0197697
4.04184	0.147263	0.00876909
4.07113	0.147263	0.008698
4.10042	0.147263	0.0183852
4.12971	0.147263	0.016547
4.159	0.147263	0.0107502
4.18828	0.147263	0.0191833
4.21757	0.147263	0.0273257
4.24686	0.147263	0.0204453
4.27615	0.147263	0.0170651
4.30544	0.147263	0.027068
4.33473	0.147263	0.0291315
4.36402	0.147263	0.0184368
4.39331	0.147263	0.018093
4.42259	0.147263	0.0245307
4.45188	0.147263	0.0186397
4.48117	0.147263	0.0114463
4.51046	0.147263	0.0173538
4.53975	0.147263	0.022357
4.56904	0.147263	0.0146702
4.59833	0.147263	0.0127703
4.62762	0.147263	0.0220568
4.6569	0.147263	0.0220489
4.68619	0.147263	0.014196
4.71548	0.147263	0.0179493
4.74477	0.147263	0.0257717
4.77406	0.147263	0.0194256
4.80335	0.147263	0.0119439
4.83264	0.147263	0.0190214
4.86192	0.147263	0.0214517
4.89121	0.147263	0.011146
4.9205	0.147263	0.00924627
4.94979	0.147263	0.0187323
4.97908	0.147263	0.0193591
5.00837	0.147263	0.0125535
5.03766	0.147263	0.0176664
5.06695	0.147263	0.0252439
5.09623	0.147263	0.0195889
5.12552	0.147263	0.0159851
5.15481	0.147263	0.0248707
5.1841	0.147263	0.0267079
5.21339	0.147263	0.0169833
5.24268	0.147263	0.0164486
5.27197	0.147263	0.0242642
5.30126	0.147263	0.0193562
5.33054	0.147263	0.0105649
5.35983	0.147263	0.0166705
5.38912	0.147263	0.0222037
5.41841	0.147263	0.0143628
5.4477	0.147263	0.0108299
5.47699	0.147263	0.0197925
5.50628	0.147263	0.0210936
5.53556	0.147263	0.0124657
5.56485	0.147263	0.014478
5.59414	0.147263	0.0234796
5.62343	0.147263	0.019593
5.65272	0.147263	0.012608
5.68201	0.147263	0.0192116
5.7113	0.147263	0.0229408
5.74059	0.147263	0.0127695
5.76987	0.147263	0.00918428
5.79916	0.147263	0.0175289
5.82845	0.147263	0.0179668
5.85774	0.147263	0.0109585
5.88703	0.147263	0.015309
5.91632	0.147263	0.0230614
5.94561	0.147263	0.0186071
5.9749	0.147263	0.013557
6.00418	0.147263	0.021046
6.03347	0.147263	0.0237154
6.06276	0.147263	0.0152693
6.09205	0.147263	0.015125
6.12134	0.147263	0.0236418
6.15063	0.147263	0.0209116
6.17992	0.147263	0.01141
6.20921	0.147263	0.0158686
6.23849	0.147263	0.0226139
6.26778	0.147263	0.0150737
6.29707	0.147263	0.00977217
6.32636	0.147263	0.0182142
6.35565	0.147263	0.0212334
6.38494	0.147263	0.0130337
6.41423	0.147263	0.0148402
6.44351	0.147263	0.0236579
6.4728	0.147263	0.0186859
6.50209	0.147263	0.0102635
6.53138	0.147263	0.0163307
6.56067	0.147263	0.021882
6.58996	0.147263	0.0140702
6.61925	0.147263	0.0100289
6.64854	0.147263	0.0183495
6.67782	0.147263	0.0190807
6.70711	0.147263	0.00993866
6.7364	0.147263	0.0121491
6.76569	0.147263	0.0202402
6.79498	0.147263	0.0167801
6.82427	0.147263	0.011421
6.85356	0.147263	0.0195856
6.88285	0.147263	0.0245442
6.91213	0.147263	0.0166131
6.94142	0.147263	0.0148184
6.97071	0.147263	0.0290806
7	0.147263	0.0327745
0	0.176716	-0.0077445
0.0292887	0.176716	0.0162267
0.0585774	0.176716	0.0229301
0.0878661	0.176716	0.0161049
0.117155	0.176716	0.0098206
0.146444	0.176716	0.0165857
0.175732	0.176716	0.0187494
0.205021	0.176716	0.00971453
0.23431	0.176716	0.00863164
0.263598	0.176716	0.0183826
0.292887	0.176716	0.018697
0.322176	0.176716	0.0121953
0.351464	0.176716	0.0159745
0.380753	0.176716	0.0216937
0.410042	0.176716	0.0164792
0.439331	0.176716	0.01223
0.468619	0.176716	0.0206147
0.497908	0.176716	0.0224135
0.527197	0.176716	0.0119673
0.556485	0.176716	0.0101123
0.585774	0.176716	0.0172479
0.615063	0.176716	0.014661
0.644351	0.176716	0.00791229
0.67364	0.176716	0.0136028
0.702929	0.176716	0.0200624
0.732218	0.176716	0.0133408
0.761506	0.176716	0.00948384
0.790795	0.176716	0.0188148
0.820084	0.176716	0.0217482
0.849372	0.176716	0.0143892
0.878661	0.176716	0.0170511
0.90795	0.176716	0.0244262
0.937238	0.176716	0.0195711
0.966527	0.176716	0.0124167
0.995816	0.176716	0.0172923
1.0251	0.176716	0.0200915
1.05439	0.176716	0.0108338
1.08368	0.176716	0.00798462
1.11297	0.176716	0.0162421
1.14226	0.176716	0.0163623
1.17155	0.176716	0.00878538
1.20084	0.176716	0.0140898
1.23013	0.176716	0.0238428
1.25941	0.176716	0.0197482
1.2887	0.176716	0.0137477
1.31799	0.176716	0.0185765
1.34728	0.176716	0.0200047
1.37657	0.176716	0.0109824
1.40586	0.176716	0.0103662
1.43515	0.176716	0.0195478
1.46444	0.176716	0.0176972
1.49372	0.176716	0.00917695
1.52301	0.176716	0.0129053
1.5523	0.176716	0.0199589
1.58159	0.176716	0.0144658
1.61088	0.176716	0.011091
1.64017	0.176716	0.0200291
1.66946	0.176716	0.0236288
1.69874	0.176716	0.0156427
1.72803	0.176716	0.0164851
1.75732	0.176716	0.0249796
1.78661	0.176716	0.0205525
1.8159	0.176716	0.0122364
1.84519	0.176716	0.0156036
1.87448	0.176716	0.0193611
1.90377	0.176716	0.0111704
1.93305	0.176716	0.00775953
1.96234	0.176716	0.016079
1.99163	0.176716	0.0174493
2.02092	0.176716	0.0114419
2.05021	0.176716	0.0155091
2.0795	0.176716	0.0243342
2.10879	0.176716	0.0204374
2.13808	0.176716	0.0146386
2.16736	0.176716	0.0218443
2.19665	0.176716	0.0259485
2.22594	0.176716	0.0176686
2.25523	0.176716	0.0145618
2.28452	0.176716	0.0223746
2.31381	0.176716	0.0222493
2.3431	0.176716	0.0145786
2.37238	0.176716	0.0190966
2.40167	0.176716	0.0284208
2.43096	0.176716	0.0271858
2.46025	0.176716	0.0272821
2.48954	0.176716	0.0387562
2.51883	0.176716	0.0463761
2.54812	0.176716	0.0425269
2.57741	0.176716	0.044254
2.60669	0.176716	0.0541806
2.63598	0.176716	0.052903
2.66527	0.176716	0.0453759
2.69456	0.176716	0.0475496
2.72385	0.176716	0.0495921
2.75314	0.176716	0.0397847
2.78243	0.176716	0.0331656
2.81172	0.176716	0.0400944
2.841	0.176716	0.0399627
2.87029	0.176716	0.0293491
2.89958	0.176716	0.0272255
2.92887	0.176716	0.0322596
2.95816	0.176716	0.0272665
2.98745	0.176716	0.0193924
3.01674	0.176716	0.0236962
3.04603	0.176716	0.0270351
3.07531	0.176716	0.0169901
3.1046	0.176716	0.0120095
3.13389	0.176716	0.0187473
3.16318	0.176716	0.0174281
3.19247	0.176716	0.0089318
3.22176	0.176716	0.0108553
3.25105	0.176716	0.0186829
3.28033	0.176716	0.0147232
3.30962	0.176716	0.00930526
3.33891	0.176716	0.0169894
3.3682	0.176716	0.0225234
3.39749	0.176716	0.0160937
3.42678	0.176716	0.0147322
3.45607	0.176716	0.0226861
3.48536	0.176716	0.0210986
3.51464	0.176716	0.0119611
3.54393	0.176716	0.0140588
3.57322	0.176716	0.0193262
3.60251	0.176716	0.0127722
3.6318	0.176716	0.00636802
3.66109	0.176716	0.0123363
3.69038	0.176716	0.0153225
3.71967	0.176716	0.00879883
3.74895	0.176716	0.0110402
3.77824	0.176716	0.0218702
3.80753	0.176716	0.0216266
3.83682	0.176716	0.0154694
3.86611	0.176716	0.0195456
3.8954	0.176716	0.0248288
3.92469	0.176716	0.0184091
3.95397	0.176716	0.014007
3.98326	0.176716	0.0201864
4.01255	0.176716	0.0190537
4.04184	0.176716	0.00932115
4.07113	0.176716	0.0104639
4.10042	0.176716	0.0192634
4.12971	0.176716	0.0185145
4.159	0.176716	0.0149404
4.18828	0.176716	0.0234737
4.21757	0.176716	0.0301333
4.24686	0.176716	0.0239473
4.27615	0.176716	0.0221566
4.30544	0.176716	0.0307293
4.33473	0.176716	0.0302286
4.36402	0.176716	0.0204973
4.39331	0.176716	0.0214484
4.42259	0.176716	0.0268075
4.45188	0.176716	0.0203644
4.48117	0.176716	0.0131732
4.51046	0.176716	0.0184652
4.53975	0.176716	0.0221894
4.56904	0.176716	0.015346
4.59833	0.176716	0.0143041
4.62762	0.176716	0.0219356
4.6569	0.176716	0.0204033
4.68619	0.176716	0.0141743
4.71548	0.176716	0.0191678
4.74477	0.176716	0.0260123
4.77406	0.176716	0.0196011
4.80335	0.176716	0.0129558
4.83264	0.176716	0.0189417
4.86192	0.176716	0.020687
4.89121	0.176716	0.0122969
4.9205	0.176716	0.0118911
4.94979	0.176716	0.0198574
4.97908	0.176716	0.0191301
5.00837	0.176716	0.0141482
5.03766	0.176716	0.0198295
5.06695	0.176716	0.0265333
5.09623	0.176716	0.0219151
5.12552	0.176716	0.0200082
5.15481	0.176716	0.0271628
5.1841	0.176716	0.0273513
5.21339	0.176716	0.019424
5.24268	0.176716	0.0210373
5.27197	0.176716	0.0275591
5.30126	0.176716	0.0215995
5.33054	0.176716	0.0137074
5.35983	0.176716	0.0190776
5.38912	0.176716	0.0223821
5.41841	0.176716	0.0144279
5.4477	0.176716	0.0114984
5.47699	0.176716	0.0187218
5.50628	0.176716	0.0186274
5.53556	0.176716	0.011803
5.56485	0.176716	0.0156463
5.59414	0.176716	0.0236765
5.62343	0.176716	0.0199718
5.65272	0.176716	0.0146004
5.68201	0.176716	0.0200727
5.7113	0.176716	0.0216145
5.74059	0.176716	0.0120579
5.76987	0.176716	0.00973224
5.79916	0.176716	0.0165976
5.82845	0.176716	0.0161984
5.85774	0.176716	0.0100815
5.88703	0.176716	0.0144488
5.91632	0.176716	0.0204276
5.94561	0.176716	0.0159216
5.9749	0.176716	0.0133733
6.00418	0.176716	0.0210706
6.03347	0.176716	0.0228699
6.06276	0.176716	0.0159261
6.09205	0.176716	0.0172726
6.12134	0.176716	0.024941
6.15063	0.176716	0.0220129
6.17992	0.176716	0.0147858
6.20921	0.176716	0.0189729
6.23849	0.176716	0.0230368
6.26778	0.176716	0.0150705
6.29707	0.176716	0.01114
6.32636	0.176716	0.0183352
6.35565	0.176716	0.0194442
6.38494	0.176716	0.0130756
6.41423	0.176716	0.0164157
6.44351	0.176716	0.0239096
6.4728	0.176716	0.0185819
6.50209	0.176716	0.0119322
6.53138	0.176716	0.0173468
6.56067	0.176716	0.0208942
6.58996	0.176716	0.0140251
6.61925	0.176716	0.0113856
6.64854	0.176716	0.018456
6.67782	0.176716	0.0179318
6.70711	0.176716	0.0097724
6.7364	0.176716	0.012327
6.76569	0.176716	0.0190569
6.79498	0.176716	0.015507
6.82427	0.176716	0.01163
6.85356	0.176716	0.0190063
6.88285	0.176716	0.0226188
6.91213	0.176716	0.0165142
6.94142	0.176716	0.0166701
6.97071	0.176716	0.0277861
7	0.176716	0.0254241
0	0.206169	-0.00534883
0.0292887	0.206169	0.0166157
0.0585774	0.206169	0.0216575
0.0878661	0.206169	0.0156565
0.117155	0.206169	0.0114332
0.146444	0.206169	0.0174488
0.175732	0.206169	0.0177459
0.205021	0.206169	0.0100666
0.23431	0.206169	0.0104078
0.263598	0.206169	0.0181132
0.292887	0.206169	0.016952
0.322176	0.206169	0.0118112
0.351464	0.206169	0.0162728
0.380753	0.206169	0.0205486
0.410042	0.206169	0.0160471
0.439331	0.206169	0.0141798
0.468619	0.206169	0.022126
0.497908	0.206169	0.0225242
0.527197	0.206169	0.012714
0.556485	0.206169	0.0115612
0.585774	0.206169	0.0175427
0.615063	0.206169	0.014066
0.644351	0.206169	0.00888813
0.67364	0.206169	0.0145428
0.702929	0.206169	0.0185326
0.732218	0.206169	0.0123076
0.761506	0.206169	0.0098541
0.790795	0.206169	0.0178247
0.820084	0.206169	0.0192874
0.849372	0.206169	0.0138304
0.878661	0.206169	0.0188018
0.90795	0.206169	0.0252262
0.937238	0.206169	0.0199517
0.966527	0.206169	0.0143183
0.995816	0.206169	0.018911
1.0251	0.206169	0.0204894
1.05439	0.206169	0.0125554
1.08368	0.206169	0.0109082
1.11297	0.206169	0.0172538
1.14226	0.206169	0.0155598
1.17155	0.206169	0.00880501
1.20084	0.206169	0.0145147
1.23013	0.206169	0.0215871
1.25941	0.206169	0.017149
1.2887	0.206169	0.0135535
1.31799	0.206169	0.018787
1.34728	0.206169	0.0195727
1.37657	0.206169	0.0116239
1.40586	0.206169	0.0117605
1.43515	0.206169	0.0189313
1.46444	0.206169	0.0156468
1.49372	0.206169	0.00829795
1.52301	0.206169	0.0124814
1.5523	0.206169	0.0175562
1.58159	0.206169	0.0115275
1.61088	0.206169	0.00930247
1.64017	0.206169	0.0178055
1.66946	0.206169	0.0204695
1.69874	0.206169	0.0150682
1.72803	0.206169	0.0179624
1.75732	0.206169	0.0253816
1.78661	0.206169	0.0207556
1.8159	0.206169	0.0142929
1.84519	0.206169	0.0173916
1.87448	0.206169	0.0184043
1.90377	0.206169	0.0104351
1.93305	0.206169	0.00851318
1.96234	0.206169	0.0158666
1.99163	0.206169	0.0162885
2.02092	0.206169	0.0109719
2.05021	0.206169	0.0149003
2.0795	0.206169	0.0218851
2.10879	0.206169	0.0182201
2.13808	0.206169	0.0155538
2.16736	0.206169	0.0233161
2.19665	0.206169	0.0262848
2.22594	0.206169	0.0196097
2.25523	0.206169	0.0186656
2.28452	0.206169	0.0258078
2.31381	0.206169	0.02509
2.3431	0.206169	0.0188933
2.37238	0.206169	0.0236543
2.40167	0.206169	0.032103
2.43096	0.206169	0.0324616
2.46025	0.206169	0.0362326
2.48954	0.206169	0.0488672
2.51883	0.206169	0.0556108
2.54812	0.206169	0.0541475
2.57741	0.206169	0.0592601
2.60669	0.206169	0.0690759
2.63598	0.206169	0.0675578
2.66527	0.206169	0.06241
2.69456	0.206169	0.0654472
2.72385	0.206169	0.0662371
2.75314	0.206169	0.0559443
2.78243	0.206169	0.049129
2.81172	0.206169	0.0526471
2.841	0.206169	0.0482358
2.87029	0.206169	0.0368843
2.89958	0.206169	0.0346435
2.92887	0.206169	0.0368906
2.95816	0.206169	0.0292781
2.98745	0.206169	0.0214973
3.01674	0.206169	0.0246091
3.04603	0.206169	0.0256805
3.07531	0.206169	0.0168335
3.1046	0.206169	0.0137266
3.13389	0.206169	0.0194363
3.16318	0.206169	0.0168429
3.19247	0.206169	0.010013
3.22176	0.206169	0.01289
3.25105	0.206169	0.0184406
3.28033	0.206169	0.0140047
3.30962	0.206169	0.0102598
3.33891	0.206169	0.0173607
3.3682	0.206169	0.0206534
3.39749	0.206169	0.0148431
3.42678	0.206169	0.0147308
3.45607	0.206169	0.0220451
3.48536	0.206169	0.0197233
3.51464	0.206169	0.0126674
3.54393	0.206169	0.0157931
3.57322	0.206169	0.0199349
3.60251	0.206169	0.0137628
3.6318	0.206169	0.00854969
3.66109	0.206169	0.012943
3.69038	0.206169	0.0135269
3.71967	0.206169	0.00841847
3.74895	0.206169	0.012151
3.77824	0.206169	0.0208719
3.80753	0.206169	0.0193305
3.83682	0.206169	0.0153091
3.86611	0.206169	0.0203021
3.8954	0.206169	0.024617
3.92469	0.206169	0.0191683
3.95397	0.206169	0.0160403
3.98326	0.206169	0.0220297
4.01255	0.206169	0.0207723
4.04184	0.206169	0.0127569
4.07113	0.206169	0.0146645
4.10042	0.206169	0.0211768
4.12971	0.206169	0.0199927
4.159	0.206169	0.0180781
4.18828	0.206169	0.0266799
4.21757	0.206169	0.0323991
4.24686	0.206169	0.0277859
4.27615	0.206169	0.0279261
4.30544	0.206169	0.035451
4.33473	0.206169	0.0337691
4.36402	0.206169	0.0265235
4.39331	0.206169	0.0285795
4.42259	0.206169	0.0317677
4.45188	0.206169	0.0239207
4.48117	0.206169	0.0175847
4.51046	0.206169	0.0226218
4.53975	0.206169	0.0240212
4.56904	0.206169	0.0163798
4.59833	0.206169	0.0153868
4.62762	0.206169	0.0213308
4.6569	0.206169	0.0190282
4.68619	0.206169	0.0148633
4.71548	0.206169	0.0206772
4.74477	0.206169	0.0255342
4.77406	0.206169	0.0194336
4.80335	0.206169	0.0150644
4.83264	0.206169	0.0214483
4.86192	0.206169	0.0225092
4.89121	0.206169	0.0153954
4.9205	0.206169	0.0156473
4.94979	0.206169	0.0209984
4.97908	0.206169	0.0182527
5.00837	0.206169	0.0145328
5.03766	0.206169	0.0207228
5.06695	0.206169	0.025637
5.09623	0.206169	0.0215025
5.12552	0.206169	0.021622
5.15481	0.206169	0.0286867
5.1841	0.206169	0.0285051
5.21339	0.206169	0.0228297
5.24268	0.206169	0.0258425
5.27197	0.206169	0.0305842
5.30126	0.206169	0.02486
5.33054	0.206169	0.0188531
5.35983	0.206169	0.0227994
5.38912	0.206169	0.0228168
5.41841	0.206169	0.0140936
5.4477	0.206169	0.0121215
5.47699	0.206169	0.017756
5.50628	0.206169	0.0161064
5.53556	0.206169	0.0113118
5.56485	0.206169	0.0164181
5.59414	0.206169	0.0231968
5.62343	0.206169	0.0196532
5.65272	0.206169	0.016439
5.68201	0.206169	0.0216565
5.7113	0.206169	0.0214628
5.74059	0.206169	0.0130079
5.76987	0.206169	0.0124019
5.79916	0.206169	0.0180341
5.82845	0.206169	0.015513
5.85774	0.206169	0.00948539
5.88703	0.206169	0.0134022
5.91632	0.206169	0.0169125
5.94561	0.206169	0.012408
5.9749	0.206169	0.0122723
6.00418	0.206169	0.0205628
6.03347	0.206169	0.0217811
6.06276	0.206169	0.0160905
6.09205	0.206169	0.0185134
6.12134	0.206169	0.0250512
6.15063	0.206169	0.0217749
6.17992	0.206169	0.0164593
6.20921	0.206169	0.0199481
6.23849	0.206169	0.0216606
6.26778	0.206169	0.0136334
6.29707	0.206169	0.0112373
6.32636	0.206169	0.0170482
6.35565	0.206169	0.0166943
6.38494	0.206169	0.012573
6.41423	0.206169	0.0173167
6.44351	0.206169	0.0235714
6.4728	0.206169	0.0186955
6.50209	0.206169	0.0147901
6.53138	0.206169	0.0200357
6.56067	0.206169	0.0218446
6.58996	0.206169	0.0156738
6.61925	0.206169	0.0144667
6.64854	0.206169	0.0198342
6.67782	0.206169	0.0174142
6.70711	0.206169	0.0103352
6.7364	0.206169	0.0131181
6.76569	0.206169	0.0176807
6.79498	0.206169	0.013906
6.82427	0.206169	0.0122025
6.85356	0.206169	0.018984
6.88285	0.206169	0.0215592
6.91213	0.206169	0.016744
6.94142	0.206169	0.0187514
6.97071	0.206169	0.0257037
7	0.206169	0.0160924
0	0.235621	-0.00171312
0.0292887	0.235621	0.0182086
0.0585774	0.235621	0.0222761
0.0878661	0.235621	0.017191
0.117155	0.235621	0.0141014
0.146444	0.235621	0.0187992
0.175732	0.235621	0.0174576
0.205021	0.235621	0.0109094
0.23431	0.235621	0.0122497
0.263598	0.235621	0.0174007
0.292887	0.235621	0.0141308
0.322176	0.235621	0.0101985
0.351464	0.235621	0.0156886
0.380753	0.235621	0.0192191
0.410042	0.235621	0.015376
0.439331	0.235621	0.0155362
0.468619	0.235621	0.0228512
0.497908	0.235621	0.0221702
0.527197	0.235621	0.0142618
0.556485	0.235621	0.014912
0.585774	0.235621	0.0195915
0.615063	0.235621	0.0145997
0.644351	0.235621	0.0105183
0.67364	0.235621	0.015819
0.702929	0.235621	0.0169992
0.732218	0.235621	0.0106485
0.761506	0.235621	0.00965207
0.790795	0.235621	0.0165601
0.820084	0.235621	0.0167452
0.849372	0.235621	0.0130134
0.878661	0.235621	0.0190675
0.90795	0.235621	0.0248965
0.937238	0.235621	0.0204479
0.966527	0.235621	0.0173973
0.995816	0.235621	0.0219027
1.0251	0.235621	0.0218037
1.05439	0.235621	0.0144886
1.08368	0.235621	0.0133932
1.11297	0.235621	0.0173844
1.14226	0.235621	0.0138735
1.17155	0.235621	0.0087522
1.20084	0.235621	0.0147257
1.23013	0.235621	0.0196889
1.25941	0.235621	0.0148451
1.2887	0.235621	0.0132815
1.31799	0.235621	0.0191856
1.34728	0.235621	0.0197712
1.37657	0.235621	0.0132671
1.40586	0.235621	0.013821
1.43515	0.235621	0.0185201
1.46444	0.235621	0.0139004
1.49372	0.235621	0.00779195
1.52301	0.235621	0.0122029
1.5523	0.235621	0.0152735
1.58159	0.235621	0.00890839
1.61088	0.235621	0.00802991
1.64017	0.235621	0.0152777
1.66946	0.235621	0.0165941
1.69874	0.235621	0.0135594
1.72803	0.235621	0.0178019
1.75732	0.235621	0.0239462
1.78661	0.235621	0.0194341
1.8159	0.235621	0.0152961
1.84519	0.235621	0.0189601
1.87448	0.235621	0.0181649
1.90377	0.235621	0.0111971
1.93305	0.235621	0.0108804
1.96234	0.235621	0.0172177
1.99163	0.235621	0.0157394
2.02092	0.235621	0.0104761
2.05021	0.235621	0.0143928
2.0795	0.235621	0.0196274
2.10879	0.235621	0.01619
2.13808	0.235621	0.0161441
2.16736	0.235621	0.0247446
2.19665	0.235621	0.026872
2.22594	0.235621	0.0219665
[truncated: 22,723 more rows]
