# Supplementary material for: Systematic modulation of charge and spin in graphene nanoribbons on MgO
Source: Nat Commun. 2025 Jul 1;16:5632. doi: 10.1038/s41467-025-60767-5 (PMC12218530; doi:10.1038/s41467-025-60767-5)
Supplement: Supplementary file 3 — Source Data [file 41467_2025_60767_MOESM3_ESM.zip › Source Data/Figure3a_3186L6_MgO_LUMO.txt]

WSxM file copyright UAM
WSxM ASCII XYZ file
X[nm]		Y[nm]		Z[V]
0	0	0.0138386
0.0292887	0	0.0144963
0.0585774	0	0.0218563
0.0878661	0	0.0244121
0.117155	0	0.0149626
0.146444	0	0.0173614
0.175732	0	0.0274548
0.205021	0	0.0242457
0.23431	0	0.0151629
0.263598	0	0.0239145
0.292887	0	0.0324844
0.322176	0	0.0230018
0.351464	0	0.0164046
0.380753	0	0.0205484
0.410042	0	0.0182488
0.439331	0	0.00682854
0.468619	0	0.0130518
0.497908	0	0.0286684
0.527197	0	0.0273603
0.556485	0	0.0185545
0.585774	0	0.0218525
0.615063	0	0.0248328
0.644351	0	0.0141936
0.67364	0	0.0117451
0.702929	0	0.0223836
0.732218	0	0.0209645
0.761506	0	0.0095993
0.790795	0	0.0124718
0.820084	0	0.0243482
0.849372	0	0.0215388
0.878661	0	0.0171914
0.90795	0	0.0266911
0.937238	0	0.029313
0.966527	0	0.0184868
0.995816	0	0.0162591
1.0251	0	0.0237361
1.05439	0	0.0189902
1.08368	0	0.00747046
1.11297	0	0.0136647
1.14226	0	0.0221417
1.17155	0	0.0138741
1.20084	0	0.00937843
1.23013	0	0.0192095
1.25941	0	0.0217407
1.2887	0	0.013477
1.31799	0	0.0158346
1.34728	0	0.029216
1.37657	0	0.0265178
1.40586	0	0.0159825
1.43515	0	0.0205729
1.46444	0	0.0241312
1.49372	0	0.0141982
1.52301	0	0.0114475
1.5523	0	0.0246616
1.58159	0	0.0275338
1.61088	0	0.0170474
1.64017	0	0.0186891
1.66946	0	0.0281525
1.69874	0	0.0227538
1.72803	0	0.0135344
1.75732	0	0.0203222
1.78661	0	0.0246673
1.8159	0	0.0169508
1.84519	0	0.015211
1.87448	0	0.0237163
1.90377	0	0.0213452
1.93305	0	0.00876684
1.96234	0	0.00954171
1.99163	0	0.017017
2.02092	0	0.0139976
2.05021	0	0.012507
2.0795	0	0.0248294
2.10879	0	0.0290096
2.13808	0	0.0187101
2.16736	0	0.018648
2.19665	0	0.0275452
2.22594	0	0.021793
2.25523	0	0.0107312
2.28452	0	0.0171183
2.31381	0	0.0243362
2.3431	0	0.0163908
2.37238	0	0.0109778
2.40167	0	0.0212908
2.43096	0	0.0245676
2.46025	0	0.0146603
2.48954	0	0.0145551
2.51883	0	0.0253258
2.54812	0	0.0205361
2.57741	0	0.00916756
2.60669	0	0.0132501
2.63598	0	0.0194509
2.66527	0	0.0139075
2.69456	0	0.0139866
2.72385	0	0.0256967
2.75314	0	0.0243943
2.78243	0	0.0102241
2.81172	0	0.0109227
2.841	0	0.0215179
2.87029	0	0.0185672
2.89958	0	0.0122287
2.92887	0	0.0191129
2.95816	0	0.0235541
2.98745	0	0.0154577
3.01674	0	0.0140513
3.04603	0	0.0254038
3.07531	0	0.0245695
3.1046	0	0.0162778
3.13389	0	0.0229945
3.16318	0	0.0300263
3.19247	0	0.0193873
3.22176	0	0.0110026
3.25105	0	0.0180851
3.28033	0	0.0200887
3.30962	0	0.00878439
3.33891	0	0.0119226
3.3682	0	0.0270762
3.39749	0	0.0274874
3.42678	0	0.0194704
3.45607	0	0.0235949
3.48536	0	0.0292334
3.51464	0	0.0197527
3.54393	0	0.0149395
3.57322	0	0.0257184
3.60251	0	0.0264807
3.6318	0	0.0152913
3.66109	0	0.0195841
3.69038	0	0.0304551
3.71967	0	0.0245305
3.74895	0	0.0162225
3.77824	0	0.0249937
3.80753	0	0.0317434
3.83682	0	0.0214263
3.86611	0	0.0145204
3.8954	0	0.0236136
3.92469	0	0.0228621
3.95397	0	0.0102485
3.98326	0	0.0102251
4.01255	0	0.0164979
4.04184	0	0.012022
4.07113	0	0.0103032
4.10042	0	0.0222346
4.12971	0	0.0294706
4.159	0	0.0223197
4.18828	0	0.0232025
4.21757	0	0.0325994
4.24686	0	0.0252123
4.27615	0	0.0104407
4.30544	0	0.0162364
4.33473	0	0.0271777
4.36402	0	0.0209621
4.39331	0	0.0167112
4.42259	0	0.0254684
4.45188	0	0.0259939
4.48117	0	0.0141989
4.51046	0	0.0173454
4.53975	0	0.0308763
4.56904	0	0.0276357
4.59833	0	0.0179206
4.62762	0	0.0250257
4.6569	0	0.0316958
4.68619	0	0.0217355
4.71548	0	0.0189048
4.74477	0	0.0284284
4.77406	0	0.0240986
4.80335	0	0.00899357
4.83264	0	0.0118543
4.86192	0	0.0236216
4.89121	0	0.0175402
4.9205	0	0.00925577
4.94979	0	0.0200849
4.97908	0	0.0291307
5.00837	0	0.0210761
5.03766	0	0.0203337
5.06695	0	0.0309919
5.09623	0	0.0288701
5.12552	0	0.0172667
5.15481	0	0.0178644
5.1841	0	0.0241304
5.21339	0	0.0157101
5.24268	0	0.00847194
5.27197	0	0.0177116
5.30126	0	0.0226526
5.33054	0	0.0120451
5.35983	0	0.0143292
5.38912	0	0.0289198
5.41841	0	0.0289765
5.4477	0	0.0189612
5.47699	0	0.0220779
5.50628	0	0.0262481
5.53556	0	0.0142481
5.56485	0	0.00897672
5.59414	0	0.021027
5.62343	0	0.0243391
5.65272	0	0.0122954
5.68201	0	0.011291
5.7113	0	0.0203532
5.74059	0	0.0185097
5.76987	0	0.0139533
5.79916	0	0.0255091
5.82845	0	0.0364334
5.85774	0	0.0272384
5.88703	0	0.0218844
5.91632	0	0.0295328
5.94561	0	0.0238902
5.9749	0	0.0128839
6.00418	0	0.0162717
6.03347	0	0.0288797
6.06276	0	0.0234515
6.09205	0	0.0156842
6.12134	0	0.0237547
6.15063	0	0.0275329
6.17992	0	0.0151813
6.20921	0	0.0113899
6.23849	0	0.021981
6.26778	0	0.0214796
6.29707	0	0.0158155
6.32636	0	0.0254777
6.35565	0	0.0335584
6.38494	0	0.0222972
6.41423	0	0.0146
6.44351	0	0.0254096
6.4728	0	0.0289126
6.50209	0	0.0165043
6.53138	0	0.0132975
6.56067	0	0.0230867
6.58996	0	0.0200714
6.61925	0	0.00968679
6.64854	0	0.0163701
6.67782	0	0.0273963
6.70711	0	0.0206084
6.7364	0	0.0168897
6.76569	0	0.0263405
6.79498	0	0.0238534
6.82427	0	0.0127153
6.85356	0	0.0166804
6.88285	0	0.0277229
6.91213	0	0.0231381
6.94142	0	0.0125986
6.97071	0	0.0316466
7	0	0.0677384
0	0.0294526	0.000210123
0.0292887	0.0294526	0.0117299
0.0585774	0.0294526	0.0212221
0.0878661	0.0294526	0.0217707
0.117155	0.0294526	0.0128316
0.146444	0.0294526	0.0184495
0.175732	0.0294526	0.0297006
0.205021	0.0294526	0.0243795
0.23431	0.0294526	0.0155892
0.263598	0.0294526	0.0232926
0.292887	0.0294526	0.0280265
0.322176	0.0294526	0.0176156
0.351464	0.0294526	0.0142875
0.380753	0.0294526	0.0221628
0.410042	0.0294526	0.019381
0.439331	0.0294526	0.00868401
0.468619	0.0294526	0.0145126
0.497908	0.0294526	0.0258025
0.527197	0.0294526	0.0207988
0.556485	0.0294526	0.0153829
0.585774	0.0294526	0.0234647
0.615063	0.0294526	0.0255909
0.644351	0.0294526	0.0151368
0.67364	0.0294526	0.0154212
0.702929	0.0294526	0.0267262
0.732218	0.0294526	0.0236977
0.761506	0.0294526	0.0121261
0.790795	0.0294526	0.0162377
0.820084	0.0294526	0.0240561
0.849372	0.0294526	0.0164766
0.878661	0.0294526	0.0122052
0.90795	0.0294526	0.0228272
0.937238	0.0294526	0.0239979
0.966527	0.0294526	0.0135389
0.995816	0.0294526	0.0154184
1.0251	0.0294526	0.0257741
1.05439	0.0294526	0.0215624
1.08368	0.0294526	0.0135678
1.11297	0.0294526	0.021575
1.14226	0.0294526	0.0275672
1.17155	0.0294526	0.0168587
1.20084	0.0294526	0.0119672
1.23013	0.0294526	0.0215042
1.25941	0.0294526	0.0216462
1.2887	0.0294526	0.0127017
1.31799	0.0294526	0.0159507
1.34728	0.0294526	0.0263329
1.37657	0.0294526	0.0200601
1.40586	0.0294526	0.0118639
1.43515	0.0294526	0.0208682
1.46444	0.0294526	0.0260016
1.49372	0.0294526	0.0173845
1.52301	0.0294526	0.0165009
1.5523	0.0294526	0.0274904
1.58159	0.0294526	0.0252215
1.61088	0.0294526	0.0139161
1.64017	0.0294526	0.0175063
1.66946	0.0294526	0.0253851
1.69874	0.0294526	0.0174342
1.72803	0.0294526	0.0103619
1.75732	0.0294526	0.0194825
1.78661	0.0294526	0.0222505
1.8159	0.0294526	0.0132422
1.84519	0.0294526	0.0151555
1.87448	0.0294526	0.0255274
1.90377	0.0294526	0.0215316
1.93305	0.0294526	0.010538
1.96234	0.0294526	0.0151969
1.99163	0.0294526	0.022483
2.02092	0.0294526	0.0157353
2.05021	0.0294526	0.0130271
2.0795	0.0294526	0.0232191
2.10879	0.0294526	0.023075
2.13808	0.0294526	0.0109422
2.16736	0.0294526	0.0132669
2.19665	0.0294526	0.0242005
2.22594	0.0294526	0.0196566
2.25523	0.0294526	0.0120997
2.28452	0.0294526	0.0200004
2.31381	0.0294526	0.0255476
2.3431	0.0294526	0.0158555
2.37238	0.0294526	0.0129505
2.40167	0.0294526	0.0237381
2.43096	0.0294526	0.0245816
2.46025	0.0294526	0.0148159
2.48954	0.0294526	0.0174309
2.51883	0.0294526	0.0257094
2.54812	0.0294526	0.017649
2.57741	0.0294526	0.00928014
2.60669	0.0294526	0.0173181
2.63598	0.0294526	0.0223034
2.66527	0.0294526	0.013854
2.69456	0.0294526	0.015558
2.72385	0.0294526	0.0276583
2.75314	0.0294526	0.0247775
2.78243	0.0294526	0.0127653
2.81172	0.0294526	0.0165192
2.841	0.0294526	0.0251342
2.87029	0.0294526	0.0194236
2.89958	0.0294526	0.0138329
2.92887	0.0294526	0.0217471
2.95816	0.0294526	0.0233038
2.98745	0.0294526	0.0125879
3.01674	0.0294526	0.0137727
3.04603	0.0294526	0.0243352
3.07531	0.0294526	0.0200426
3.1046	0.0294526	0.0111328
3.13389	0.0294526	0.0191346
3.16318	0.0294526	0.026857
3.19247	0.0294526	0.018429
3.22176	0.0294526	0.0144549
3.25105	0.0294526	0.0243152
3.28033	0.0294526	0.0246943
3.30962	0.0294526	0.0133798
3.33891	0.0294526	0.0162141
3.3682	0.0294526	0.0268457
3.39749	0.0294526	0.0219174
3.42678	0.0294526	0.0143476
3.45607	0.0294526	0.0225736
3.48536	0.0294526	0.0277407
3.51464	0.0294526	0.018069
3.54393	0.0294526	0.015908
3.57322	0.0294526	0.0267549
3.60251	0.0294526	0.0259781
3.6318	0.0294526	0.0160796
3.66109	0.0294526	0.0218345
3.69038	0.0294526	0.0309862
3.71967	0.0294526	0.023561
3.74895	0.0294526	0.016822
3.77824	0.0294526	0.0255059
3.80753	0.0294526	0.0280887
3.83682	0.0294526	0.0158855
3.86611	0.0294526	0.0129467
3.8954	0.0294526	0.0228938
3.92469	0.0294526	0.0207071
3.95397	0.0294526	0.0114529
3.98326	0.0294526	0.0166742
4.01255	0.0294526	0.0226139
4.04184	0.0294526	0.0146928
4.07113	0.0294526	0.012514
4.10042	0.0294526	0.0246228
4.12971	0.0294526	0.0281618
4.159	0.0294526	0.0182709
4.18828	0.0294526	0.0195803
4.21757	0.0294526	0.0282571
4.24686	0.0294526	0.0209979
4.27615	0.0294526	0.010818
4.30544	0.0294526	0.017912
4.33473	0.0294526	0.0256446
4.36402	0.0294526	0.0180204
4.39331	0.0294526	0.0156726
4.42259	0.0294526	0.0262211
4.45188	0.0294526	0.0259088
4.48117	0.0294526	0.0149332
4.51046	0.0294526	0.0197985
4.53975	0.0294526	0.0311171
4.56904	0.0294526	0.025071
4.59833	0.0294526	0.0161656
4.62762	0.0294526	0.0238878
4.6569	0.0294526	0.0284136
4.68619	0.0294526	0.0171198
4.71548	0.0294526	0.0154872
4.74477	0.0294526	0.0252888
4.77406	0.0294526	0.0211989
4.80335	0.0294526	0.0094951
4.83264	0.0294526	0.0147723
4.86192	0.0294526	0.0248521
4.89121	0.0294526	0.0178566
4.9205	0.0294526	0.0119444
4.94979	0.0294526	0.0222581
4.97908	0.0294526	0.0268446
5.00837	0.0294526	0.0169489
5.03766	0.0294526	0.017354
5.06695	0.0294526	0.0267003
5.09623	0.0294526	0.0214764
5.12552	0.0294526	0.0115911
5.15481	0.0294526	0.017586
5.1841	0.0294526	0.0249301
5.21339	0.0294526	0.0160927
5.24268	0.0294526	0.0111151
5.27197	0.0294526	0.0215159
5.30126	0.0294526	0.0240705
5.33054	0.0294526	0.0140756
5.35983	0.0294526	0.0178081
5.38912	0.0294526	0.0289228
5.41841	0.0294526	0.0247252
5.4477	0.0294526	0.0163266
5.47699	0.0294526	0.0230457
5.50628	0.0294526	0.0261275
5.53556	0.0294526	0.0142686
5.56485	0.0294526	0.0108071
5.59414	0.0294526	0.0220834
5.62343	0.0294526	0.0224769
5.65272	0.0294526	0.0119056
5.68201	0.0294526	0.0150938
5.7113	0.0294526	0.0242073
5.74059	0.0294526	0.0186107
5.76987	0.0294526	0.0136836
5.79916	0.0294526	0.0248077
5.82845	0.0294526	0.0313486
5.85774	0.0294526	0.0215477
5.88703	0.0294526	0.019208
5.91632	0.0294526	0.0274026
5.94561	0.0294526	0.0211578
5.9749	0.0294526	0.0102352
6.00418	0.0294526	0.0158416
6.03347	0.0294526	0.0251368
6.06276	0.0294526	0.0172119
6.09205	0.0294526	0.0114743
6.12134	0.0294526	0.0220997
6.15063	0.0294526	0.025397
6.17992	0.0294526	0.0147562
6.20921	0.0294526	0.0162894
6.23849	0.0294526	0.027044
6.26778	0.0294526	0.0226462
6.29707	0.0294526	0.0141911
6.32636	0.0294526	0.0222783
6.35565	0.0294526	0.0287077
6.38494	0.0294526	0.0181176
6.41423	0.0294526	0.0128531
6.44351	0.0294526	0.0220839
6.4728	0.0294526	0.0224462
6.50209	0.0294526	0.0108784
6.53138	0.0294526	0.0126702
6.56067	0.0294526	0.0234201
6.58996	0.0294526	0.0190673
6.61925	0.0294526	0.0126771
6.64854	0.0294526	0.0225655
6.67782	0.0294526	0.0301303
6.70711	0.0294526	0.0206577
6.7364	0.0294526	0.017602
6.76569	0.0294526	0.0267651
6.79498	0.0294526	0.0233076
6.82427	0.0294526	0.0118496
6.85356	0.0294526	0.0168321
6.88285	0.0294526	0.024907
6.91213	0.0294526	0.0168771
6.94142	0.0294526	0.00915862
6.97071	0.0294526	0.0286313
7	0.0294526	0.053532
0	0.0589053	-0.00713115
0.0292887	0.0589053	0.0130415
0.0585774	0.0589053	0.0238149
0.0878661	0.0589053	0.0214528
0.117155	0.0589053	0.0119758
0.146444	0.0589053	0.0187079
0.175732	0.0589053	0.0283036
0.205021	0.0589053	0.0208
0.23431	0.0589053	0.0140591
0.263598	0.0589053	0.0225744
0.292887	0.0589053	0.02469
0.322176	0.0589053	0.0140797
0.351464	0.0589053	0.0145335
0.380753	0.0589053	0.024463
0.410042	0.0589053	0.0198854
0.439331	0.0589053	0.0104277
0.468619	0.0589053	0.0173608
0.497908	0.0589053	0.0252761
0.527197	0.0589053	0.017391
0.556485	0.0589053	0.0142699
0.585774	0.0589053	0.0251679
0.615063	0.0589053	0.0253639
0.644351	0.0589053	0.0145783
0.67364	0.0589053	0.0171626
0.702929	0.0589053	0.0278697
0.732218	0.0589053	0.022932
0.761506	0.0589053	0.0128113
0.790795	0.0589053	0.0190276
0.820084	0.0589053	0.0239996
0.849372	0.0589053	0.0138459
0.878661	0.0589053	0.0115835
0.90795	0.0589053	0.0219525
0.937238	0.0589053	0.0210028
0.966527	0.0589053	0.0115625
0.995816	0.0589053	0.0167402
1.0251	0.0589053	0.0270282
1.05439	0.0589053	0.0209146
1.08368	0.0589053	0.0151148
1.11297	0.0589053	0.0246564
1.14226	0.0589053	0.0284337
1.17155	0.0589053	0.0168187
1.20084	0.0589053	0.0148803
1.23013	0.0589053	0.0247093
1.25941	0.0589053	0.0219218
1.2887	0.0589053	0.0131536
1.31799	0.0589053	0.0185024
1.34728	0.0589053	0.0267757
1.37657	0.0589053	0.0179187
1.40586	0.0589053	0.0120232
1.43515	0.0589053	0.0230111
1.46444	0.0589053	0.0261701
1.49372	0.0589053	0.0168923
1.52301	0.0589053	0.0177435
1.5523	0.0589053	0.0272112
1.58159	0.0589053	0.021611
1.61088	0.0589053	0.0114636
1.64017	0.0589053	0.0180638
1.66946	0.0589053	0.0246274
1.69874	0.0589053	0.0153332
1.72803	0.0589053	0.0114779
1.75732	0.0589053	0.0219928
1.78661	0.0589053	0.0221822
1.8159	0.0589053	0.0119846
1.84519	0.0589053	0.0158867
1.87448	0.0589053	0.025863
1.90377	0.0589053	0.0188607
1.93305	0.0589053	0.00952505
1.96234	0.0589053	0.0176738
1.99163	0.0589053	0.0240032
2.02092	0.0589053	0.0153323
2.05021	0.0589053	0.0140799
2.0795	0.0589053	0.0240638
2.10879	0.0589053	0.0210381
2.13808	0.0589053	0.00931468
2.16736	0.0589053	0.0142671
2.19665	0.0589053	0.0248392
2.22594	0.0589053	0.0186216
2.25523	0.0589053	0.0130383
2.28452	0.0589053	0.0221943
2.31381	0.0589053	0.0253378
2.3431	0.0589053	0.0146182
2.37238	0.0589053	0.0146588
2.40167	0.0589053	0.0252535
2.43096	0.0589053	0.0228762
2.46025	0.0589053	0.0138888
2.48954	0.0589053	0.0194887
2.51883	0.0589053	0.026027
2.54812	0.0589053	0.0161863
2.57741	0.0589053	0.0108238
2.60669	0.0589053	0.0208724
2.63598	0.0589053	0.0238042
2.66527	0.0589053	0.0140472
2.69456	0.0589053	0.0175732
2.72385	0.0589053	0.0286974
2.75314	0.0589053	0.0227032
2.78243	0.0589053	0.0122675
2.81172	0.0589053	0.0187379
2.841	0.0589053	0.0256212
2.87029	0.0589053	0.0180596
2.89958	0.0589053	0.0147187
2.92887	0.0589053	0.0242284
2.95816	0.0589053	0.0236942
2.98745	0.0589053	0.012749
3.01674	0.0589053	0.0163779
3.04603	0.0589053	0.0254806
3.07531	0.0589053	0.0184088
3.1046	0.0589053	0.0108391
3.13389	0.0589053	0.0202231
3.16318	0.0589053	0.025374
3.19247	0.0589053	0.0159591
3.22176	0.0589053	0.0150721
3.25105	0.0589053	0.0258557
3.28033	0.0589053	0.0240721
3.30962	0.0589053	0.0133517
3.33891	0.0589053	0.018378
3.3682	0.0589053	0.0270074
3.39749	0.0589053	0.0197044
3.42678	0.0589053	0.0146174
3.45607	0.0589053	0.0255319
3.48536	0.0589053	0.0288595
3.51464	0.0589053	0.0184458
3.54393	0.0589053	0.0182737
3.57322	0.0589053	0.0278232
3.60251	0.0589053	0.0238502
3.6318	0.0589053	0.0144114
3.66109	0.0589053	0.0219755
3.69038	0.0589053	0.0292601
3.71967	0.0589053	0.0202928
3.74895	0.0589053	0.0158466
3.77824	0.0589053	0.0255403
3.80753	0.0589053	0.0253991
3.83682	0.0589053	0.0132876
3.86611	0.0589053	0.0149348
3.8954	0.0589053	0.0251709
3.92469	0.0589053	0.0203478
3.95397	0.0589053	0.0125846
3.98326	0.0589053	0.0206149
4.01255	0.0589053	0.0258106
4.04184	0.0589053	0.0157095
4.07113	0.0589053	0.0140824
4.10042	0.0589053	0.0248627
4.12971	0.0589053	0.0239898
4.159	0.0589053	0.0135199
4.18828	0.0589053	0.0176435
4.21757	0.0589053	0.0264519
4.24686	0.0589053	0.0189404
4.27615	0.0589053	0.0123523
4.30544	0.0589053	0.0214246
4.33473	0.0589053	0.0262554
4.36402	0.0589053	0.0167628
4.39331	0.0589053	0.0163443
4.42259	0.0589053	0.0270329
4.45188	0.0589053	0.0243073
4.48117	0.0589053	0.0141754
4.51046	0.0589053	0.0204697
4.53975	0.0589053	0.0291185
4.56904	0.0589053	0.02044
4.59833	0.0589053	0.0139649
4.62762	0.0589053	0.0229146
4.6569	0.0589053	0.0248685
4.68619	0.0589053	0.0139075
4.71548	0.0589053	0.0150981
4.74477	0.0589053	0.0253588
4.77406	0.0589053	0.0200852
4.80335	0.0589053	0.0106948
4.83264	0.0589053	0.0180352
4.86192	0.0589053	0.0253898
4.89121	0.0589053	0.0169412
4.9205	0.0589053	0.0131411
4.94979	0.0589053	0.0233764
4.97908	0.0589053	0.0241602
5.00837	0.0589053	0.014
5.03766	0.0589053	0.0171116
5.06695	0.0589053	0.0258016
5.09623	0.0589053	0.0188212
5.12552	0.0589053	0.0116337
5.15481	0.0589053	0.0208825
5.1841	0.0589053	0.0263209
5.21339	0.0589053	0.015705
5.24268	0.0589053	0.012929
5.27197	0.0589053	0.0234573
5.30126	0.0589053	0.0225726
5.33054	0.0589053	0.0132993
5.35983	0.0589053	0.0190172
5.38912	0.0589053	0.0272015
5.41841	0.0589053	0.0187765
5.4477	0.0589053	0.0126449
5.47699	0.0589053	0.0229097
5.50628	0.0589053	0.0255754
5.53556	0.0589053	0.014348
5.56485	0.0589053	0.013989
5.59414	0.0589053	0.0253699
5.62343	0.0589053	0.0230967
5.65272	0.0589053	0.0137924
5.68201	0.0589053	0.0197109
5.7113	0.0589053	0.0270179
5.74059	0.0589053	0.0180583
5.76987	0.0589053	0.0131091
5.79916	0.0589053	0.0233537
5.82845	0.0589053	0.025095
5.85774	0.0589053	0.0151508
5.88703	0.0589053	0.0170765
5.91632	0.0589053	0.0264403
5.94561	0.0589053	0.0198033
5.9749	0.0589053	0.0105681
6.00418	0.0589053	0.0187398
6.03347	0.0589053	0.0254175
6.06276	0.0589053	0.0159299
6.09205	0.0589053	0.0127589
6.12134	0.0589053	0.0244814
6.15063	0.0589053	0.0259388
6.17992	0.0589053	0.0162027
6.20921	0.0589053	0.0205305
6.23849	0.0589053	0.0285172
6.26778	0.0589053	0.0197472
6.29707	0.0589053	0.0114554
6.32636	0.0589053	0.0206789
6.35565	0.0589053	0.0252024
6.38494	0.0589053	0.0152154
6.41423	0.0589053	0.0143992
6.44351	0.0589053	0.024532
6.4728	0.0589053	0.0222285
6.50209	0.0589053	0.0108478
6.53138	0.0589053	0.0157046
6.56067	0.0589053	0.0252969
6.58996	0.0589053	0.0185429
6.61925	0.0589053	0.0149426
6.64854	0.0589053	0.0254781
6.67782	0.0589053	0.0277373
6.70711	0.0589053	0.016495
6.7364	0.0589053	0.0161829
6.76569	0.0589053	0.0261325
6.79498	0.0589053	0.0215627
6.82427	0.0589053	0.0113317
6.85356	0.0589053	0.0190795
6.88285	0.0589053	0.0256598
6.91213	0.0589053	0.0159207
6.94142	0.0589053	0.0116234
6.97071	0.0589053	0.0292849
7	0.0589053	0.0395435
0	0.0883579	-0.00875002
0.0292887	0.0883579	0.0168428
0.0585774	0.0883579	0.02816
0.0878661	0.0883579	0.0228955
0.117155	0.0883579	0.0131075
0.146444	0.0883579	0.0200964
0.175732	0.0883579	0.0264873
0.205021	0.0883579	0.0169681
0.23431	0.0883579	0.01355
0.263598	0.0883579	0.0233018
0.292887	0.0883579	0.0220846
0.322176	0.0883579	0.0107593
0.351464	0.0883579	0.0139757
0.380753	0.0883579	0.0240806
0.410042	0.0883579	0.0179309
0.439331	0.0883579	0.0113927
0.468619	0.0883579	0.0212537
0.497908	0.0883579	0.0267207
0.527197	0.0883579	0.0167522
0.556485	0.0883579	0.0152691
0.585774	0.0883579	0.0263795
0.615063	0.0883579	0.023404
0.644351	0.0883579	0.0129465
0.67364	0.0883579	0.0179413
0.702929	0.0883579	0.0265306
0.732218	0.0883579	0.018696
0.761506	0.0883579	0.0111262
0.790795	0.0883579	0.0196865
0.820084	0.0883579	0.0228399
0.849372	0.0883579	0.0131433
0.878661	0.0883579	0.0148241
0.90795	0.0883579	0.0247895
0.937238	0.0883579	0.0210065
0.966527	0.0883579	0.0124461
0.995816	0.0883579	0.0201247
1.0251	0.0883579	0.027456
1.05439	0.0883579	0.0183553
1.08368	0.0883579	0.0145914
1.11297	0.0883579	0.0254423
1.14226	0.0883579	0.0257218
1.17155	0.0883579	0.013274
1.20084	0.0883579	0.015554
1.23013	0.0883579	0.0261499
1.25941	0.0883579	0.0207838
1.2887	0.0883579	0.0131992
1.31799	0.0883579	0.0214144
1.34728	0.0883579	0.0275842
1.37657	0.0883579	0.0169279
1.40586	0.0883579	0.0137237
1.43515	0.0883579	0.0251622
1.46444	0.0883579	0.0246322
1.49372	0.0883579	0.0142045
1.52301	0.0883579	0.0171055
1.5523	0.0883579	0.0244683
1.58159	0.0883579	0.0161858
1.61088	0.0883579	0.00836459
1.64017	0.0883579	0.0182128
1.66946	0.0883579	0.0236141
1.69874	0.0883579	0.0141149
1.72803	0.0883579	0.0145762
1.75732	0.0883579	0.0259617
1.78661	0.0883579	0.0232934
1.8159	0.0883579	0.013342
1.84519	0.0883579	0.0189205
1.87448	0.0883579	0.0262899
1.90377	0.0883579	0.016309
1.93305	0.0883579	0.00928763
1.96234	0.0883579	0.0193679
1.99163	0.0883579	0.0227229
2.02092	0.0883579	0.0130351
2.05021	0.0883579	0.0147623
2.0795	0.0883579	0.0245022
2.10879	0.0883579	0.0191972
2.13808	0.0883579	0.0101311
2.16736	0.0883579	0.0186983
2.19665	0.0883579	0.0272549
2.22594	0.0883579	0.0179848
2.25523	0.0883579	0.0141955
2.28452	0.0883579	0.0239287
2.31381	0.0883579	0.0238684
2.3431	0.0883579	0.0130277
2.37238	0.0883579	0.01587
2.40167	0.0883579	0.0250163
2.43096	0.0883579	0.0187091
2.46025	0.0883579	0.0112607
2.48954	0.0883579	0.0201382
2.51883	0.0883579	0.0247592
2.54812	0.0883579	0.0139148
2.57741	0.0883579	0.0119751
2.60669	0.0883579	0.0233171
2.63598	0.0883579	0.0240698
2.66527	0.0883579	0.0148005
2.69456	0.0883579	0.0197372
2.72385	0.0883579	0.0275443
2.75314	0.0883579	0.0177439
2.78243	0.0883579	0.0100203
2.81172	0.0883579	0.0199372
2.841	0.0883579	0.0248743
2.87029	0.0883579	0.0157482
2.89958	0.0883579	0.0153967
2.92887	0.0883579	0.0257875
2.95816	0.0883579	0.0228297
2.98745	0.0883579	0.0131882
3.01674	0.0883579	0.0198125
3.04603	0.0883579	0.0272244
3.07531	0.0883579	0.0180027
3.1046	0.0883579	0.0131777
3.13389	0.0883579	0.0235094
3.16318	0.0883579	0.0244972
3.19247	0.0883579	0.0134988
3.22176	0.0883579	0.0153569
3.25105	0.0883579	0.0260429
3.28033	0.0883579	0.0211539
3.30962	0.0883579	0.0113338
3.33891	0.0883579	0.0187605
3.3682	0.0883579	0.0256743
3.39749	0.0883579	0.0178472
3.42678	0.0883579	0.0169635
3.45607	0.0883579	0.0292767
3.48536	0.0883579	0.0294237
3.51464	0.0883579	0.0183873
3.54393	0.0883579	0.0204593
3.57322	0.0883579	0.0281531
3.60251	0.0883579	0.0205688
3.6318	0.0883579	0.0123654
3.66109	0.0883579	0.0217929
3.69038	0.0883579	0.0260501
3.71967	0.0883579	0.0154183
3.74895	0.0883579	0.014076
3.77824	0.0883579	0.0249786
3.80753	0.0883579	0.0226989
3.83682	0.0883579	0.0121812
3.86611	0.0883579	0.0182309
3.8954	0.0883579	0.0274167
3.92469	0.0883579	0.0198902
3.95397	0.0883579	0.0135456
3.98326	0.0883579	0.0228746
4.01255	0.0883579	0.0261338
4.04184	0.0883579	0.0152395
4.07113	0.0883579	0.0155754
4.10042	0.0883579	0.0247909
4.12971	0.0883579	0.0198154
4.159	0.0883579	0.0106155
4.18828	0.0883579	0.0184889
4.21757	0.0883579	0.0263592
4.24686	0.0883579	0.0176034
4.27615	0.0883579	0.0139783
4.30544	0.0883579	0.0249151
4.33473	0.0883579	0.0266807
4.36402	0.0883579	0.0157091
4.39331	0.0883579	0.018077
4.42259	0.0883579	0.0280122
4.45188	0.0883579	0.0221503
4.48117	0.0883579	0.0131533
4.51046	0.0883579	0.0202595
4.53975	0.0883579	0.0255016
4.56904	0.0883579	0.0152897
4.59833	0.0883579	0.0133461
4.62762	0.0883579	0.024098
4.6569	0.0883579	0.0228421
4.68619	0.0883579	0.0123348
4.71548	0.0883579	0.0165671
4.74477	0.0883579	0.0265845
4.77406	0.0883579	0.0195871
4.80335	0.0883579	0.0126817
4.83264	0.0883579	0.0217185
4.86192	0.0883579	0.025458
4.89121	0.0883579	0.0150875
4.9205	0.0883579	0.0135501
4.94979	0.0883579	0.0240732
4.97908	0.0883579	0.0215406
5.00837	0.0883579	0.0119845
5.03766	0.0883579	0.0180622
5.06695	0.0883579	0.0255528
5.09623	0.0883579	0.0169635
5.12552	0.0883579	0.0126133
5.15481	0.0883579	0.0240004
5.1841	0.0883579	0.0266254
5.21339	0.0883579	0.0150457
5.24268	0.0883579	0.0149981
5.27197	0.0883579	0.024543
5.30126	0.0883579	0.0198849
5.33054	0.0883579	0.0117817
5.35983	0.0883579	0.0206904
5.38912	0.0883579	0.026958
5.41841	0.0883579	0.0158324
5.4477	0.0883579	0.0120228
5.47699	0.0883579	0.0231866
5.50628	0.0883579	0.0235651
5.53556	0.0883579	0.0129854
5.56485	0.0883579	0.0164344
5.59414	0.0883579	0.0278095
5.62343	0.0883579	0.0228911
5.65272	0.0883579	0.0153978
5.68201	0.0883579	0.0238523
5.7113	0.0883579	0.0280919
5.74059	0.0883579	0.0169304
5.76987	0.0883579	0.0141903
5.79916	0.0883579	0.0244733
5.82845	0.0883579	0.0218242
5.85774	0.0883579	0.0119552
5.88703	0.0883579	0.0178914
5.91632	0.0883579	0.0275764
5.94561	0.0883579	0.0200881
5.9749	0.0883579	0.0132952
6.00418	0.0883579	0.0233649
6.03347	0.0883579	0.0276261
6.06276	0.0883579	0.0173307
6.09205	0.0883579	0.0172594
6.12134	0.0883579	0.0283828
6.15063	0.0883579	0.0260629
6.17992	0.0883579	0.017249
6.20921	0.0883579	0.0233731
6.23849	0.0883579	0.0281822
6.26778	0.0883579	0.0165742
6.29707	0.0883579	0.0108733
6.32636	0.0883579	0.0217579
6.35565	0.0883579	0.0230188
6.38494	0.0883579	0.0128225
6.41423	0.0883579	0.0163272
6.44351	0.0883579	0.0274698
6.4728	0.0883579	0.022263
6.50209	0.0883579	0.0121401
6.53138	0.0883579	0.0194902
6.56067	0.0883579	0.0263529
6.58996	0.0883579	0.0170489
6.61925	0.0883579	0.0154253
6.64854	0.0883579	0.0264878
6.67782	0.0883579	0.0245215
6.70711	0.0883579	0.0127911
6.7364	0.0883579	0.0162004
6.76569	0.0883579	0.0259699
6.79498	0.0883579	0.0193478
6.82427	0.0883579	0.011643
6.85356	0.0883579	0.0223183
6.88285	0.0883579	0.0268929
6.91213	0.0883579	0.0159928
6.94142	0.0883579	0.0151019
6.97071	0.0883579	0.0291464
7	0.0883579	0.0252724
0	0.117811	-0.00743492
0.0292887	0.117811	0.0196963
0.0585774	0.117811	0.0299469
0.0878661	0.117811	0.0218264
0.117155	0.117811	0.0134713
0.146444	0.117811	0.0217621
0.175732	0.117811	0.0249973
0.205021	0.117811	0.0142329
0.23431	0.117811	0.0146089
0.263598	0.117811	0.0254005
0.292887	0.117811	0.0210867
0.322176	0.117811	0.00995441
0.351464	0.117811	0.015961
0.380753	0.117811	0.0246422
0.410042	0.117811	0.0164741
0.439331	0.117811	0.0125193
0.468619	0.117811	0.0244258
0.497908	0.117811	0.027029
0.527197	0.117811	0.016174
0.556485	0.117811	0.0173678
0.585774	0.117811	0.0277608
0.615063	0.117811	0.0215783
0.644351	0.117811	0.0123289
0.67364	0.117811	0.0199798
0.702929	0.117811	0.026162
0.732218	0.117811	0.0157722
0.761506	0.117811	0.0110238
0.790795	0.117811	0.0213372
0.820084	0.117811	0.021923
0.849372	0.117811	0.0129638
0.878661	0.117811	0.0183612
0.90795	0.117811	0.0278812
0.937238	0.117811	0.0215616
0.966527	0.117811	0.0142023
0.995816	0.117811	0.0234937
1.0251	0.117811	0.0272439
1.05439	0.117811	0.0160894
1.08368	0.117811	0.0147025
1.11297	0.117811	0.0259976
1.14226	0.117811	0.0234116
1.17155	0.117811	0.0118028
1.20084	0.117811	0.0177496
1.23013	0.117811	0.0267992
1.25941	0.117811	0.0183317
1.2887	0.117811	0.012979
1.31799	0.117811	0.0237292
1.34728	0.117811	0.0267318
1.37657	0.117811	0.0142975
1.40586	0.117811	0.0138344
1.43515	0.117811	0.0248983
1.46444	0.117811	0.0213435
1.49372	0.117811	0.0119854
1.52301	0.117811	0.0180828
1.5523	0.117811	0.0239885
1.58159	0.117811	0.0137345
1.61088	0.117811	0.00848881
1.64017	0.117811	0.0200207
1.66946	0.117811	0.0229811
1.69874	0.117811	0.0136906
1.72803	0.117811	0.0177459
1.75732	0.117811	0.0280713
1.78661	0.117811	0.0220328
1.8159	0.117811	0.013426
1.84519	0.117811	0.0210892
1.87448	0.117811	0.0258538
1.90377	0.117811	0.0142394
1.93305	0.117811	0.0108335
1.96234	0.117811	0.0218622
1.99163	0.117811	0.021816
2.02092	0.117811	0.0124577
2.05021	0.117811	0.018026
2.0795	0.117811	0.0274551
2.10879	0.117811	0.0195089
2.13808	0.117811	0.0123091
2.16736	0.117811	0.0224904
2.19665	0.117811	0.0276258
2.22594	0.117811	0.016068
2.25523	0.117811	0.0147233
2.28452	0.117811	0.0252143
2.31381	0.117811	0.0218272
2.3431	0.117811	0.0115262
2.37238	0.117811	0.0175873
2.40167	0.117811	0.025037
2.43096	0.117811	0.0155858
2.46025	0.117811	0.0103269
2.48954	0.117811	0.0214667
2.51883	0.117811	0.023756
2.54812	0.117811	0.0124334
2.57741	0.117811	0.0139027
2.60669	0.117811	0.0250724
2.63598	0.117811	0.0225091
2.66527	0.117811	0.0143799
2.69456	0.117811	0.0217155
2.72385	0.117811	0.0266687
2.75314	0.117811	0.0145732
2.78243	0.117811	0.0104506
2.81172	0.117811	0.0224908
2.841	0.117811	0.0244701
2.87029	0.117811	0.0140075
2.89958	0.117811	0.0168066
2.92887	0.117811	0.0268111
2.95816	0.117811	0.0207885
2.98745	0.117811	0.0124228
3.01674	0.117811	0.0212932
3.04603	0.117811	0.026107
3.07531	0.117811	0.015421
3.1046	0.117811	0.0139271
3.13389	0.117811	0.0254412
3.16318	0.117811	0.0232981
3.19247	0.117811	0.0119185
3.22176	0.117811	0.0167288
3.25105	0.117811	0.0264782
3.28033	0.117811	0.0181093
3.30962	0.117811	0.00998747
3.33891	0.117811	0.0196625
3.3682	0.117811	0.0245588
3.39749	0.117811	0.0161508
3.42678	0.117811	0.0175358
3.45607	0.117811	0.0290263
3.48536	0.117811	0.025826
3.51464	0.117811	0.0154584
3.54393	0.117811	0.0211624
3.57322	0.117811	0.0279843
3.60251	0.117811	0.0183253
3.6318	0.117811	0.0128925
3.66109	0.117811	0.0239139
3.69038	0.117811	0.0246867
3.71967	0.117811	0.0126851
3.74895	0.117811	0.0139238
3.77824	0.117811	0.0244424
3.80753	0.117811	0.0192746
3.83682	0.117811	0.0104768
3.86611	0.117811	0.0199058
3.8954	0.117811	0.027306
3.92469	0.117811	0.0175955
3.95397	0.117811	0.0135841
3.98326	0.117811	0.0241839
4.01255	0.117811	0.0244477
4.04184	0.117811	0.0136159
4.07113	0.117811	0.0168955
4.10042	0.117811	0.0255831
4.12971	0.117811	0.0180409
4.159	0.117811	0.0111708
4.18828	0.117811	0.0217217
4.21757	0.117811	0.026659
4.24686	0.117811	0.0160421
4.27615	0.117811	0.0152383
4.30544	0.117811	0.027064
4.33473	0.117811	0.0254541
4.36402	0.117811	0.0140632
4.39331	0.117811	0.01947
4.42259	0.117811	0.0284967
4.45188	0.117811	0.0198899
4.48117	0.117811	0.0127227
4.51046	0.117811	0.0209837
4.53975	0.117811	0.0232898
4.56904	0.117811	0.012889
4.59833	0.117811	0.0153127
4.62762	0.117811	0.0265944
4.6569	0.117811	0.0218178
4.68619	0.117811	0.0111188
4.71548	0.117811	0.0175071
4.74477	0.117811	0.0258184
4.77406	0.117811	0.0170293
4.80335	0.117811	0.0133878
4.83264	0.117811	0.0246489
4.86192	0.117811	0.0253215
4.89121	0.117811	0.0140862
4.9205	0.117811	0.0151797
4.94979	0.117811	0.0251689
4.97908	0.117811	0.0196832
5.00837	0.117811	0.0112905
5.03766	0.117811	0.0194457
5.06695	0.117811	0.0246698
5.09623	0.117811	0.0145586
5.12552	0.117811	0.0128882
5.15481	0.117811	0.025634
5.1841	0.117811	0.0254411
5.21339	0.117811	0.0142261
5.24268	0.117811	0.0178709
5.27197	0.117811	0.0258952
5.30126	0.117811	0.0178775
5.33054	0.117811	0.0113231
5.35983	0.117811	0.0231121
5.38912	0.117811	0.0278743
5.41841	0.117811	0.01567
5.4477	0.117811	0.0141776
5.47699	0.117811	0.0241594
5.50628	0.117811	0.0205749
5.53556	0.117811	0.0102002
5.56485	0.117811	0.0172085
5.59414	0.117811	0.0277251
5.62343	0.117811	0.0207043
5.65272	0.117811	0.0159372
5.68201	0.117811	0.0269565
5.7113	0.117811	0.0286101
5.74059	0.117811	0.0165064
5.76987	0.117811	0.0167184
5.79916	0.117811	0.0271044
5.82845	0.117811	0.0207924
5.85774	0.117811	0.0106668
5.88703	0.117811	0.0186222
5.91632	0.117811	0.0265552
5.94561	0.117811	0.0175428
5.9749	0.117811	0.0141145
6.00418	0.117811	0.0257923
6.03347	0.117811	0.0275765
6.06276	0.117811	0.0174568
6.09205	0.117811	0.0207547
6.12134	0.117811	0.0308157
6.15063	0.117811	0.0249189
6.17992	0.117811	0.0174476
6.20921	0.117811	0.0257936
6.23849	0.117811	0.0283567
6.26778	0.117811	0.0145837
6.29707	0.117811	0.0112603
6.32636	0.117811	0.0230372
6.35565	0.117811	0.0213742
6.38494	0.117811	0.0112042
6.41423	0.117811	0.0178406
6.44351	0.117811	0.028623
6.4728	0.117811	0.0208691
6.50209	0.117811	0.0131053
6.53138	0.117811	0.0222885
6.56067	0.117811	0.0258872
6.58996	0.117811	0.0152494
6.61925	0.117811	0.0152636
6.64854	0.117811	0.0260041
6.67782	0.117811	0.0214157
6.70711	0.117811	0.0108623
6.7364	0.117811	0.018154
6.76569	0.117811	0.026452
6.79498	0.117811	0.0173843
6.82427	0.117811	0.0126978
6.85356	0.117811	0.0253321
6.88285	0.117811	0.0276967
6.91213	0.117811	0.0164189
6.94142	0.117811	0.0187795
6.97071	0.117811	0.0292955
7	0.117811	0.0141408
0	0.147263	-0.00460764
0.0292887	0.147263	0.0223032
0.0585774	0.147263	0.0310727
0.0878661	0.147263	0.0206344
0.117155	0.147263	0.0148972
0.146444	0.147263	0.0246545
0.175732	0.147263	0.0247528
0.205021	0.147263	0.0135092
0.23431	0.147263	0.0169863
0.263598	0.147263	0.02715
0.292887	0.147263	0.0194965
0.322176	0.147263	0.00947404
0.351464	0.147263	0.0184285
0.380753	0.147263	0.025491
0.410042	0.147263	0.0156922
0.439331	0.147263	0.0138078
0.468619	0.147263	0.0267474
0.497908	0.147263	0.0262194
0.527197	0.147263	0.0151213
0.556485	0.147263	0.0189382
0.585774	0.147263	0.0288446
0.615063	0.147263	0.0204608
0.644351	0.147263	0.0126521
0.67364	0.147263	0.0224467
0.702929	0.147263	0.0258514
0.732218	0.147263	0.0145185
0.761506	0.147263	0.0127833
0.790795	0.147263	0.0235082
0.820084	0.147263	0.0208153
0.849372	0.147263	0.0122913
0.878661	0.147263	0.0209033
0.90795	0.147263	0.0298762
0.937238	0.147263	0.0214871
0.966527	0.147263	0.0153893
0.995816	0.147263	0.0258466
1.0251	0.147263	0.0264389
1.05439	0.147263	0.014336
1.08368	0.147263	0.0156372
1.11297	0.147263	0.0268358
1.14226	0.147263	0.0220078
1.17155	0.147263	0.0117248
1.20084	0.147263	0.0201631
1.23013	0.147263	0.02722
1.25941	0.147263	0.0168033
1.2887	0.147263	0.0137605
1.31799	0.147263	0.0256108
1.34728	0.147263	0.025423
1.37657	0.147263	0.0124593
1.40586	0.147263	0.0150094
1.43515	0.147263	0.0253987
1.46444	0.147263	0.0193576
1.49372	0.147263	0.0117075
1.52301	0.147263	0.0201375
1.5523	0.147263	0.0243526
1.58159	0.147263	0.0127962
1.61088	0.147263	0.010539
1.64017	0.147263	0.0227438
1.66946	0.147263	0.022239
1.69874	0.147263	0.0128476
1.72803	0.147263	0.019635
1.75732	0.147263	0.028895
1.78661	0.147263	0.0204976
1.8159	0.147263	0.0140372
1.84519	0.147263	0.0241872
1.87448	0.147263	0.0267691
1.90377	0.147263	0.0137383
1.93305	0.147263	0.0131522
1.96234	0.147263	0.0240639
1.99163	0.147263	0.0202962
2.02092	0.147263	0.0110204
2.05021	0.147263	0.019058
2.0795	0.147263	0.0271925
2.10879	0.147263	0.0172879
2.13808	0.147263	0.012488
2.16736	0.147263	0.0244204
2.19665	0.147263	0.0266796
2.22594	0.147263	0.0148344
2.25523	0.147263	0.0166615
2.28452	0.147263	0.0269613
2.31381	0.147263	0.0201259
2.3431	0.147263	0.0104199
2.37238	0.147263	0.0190394
2.40167	0.147263	0.0248575
2.43096	0.147263	0.014087
2.46025	0.147263	0.0112858
2.48954	0.147263	0.0235549
2.51883	0.147263	0.0233772
2.54812	0.147263	0.0117601
2.57741	0.147263	0.0159201
2.60669	0.147263	0.0262569
2.63598	0.147263	0.0207393
2.66527	0.147263	0.0140129
2.69456	0.147263	0.0235475
2.72385	0.147263	0.0265155
2.75314	0.147263	0.0132654
2.78243	0.147263	0.0123103
2.81172	0.147263	0.0252302
2.841	0.147263	0.0244401
2.87029	0.147263	0.0138204
2.89958	0.147263	0.0195061
2.92887	0.147263	0.0282822
2.95816	0.147263	0.0193383
2.98745	0.147263	0.0122563
3.01674	0.147263	0.0226237
3.04603	0.147263	0.0251757
3.07531	0.147263	0.0136608
3.1046	0.147263	0.0151024
3.13389	0.147263	0.0273947
3.16318	0.147263	0.0231009
3.19247	0.147263	0.0118302
3.22176	0.147263	0.018468
3.25105	0.147263	0.0260796
3.28033	0.147263	0.0155779
3.30962	0.147263	0.0102387
3.33891	0.147263	0.0214657
3.3682	0.147263	0.0238709
3.39749	0.147263	0.0149767
3.42678	0.147263	0.0193351
3.45607	0.147263	0.0305524
3.48536	0.147263	0.0244312
3.51464	0.147263	0.0146277
3.54393	0.147263	0.0223825
3.57322	0.147263	0.027414
3.60251	0.147263	0.0160155
3.6318	0.147263	0.0131842
3.66109	0.147263	0.0251639
3.69038	0.147263	0.023317
3.71967	0.147263	0.0108331
3.74895	0.147263	0.0148596
3.77824	0.147263	0.0245471
3.80753	0.147263	0.0169332
3.83682	0.147263	0.00965546
3.86611	0.147263	0.0209229
3.8954	0.147263	0.0263072
3.92469	0.147263	0.0150007
3.95397	0.147263	0.0137685
3.98326	0.147263	0.0249734
4.01255	0.147263	0.0223251
4.04184	0.147263	0.0121784
4.07113	0.147263	0.0179769
4.10042	0.147263	0.0262695
4.12971	0.147263	0.0170092
4.159	0.147263	0.0118816
4.18828	0.147263	0.0238848
4.21757	0.147263	0.0265129
4.24686	0.147263	0.0148775
4.27615	0.147263	0.0165114
4.30544	0.147263	0.0282594
4.33473	0.147263	0.0238628
4.36402	0.147263	0.0135619
4.39331	0.147263	0.021426
4.42259	0.147263	0.028705
4.45188	0.147263	0.0176547
4.48117	0.147263	0.0119402
4.51046	0.147263	0.0212371
4.53975	0.147263	0.0214838
4.56904	0.147263	0.0117121
4.59833	0.147263	0.0174982
4.62762	0.147263	0.0286051
4.6569	0.147263	0.0216312
4.68619	0.147263	0.011767
4.71548	0.147263	0.0202649
4.74477	0.147263	0.0258947
4.77406	0.147263	0.0146978
4.80335	0.147263	0.0132619
4.83264	0.147263	0.0251742
4.86192	0.147263	0.0229191
4.89121	0.147263	0.011214
4.9205	0.147263	0.01508
4.94979	0.147263	0.0249431
4.97908	0.147263	0.018034
5.00837	0.147263	0.0116208
5.03766	0.147263	0.0214831
5.06695	0.147263	0.0247736
5.09623	0.147263	0.0137376
5.12552	0.147263	0.0142992
5.15481	0.147263	0.0270337
5.1841	0.147263	0.0242942
5.21339	0.147263	0.0139806
5.24268	0.147263	0.0205521
5.27197	0.147263	0.0275365
5.30126	0.147263	0.0174891
5.33054	0.147263	0.012489
5.35983	0.147263	0.025426
5.38912	0.147263	0.0281475
5.41841	0.147263	0.0158208
5.4477	0.147263	0.0169787
5.47699	0.147263	0.026551
5.50628	0.147263	0.0199577
5.53556	0.147263	0.010159
5.56485	0.147263	0.0187297
5.59414	0.147263	0.0267642
5.62343	0.147263	0.0175651
5.65272	0.147263	0.0149552
5.68201	0.147263	0.0276237
5.7113	0.147263	0.0275103
5.74059	0.147263	0.0154856
5.76987	0.147263	0.0186127
5.79916	0.147263	0.0284484
5.82845	0.147263	0.019874
5.85774	0.147263	0.0110323
5.88703	0.147263	0.0213915
5.91632	0.147263	0.0277165
5.94561	0.147263	0.0173625
5.9749	0.147263	0.0164692
6.00418	0.147263	0.0279491
6.03347	0.147263	0.0259254
6.06276	0.147263	0.0152337
6.09205	0.147263	0.0204353
6.12134	0.147263	0.0291362
6.15063	0.147263	0.0207167
6.17992	0.147263	0.0152834
6.20921	0.147263	0.0265495
6.23849	0.147263	0.0286208
6.26778	0.147263	0.015196
6.29707	0.147263	0.0145483
6.32636	0.147263	0.0263696
6.35565	0.147263	0.0222783
6.38494	0.147263	0.01217
6.41423	0.147263	0.0206184
6.44351	0.147263	0.0294747
6.4728	0.147263	0.0189458
6.50209	0.147263	0.013038
6.53138	0.147263	0.023111
6.56067	0.147263	0.0241608
6.58996	0.147263	0.013376
6.61925	0.147263	0.0156687
6.64854	0.147263	0.0264023
6.67782	0.147263	0.020618
6.70711	0.147263	0.0118363
6.7364	0.147263	0.0213059
6.76569	0.147263	0.0275583
6.79498	0.147263	0.0164826
6.82427	0.147263	0.013688
6.85356	0.147263	0.0266147
6.88285	0.147263	0.0263904
6.91213	0.147263	0.0147721
6.94142	0.147263	0.0192394
6.97071	0.147263	0.0275697
7	0.147263	0.00611966
0	0.176716	-0.00271484
0.0292887	0.176716	0.0223855
0.0585774	0.176716	0.0288312
0.0878661	0.176716	0.0175995
0.117155	0.176716	0.0149684
0.146444	0.176716	0.0264197
0.175732	0.176716	0.0245984
0.205021	0.176716	0.0137724
0.23431	0.176716	0.0192712
0.263598	0.176716	0.0284034
0.292887	0.176716	0.0190434
0.322176	0.176716	0.0106753
0.351464	0.176716	0.0212246
0.380753	0.176716	0.0256224
0.410042	0.176716	0.0138561
0.439331	0.176716	0.0136903
0.468619	0.176716	0.0264798
0.497908	0.176716	0.0230879
0.527197	0.176716	0.0123755
0.556485	0.176716	0.0189193
0.585774	0.176716	0.028512
0.615063	0.176716	0.0194617
0.644351	0.176716	0.0136354
0.67364	0.176716	0.0250476
0.702929	0.176716	0.0267326
0.732218	0.176716	0.015473
0.761506	0.176716	0.0164512
0.790795	0.176716	0.0268916
0.820084	0.176716	0.0209751
0.849372	0.176716	0.011896
0.878661	0.176716	0.0221012
0.90795	0.176716	0.0302523
0.937238	0.176716	0.020606
0.966527	0.176716	0.016404
0.995816	0.176716	0.0277785
1.0251	0.176716	0.0267203
1.05439	0.176716	0.0146951
1.08368	0.176716	0.0182138
1.11297	0.176716	0.0286549
1.14226	0.176716	0.0221028
1.17155	0.176716	0.0133811
1.20084	0.176716	0.0227399
1.23013	0.176716	0.0269967
1.25941	0.176716	0.0146195
1.2887	0.176716	0.0129407
1.31799	0.176716	0.0253364
1.34728	0.176716	0.0236196
1.37657	0.176716	0.0120727
1.40586	0.176716	0.0176187
1.43515	0.176716	0.0273459
1.46444	0.176716	0.0192669
1.49372	0.176716	0.0133745
1.52301	0.176716	0.0238548
1.5523	0.176716	0.0261309
1.58159	0.176716	0.0130754
1.61088	0.176716	0.0124548
1.64017	0.176716	0.0245434
1.66946	0.176716	0.0209279
1.69874	0.176716	0.0105631
1.72803	0.176716	0.0182652
1.75732	0.176716	0.0266708
1.78661	0.176716	0.017629
1.8159	0.176716	0.0141117
1.84519	0.176716	0.0263499
1.87448	0.176716	0.0277915
1.90377	0.176716	0.0152964
1.93305	0.176716	0.0175753
1.96234	0.176716	0.028205
1.99163	0.176716	0.0209273
2.02092	0.176716	0.0109312
2.05021	0.176716	0.0196759
2.0795	0.176716	0.0259236
2.10879	0.176716	0.0147701
2.13808	0.176716	0.0117153
2.16736	0.176716	0.0245943
2.19665	0.176716	0.0250818
2.22594	0.176716	0.0143036
2.25523	0.176716	0.0195913
2.28452	0.176716	0.0301897
2.31381	0.176716	0.021125
2.3431	0.176716	0.0114745
2.37238	0.176716	0.0206538
2.40167	0.176716	0.0246356
2.43096	0.176716	0.0130813
2.46025	0.176716	0.0117418
2.48954	0.176716	0.0238888
2.51883	0.176716	0.0216232
2.54812	0.176716	0.0102332
2.57741	0.176716	0.0160381
2.60669	0.176716	0.0256221
2.63598	0.176716	0.0182973
2.66527	0.176716	0.013266
2.69456	0.176716	0.0254981
2.72385	0.176716	0.0276516
2.75314	0.176716	0.0141052
2.78243	0.176716	0.0146685
2.81172	0.176716	0.0272282
2.841	0.176716	0.0245375
2.87029	0.176716	0.0148679
2.89958	0.176716	0.0217465
2.92887	0.176716	0.028122
2.95816	0.176716	0.0171613
2.98745	0.176716	0.0120286
3.01674	0.176716	0.0235963
3.04603	0.176716	0.0241486
3.07531	0.176716	0.0119903
3.1046	0.176716	0.0158979
3.13389	0.176716	0.0286577
3.16318	0.176716	0.0227871
3.19247	0.176716	0.0125556
3.22176	0.176716	0.0206706
3.25105	0.176716	0.0264096
3.28033	0.176716	0.0147193
3.30962	0.176716	0.0117593
3.33891	0.176716	0.0237445
3.3682	0.176716	0.0237046
3.39749	0.176716	0.0137554
3.42678	0.176716	0.0193632
3.45607	0.176716	0.029793
3.48536	0.176716	0.0220275
3.51464	0.176716	0.0140675
3.54393	0.176716	0.0246022
3.57322	0.176716	0.0295385
3.60251	0.176716	0.0177454
3.6318	0.176716	0.0164894
3.66109	0.176716	0.0282483
3.69038	0.176716	0.0244365
3.71967	0.176716	0.0119618
3.74895	0.176716	0.0168445
3.77824	0.176716	0.0250275
3.80753	0.176716	0.0158406
3.83682	0.176716	0.00970104
3.86611	0.176716	0.0217579
3.8954	0.176716	0.0254362
3.92469	0.176716	0.0141977
3.95397	0.176716	0.0160402
3.98326	0.176716	0.0284239
4.01255	0.176716	0.0234115
4.04184	0.176716	0.0126093
4.07113	0.176716	0.0188492
4.10042	0.176716	0.0255412
4.12971	0.176716	0.0150098
4.159	0.176716	0.0110261
4.18828	0.176716	0.0236062
4.21757	0.176716	0.0250994
4.24686	0.176716	0.0140558
4.27615	0.176716	0.0176802
4.30544	0.176716	0.0287879
4.33473	0.176716	0.0222984
4.36402	0.176716	0.0137685
4.39331	0.176716	0.0237059
4.42259	0.176716	0.0299354
4.45188	0.176716	0.0179945
4.48117	0.176716	0.0140765
4.51046	0.176716	0.0242368
4.53975	0.176716	0.022048
4.56904	0.176716	0.0115339
4.59833	0.176716	0.0182232
4.62762	0.176716	0.0285508
4.6569	0.176716	0.0208738
4.68619	0.176716	0.0128585
4.71548	0.176716	0.0231408
4.74477	0.176716	0.0265879
4.77406	0.176716	0.0134716
4.80335	0.176716	0.0134615
4.83264	0.176716	0.0259605
4.86192	0.176716	0.0220741
4.89121	0.176716	0.0107708
4.9205	0.176716	0.0168596
4.94979	0.176716	0.0256406
4.97908	0.176716	0.016931
5.00837	0.176716	0.0113433
5.03766	0.176716	0.021688
5.06695	0.176716	0.0236552
5.09623	0.176716	0.0126219
5.12552	0.176716	0.015367
5.15481	0.176716	0.0280044
5.1841	0.176716	0.0239436
5.21339	0.176716	0.0149626
5.24268	0.176716	0.023589
5.27197	0.176716	0.0295403
5.30126	0.176716	0.0178539
5.33054	0.176716	0.0137639
5.35983	0.176716	0.0258369
5.38912	0.176716	0.026035
5.41841	0.176716	0.013764
5.4477	0.176716	0.0172335
5.47699	0.176716	0.0279188
5.50628	0.176716	0.0203427
5.53556	0.176716	0.0113847
5.56485	0.176716	0.0203683
5.59414	0.176716	0.0258339
5.62343	0.176716	0.0151025
5.65272	0.176716	0.0138012
5.68201	0.176716	0.0267906
5.7113	0.176716	0.0254705
5.74059	0.176716	0.0138798
5.76987	0.176716	0.0189124
5.79916	0.176716	0.0280042
5.82845	0.176716	0.0183463
5.85774	0.176716	0.0109662
5.88703	0.176716	0.022727
5.91632	0.176716	0.0275893
5.94561	0.176716	0.0169841
5.9749	0.176716	0.0184628
6.00418	0.176716	0.0308538
6.03347	0.176716	0.0267941
6.06276	0.176716	0.015117
6.09205	0.176716	0.0207918
6.12134	0.176716	0.0278156
6.15063	0.176716	0.01737
6.17992	0.176716	0.012813
6.20921	0.176716	0.0258101
6.23849	0.176716	0.0276101
6.26778	0.176716	0.0147951
6.29707	0.176716	0.0165359
6.32636	0.176716	0.0287758
6.35565	0.176716	0.024275
6.38494	0.176716	0.015029
6.41423	0.176716	0.02396
6.44351	0.176716	0.0313718
6.4728	0.176716	0.0193804
6.50209	0.176716	0.0145437
6.53138	0.176716	0.0243405
6.56067	0.176716	0.0226679
6.58996	0.176716	0.0109257
6.61925	0.176716	0.0144994
6.64854	0.176716	0.0253197
6.67782	0.176716	0.01909
6.70711	0.176716	0.0112515
6.7364	0.176716	0.0219073
6.76569	0.176716	0.0275829
6.79498	0.176716	0.0167865
6.82427	0.176716	0.0159662
6.85356	0.176716	0.0285138
6.88285	0.176716	0.0260576
6.91213	0.176716	0.0143243
6.94142	0.176716	0.020396
6.97071	0.176716	0.0273653
7	0.176716	0.00252257
0	0.206169	-0.000893727
0.0292887	0.206169	0.0225109
0.0585774	0.206169	0.0266014
0.0878661	0.206169	0.0145847
0.117155	0.206169	0.0137608
0.146444	0.206169	0.0260212
0.175732	0.206169	0.0225607
0.205021	0.206169	0.0122423
0.23431	0.206169	0.0191496
0.263598	0.206169	0.0280053
0.292887	0.206169	0.018874
0.322176	0.206169	0.0128372
0.351464	0.206169	0.0249267
0.380753	0.206169	0.0273723
0.410042	0.206169	0.013762
0.439331	0.206169	0.0138727
0.468619	0.206169	0.0254254
0.497908	0.206169	0.0193775
0.527197	0.206169	0.00888239
0.556485	0.206169	0.0174435
0.585774	0.206169	0.0272165
0.615063	0.206169	0.0188036
0.644351	0.206169	0.0152962
0.67364	0.206169	0.0282315
0.702929	0.206169	0.0288828
0.732218	0.206169	0.0179455
0.761506	0.206169	0.0207354
0.790795	0.206169	0.030866
0.820084	0.206169	0.0226436
0.849372	0.206169	0.0120523
0.878661	0.206169	0.0219099
0.90795	0.206169	0.0287779
0.937238	0.206169	0.018384
0.966527	0.206169	0.0162585
0.995816	0.206169	0.0286148
1.0251	0.206169	0.0271422
1.05439	0.206169	0.0158446
1.08368	0.206169	0.0210884
1.11297	0.206169	0.0307695
1.14226	0.206169	0.0227787
1.17155	0.206169	0.0148733
1.20084	0.206169	0.0250832
1.23013	0.206169	0.027758
1.25941	0.206169	0.0138087
1.2887	0.206169	0.0120516
1.31799	0.206169	0.0242313
1.34728	0.206169	0.0217553
1.37657	0.206169	0.0113454
1.40586	0.206169	0.0186794
1.43515	0.206169	0.0282818
1.46444	0.206169	0.0191858
1.49372	0.206169	0.0144339
1.52301	0.206169	0.0263672
1.5523	0.206169	0.0282228
1.58159	0.206169	0.014625
1.61088	0.206169	0.0146292
1.64017	0.206169	0.025773
1.66946	0.206169	0.0192148
1.69874	0.206169	0.00762067
1.72803	0.206169	0.0152157
1.75732	0.206169	0.0228935
1.78661	0.206169	0.0137875
1.8159	0.206169	0.0122529
1.84519	0.206169	0.0257318
1.87448	0.206169	0.0265747
1.90377	0.206169	0.0154538
1.93305	0.206169	0.0204172
1.96234	0.206169	0.0318914
1.99163	0.206169	0.0235646
2.02092	0.206169	0.0126637
2.05021	0.206169	0.0201789
2.0795	0.206169	0.0239772
2.10879	0.206169	0.0116612
2.13808	0.206169	0.00971963
2.16736	0.206169	0.0232832
2.19665	0.206169	0.0233834
2.22594	0.206169	0.0136976
2.25523	0.206169	0.0205196
2.28452	0.206169	0.0308319
2.31381	0.206169	0.0213549
2.3431	0.206169	0.0129467
2.37238	0.206169	0.0227007
2.40167	0.206169	0.025837
2.43096	0.206169	0.0135615
2.46025	0.206169	0.0126853
2.48954	0.206169	0.0244687
2.51883	0.206169	0.0209978
2.54812	0.206169	0.010252
2.57741	0.206169	0.0166443
2.60669	0.206169	0.0247809
2.63598	0.206169	0.0155164
2.66527	0.206169	0.011807
2.69456	0.206169	0.026593
2.72385	0.206169	0.0297005
2.75314	0.206169	0.0169032
2.78243	0.206169	0.0181592
2.81172	0.206169	0.0300803
2.841	0.206169	0.0257551
2.87029	0.206169	0.0162055
2.89958	0.206169	0.0234283
2.92887	0.206169	0.0281212
2.95816	0.206169	0.015932
2.98745	0.206169	0.0117209
3.01674	0.206169	0.0234793
3.04603	0.206169	0.0233568
3.07531	0.206169	0.0117867
3.1046	0.206169	0.0171032
3.13389	0.206169	0.0294353
3.16318	0.206169	0.0222816
3.19247	0.206169	0.0131518
3.22176	0.206169	0.0227286
3.25105	0.206169	0.0275556
3.28033	0.206169	0.015399
3.30962	0.206169	0.0133664
3.33891	0.206169	0.0255077
3.3682	0.206169	0.0238609
3.39749	0.206169	0.0130174
3.42678	0.206169	0.0192758
3.45607	0.206169	0.0293126
3.48536	0.206169	0.0212903
3.51464	0.206169	0.0153227
3.54393	0.206169	0.0279695
3.57322	0.206169	0.0336426
3.60251	0.206169	0.0223159
3.6318	0.206169	0.0222115
3.66109	0.206169	0.0330179
3.69038	0.206169	0.0273099
3.71967	0.206169	0.0145772
3.74895	0.206169	0.0196791
3.77824	0.206169	0.0267771
3.80753	0.206169	0.0162337
3.83682	0.206169	0.00997541
3.86611	0.206169	0.0223856
3.8954	0.206169	0.0252514
3.92469	0.206169	0.0138728
3.95397	0.206169	0.017132
3.98326	0.206169	0.0292629
4.01255	0.206169	0.0229402
4.04184	0.206169	0.0126775
4.07113	0.206169	0.0198889
4.10042	0.206169	0.0259739
4.12971	0.206169	0.0148674
4.159	0.206169	0.0115054
4.18828	0.206169	0.0236946
4.21757	0.206169	0.0238823
4.24686	0.206169	0.0134305
4.27615	0.206169	0.0183087
4.30544	0.206169	0.0290546
4.33473	0.206169	0.0217282
4.36402	0.206169	0.0142394
4.39331	0.206169	0.0251834
4.42259	0.206169	0.0311116
4.45188	0.206169	0.0194194
4.48117	0.206169	0.0171835
4.51046	0.206169	0.0280064
4.53975	0.206169	0.0241103
4.56904	0.206169	0.0123339
4.59833	0.206169	0.0181956
4.62762	0.206169	0.0266762
4.6569	0.206169	0.0175274
4.68619	0.206169	0.0111543
4.71548	0.206169	0.0233974
4.74477	0.206169	0.0269373
4.77406	0.206169	0.0142212
4.80335	0.206169	0.0152123
4.83264	0.206169	0.0279637
4.86192	0.206169	0.0231078
4.89121	0.206169	0.0119747
4.9205	0.206169	0.019238
4.94979	0.206169	0.0270936
4.97908	0.206169	0.0170803
5.00837	0.206169	0.0114431
5.03766	0.206169	0.0215405
5.06695	0.206169	0.0222369
5.09623	0.206169	0.0105992
5.12552	0.206169	0.0142746
5.15481	0.206169	0.0266724
5.1841	0.206169	0.0222704
5.21339	0.206169	0.0141691
5.24268	0.206169	0.0238645
5.27197	0.206169	0.0292713
5.30126	0.206169	0.0174217
5.33054	0.206169	0.0145151
5.35983	0.206169	0.0255766
5.38912	0.206169	0.0240341
5.41841	0.206169	0.0118799
5.4477	0.206169	0.0171123
5.47699	0.206169	0.0290931
5.50628	0.206169	0.0213163
5.53556	0.206169	0.0129711
5.56485	0.206169	0.0224206
5.59414	0.206169	0.026701
5.62343	0.206169	0.015121
5.65272	0.206169	0.0140509
5.68201	0.206169	0.0268068
5.7113	0.206169	0.0248963
5.74059	0.206169	0.0134908
5.76987	0.206169	0.0189388
5.79916	0.206169	0.0266913
5.82845	0.206169	0.0162319
5.85774	0.206169	0.00984446
5.88703	0.206169	0.0221739
5.91632	0.206169	0.0261856
5.94561	0.206169	0.0158008
5.9749	0.206169	0.0187896
6.00418	0.206169	0.0320274
6.03347	0.206169	0.0274041
6.06276	0.206169	0.0164705
6.09205	0.206169	0.0238094
6.12134	0.206169	0.0303601
6.15063	0.206169	0.0182435
6.17992	0.206169	0.0134083
6.20921	0.206169	0.0258768
6.23849	0.206169	0.0261172
6.26778	0.206169	0.0134063
6.29707	0.206169	0.0163697
6.32636	0.206169	0.0289887
6.35565	0.206169	0.0245322
6.38494	0.206169	0.0160442
6.41423	0.206169	0.0250033
6.44351	0.206169	0.0320697
6.4728	0.206169	0.020552
6.50209	0.206169	0.0171274
6.53138	0.206169	0.0272168
6.56067	0.206169	0.0240126
6.58996	0.206169	0.0111798
6.61925	0.206169	0.0154653
6.64854	0.206169	0.0257808
6.67782	0.206169	0.0181772
6.70711	0.206169	0.0102943
6.7364	0.206169	0.020943
6.76569	0.206169	0.0264749
6.79498	0.206169	0.0164916
6.82427	0.206169	0.0170154
6.85356	0.206169	0.0297987
6.88285	0.206169	0.0270192
6.91213	0.206169	0.016408
6.94142	0.206169	0.0238277
6.97071	0.206169	0.0294357
7	0.206169	0.0020528
0	0.235621	0.000597018
0.0292887	0.235621	0.0234329
0.0585774	0.235621	0.0260873
0.0878661	0.235621	0.0129108
0.117155	0.235621	0.0118943
0.146444	0.235621	0.0240022
0.175732	0.235621	0.0201083
0.205021	0.235621	0.0106481
0.23431	0.235621	0.0189719
0.263598	0.235621	0.0277552
0.292887	0.235621	0.0184663
0.322176	0.235621	0.0133023
0.351464	0.235621	0.0259572
0.380753	0.235621	0.0279479
0.410042	0.235621	0.0146617
0.439331	0.235621	0.0155949
0.468619	0.235621	0.0264457
0.497908	0.235621	0.0185297
0.527197	0.235621	0.00713089
0.556485	0.235621	0.0159947
0.585774	0.235621	0.0247742
0.615063	0.235621	0.0163314
0.644351	0.235621	0.0146023
0.67364	0.235621	0.0285234
0.702929	0.235621	0.0290915
0.732218	0.235621	0.018208
0.761506	0.235621	0.0225479
0.790795	0.235621	0.0333824
0.820084	0.235621	0.0248001
0.849372	0.235621	0.0139353
0.878661	0.235621	0.0230297
0.90795	0.235621	0.0284866
0.937238	0.235621	0.0172557
0.966527	0.235621	0.0162252
0.995816	0.235621	0.0291187
1.0251	0.235621	0.0273005
1.05439	0.235621	0.0163495
1.08368	0.235621	0.0227961
1.11297	0.235621	0.0325998
1.14226	0.235621	0.0242159
1.17155	0.235621	0.0168902
1.20084	0.235621	0.027715
1.23013	0.235621	0.0300684
1.25941	0.235621	0.0153209
1.2887	0.235621	0.0131504
1.31799	0.235621	0.0244655
1.34728	0.235621	0.0207737
1.37657	0.235621	0.00983302
1.40586	0.235621	0.0173648
1.43515	0.235621	0.0270101
1.46444	0.235621	0.017999
1.49372	0.235621	0.0138044
1.52301	0.235621	0.0265852
1.5523	0.235621	0.0288007
1.58159	0.235621	0.0158247
1.61088	0.235621	0.0166672
1.64017	0.235621	0.0273224
1.66946	0.235621	0.0193045
1.69874	0.235621	0.00657123
1.72803	0.235621	0.0136377
1.75732	0.235621	0.0205213
1.78661	0.235621	0.0108166
1.8159	0.235621	0.00989978
1.84519	0.235621	0.0243373
1.87448	0.235621	0.0254754
1.90377	0.235621	0.0150822
1.93305	0.235621	0.0207018
1.96234	0.235621	0.0320947
1.99163	0.235621	0.0243351
2.02092	0.235621	0.0143399
2.05021	0.235621	0.0219584
2.0795	0.235621	0.0246428
2.10879	0.235621	0.0112751
2.13808	0.235621	0.00979495
2.16736	0.235621	0.0228568
2.19665	0.235621	0.0217397
2.22594	0.235621	0.0115704
[truncated: 22,723 more rows]
