# Supplementary material for: Systematic modulation of charge and spin in graphene nanoribbons on MgO
Source: Nat Commun. 2025 Jul 1;16:5632. doi: 10.1038/s41467-025-60767-5 (PMC12218530; doi:10.1038/s41467-025-60767-5)
Supplement: Supplementary file 3 — Source Data [file 41467_2025_60767_MOESM3_ESM.zip › Source Data/Figure3b_3186L11_Ag001_HOMO.txt]

WSxM file copyright UAM
WSxM ASCII XYZ file
X[nm]		Y[nm]		Z[mV]
0	0	-68.2729
0.039604	0	-75.6125
0.0792079	0	-53.1728
0.118812	0	-65.8738
0.158416	0	-55.1987
0.19802	0	-64.1469
0.237624	0	-78.4256
0.277228	0	-75.4326
0.316832	0	-75.6236
0.356436	0	-85.9924
0.39604	0	-84.0256
0.435644	0	-80.4523
0.475248	0	-80.9402
0.514851	0	-83.5789
0.554455	0	-82.066
0.594059	0	-78.3922
0.633663	0	-82.6838
0.673267	0	-82.0752
0.712871	0	-81.3205
0.752475	0	-88.9339
0.792079	0	-81.6959
0.831683	0	-71.1657
0.871287	0	-88.4139
0.910891	0	-68.6705
0.950495	0	-47.6965
0.990099	0	-56.7798
1.0297	0	-41.1167
1.06931	0	-34.7756
1.10891	0	-37.4741
1.14851	0	-25.1157
1.18812	0	-25.2347
1.22772	0	-22.0863
1.26733	0	-13.6722
1.30693	0	7.23534
1.34653	0	2.04775
1.38614	0	-11.8926
1.42574	0	16.2978
1.46535	0	25.868
1.50495	0	30.793
1.54455	0	24.4714
1.58416	0	50.6775
1.62376	0	50.7649
1.66337	0	47.7363
1.70297	0	42.0019
1.74257	0	37.1184
1.78218	0	52.8647
1.82178	0	37.4029
1.86139	0	43.1119
1.90099	0	26.6533
1.94059	0	25.9136
1.9802	0	25.5784
2.0198	0	9.32997
2.05941	0	11.554
2.09901	0	12.0738
2.13861	0	-1.61039
2.17822	0	4.73429
2.21782	0	2.81752
2.25743	0	5.90667
2.29703	0	13.7993
2.33663	0	19.3486
2.37624	0	22.9153
2.41584	0	27.8999
2.45545	0	20.6845
2.49505	0	30.3134
2.53465	0	37.5487
2.57426	0	7.48739
2.61386	0	16.1205
2.65347	0	18.9397
2.69307	0	12.569
2.73267	0	7.92882
2.77228	0	13.4157
2.81188	0	22.5736
2.85149	0	28.3758
2.89109	0	32.8529
2.93069	0	22.2163
2.9703	0	18.3745
3.0099	0	8.96503
3.0495	0	18.1464
3.08911	0	8.63474
3.12871	0	18.416
3.16832	0	35.7291
3.20792	0	23.9203
3.24752	0	46.0269
3.28713	0	36.4829
3.32673	0	37.5468
3.36634	0	49.2963
3.40594	0	33.044
3.44554	0	38.1483
3.48515	0	52.4871
3.52475	0	47.3776
3.56436	0	58.209
3.60396	0	61.565
3.64356	0	58.3066
3.68317	0	54.7693
3.72277	0	53.5857
3.76238	0	34.9235
3.80198	0	42.2715
3.84158	0	20.1341
3.88119	0	23.4487
3.92079	0	12.9674
3.9604	0	7.05267
4	0	5.17727
4.0396	0	20.0159
4.07921	0	14.2838
4.11881	0	10.8255
4.15842	0	33.1806
4.19802	0	25.5613
4.23762	0	20.427
4.27723	0	14.8744
4.31683	0	19.2076
4.35644	0	-11.109
4.39604	0	-2.75825
4.43564	0	-14.1584
4.47525	0	13.6133
4.51485	0	0.545513
4.55446	0	5.69702
4.59406	0	2.71719
4.63366	0	-4.02879
4.67327	0	8.02995
4.71287	0	6.40322
4.75248	0	21.5033
4.79208	0	22.9497
4.83168	0	10.4003
4.87129	0	32.061
4.91089	0	20.542
4.9505	0	1.17732
4.9901	0	11.6375
5.0297	0	12.0147
5.06931	0	18.674
5.10891	0	29.7348
5.14851	0	33.8717
5.18812	0	33.0044
5.22772	0	21.7836
5.26733	0	19.7529
5.30693	0	17.4034
5.34653	0	27.2209
5.38614	0	24.3362
5.42574	0	38.82
5.46535	0	43.2869
5.50495	0	46.097
5.54455	0	42.9857
5.58416	0	43.1183
5.62376	0	35.1362
5.66337	0	24.7943
5.70297	0	17.3107
5.74257	0	10.487
5.78218	0	7.71095
5.82178	0	10.3951
5.86139	0	31.5426
5.90099	0	24.0564
5.94059	0	26.633
5.9802	0	17.3047
6.0198	0	20.5707
6.05941	0	8.10676
6.09901	0	1.70876
6.13861	0	9.75503
6.17822	0	28.7487
6.21782	0	31.347
6.25743	0	18.3842
6.29703	0	14.9473
6.33663	0	16.7457
6.37624	0	21.4129
6.41584	0	8.3352
6.45545	0	21.6648
6.49505	0	16.1295
6.53465	0	0.443828
6.57426	0	20.1644
6.61386	0	22.3905
6.65347	0	5.73716
6.69307	0	-2.34317
6.73267	0	-12.4155
6.77228	0	2.05236
6.81188	0	2.92278
6.85149	0	-11.9181
6.89109	0	-30.575
6.93069	0	-10.8692
6.9703	0	-14.4221
7.0099	0	-6.59544
7.0495	0	-13.9548
7.08911	0	-12.5158
7.12871	0	9.22319
7.16832	0	41.1991
7.20792	0	26.086
7.24752	0	13.6824
7.28713	0	23.4972
7.32673	0	22.6885
7.36634	0	-1.59644
7.40594	0	21.9008
7.44554	0	22.7207
7.48515	0	12.7838
7.52475	0	20.4299
7.56436	0	17.9643
7.60396	0	22.7665
7.64356	0	30.7005
7.68317	0	31.3189
7.72277	0	25.0217
7.76238	0	28.9585
7.80198	0	19.596
7.84158	0	33.8694
7.88119	0	33.4242
7.92079	0	28.6927
7.9604	0	3.98995
8	0	16.7868
8.0396	0	31.9874
8.07921	0	20.5279
8.11881	0	10.0443
8.15842	0	-1.1041
8.19802	0	18.0128
8.23762	0	7.03074
8.27723	0	22.0289
8.31683	0	6.0841
8.35644	0	8.29742
8.39604	0	-2.12644
8.43564	0	17.2529
8.47525	0	22.7428
8.51485	0	19.4563
8.55446	0	14.4531
8.59406	0	15.1684
8.63366	0	-0.595399
8.67327	0	-5.2901
8.71287	0	12.2788
8.75248	0	19.4911
8.79208	0	11.2606
8.83168	0	17.7459
8.87129	0	18.5695
8.91089	0	21.2683
8.9505	0	24.1864
8.9901	0	24.2
9.0297	0	25.4563
9.06931	0	24.0615
9.10891	0	19.8876
9.14851	0	16.1985
9.18812	0	9.76504
9.22772	0	13.726
9.26733	0	-10.5916
9.30693	0	3.73599
9.34653	0	3.52769
9.38614	0	-14.6602
9.42574	0	-20.8717
9.46535	0	2.49411
9.50495	0	-9.11684
9.54455	0	2.63736
9.58416	0	3.54267
9.62376	0	9.94465
9.66337	0	-1.66228
9.70297	0	17.4045
9.74257	0	14.138
9.78218	0	25.2977
9.82178	0	11.9347
9.86139	0	-0.124085
9.90099	0	11.2669
9.94059	0	-0.227917
9.9802	0	3.06723
10.0198	0	15.9275
10.0594	0	17.754
10.099	0	32.2224
10.1386	0	27.9437
10.1782	0	35.9322
10.2178	0	30.3295
10.2574	0	13.9675
10.297	0	15.8345
10.3366	0	26.3419
10.3762	0	25.5475
10.4158	0	18.3536
10.4554	0	22.0444
10.495	0	18.1225
10.5347	0	3.63641
10.5743	0	-5.68953
10.6139	0	0.67108
10.6535	0	-35.6136
10.6931	0	-34.89
10.7327	0	-54.8758
10.7723	0	-52.0365
10.8119	0	-49.6038
10.8515	0	-65.4952
10.8911	0	-56.6794
10.9307	0	-64.2164
10.9703	0	-55.2534
11.0099	0	-64.9246
11.0495	0	-57.2781
11.0891	0	-71.8169
11.1287	0	-78.3451
11.1683	0	-69.9996
11.2079	0	-59.4511
11.2475	0	-63.0323
11.2871	0	-77.3547
11.3267	0	-60.2488
11.3663	0	-45.37
11.4059	0	-76.1085
11.4455	0	-80.718
11.4851	0	-71.687
11.5248	0	-63.5144
11.5644	0	-58.2661
11.604	0	-66.8745
11.6436	0	-61.2846
11.6832	0	-56.2706
11.7228	0	-55.7589
11.7624	0	-60.1763
11.802	0	-55.4034
11.8416	0	-56.9526
11.8812	0	-67.4572
11.9208	0	-49.6797
11.9604	0	-53.6455
12	0	-68.5266
0	0.04	-66.433
0.039604	0.04	-72.1899
0.0792079	0.04	-72.1673
0.118812	0.04	-66.5791
0.158416	0.04	-68.8187
0.19802	0.04	-61.1895
0.237624	0.04	-67.2111
0.277228	0.04	-66.8929
0.316832	0.04	-71.5973
0.356436	0.04	-75.9073
0.39604	0.04	-72.6061
0.435644	0.04	-77.137
0.475248	0.04	-78.4265
0.514851	0.04	-82.8395
0.554455	0.04	-77.4656
0.594059	0.04	-80.327
0.633663	0.04	-76.2893
0.673267	0.04	-74.7908
0.712871	0.04	-74.5605
0.752475	0.04	-75.1708
0.792079	0.04	-79.2266
0.831683	0.04	-65.6549
0.871287	0.04	-75.7341
0.910891	0.04	-72.3171
0.950495	0.04	-52.2511
0.990099	0.04	-47.2662
1.0297	0.04	-42.9497
1.06931	0.04	-30.8662
1.10891	0.04	-22.9307
1.14851	0.04	-9.31339
1.18812	0.04	-17.1819
1.22772	0.04	-6.32323
1.26733	0.04	1.17011
1.30693	0.04	-2.2372
1.34653	0.04	5.99308
1.38614	0.04	1.57479
1.42574	0.04	15.9965
1.46535	0.04	16.2093
1.50495	0.04	26.5576
1.54455	0.04	45.8345
1.58416	0.04	42.0833
1.62376	0.04	41.0029
1.66337	0.04	51.684
1.70297	0.04	48.2784
1.74257	0.04	28.6916
1.78218	0.04	25.884
1.82178	0.04	23.5369
1.86139	0.04	35.463
1.90099	0.04	29.266
1.94059	0.04	26.1556
1.9802	0.04	27.7128
2.0198	0.04	24.1806
2.05941	0.04	20.0542
2.09901	0.04	18.1661
2.13861	0.04	14.6226
2.17822	0.04	19.5028
2.21782	0.04	12.9002
2.25743	0.04	19.7425
2.29703	0.04	19.9651
2.33663	0.04	21.3123
2.37624	0.04	21.2678
2.41584	0.04	13.7094
2.45545	0.04	14.4347
2.49505	0.04	20.0529
2.53465	0.04	16.4474
2.57426	0.04	-0.789895
2.61386	0.04	4.73249
2.65347	0.04	0.583217
2.69307	0.04	-5.26924
2.73267	0.04	4.83667
2.77228	0.04	0.863322
2.81188	0.04	3.80726
2.85149	0.04	21.1966
2.89109	0.04	19.0064
2.93069	0.04	19.5203
2.9703	0.04	17.9349
3.0099	0.04	21.4457
3.0495	0.04	21.7822
3.08911	0.04	26.9108
3.12871	0.04	32.3973
3.16832	0.04	32.6159
3.20792	0.04	23.1526
3.24752	0.04	26.1257
3.28713	0.04	27.2704
3.32673	0.04	29.4514
3.36634	0.04	23.0577
3.40594	0.04	23.4681
3.44554	0.04	34.9021
3.48515	0.04	33.9592
3.52475	0.04	34.1241
3.56436	0.04	38.7884
3.60396	0.04	38.3969
3.64356	0.04	37.8081
3.68317	0.04	30.1972
3.72277	0.04	37.0455
3.76238	0.04	40.2913
3.80198	0.04	26.5893
3.84158	0.04	25.3047
3.88119	0.04	25.1826
3.92079	0.04	18.1296
3.9604	0.04	15.4047
4	0.04	11.1688
4.0396	0.04	11.0969
4.07921	0.04	7.9331
4.11881	0.04	3.92065
4.15842	0.04	11.5331
4.19802	0.04	3.70483
4.23762	0.04	9.09604
4.27723	0.04	-8.87729
4.31683	0.04	-1.59336
4.35644	0.04	-15.7593
4.39604	0.04	-14.1017
4.43564	0.04	-18.5563
4.47525	0.04	-11.9546
4.51485	0.04	-13.9421
4.55446	0.04	-7.63622
4.59406	0.04	0.221556
4.63366	0.04	0.0344135
4.67327	0.04	12.0933
4.71287	0.04	16.5163
4.75248	0.04	17.962
4.79208	0.04	12.6254
4.83168	0.04	17.6297
4.87129	0.04	21.2779
4.91089	0.04	8.58428
4.9505	0.04	-1.5703
4.9901	0.04	0.016478
5.0297	0.04	7.90588
5.06931	0.04	9.08022
5.10891	0.04	4.78608
5.14851	0.04	-0.436931
5.18812	0.04	5.48697
5.22772	0.04	5.16147
5.26733	0.04	5.44828
5.30693	0.04	10.7928
5.34653	0.04	7.72385
5.38614	0.04	14.8339
5.42574	0.04	25.5868
5.46535	0.04	29.6306
5.50495	0.04	35.8863
5.54455	0.04	22.1424
5.58416	0.04	27.644
5.62376	0.04	26.8132
5.66337	0.04	24.0306
5.70297	0.04	13.6336
5.74257	0.04	10.22
5.78218	0.04	15.9804
5.82178	0.04	8.69978
5.86139	0.04	22.9072
5.90099	0.04	10.1969
5.94059	0.04	4.65063
5.9802	0.04	1.21977
6.0198	0.04	9.52815
6.05941	0.04	6.26666
6.09901	0.04	-5.21696
6.13861	0.04	-8.85092
6.17822	0.04	12.3699
6.21782	0.04	11.128
6.25743	0.04	3.36762
6.29703	0.04	8.42451
6.33663	0.04	15.34
6.37624	0.04	11.7679
6.41584	0.04	3.72813
6.45545	0.04	8.90076
6.49505	0.04	5.33107
6.53465	0.04	-6.79283
6.57426	0.04	-7.17077
6.61386	0.04	-4.38561
6.65347	0.04	-7.42039
6.69307	0.04	-9.8601
6.73267	0.04	-14.8332
6.77228	0.04	-10.0559
6.81188	0.04	-10.229
6.85149	0.04	-15.2173
6.89109	0.04	-6.96538
6.93069	0.04	-0.764866
6.9703	0.04	-6.50412
7.0099	0.04	-0.576471
7.0495	0.04	-6.15775
7.08911	0.04	-0.612605
7.12871	0.04	0.976533
7.16832	0.04	5.9008
7.20792	0.04	11.8296
7.24752	0.04	11.7446
7.28713	0.04	13.5904
7.32673	0.04	15.7147
7.36634	0.04	2.47562
7.40594	0.04	11.933
7.44554	0.04	1.81834
7.48515	0.04	2.17381
7.52475	0.04	17.396
7.56436	0.04	7.66178
7.60396	0.04	19.3038
7.64356	0.04	12.3751
7.68317	0.04	15.5484
7.72277	0.04	10.8035
7.76238	0.04	11.0319
7.80198	0.04	22.358
7.84158	0.04	18.1703
7.88119	0.04	22.0129
7.92079	0.04	13.3619
7.9604	0.04	4.92394
8	0.04	17.0989
8.0396	0.04	21.4882
8.07921	0.04	19.7993
8.11881	0.04	5.65207
8.15842	0.04	-1.80846
8.19802	0.04	9.94008
8.23762	0.04	6.30098
8.27723	0.04	2.70528
8.31683	0.04	-0.457344
8.35644	0.04	-2.8211
8.39604	0.04	6.04295
8.43564	0.04	12.7062
8.47525	0.04	11.2895
8.51485	0.04	23.2631
8.55446	0.04	27.0912
8.59406	0.04	20.7137
8.63366	0.04	10.5194
8.67327	0.04	6.58521
8.71287	0.04	9.78627
8.75248	0.04	7.58955
8.79208	0.04	20.1392
8.83168	0.04	10.699
8.87129	0.04	0.0433115
8.91089	0.04	-1.79001
8.9505	0.04	16.424
8.9901	0.04	10.7694
9.0297	0.04	4.16934
9.06931	0.04	-8.18359
9.10891	0.04	-3.67618
9.14851	0.04	1.33742
9.18812	0.04	-4.13563
9.22772	0.04	-10.7064
9.26733	0.04	-11.6772
9.30693	0.04	-15.3743
9.34653	0.04	-12.3045
9.38614	0.04	-9.6592
9.42574	0.04	-12.8648
9.46535	0.04	-7.64176
9.50495	0.04	-9.30169
9.54455	0.04	1.03772
9.58416	0.04	-2.62713
9.62376	0.04	-3.07026
9.66337	0.04	-11.4656
9.70297	0.04	4.26319
9.74257	0.04	6.05622
9.78218	0.04	7.03304
9.82178	0.04	14.5236
9.86139	0.04	9.92916
9.90099	0.04	13.168
9.94059	0.04	0.940785
9.9802	0.04	15.0216
10.0198	0.04	16.7807
10.0594	0.04	12.5053
10.099	0.04	21.5975
10.1386	0.04	27.4694
10.1782	0.04	33.0438
10.2178	0.04	32.0582
10.2574	0.04	18.0294
10.297	0.04	13.3854
10.3366	0.04	10.9283
10.3762	0.04	26.05
10.4158	0.04	20.7217
10.4554	0.04	18.8967
10.495	0.04	10.4055
10.5347	0.04	0.916919
10.5743	0.04	0.175834
10.6139	0.04	-9.7726
10.6535	0.04	-13.367
10.6931	0.04	-29.0915
10.7327	0.04	-44.5031
10.7723	0.04	-46.8327
10.8119	0.04	-52.222
10.8515	0.04	-57.5996
10.8911	0.04	-59.4553
10.9307	0.04	-63.4599
10.9703	0.04	-52.9761
11.0099	0.04	-75.1708
11.0495	0.04	-68.4878
11.0891	0.04	-68.1456
11.1287	0.04	-69.082
11.1683	0.04	-62.773
11.2079	0.04	-67.761
11.2475	0.04	-67.4473
11.2871	0.04	-62.2532
11.3267	0.04	-63.0321
11.3663	0.04	-60.6976
11.4059	0.04	-67.1458
11.4455	0.04	-65.8495
11.4851	0.04	-63.4713
11.5248	0.04	-61.6205
11.5644	0.04	-58.4496
11.604	0.04	-68.6048
11.6436	0.04	-63.8815
11.6832	0.04	-63.0286
11.7228	0.04	-65.6866
11.7624	0.04	-71.6522
11.802	0.04	-66.2501
11.8416	0.04	-71.8166
11.8812	0.04	-70.8639
11.9208	0.04	-64.1943
11.9604	0.04	-63.0133
12	0.04	-68.9026
0	0.08	-70.3825
0.039604	0.08	-68.5336
0.0792079	0.08	-75.3192
0.118812	0.08	-64.1947
0.158416	0.08	-71.9848
0.19802	0.08	-63.4266
0.237624	0.08	-62.5111
0.277228	0.08	-62.6696
0.316832	0.08	-68.9656
0.356436	0.08	-71.7458
0.39604	0.08	-71.9589
0.435644	0.08	-74.0291
0.475248	0.08	-77.9364
0.514851	0.08	-84.3222
0.554455	0.08	-73.2311
0.594059	0.08	-76.7615
0.633663	0.08	-71.2339
0.673267	0.08	-72.8458
0.712871	0.08	-66.2514
0.752475	0.08	-68.3791
0.792079	0.08	-74.1392
0.831683	0.08	-67.0725
0.871287	0.08	-64.7503
0.910891	0.08	-64.6567
0.950495	0.08	-46.5948
0.990099	0.08	-36.0036
1.0297	0.08	-26.3913
1.06931	0.08	-24.5003
1.10891	0.08	-14.6352
1.14851	0.08	0.983713
1.18812	0.08	-2.39626
1.22772	0.08	5.26209
1.26733	0.08	13.1642
1.30693	0.08	4.21621
1.34653	0.08	19.0365
1.38614	0.08	19.1949
1.42574	0.08	27.545
1.46535	0.08	27.8316
1.50495	0.08	32.558
1.54455	0.08	53.4
1.58416	0.08	41.2867
1.62376	0.08	43.8291
1.66337	0.08	43.7331
1.70297	0.08	45.1787
1.74257	0.08	19.0103
1.78218	0.08	19.4158
1.82178	0.08	19.1714
1.86139	0.08	27.4749
1.90099	0.08	27.3098
1.94059	0.08	14.8974
1.9802	0.08	24.7516
2.0198	0.08	22.8255
2.05941	0.08	16.3645
2.09901	0.08	16.1507
2.13861	0.08	18.1919
2.17822	0.08	23.0179
2.21782	0.08	14.6741
2.25743	0.08	16.0399
2.29703	0.08	21.984
2.33663	0.08	16.3023
2.37624	0.08	10.3174
2.41584	0.08	7.22589
2.45545	0.08	10.6094
2.49505	0.08	15.4222
2.53465	0.08	11.6042
2.57426	0.08	6.78946
2.61386	0.08	11.1706
2.65347	0.08	11.8374
2.69307	0.08	-0.192745
2.73267	0.08	12.2498
2.77228	0.08	5.10961
2.81188	0.08	2.88102
2.85149	0.08	7.03152
2.89109	0.08	12.4507
2.93069	0.08	15.4381
2.9703	0.08	9.65722
3.0099	0.08	10.6917
3.0495	0.08	19.9059
3.08911	0.08	32.5173
3.12871	0.08	27.6319
3.16832	0.08	26.5329
3.20792	0.08	21.9566
3.24752	0.08	16.8002
3.28713	0.08	14.5814
3.32673	0.08	22.785
3.36634	0.08	14.6886
3.40594	0.08	20.4331
3.44554	0.08	34.8499
3.48515	0.08	32.697
3.52475	0.08	33.0272
3.56436	0.08	32.5665
3.60396	0.08	24.704
3.64356	0.08	28.0468
3.68317	0.08	25.9781
3.72277	0.08	25.758
3.76238	0.08	32.1828
3.80198	0.08	17.1471
3.84158	0.08	21.748
3.88119	0.08	18.9946
3.92079	0.08	21.6676
3.9604	0.08	16.7535
4	0.08	4.24088
4.0396	0.08	2.1015
4.07921	0.08	3.39732
4.11881	0.08	7.87096
4.15842	0.08	1.87787
4.19802	0.08	3.64631
4.23762	0.08	10.1345
4.27723	0.08	-0.85755
4.31683	0.08	1.80716
4.35644	0.08	1.63012
4.39604	0.08	-3.32857
4.43564	0.08	-5.79403
4.47525	0.08	-8.49513
4.51485	0.08	-4.45329
4.55446	0.08	-5.50923
4.59406	0.08	-3.99023
4.63366	0.08	-9.97993
4.67327	0.08	7.71477
4.71287	0.08	11.6922
4.75248	0.08	4.88773
4.79208	0.08	4.42067
4.83168	0.08	8.49887
4.87129	0.08	7.84926
4.91089	0.08	-0.427468
4.9505	0.08	-5.92479
4.9901	0.08	3.16963
5.0297	0.08	8.84629
5.06931	0.08	14.7888
5.10891	0.08	16.3355
5.14851	0.08	8.53625
5.18812	0.08	9.228
5.22772	0.08	14.0372
5.26733	0.08	14.4131
5.30693	0.08	24.4583
5.34653	0.08	10.6418
5.38614	0.08	24.9091
5.42574	0.08	20.9784
5.46535	0.08	16.9076
5.50495	0.08	24.5528
5.54455	0.08	9.36005
5.58416	0.08	16.5235
5.62376	0.08	12.3004
5.66337	0.08	15.9795
5.70297	0.08	6.64951
5.74257	0.08	-1.46724
5.78218	0.08	12.093
5.82178	0.08	9.20977
5.86139	0.08	19.9303
5.90099	0.08	12.0548
5.94059	0.08	6.1386
5.9802	0.08	5.61886
6.0198	0.08	18.2097
6.05941	0.08	12.4424
6.09901	0.08	1.53366
6.13861	0.08	-2.61541
6.17822	0.08	5.05332
6.21782	0.08	4.8879
6.25743	0.08	-4.57246
6.29703	0.08	-2.0282
6.33663	0.08	9.20417
6.37624	0.08	2.04626
6.41584	0.08	-1.25428
6.45545	0.08	-3.8124
6.49505	0.08	-4.06988
6.53465	0.08	-9.58931
6.57426	0.08	-11.4927
6.61386	0.08	-7.09976
6.65347	0.08	-6.5955
6.69307	0.08	-1.57377
6.73267	0.08	-5.38546
6.77228	0.08	-2.3542
6.81188	0.08	2.45504
6.85149	0.08	5.60647
6.89109	0.08	18.6476
6.93069	0.08	22.5013
6.9703	0.08	19.2073
7.0099	0.08	18.5413
7.0495	0.08	14.0417
7.08911	0.08	14.5745
7.12871	0.08	5.16687
7.16832	0.08	3.18802
7.20792	0.08	9.25732
7.24752	0.08	6.99182
7.28713	0.08	9.2934
7.32673	0.08	14.2358
7.36634	0.08	3.29102
7.40594	0.08	1.77302
7.44554	0.08	-2.20055
7.48515	0.08	-2.35666
7.52475	0.08	22.4493
7.56436	0.08	17.5874
7.60396	0.08	22.0849
7.64356	0.08	20.7088
7.68317	0.08	24.0621
7.72277	0.08	19.6905
7.76238	0.08	21.2356
7.80198	0.08	29.2404
7.84158	0.08	19.9428
7.88119	0.08	18.7266
7.92079	0.08	11.4373
7.9604	0.08	8.3505
8	0.08	15.7062
8.0396	0.08	18.7862
8.07921	0.08	15.3048
8.11881	0.08	2.03865
8.15842	0.08	1.12967
8.19802	0.08	8.98121
8.23762	0.08	0.850266
8.27723	0.08	1.28589
8.31683	0.08	2.21697
8.35644	0.08	5.44775
8.39604	0.08	24.0953
8.43564	0.08	35.302
8.47525	0.08	34.7821
8.51485	0.08	48.5364
8.55446	0.08	48.9273
8.59406	0.08	44.8466
8.63366	0.08	42.1889
8.67327	0.08	25.2181
8.71287	0.08	32.3217
8.75248	0.08	28.4379
8.79208	0.08	38.6408
8.83168	0.08	25.4599
8.87129	0.08	17.8505
8.91089	0.08	7.4431
8.9505	0.08	14.3208
8.9901	0.08	13.1132
9.0297	0.08	1.83875
9.06931	0.08	-8.94624
9.10891	0.08	-0.409129
9.14851	0.08	8.6543
9.18812	0.08	-5.08241
9.22772	0.08	-9.34844
9.26733	0.08	-3.44383
9.30693	0.08	2.37525
9.34653	0.08	0.841633
9.38614	0.08	9.58119
9.42574	0.08	12.5116
9.46535	0.08	11.0127
9.50495	0.08	11.5737
9.54455	0.08	16.4522
9.58416	0.08	15.5645
9.62376	0.08	11.6224
9.66337	0.08	2.53377
9.70297	0.08	5.82641
9.74257	0.08	8.57231
9.78218	0.08	6.74743
9.82178	0.08	9.11159
9.86139	0.08	12.967
9.90099	0.08	13.3151
9.94059	0.08	0.167909
9.9802	0.08	17.9817
10.0198	0.08	17.2484
10.0594	0.08	18.8816
10.099	0.08	23.131
10.1386	0.08	26.7139
10.1782	0.08	37.1454
10.2178	0.08	42.5762
10.2574	0.08	27.6381
10.297	0.08	16.8013
10.3366	0.08	6.85755
10.3762	0.08	21.8524
10.4158	0.08	19.0184
10.4554	0.08	10.4276
10.495	0.08	5.91379
10.5347	0.08	0.893501
10.5743	0.08	5.25286
10.6139	0.08	-3.5028
10.6535	0.08	0.197624
10.6931	0.08	-13.5142
10.7327	0.08	-33.1765
10.7723	0.08	-45.3064
10.8119	0.08	-49.203
10.8515	0.08	-47.1622
10.8911	0.08	-54.5927
10.9307	0.08	-58.7958
10.9703	0.08	-55.3751
11.0099	0.08	-72.1005
11.0495	0.08	-74.4438
11.0891	0.08	-59.8599
11.1287	0.08	-60.1634
11.1683	0.08	-60.9803
11.2079	0.08	-68.4049
11.2475	0.08	-63.8285
11.2871	0.08	-57.8946
11.3267	0.08	-61.5624
11.3663	0.08	-67.5388
11.4059	0.08	-61.5897
11.4455	0.08	-60.374
11.4851	0.08	-57.5007
11.5248	0.08	-57.358
11.5644	0.08	-61.2989
11.604	0.08	-64.6418
11.6436	0.08	-61.3721
11.6832	0.08	-58.3117
11.7228	0.08	-66.5389
11.7624	0.08	-70.9504
11.802	0.08	-65.0742
11.8416	0.08	-72.2951
11.8812	0.08	-67.8469
11.9208	0.08	-65.3455
11.9604	0.08	-62.3927
12	0.08	-67.885
0	0.12	-77.0778
0.039604	0.12	-72.8534
0.0792079	0.12	-81.4822
0.118812	0.12	-74.438
0.158416	0.12	-71.7062
0.19802	0.12	-74.2229
0.237624	0.12	-76.0241
0.277228	0.12	-71.7975
0.316832	0.12	-74.4432
0.356436	0.12	-77.2484
0.39604	0.12	-81.7755
0.435644	0.12	-79.5267
0.475248	0.12	-80.655
0.514851	0.12	-86.1311
0.554455	0.12	-78.6258
0.594059	0.12	-72.8813
0.633663	0.12	-71.6154
0.673267	0.12	-74.1305
0.712871	0.12	-70.0347
0.752475	0.12	-66.7846
0.792079	0.12	-65.9262
0.831683	0.12	-64.8049
0.871287	0.12	-51.9585
0.910891	0.12	-53.8399
0.950495	0.12	-39.717
0.990099	0.12	-31.8549
1.0297	0.12	-13.9251
1.06931	0.12	-13.9461
1.10891	0.12	-15.3625
1.14851	0.12	-4.66403
1.18812	0.12	-0.270709
1.22772	0.12	5.62936
1.26733	0.12	15.8087
1.30693	0.12	15.3184
1.34653	0.12	28.0273
1.38614	0.12	31.0038
1.42574	0.12	28.7187
1.46535	0.12	32.685
1.50495	0.12	28.3099
1.54455	0.12	30.3784
1.58416	0.12	27.302
1.62376	0.12	28.1997
1.66337	0.12	22.1047
1.70297	0.12	28.8482
1.74257	0.12	10.7363
1.78218	0.12	25.1918
1.82178	0.12	17.8536
1.86139	0.12	19.2567
1.90099	0.12	21.7675
1.94059	0.12	0.558006
1.9802	0.12	15.6676
2.0198	0.12	4.73215
2.05941	0.12	1.01831
2.09901	0.12	5.37188
2.13861	0.12	7.98757
2.17822	0.12	8.92439
2.21782	0.12	-0.935321
2.25743	0.12	4.93725
2.29703	0.12	14.4589
2.33663	0.12	11.5515
2.37624	0.12	3.58978
2.41584	0.12	7.39182
2.45545	0.12	15.0948
2.49505	0.12	22.1802
2.53465	0.12	17.6016
2.57426	0.12	20.1806
2.61386	0.12	27.3107
2.65347	0.12	37.4695
2.69307	0.12	19.3422
2.73267	0.12	21.3026
2.77228	0.12	12.5372
2.81188	0.12	10.251
2.85149	0.12	2.27149
2.89109	0.12	7.04503
2.93069	0.12	8.97998
2.9703	0.12	-0.186908
3.0099	0.12	-6.56285
3.0495	0.12	10.5214
3.08911	0.12	15.6297
3.12871	0.12	5.37536
3.16832	0.12	13.0009
3.20792	0.12	14.6188
3.24752	0.12	15.8903
3.28713	0.12	13.1233
3.32673	0.12	30.257
3.36634	0.12	23.7675
3.40594	0.12	24.5755
3.44554	0.12	35.469
3.48515	0.12	40.5029
3.52475	0.12	40.119
3.56436	0.12	31.596
3.60396	0.12	22.3253
3.64356	0.12	28.4356
3.68317	0.12	32.8013
3.72277	0.12	23.5206
3.76238	0.12	21.0311
3.80198	0.12	10.4612
3.84158	0.12	6.84568
3.88119	0.12	4.58735
3.92079	0.12	8.46897
3.9604	0.12	12.9518
4	0.12	-1.93547
4.0396	0.12	-1.57083
4.07921	0.12	1.70734
4.11881	0.12	12.8968
4.15842	0.12	-1.55078
4.19802	0.12	14.7468
4.23762	0.12	16.2272
4.27723	0.12	16.8519
4.31683	0.12	12.4579
4.35644	0.12	18.532
4.39604	0.12	23.3064
4.43564	0.12	13.8576
4.47525	0.12	11.3257
4.51485	0.12	11.9418
4.55446	0.12	4.42948
4.59406	0.12	-3.49292
4.63366	0.12	-12.4929
4.67327	0.12	2.53402
4.71287	0.12	0.626848
4.75248	0.12	-11.5434
4.79208	0.12	-4.23529
4.83168	0.12	-6.65098
4.87129	0.12	0.0141353
4.91089	0.12	1.3769
4.9505	0.12	-0.404113
4.9901	0.12	11.4105
5.0297	0.12	15.9451
5.06931	0.12	25.8844
5.10891	0.12	35.7206
5.14851	0.12	31.1766
5.18812	0.12	25.3439
5.22772	0.12	34.4569
5.26733	0.12	27.1296
5.30693	0.12	37.6216
5.34653	0.12	20.969
5.38614	0.12	41.3802
5.42574	0.12	23.8371
5.46535	0.12	11.6849
5.50495	0.12	13.1715
5.54455	0.12	7.09916
5.58416	0.12	6.61591
5.62376	0.12	-6.98769
5.66337	0.12	0.320619
5.70297	0.12	-0.0888422
5.74257	0.12	-6.15071
5.78218	0.12	10.1323
5.82178	0.12	17.2083
5.86139	0.12	17.8617
5.90099	0.12	21.3807
5.94059	0.12	20.6787
5.9802	0.12	17.7373
6.0198	0.12	30.843
6.05941	0.12	18.8075
6.09901	0.12	16.4018
6.13861	0.12	20.089
6.17822	0.12	4.23118
6.21782	0.12	3.67488
6.25743	0.12	0.0815928
6.29703	0.12	-5.30915
6.33663	0.12	3.16355
6.37624	0.12	-4.81465
6.41584	0.12	-5.5148
6.45545	0.12	-8.22459
6.49505	0.12	-9.83943
6.53465	0.12	-6.06036
6.57426	0.12	-3.07694
6.61386	0.12	1.85121
6.65347	0.12	3.90721
6.69307	0.12	15.4104
6.73267	0.12	14.4218
6.77228	0.12	17.7124
6.81188	0.12	17.4699
6.85149	0.12	23.4447
6.89109	0.12	28.3325
6.93069	0.12	26.3063
6.9703	0.12	26.3229
7.0099	0.12	27.7491
7.0495	0.12	30.6002
7.08911	0.12	25.1782
7.12871	0.12	21.391
7.16832	0.12	20.2527
7.20792	0.12	18.3092
7.24752	0.12	15.5006
7.28713	0.12	18.6868
7.32673	0.12	11.8016
7.36634	0.12	-0.066949
7.40594	0.12	2.79585
7.44554	0.12	8.67639
7.48515	0.12	8.36487
7.52475	0.12	28.0498
7.56436	0.12	27.9688
7.60396	0.12	28.9899
7.64356	0.12	37.4809
7.68317	0.12	38.236
7.72277	0.12	37.1848
7.76238	0.12	38.1572
7.80198	0.12	42.1604
7.84158	0.12	35.2796
7.88119	0.12	28.3886
7.92079	0.12	24.5746
7.9604	0.12	19.7958
8	0.12	20.9814
8.0396	0.12	20.8571
8.07921	0.12	10.8616
8.11881	0.12	5.55834
8.15842	0.12	10.6239
8.19802	0.12	10.6863
8.23762	0.12	4.96822
8.27723	0.12	18.6734
8.31683	0.12	18.9346
8.35644	0.12	22.0664
8.39604	0.12	40.1656
8.43564	0.12	55.7754
8.47525	0.12	52.1155
8.51485	0.12	55.1342
8.55446	0.12	57.5132
8.59406	0.12	58.7199
8.63366	0.12	57.1685
8.67327	0.12	34.6752
8.71287	0.12	54.8597
8.75248	0.12	46.7979
8.79208	0.12	49.7461
8.83168	0.12	42.9668
8.87129	0.12	39.2106
8.91089	0.12	24.8622
8.9505	0.12	25.6675
8.9901	0.12	27.5203
9.0297	0.12	14.008
9.06931	0.12	6.42474
9.10891	0.12	10.2505
9.14851	0.12	13.837
9.18812	0.12	3.83213
9.22772	0.12	12.4554
9.26733	0.12	11.3716
9.30693	0.12	29.8567
9.34653	0.12	26.093
9.38614	0.12	26.0773
9.42574	0.12	36.3164
9.46535	0.12	32.3389
9.50495	0.12	26.1639
9.54455	0.12	26.4446
9.58416	0.12	33.5607
9.62376	0.12	25.437
9.66337	0.12	18.5983
9.70297	0.12	16.7102
9.74257	0.12	18.0484
9.78218	0.12	15.9118
9.82178	0.12	5.68525
9.86139	0.12	20.6018
9.90099	0.12	11.3147
9.94059	0.12	1.33456
9.9802	0.12	18.114
10.0198	0.12	22.2455
10.0594	0.12	28.3795
10.099	0.12	34.0764
10.1386	0.12	37.0699
10.1782	0.12	48.8228
10.2178	0.12	55.6042
10.2574	0.12	39.0212
10.297	0.12	28.8098
10.3366	0.12	18.4232
10.3762	0.12	17.5828
10.4158	0.12	8.20565
10.4554	0.12	-6.30657
10.495	0.12	-3.86752
10.5347	0.12	-5.63624
10.5743	0.12	0.739652
10.6139	0.12	3.08097
10.6535	0.12	4.24689
10.6931	0.12	5.071
10.7327	0.12	-21.5377
10.7723	0.12	-44.1723
10.8119	0.12	-46.198
10.8515	0.12	-44.1933
10.8911	0.12	-52.3677
10.9307	0.12	-55.5496
10.9703	0.12	-54.828
11.0099	0.12	-68.2237
11.0495	0.12	-75.1962
11.0891	0.12	-61.3409
11.1287	0.12	-73.3901
11.1683	0.12	-74.4124
11.2079	0.12	-68.548
11.2475	0.12	-64.733
11.2871	0.12	-67.8504
11.3267	0.12	-62.8723
11.3663	0.12	-73.5772
11.4059	0.12	-71.0254
11.4455	0.12	-69.4057
11.4851	0.12	-61.8909
11.5248	0.12	-60.8015
11.5644	0.12	-61.8614
11.604	0.12	-64.6859
11.6436	0.12	-63.0923
11.6832	0.12	-59.4187
11.7228	0.12	-72.9051
11.7624	0.12	-72.0192
11.802	0.12	-65.4375
11.8416	0.12	-68.3777
11.8812	0.12	-70.8737
11.9208	0.12	-69.8321
11.9604	0.12	-71.3699
12	0.12	-72.7648
0	0.16	-86.5202
0.039604	0.16	-80.4044
0.0792079	0.16	-90.6214
0.118812	0.16	-89.6597
0.158416	0.16	-77.843
0.19802	0.16	-81.003
0.237624	0.16	-89.6152
0.277228	0.16	-82.7136
0.316832	0.16	-85.8271
0.356436	0.16	-85.8682
0.39604	0.16	-91.184
0.435644	0.16	-85.8698
0.475248	0.16	-85.306
0.514851	0.16	-87.6708
0.554455	0.16	-87.7164
0.594059	0.16	-74.9681
0.633663	0.16	-79.2399
0.673267	0.16	-79.2539
0.712871	0.16	-82.2254
0.752475	0.16	-70.0352
0.792079	0.16	-68.608
0.831683	0.16	-63.7961
0.871287	0.16	-41.6023
0.910891	0.16	-41.6842
0.950495	0.16	-34.2281
0.990099	0.16	-30.8261
1.0297	0.16	-16.9867
1.06931	0.16	-9.43542
1.10891	0.16	-15.5446
1.14851	0.16	-15.2807
1.18812	0.16	-7.30563
1.22772	0.16	2.15574
1.26733	0.16	16.8129
1.30693	0.16	16.3979
1.34653	0.16	23.0691
1.38614	0.16	22.9706
1.42574	0.16	16.6598
1.46535	0.16	16.3289
1.50495	0.16	9.31863
1.54455	0.16	2.92043
1.58416	0.16	10.6988
1.62376	0.16	14.5552
1.66337	0.16	19.3497
1.70297	0.16	28.0171
1.74257	0.16	21.0246
1.78218	0.16	32.1433
1.82178	0.16	24.6926
1.86139	0.16	22.0066
1.90099	0.16	22.5942
1.94059	0.16	-0.0639591
1.9802	0.16	15.8972
2.0198	0.16	-0.564141
2.05941	0.16	-5.18436
2.09901	0.16	-2.73667
2.13861	0.16	-5.31245
2.17822	0.16	-5.74983
2.21782	0.16	-19.5766
2.25743	0.16	-6.54471
2.29703	0.16	3.81916
2.33663	0.16	17.122
2.37624	0.16	9.12392
2.41584	0.16	12.3818
2.45545	0.16	23.4024
2.49505	0.16	28.6318
2.53465	0.16	24.418
2.57426	0.16	27.3008
2.61386	0.16	28.6948
2.65347	0.16	38.8878
2.69307	0.16	26.242
2.73267	0.16	17.1216
2.77228	0.16	17.3651
2.81188	0.16	16.5392
2.85149	0.16	14.6756
2.89109	0.16	3.65248
2.93069	0.16	12.6105
2.9703	0.16	1.02356
3.0099	0.16	-13.3693
3.0495	0.16	2.93882
3.08911	0.16	0.614068
3.12871	0.16	-1.40602
3.16832	0.16	10.6107
3.20792	0.16	19.1704
3.24752	0.16	20.3559
3.28713	0.16	23.638
3.32673	0.16	42.1197
3.36634	0.16	37.5324
3.40594	0.16	32.5059
3.44554	0.16	35.0514
3.48515	0.16	44.6372
3.52475	0.16	45.5747
3.56436	0.16	33.8611
3.60396	0.16	30.8359
3.64356	0.16	34.932
3.68317	0.16	39.5769
3.72277	0.16	27.9586
3.76238	0.16	15.9962
3.80198	0.16	9.82144
3.84158	0.16	2.34315
3.88119	0.16	6.14692
3.92079	0.16	3.96541
3.9604	0.16	13.8602
4	0.16	3.67366
4.0396	0.16	8.01181
4.07921	0.16	3.01036
4.11881	0.16	9.57251
4.15842	0.16	2.64818
4.19802	0.16	22.6925
4.23762	0.16	23.4382
4.27723	0.16	25.7636
4.31683	0.16	14.0238
4.35644	0.16	13.2898
4.39604	0.16	30.3876
4.43564	0.16	17.3741
4.47525	0.16	16.1606
4.51485	0.16	13.1685
4.55446	0.16	8.83193
4.59406	0.16	8.0697
4.63366	0.16	-0.773014
4.67327	0.16	2.47909
4.71287	0.16	-6.26047
4.75248	0.16	-11.6042
4.79208	0.16	-2.94941
4.83168	0.16	-6.16577
4.87129	0.16	5.34054
4.91089	0.16	12.7874
4.9505	0.16	13.8446
4.9901	0.16	16.1943
5.0297	0.16	23.3193
5.06931	0.16	26.2031
5.10891	0.16	35.2971
5.14851	0.16	31.5676
5.18812	0.16	28.4533
5.22772	0.16	36.8712
5.26733	0.16	26.9968
5.30693	0.16	31.5943
5.34653	0.16	23.6324
5.38614	0.16	38.2484
5.42574	0.16	31.6324
5.46535	0.16	17.1432
5.50495	0.16	14.0975
5.54455	0.16	14.6226
5.58416	0.16	8.712
5.62376	0.16	-9.94063
5.66337	0.16	-2.84144
5.70297	0.16	6.18138
5.74257	0.16	7.67507
5.78218	0.16	21.6463
5.82178	0.16	25.3887
5.86139	0.16	22.1985
5.90099	0.16	27.2565
5.94059	0.16	27.0665
5.9802	0.16	22.2979
6.0198	0.16	35.6002
6.05941	0.16	21.317
6.09901	0.16	19.7591
6.13861	0.16	29.672
6.17822	0.16	10.4312
6.21782	0.16	8.56208
6.25743	0.16	9.78752
6.29703	0.16	1.14153
6.33663	0.16	2.34213
6.37624	0.16	-3.4361
6.41584	0.16	-3.01354
6.45545	0.16	-1.69868
6.49505	0.16	-6.85834
6.53465	0.16	2.20318
6.57426	0.16	1.75711
6.61386	0.16	4.74344
6.65347	0.16	9.93102
6.69307	0.16	21.0415
6.73267	0.16	23.642
6.77228	0.16	26.8754
6.81188	0.16	19.9236
6.85149	0.16	21.7908
6.89109	0.16	14.7976
6.93069	0.16	12.3576
6.9703	0.16	10.6104
7.0099	0.16	16.9607
7.0495	0.16	29.5204
7.08911	0.16	23.4848
7.12871	0.16	30.8989
7.16832	0.16	29.785
7.20792	0.16	29.328
7.24752	0.16	31.2444
7.28713	0.16	34.1772
7.32673	0.16	12.3031
7.36634	0.16	5.98413
7.40594	0.16	16.6098
7.44554	0.16	21.9012
7.48515	0.16	23.9384
7.52475	0.16	31.5332
7.56436	0.16	30.0322
7.60396	0.16	37.346
7.64356	0.16	38.929
7.68317	0.16	38.472
7.72277	0.16	41.1635
7.76238	0.16	38.5076
7.80198	0.16	49.4712
7.84158	0.16	42.8331
7.88119	0.16	42.6314
7.92079	0.16	33.5096
7.9604	0.16	31.9124
8	0.16	29.8204
8.0396	0.16	26.1134
8.07921	0.16	13.7081
8.11881	0.16	15.6099
8.15842	0.16	19.7036
8.19802	0.16	15.6254
8.23762	0.16	18.6177
8.27723	0.16	34.7194
8.31683	0.16	31.5794
8.35644	0.16	30.9439
8.39604	0.16	40.5536
8.43564	0.16	48.6291
8.47525	0.16	40.2286
8.51485	0.16	37.1589
8.55446	0.16	42.2098
8.59406	0.16	46.5192
8.63366	0.16	39.8266
8.67327	0.16	32.3161
8.71287	0.16	50.3638
8.75248	0.16	39.3203
8.79208	0.16	44.9481
8.83168	0.16	40.9126
8.87129	0.16	34.1978
8.91089	0.16	30.0913
8.9505	0.16	33.0495
8.9901	0.16	33.24
9.0297	0.16	27.4088
9.06931	0.16	17.2387
9.10891	0.16	13.0808
9.14851	0.16	13.1476
9.18812	0.16	12.0396
9.22772	0.16	21.9831
9.26733	0.16	13.566
9.30693	0.16	30.4517
9.34653	0.16	32.0451
9.38614	0.16	20.3467
9.42574	0.16	32.5999
9.46535	0.16	25.7452
9.50495	0.16	21.2786
9.54455	0.16	17.3172
9.58416	0.16	27.9167
9.62376	0.16	22.7193
9.66337	0.16	20.1967
9.70297	0.16	23.3237
9.74257	0.16	24.2716
9.78218	0.16	27.0137
9.82178	0.16	15.1286
9.86139	0.16	34.4508
9.90099	0.16	22.3984
9.94059	0.16	11.8527
9.9802	0.16	26.4187
10.0198	0.16	33.7181
10.0594	0.16	39.4759
10.099	0.16	50.1077
10.1386	0.16	53.358
10.1782	0.16	62.6022
10.2178	0.16	65.6755
10.2574	0.16	53.7724
10.297	0.16	42.0739
10.3366	0.16	34.4879
10.3762	0.16	19.2374
10.4158	0.16	-0.699799
10.4554	0.16	-21.6545
10.495	0.16	-18.4689
10.5347	0.16	-18.0103
10.5743	0.16	-12.5889
10.6139	0.16	-6.35249
10.6535	0.16	-3.49735
10.6931	0.16	7.17031
10.7327	0.16	-19.2727
10.7723	0.16	-42.2381
10.8119	0.16	-47.5302
10.8515	0.16	-49.3303
10.8911	0.16	-60.7703
10.9307	0.16	-65.8045
10.9703	0.16	-61.3782
11.0099	0.16	-72.9747
11.0495	0.16	-81.6244
11.0891	0.16	-71.4587
11.1287	0.16	-91.0973
11.1683	0.16	-88.5772
11.2079	0.16	-76.8489
11.2475	0.16	-80.2315
11.2871	0.16	-77.7566
11.3267	0.16	-65.015
11.3663	0.16	-81.5299
11.4059	0.16	-88.0921
11.4455	0.16	-79.753
11.4851	0.16	-75.0187
11.5248	0.16	-74.4696
11.5644	0.16	-65.4561
11.604	0.16	-75.5048
11.6436	0.16	-74.5076
11.6832	0.16	-72.8362
11.7228	0.16	-84.8698
11.7624	0.16	-82.1852
11.802	0.16	-75.8635
11.8416	0.16	-71.9501
11.8812	0.16	-79.726
11.9208	0.16	-76.122
11.9604	0.16	-83.0975
12	0.16	-83.9168
0	0.2	-92.3145
0.039604	0.2	-81.8986
0.0792079	0.2	-90.4179
0.118812	0.2	-90.735
0.158416	0.2	-89.1558
0.19802	0.2	-86.0567
0.237624	0.2	-95.2532
0.277228	0.2	-89.6036
0.316832	0.2	-95.4124
0.356436	0.2	-89.2299
0.39604	0.2	-89.9582
0.435644	0.2	-90.3494
0.475248	0.2	-96.4641
0.514851	0.2	-91.805
0.554455	0.2	-95.866
0.594059	0.2	-84.9827
0.633663	0.2	-95.7471
0.673267	0.2	-87.9381
0.712871	0.2	-86.0441
0.752475	0.2	-77.8563
0.792079	0.2	-80.9062
0.831683	0.2	-69.8967
0.871287	0.2	-43.329
0.910891	0.2	-39.1573
0.950495	0.2	-31.1384
0.990099	0.2	-26.2964
1.0297	0.2	-18.9432
1.06931	0.2	-12.0033
1.10891	0.2	-12.0838
1.14851	0.2	-15.7774
1.18812	0.2	-4.41384
1.22772	0.2	3.24477
1.26733	0.2	15.2913
1.30693	0.2	5.53242
1.34653	0.2	9.61703
1.38614	0.2	2.68739
1.42574	0.2	5.31073
1.46535	0.2	1.26505
1.50495	0.2	-0.544126
1.54455	0.2	1.48897
1.58416	0.2	17.9531
1.62376	0.2	30.2297
1.66337	0.2	37.3329
1.70297	0.2	39.5445
1.74257	0.2	39.3308
1.78218	0.2	36.0413
1.82178	0.2	27.4178
1.86139	0.2	26.2352
1.90099	0.2	28.7205
1.94059	0.2	8.99769
1.9802	0.2	17.5729
2.0198	0.2	16.2354
2.05941	0.2	7.25608
2.09901	0.2	2.45016
2.13861	0.2	-10.5565
2.17822	0.2	-0.0936514
2.21782	0.2	-17.663
2.25743	0.2	-12.4002
2.29703	0.2	4.16956
2.33663	0.2	20.8457
2.37624	0.2	14.087
2.41584	0.2	14.7671
2.45545	0.2	25.4418
2.49505	0.2	24.0233
2.53465	0.2	23.3361
2.57426	0.2	29.7117
2.61386	0.2	18.9364
2.65347	0.2	23.7001
2.69307	0.2	21.0513
2.73267	0.2	7.28107
2.77228	0.2	19.5912
2.81188	0.2	19.6671
2.85149	0.2	23.6485
2.89109	0.2	0.199896
2.93069	0.2	17.6732
2.9703	0.2	6.3216
3.0099	0.2	-11.6251
3.0495	0.2	3.96834
3.08911	0.2	4.02116
3.12871	0.2	6.97043
3.16832	0.2	15.6244
3.20792	0.2	30.3276
3.24752	0.2	32.0472
3.28713	0.2	33.3864
3.32673	0.2	43.9229
3.36634	0.2	38.2714
3.40594	0.2	35.1207
3.44554	0.2	31.1078
3.48515	0.2	40.4869
3.52475	0.2	40.539
3.56436	0.2	34.9863
3.60396	0.2	35.2883
3.64356	0.2	33.8107
3.68317	0.2	44.0421
3.72277	0.2	32.9175
3.76238	0.2	18.8881
3.80198	0.2	17.2783
3.84158	0.2	16.2795
3.88119	0.2	18.1714
3.92079	0.2	20.1529
3.9604	0.2	16.3135
4	0.2	11.4282
4.0396	0.2	14.3618
4.07921	0.2	9.20415
4.11881	0.2	10.9253
4.15842	0.2	10.1206
4.19802	0.2	16.9805
4.23762	0.2	20.8601
4.27723	0.2	23.785
4.31683	0.2	12.0181
4.35644	0.2	6.58477
4.39604	0.2	12.3596
4.43564	0.2	3.59439
4.47525	0.2	0.215847
4.51485	0.2	1.67051
4.55446	0.2	2.13587
4.59406	0.2	9.73412
4.63366	0.2	3.07373
4.67327	0.2	5.60837
4.71287	0.2	-7.13089
4.75248	0.2	-1.17394
4.79208	0.2	8.61282
4.83168	0.2	8.88673
4.87129	0.2	9.68593
4.91089	0.2	15.1693
4.9505	0.2	19.5869
4.9901	0.2	13.7322
5.0297	0.2	23.5718
5.06931	0.2	12.3555
5.10891	0.2	27.3943
5.14851	0.2	23.8436
5.18812	0.2	20.5995
5.22772	0.2	23.0395
5.26733	0.2	26.2762
5.30693	0.2	21.6607
5.34653	0.2	21.5955
5.38614	0.2	23.8262
5.42574	0.2	35.8055
5.46535	0.2	29.4161
5.50495	0.2	18.4926
5.54455	0.2	15.4121
5.58416	0.2	16.4437
5.62376	0.2	8.98434
5.66337	0.2	8.30056
5.70297	0.2	19.8774
5.74257	0.2	20.7785
5.78218	0.2	30.9068
5.82178	0.2	17.3124
5.86139	0.2	26.0423
5.90099	0.2	27.8534
5.94059	0.2	24.1554
5.9802	0.2	21.5669
6.0198	0.2	26.1476
6.05941	0.2	15.0771
6.09901	0.2	11.5331
6.13861	0.2	25.4877
6.17822	0.2	20.323
6.21782	0.2	13.7964
6.25743	0.2	5.89836
6.29703	0.2	5.28171
6.33663	0.2	3.78857
6.37624	0.2	-0.0807791
6.41584	0.2	2.9024
6.45545	0.2	-2.58213
6.49505	0.2	0.429135
6.53465	0.2	4.81645
6.57426	0.2	1.98351
6.61386	0.2	3.37644
6.65347	0.2	5.19983
6.69307	0.2	11.282
6.73267	0.2	17.9891
6.77228	0.2	19.388
6.81188	0.2	20.8296
6.85149	0.2	14.68
6.89109	0.2	6.86552
6.93069	0.2	15.4731
6.9703	0.2	2.85181
7.0099	0.2	6.73911
7.0495	0.2	18.0257
7.08911	0.2	16.6943
7.12871	0.2	20.0058
7.16832	0.2	20.6411
7.20792	0.2	27.6615
7.24752	0.2	25.7238
7.28713	0.2	33.2623
7.32673	0.2	16.7051
7.36634	0.2	19.0045
7.40594	0.2	24.2151
7.44554	0.2	23.2584
7.48515	0.2	30.0467
7.52475	0.2	31.1766
7.56436	0.2	26.5656
7.60396	0.2	39.9204
7.64356	0.2	32.4508
7.68317	0.2	29.2159
7.72277	0.2	30.9473
7.76238	0.2	30.4275
7.80198	0.2	41.7921
7.84158	0.2	30.2931
7.88119	0.2	35.2026
7.92079	0.2	25.4354
7.9604	0.2	26.488
8	0.2	26.3768
8.0396	0.2	31.6326
8.07921	0.2	19.391
8.11881	0.2	21.3345
8.15842	0.2	21.0141
8.19802	0.2	22.2832
8.23762	0.2	25.9736
8.27723	0.2	36.1204
8.31683	0.2	32.1063
8.35644	0.2	28.114
8.39604	0.2	30.0997
8.43564	0.2	33.2911
8.47525	0.2	25.8031
8.51485	0.2	31.1964
8.55446	0.2	36.0124
8.59406	0.2	36.7047
8.63366	0.2	31.2368
8.67327	0.2	39.9629
8.71287	0.2	42.8039
8.75248	0.2	29.7217
8.79208	0.2	34.1687
8.83168	0.2	32.9283
8.87129	0.2	17.4271
8.91089	0.2	23.9848
8.9505	0.2	20.4166
8.9901	0.2	22.2211
9.0297	0.2	25.5951
9.06931	0.2	17.4503
9.10891	0.2	9.56784
9.14851	0.2	12.1658
9.18812	0.2	9.34301
9.22772	0.2	10.1472
9.26733	0.2	-1.85147
9.30693	0.2	10.5864
9.34653	0.2	12.5487
9.38614	0.2	5.36102
9.42574	0.2	15.6327
9.46535	0.2	6.8257
9.50495	0.2	8.55937
9.54455	0.2	4.46496
9.58416	0.2	11.6999
9.62376	0.2	13.3303
9.66337	0.2	9.91144
9.70297	0.2	16.531
9.74257	0.2	20.7465
9.78218	0.2	29.316
9.82178	0.2	23.7537
9.86139	0.2	39.2264
9.90099	0.2	38.0585
9.94059	0.2	26.8499
9.9802	0.2	33.7592
10.0198	0.2	39.0501
10.0594	0.2	43.5748
10.099	0.2	56.1511
10.1386	0.2	62.2176
10.1782	0.2	68.0493
10.2178	0.2	62.0673
10.2574	0.2	61.5248
10.297	0.2	51.1781
10.3366	0.2	43.5488
10.3762	0.2	26.9184
10.4158	0.2	12.0695
10.4554	0.2	-20.085
10.495	0.2	-19.8671
10.5347	0.2	-27.0461
10.5743	0.2	-23.0038
10.6139	0.2	-23.7041
10.6535	0.2	-21.1285
10.6931	0.2	-10.9941
10.7327	0.2	-23.29
10.7723	0.2	-42.8234
10.8119	0.2	-55.4195
10.8515	0.2	-60.1962
10.8911	0.2	-69.2979
10.9307	0.2	-84.8051
10.9703	0.2	-78.7715
11.0099	0.2	-82.9743
11.0495	0.2	-91.7284
11.0891	0.2	-81.2167
11.1287	0.2	-89.5699
11.1683	0.2	-88.5689
11.2079	0.2	-85.4218
11.2475	0.2	-92.7386
11.2871	0.2	-80.8509
11.3267	0.2	-74.0638
11.3663	0.2	-92.4105
11.4059	0.2	-102.045
11.4455	0.2	-91.2768
11.4851	0.2	-88.9344
11.5248	0.2	-86.4164
11.5644	0.2	-80.2379
11.604	0.2	-89.3019
11.6436	0.2	-93.1451
11.6832	0.2	-85.1634
11.7228	0.2	-92.4876
11.7624	0.2	-93.6156
11.802	0.2	-86.8736
11.8416	0.2	-80.3951
11.8812	0.2	-89.4003
11.9208	0.2	-72.861
11.9604	0.2	-86.3698
12	0.2	-92.61
0	0.24	-91.4263
0.039604	0.24	-85.3489
0.0792079	0.24	-93.3877
0.118812	0.24	-83.9713
0.158416	0.24	-96.2452
0.19802	0.24	-95.8249
0.237624	0.24	-101.169
0.277228	0.24	-98.9852
0.316832	0.24	-103.744
0.356436	0.24	-95.3605
0.39604	0.24	-86.8096
0.435644	0.24	-95.1193
0.475248	0.24	-107.076
0.514851	0.24	-98.2727
0.554455	0.24	-104.377
0.594059	0.24	-93.3503
0.633663	0.24	-107.055
0.673267	0.24	-94.1082
0.712871	0.24	-85.2724
0.752475	0.24	-90.8441
0.792079	0.24	-87.9155
0.831683	0.24	-65.6011
0.871287	0.24	-40.2958
0.910891	0.24	-39.2406
0.950495	0.24	-24.8344
0.990099	0.24	-14.7189
1.0297	0.24	-11.4908
1.06931	0.24	-9.70929
1.10891	0.24	-1.31764
1.14851	0.24	-1.74352
1.18812	0.24	9.29882
1.22772	0.24	6.35467
1.26733	0.24	3.83891
1.30693	0.24	-8.9871
1.34653	0.24	-6.72447
1.38614	0.24	-7.56975
1.42574	0.24	4.03601
1.46535	0.24	8.91819
1.50495	0.24	18.4307
1.54455	0.24	22.6983
1.58416	0.24	39.4753
1.62376	0.24	49.4451
1.66337	0.24	41.0666
1.70297	0.24	40.7867
1.74257	0.24	42.8535
1.78218	0.24	34.8158
1.82178	0.24	17.9947
1.86139	0.24	16.6237
1.90099	0.24	28.9911
1.94059	0.24	12.9907
1.9802	0.24	9.1343
2.0198	0.24	25.1787
2.05941	0.24	24.5495
2.09901	0.24	15.1349
2.13861	0.24	-2.77221
2.17822	0.24	12.9533
2.21782	0.24	-7.59238
2.25743	0.24	-6.74202
2.29703	0.24	7.99862
2.33663	0.24	23.7519
2.37624	0.24	20.7127
2.41584	0.24	14.9099
2.45545	0.24	21.6623
2.49505	0.24	20.9989
2.53465	0.24	27.224
2.57426	0.24	33.7684
2.61386	0.24	16.3032
2.65347	0.24	21.3573
2.69307	0.24	21.0757
2.73267	0.24	13.7254
2.77228	0.24	23.79
2.81188	0.24	19.4908
2.85149	0.24	20.8161
2.89109	0.24	-4.26312
2.93069	0.24	10.8499
2.9703	0.24	7.38848
3.0099	0.24	-4.53042
3.0495	0.24	11.0191
3.08911	0.24	16.8012
3.12871	0.24	13.1516
3.16832	0.24	14.6681
3.20792	0.24	27.8901
3.24752	0.24	39.0752
3.28713	0.24	36.8263
3.32673	0.24	38.9799
3.36634	0.24	34.1911
3.40594	0.24	37.538
3.44554	0.24	33.9033
3.48515	0.24	40.5619
3.52475	0.24	36.6894
3.56436	0.24	39.2425
3.60396	0.24	32.5262
3.64356	0.24	30.3266
3.68317	0.24	46.0983
3.72277	0.24	36.6377
3.76238	0.24	25.1746
3.80198	0.24	24.0342
3.84158	0.24	26.2127
3.88119	0.24	19.1465
3.92079	0.24	26.8822
3.9604	0.24	10.4787
4	0.24	14.2726
4.0396	0.24	7.76317
4.07921	0.24	9.23637
4.11881	0.24	16.6555
4.15842	0.24	14.678
4.19802	0.24	5.74177
4.23762	0.24	16.3527
4.27723	0.24	16.7582
4.31683	0.24	16.0003
4.35644	0.24	12.3793
4.39604	0.24	6.48256
4.43564	0.24	4.92379
4.47525	0.24	-1.82268
4.51485	0.24	0.361802
4.55446	0.24	-9.05714
4.59406	0.24	-4.2576
4.63366	0.24	-0.0982442
4.67327	0.24	7.89939
4.71287	0.24	-3.21652
4.75248	0.24	0.836999
4.79208	0.24	12.6275
4.83168	0.24	10.1353
4.87129	0.24	2.62547
4.91089	0.24	6.25134
4.9505	0.24	13.7519
4.9901	0.24	3.29828
5.0297	0.24	13.0768
5.06931	0.24	6.8763
5.10891	0.24	25.4193
5.14851	0.24	29.2392
5.18812	0.24	23.3332
5.22772	0.24	26.1257
5.26733	0.24	33.2144
5.30693	0.24	18.1971
5.34653	0.24	21.1758
5.38614	0.24	16.0197
5.42574	0.24	24.4848
5.46535	0.24	28.6689
5.50495	0.24	13.4782
5.54455	0.24	5.21497
5.58416	0.24	13.0365
5.62376	0.24	21.0597
5.66337	0.24	15.211
5.70297	0.24	19.9359
5.74257	0.24	21.5511
5.78218	0.24	23.4644
5.82178	0.24	8.25237
5.86139	0.24	23.7605
5.90099	0.24	20.2509
5.94059	0.24	21.3438
5.9802	0.24	25.4186
6.0198	0.24	13.8346
6.05941	0.24	14.1724
6.09901	0.24	17.2701
6.13861	0.24	20.683
6.17822	0.24	16.9353
6.21782	0.24	3.49139
6.25743	0.24	-2.79915
6.29703	0.24	4.86736
6.33663	0.24	0.366325
6.37624	0.24	-2.57704
6.41584	0.24	5.27784
6.45545	0.24	-9.00575
6.49505	0.24	0.522887
6.53465	0.24	2.34775
6.57426	0.24	0.592405
6.61386	0.24	1.53195
6.65347	0.24	-4.58927
6.69307	0.24	1.68152
6.73267	0.24	11.1361
6.77228	0.24	19.3522
6.81188	0.24	26.4892
[truncated: 21,107 more rows]
