# Supplementary material for: Systematic modulation of charge and spin in graphene nanoribbons on MgO
Source: Nat Commun. 2025 Jul 1;16:5632. doi: 10.1038/s41467-025-60767-5 (PMC12218530; doi:10.1038/s41467-025-60767-5)
Supplement: Supplementary file 3 — Source Data [file 41467_2025_60767_MOESM3_ESM.zip › Source Data/Figure3b_3186L11_Ag001_LUMO.txt]

WSxM file copyright UAM
WSxM ASCII XYZ file
X[nm]		Y[nm]		Z[mV]
0	0	-2.87202
0.039604	0	7.15894
0.0792079	0	-1.18308
0.118812	0	-6.89075
0.158416	0	5.79258
0.19802	0	-5.3904
0.237624	0	-3.06379
0.277228	0	-4.48149
0.316832	0	-14.6293
0.356436	0	-8.70045
0.39604	0	3.27886
0.435644	0	-0.385679
0.475248	0	-9.09302
0.514851	0	-2.8337
0.554455	0	-2.28225
0.594059	0	-14.1845
0.633663	0	-4.94282
0.673267	0	11.106
0.712871	0	3.1765
0.752475	0	-0.483082
0.792079	0	-11.8935
0.831683	0	-11.2379
0.871287	0	-6.53647
0.910891	0	8.25262
0.950495	0	-0.523206
0.990099	0	0.565333
1.0297	0	2.72311
1.06931	0	0.275088
1.10891	0	6.39436
1.14851	0	-4.91562
1.18812	0	-0.00976231
1.22772	0	12.342
1.26733	0	-0.691718
1.30693	0	2.75356
1.34653	0	2.3302
1.38614	0	-2.85139
1.42574	0	13.17
1.46535	0	-2.50352
1.50495	0	-13.8143
1.54455	0	-8.67069
1.58416	0	-0.846362
1.62376	0	5.02817
1.66337	0	-9.15323
1.70297	0	8.31815
1.74257	0	-9.23735
1.78218	0	-16.7839
1.82178	0	-1.8406
1.86139	0	10.079
1.90099	0	2.17156
1.94059	0	-6.6697
1.9802	0	-22.713
2.0198	0	-7.78835
2.05941	0	6.7694
2.09901	0	-6.40117
2.13861	0	-19.6223
2.17822	0	-17.2394
2.21782	0	-5.26793
2.25743	0	-22.8426
2.29703	0	-6.69527
2.33663	0	-19.1194
2.37624	0	3.36868
2.41584	0	14.144
2.45545	0	-8.18186
2.49505	0	-3.73061
2.53465	0	-7.3243
2.57426	0	-14.9959
2.61386	0	0.596218
2.65347	0	-7.27806
2.69307	0	-2.599
2.73267	0	-3.0748
2.77228	0	1.46745
2.81188	0	4.8689
2.85149	0	13.262
2.89109	0	-2.48964
2.93069	0	1.94217
2.9703	0	1.31643
3.0099	0	-23.3372
3.0495	0	-15.3654
3.08911	0	4.88438
3.12871	0	-5.21134
3.16832	0	-10.9624
3.20792	0	-0.40653
3.24752	0	-14.6527
3.28713	0	10.6963
3.32673	0	11.3088
3.36634	0	17.096
3.40594	0	7.95254
3.44554	0	-0.428455
3.48515	0	1.00946
3.52475	0	6.92276
3.56436	0	24.3905
3.60396	0	24.4624
3.64356	0	22.7352
3.68317	0	11.9187
3.72277	0	18.6128
3.76238	0	10.5743
3.80198	0	-0.89945
3.84158	0	-8.50455
3.88119	0	-5.52243
3.92079	0	10.027
3.9604	0	-1.01575
4	0	-7.90486
4.0396	0	-9.18023
4.07921	0	-8.96312
4.11881	0	-12.2887
4.15842	0	-24.5532
4.19802	0	-10.4681
4.23762	0	17.4104
4.27723	0	-17.1242
4.31683	0	-26.7976
4.35644	0	-13.6283
4.39604	0	-0.988728
4.43564	0	-2.02329
4.47525	0	-0.0839005
4.51485	0	-10.5581
4.55446	0	-15.8446
4.59406	0	-1.06625
4.63366	0	-2.6103
4.67327	0	-3.35137
4.71287	0	5.82228
4.75248	0	-0.973221
4.79208	0	-17.7495
4.83168	0	-11.968
4.87129	0	-2.38599
4.91089	0	-7.56445
4.9505	0	-13.1756
4.9901	0	1.17675
5.0297	0	11.0493
5.06931	0	9.36861
5.10891	0	7.69042
5.14851	0	8.83385
5.18812	0	5.53425
5.22772	0	7.06173
5.26733	0	10.4425
5.30693	0	-14.8602
5.34653	0	-0.246363
5.38614	0	26.4415
5.42574	0	14.738
5.46535	0	10.3125
5.50495	0	1.75065
5.54455	0	3.52222
5.58416	0	14.2638
5.62376	0	21.3842
5.66337	0	-6.65725
5.70297	0	1.21877
5.74257	0	4.37257
5.78218	0	8.44422
5.82178	0	1.42063
5.86139	0	8.29053
5.90099	0	7.71545
5.94059	0	-4.42981
5.9802	0	3.22988
6.0198	0	7.51805
6.05941	0	9.05552
6.09901	0	1.35619
6.13861	0	24.7769
6.17822	0	19.4499
6.21782	0	17.6855
6.25743	0	31.4882
6.29703	0	19.7575
6.33663	0	14.8939
6.37624	0	15.5419
6.41584	0	21.7267
6.45545	0	16.312
6.49505	0	4.39
6.53465	0	-0.969833
6.57426	0	-8.49794
6.61386	0	-0.996506
6.65347	0	-1.44174
6.69307	0	-1.20938
6.73267	0	-12.9623
6.77228	0	-9.17224
6.81188	0	2.09918
6.85149	0	0.478469
6.89109	0	-14.6414
6.93069	0	-14.2842
6.9703	0	-6.5331
7.0099	0	-4.43506
7.0495	0	-4.40449
7.08911	0	-2.76972
7.12871	0	4.09729
7.16832	0	-0.413554
7.20792	0	1.19387
7.24752	0	-3.3197
7.28713	0	10.4513
7.32673	0	-4.57622
7.36634	0	4.40262
7.40594	0	11.7141
7.44554	0	-4.4336
7.48515	0	-2.34086
7.52475	0	12.0278
7.56436	0	13.8991
7.60396	0	15.0582
7.64356	0	12.3159
7.68317	0	2.35237
7.72277	0	8.50871
7.76238	0	22.536
7.80198	0	9.92494
7.84158	0	3.60357
7.88119	0	12.1844
7.92079	0	8.40006
7.9604	0	13.8537
8	0	9.47299
8.0396	0	14.1706
8.07921	0	8.4596
8.11881	0	15.9658
8.15842	0	15.6955
8.19802	0	-3.79462
8.23762	0	1.94029
8.27723	0	6.24102
8.31683	0	-4.03274
8.35644	0	1.97504
8.39604	0	5.59391
8.43564	0	-10.3529
8.47525	0	-13.9625
8.51485	0	-19.0024
8.55446	0	-4.36052
8.59406	0	-14.5308
8.63366	0	14.6323
8.67327	0	-7.82849
8.71287	0	10.4162
8.75248	0	-3.59391
8.79208	0	-6.65257
8.83168	0	-6.05923
8.87129	0	-0.585125
8.91089	0	17.7878
8.9505	0	-3.85659
8.9901	0	5.20155
9.0297	0	1.24847
9.06931	0	-12.6041
9.10891	0	1.02296
9.14851	0	4.73547
9.18812	0	-12.9358
9.22772	0	2.41143
9.26733	0	-12.4584
9.30693	0	-9.12206
9.34653	0	-30.9812
9.38614	0	-0.552234
9.42574	0	-7.69016
9.46535	0	-18.2056
9.50495	0	-5.30304
9.54455	0	-24.1275
9.58416	0	-21.4528
9.62376	0	-20.8843
9.66337	0	-4.55398
9.70297	0	-6.75665
9.74257	0	5.13572
9.78218	0	-20.6177
9.82178	0	-25.5812
9.86139	0	0.00704619
9.90099	0	-4.97523
9.94059	0	-16.748
9.9802	0	-11.5453
10.0198	0	-12.257
10.0594	0	-12.6939
10.099	0	-6.01991
10.1386	0	-7.53033
10.1782	0	-6.26549
10.2178	0	-21.0612
10.2574	0	-2.2968
10.297	0	9.57252
10.3366	0	-4.22567
10.3762	0	-16.898
10.4158	0	3.67343
10.4554	0	-14.5827
10.495	0	-5.281
10.5347	0	-7.22602
10.5743	0	-6.48587
10.6139	0	10.6617
10.6535	0	3.62372
10.6931	0	8.32714
10.7327	0	-6.39654
10.7723	0	-5.57879
10.8119	0	-12.5751
10.8515	0	-4.43061
10.8911	0	3.57189
10.9307	0	12.0347
10.9703	0	-9.67073
11.0099	0	13.9481
11.0495	0	-4.44346
11.0891	0	-1.50337
11.1287	0	-10.097
11.1683	0	-13.8264
11.2079	0	-28.9616
11.2475	0	-17.8768
11.2871	0	2.69065
11.3267	0	2.20536
11.3663	0	-5.00642
11.4059	0	8.3677
11.4455	0	18.0343
11.4851	0	8.08823
11.5248	0	2.00752
11.5644	0	4.62892
11.604	0	2.63359
11.6436	0	-2.73588
11.6832	0	-0.847584
11.7228	0	4.8428
11.7624	0	12.0497
11.802	0	-4.2383
11.8416	0	-17.7976
11.8812	0	14.3168
11.9208	0	14.988
11.9604	0	-21.6455
12	0	10.9872
0	0.04	-10.315
0.039604	0.04	-4.2777
0.0792079	0.04	-9.15157
0.118812	0.04	-10.7044
0.158416	0.04	-4.8537
0.19802	0.04	-8.87877
0.237624	0.04	-11.4504
0.277228	0.04	-4.41436
0.316832	0.04	-5.45124
0.356436	0.04	-4.93337
0.39604	0.04	0.28093
0.435644	0.04	3.1776
0.475248	0.04	-10.0441
0.514851	0.04	-5.08189
0.554455	0.04	0.502169
0.594059	0.04	-8.38809
0.633663	0.04	-3.69486
0.673267	0.04	0.0598929
0.712871	0.04	3.98534
0.752475	0.04	-2.34954
0.792079	0.04	-4.56803
0.831683	0.04	-12.0735
0.871287	0.04	-3.85848
0.910891	0.04	0.180944
0.950495	0.04	-9.70145
0.990099	0.04	-9.62436
1.0297	0.04	0.330155
1.06931	0.04	0.479045
1.10891	0.04	2.07713
1.14851	0.04	-9.47397
1.18812	0.04	-7.33857
1.22772	0.04	1.61273
1.26733	0.04	-4.59921
1.30693	0.04	-5.8215
1.34653	0.04	-5.05822
1.38614	0.04	-0.591398
1.42574	0.04	7.79275
1.46535	0.04	-2.34847
1.50495	0.04	1.5298
1.54455	0.04	-9.93257
1.58416	0.04	-5.24183
1.62376	0.04	-2.19382
1.66337	0.04	-6.07769
1.70297	0.04	-2.07725
1.74257	0.04	-6.17392
1.78218	0.04	-8.21934
1.82178	0.04	-3.38536
1.86139	0.04	-6.43572
1.90099	0.04	-0.732941
1.94059	0.04	2.05931
1.9802	0.04	-5.01037
2.0198	0.04	-0.168585
2.05941	0.04	4.46493
2.09901	0.04	-3.91576
2.13861	0.04	-7.57429
2.17822	0.04	-7.70056
2.21782	0.04	4.61551
2.25743	0.04	-6.68229
2.29703	0.04	-7.81966
2.33663	0.04	-0.634824
2.37624	0.04	-7.73514
2.41584	0.04	-3.56994
2.45545	0.04	0.890156
2.49505	0.04	4.26238
2.53465	0.04	-2.13989
2.57426	0.04	-12.5793
2.61386	0.04	-2.82418
2.65347	0.04	-2.2194
2.69307	0.04	-7.37943
2.73267	0.04	-5.43313
2.77228	0.04	5.58713
2.81188	0.04	10.1006
2.85149	0.04	5.28803
2.89109	0.04	0.677104
2.93069	0.04	6.94877
2.9703	0.04	10.5571
3.0099	0.04	-4.08665
3.0495	0.04	-0.0920516
3.08911	0.04	1.76572
3.12871	0.04	-2.16182
3.16832	0.04	-4.60864
3.20792	0.04	0.736702
3.24752	0.04	-5.87186
3.28713	0.04	-0.41609
3.32673	0.04	14.221
3.36634	0.04	12.6995
3.40594	0.04	3.35467
3.44554	0.04	2.78421
3.48515	0.04	9.00014
3.52475	0.04	14.0567
3.56436	0.04	18.3322
3.60396	0.04	26.3399
3.64356	0.04	18.9484
3.68317	0.04	24.8835
3.72277	0.04	28.8865
3.76238	0.04	23.2545
3.80198	0.04	15.4786
3.84158	0.04	8.86118
3.88119	0.04	14.3573
3.92079	0.04	8.28667
3.9604	0.04	7.18012
4	0.04	4.71986
4.0396	0.04	3.98285
4.07921	0.04	5.09619
4.11881	0.04	-3.91769
4.15842	0.04	-14.4679
4.19802	0.04	2.83525
4.23762	0.04	1.45822
4.27723	0.04	-7.17864
4.31683	0.04	-14.3967
4.35644	0.04	-16.1201
4.39604	0.04	-8.43369
4.43564	0.04	-13.0842
4.47525	0.04	-9.26402
4.51485	0.04	-12.4421
4.55446	0.04	-15.0445
4.59406	0.04	-2.59663
4.63366	0.04	-2.49012
4.67327	0.04	-5.37935
4.71287	0.04	3.2528
4.75248	0.04	1.14978
4.79208	0.04	-3.65389
4.83168	0.04	-0.509706
4.87129	0.04	-3.40327
4.91089	0.04	-2.01331
4.9505	0.04	1.94478
4.9901	0.04	8.41913
5.0297	0.04	2.632
5.06931	0.04	10.4422
5.10891	0.04	5.46811
5.14851	0.04	1.76937
5.18812	0.04	5.97944
5.22772	0.04	9.24198
5.26733	0.04	4.80397
5.30693	0.04	6.2192
5.34653	0.04	9.35417
5.38614	0.04	14.4614
5.42574	0.04	8.36737
5.46535	0.04	17.5113
5.50495	0.04	2.30783
5.54455	0.04	6.09715
5.58416	0.04	7.75851
5.62376	0.04	10.9944
5.66337	0.04	0.378878
5.70297	0.04	3.83373
5.74257	0.04	-0.879419
5.78218	0.04	4.56585
5.82178	0.04	3.8222
5.86139	0.04	1.68347
5.90099	0.04	6.25492
5.94059	0.04	2.27171
5.9802	0.04	7.51651
6.0198	0.04	1.50462
6.05941	0.04	3.27866
6.09901	0.04	7.25287
6.13861	0.04	13.9262
6.17822	0.04	7.1889
6.21782	0.04	9.16204
6.25743	0.04	13.0657
6.29703	0.04	9.86473
6.33663	0.04	16.1378
6.37624	0.04	14.2202
6.41584	0.04	21.321
6.45545	0.04	18.0452
6.49505	0.04	4.60272
6.53465	0.04	4.50619
6.57426	0.04	3.14718
6.61386	0.04	-1.7823
6.65347	0.04	0.800907
6.69307	0.04	-3.04817
6.73267	0.04	-5.85748
6.77228	0.04	-10.6663
6.81188	0.04	-9.46714
6.85149	0.04	-11.0333
6.89109	0.04	-15.0705
6.93069	0.04	-19.2523
6.9703	0.04	-11.6731
7.0099	0.04	-11.8734
7.0495	0.04	-11.9369
7.08911	0.04	-17.4609
7.12871	0.04	-11.7478
7.16832	0.04	-16.8416
7.20792	0.04	-9.89162
7.24752	0.04	-2.73276
7.28713	0.04	-5.87847
7.32673	0.04	-7.13234
7.36634	0.04	-8.39028
7.40594	0.04	-7.38258
7.44554	0.04	-6.95783
7.48515	0.04	-0.379906
7.52475	0.04	5.29651
7.56436	0.04	1.33722
7.60396	0.04	2.22533
7.64356	0.04	-5.14433
7.68317	0.04	-4.30963
7.72277	0.04	5.16922
7.76238	0.04	3.81318
7.80198	0.04	9.68153
7.84158	0.04	11.7627
7.88119	0.04	10.5231
7.92079	0.04	9.04625
7.9604	0.04	11.8039
8	0.04	6.89265
8.0396	0.04	7.94541
8.07921	0.04	6.01115
8.11881	0.04	3.32515
8.15842	0.04	6.62227
8.19802	0.04	-1.45489
8.23762	0.04	-0.381352
8.27723	0.04	-6.12006
8.31683	0.04	-0.6167
8.35644	0.04	-0.71677
8.39604	0.04	-0.68266
8.43564	0.04	-10.614
8.47525	0.04	-8.26091
8.51485	0.04	-6.50794
8.55446	0.04	-0.491574
8.59406	0.04	-2.76283
8.63366	0.04	1.56829
8.67327	0.04	-10.5926
8.71287	0.04	6.74504
8.75248	0.04	3.70286
8.79208	0.04	3.46061
8.83168	0.04	1.63926
8.87129	0.04	0.857593
8.91089	0.04	6.5924
8.9505	0.04	3.55133
8.9901	0.04	10.3664
9.0297	0.04	7.08583
9.06931	0.04	2.43754
9.10891	0.04	-0.466285
9.14851	0.04	-1.20199
9.18812	0.04	-11.9072
9.22772	0.04	-2.17717
9.26733	0.04	-13.0439
9.30693	0.04	-4.30695
9.34653	0.04	-11.3887
9.38614	0.04	-9.0001
9.42574	0.04	-14.5989
9.46535	0.04	-12.8334
9.50495	0.04	-6.60708
9.54455	0.04	-12.5562
9.58416	0.04	-15.5368
9.62376	0.04	-9.43948
9.66337	0.04	-10.4399
9.70297	0.04	-10.5846
9.74257	0.04	-1.84797
9.78218	0.04	-15.3605
9.82178	0.04	-15.1941
9.86139	0.04	-8.3387
9.90099	0.04	-13.0691
9.94059	0.04	-7.66535
9.9802	0.04	-6.56614
10.0198	0.04	0.373006
10.0594	0.04	-11.6232
10.099	0.04	-9.6981
10.1386	0.04	-5.5365
10.1782	0.04	-10.9423
10.2178	0.04	-10.1909
10.2574	0.04	-6.7905
10.297	0.04	-3.98501
10.3366	0.04	-8.96989
10.3762	0.04	-7.64827
10.4158	0.04	-0.279034
10.4554	0.04	-9.67872
10.495	0.04	-13.938
10.5347	0.04	-16.8824
10.5743	0.04	-13.4993
10.6139	0.04	-1.69412
10.6535	0.04	8.2622
10.6931	0.04	5.84582
10.7327	0.04	0.708077
10.7723	0.04	1.63326
10.8119	0.04	-4.72216
10.8515	0.04	-2.32867
10.8911	0.04	5.70525
10.9307	0.04	1.71129
10.9703	0.04	-7.86873
11.0099	0.04	-2.41402
11.0495	0.04	-4.9575
11.0891	0.04	-3.47161
11.1287	0.04	-5.60594
11.1683	0.04	-14.5658
11.2079	0.04	-16.1952
11.2475	0.04	-6.1752
11.2871	0.04	-6.10598
11.3267	0.04	2.70981
11.3663	0.04	-10.0921
11.4059	0.04	-2.86822
11.4455	0.04	-1.72096
11.4851	0.04	-0.885162
11.5248	0.04	-14.8125
11.5644	0.04	-9.71464
11.604	0.04	-6.08092
11.6436	0.04	-7.81485
11.6832	0.04	-3.22277
11.7228	0.04	1.54643
11.7624	0.04	2.12848
11.802	0.04	-4.55923
11.8416	0.04	-13.2251
11.8812	0.04	-2.49655
11.9208	0.04	-1.00748
11.9604	0.04	-1.1714
12	0.04	-8.4851
0	0.08	-12.1149
0.039604	0.08	-9.34506
0.0792079	0.08	-13.0385
0.118812	0.08	-14.7194
0.158416	0.08	-8.33396
0.19802	0.08	-7.5892
0.237624	0.08	-14.5554
0.277228	0.08	-6.71851
0.316832	0.08	2.04284
0.356436	0.08	-9.06571
0.39604	0.08	-6.63391
0.435644	0.08	-0.370699
0.475248	0.08	-8.75504
0.514851	0.08	-8.74691
0.554455	0.08	-1.61073
0.594059	0.08	-4.16316
0.633663	0.08	-3.73025
0.673267	0.08	1.92882
0.712871	0.08	1.92369
0.752475	0.08	-7.10631
0.792079	0.08	0.655658
0.831683	0.08	-11.8935
0.871287	0.08	-1.2492
0.910891	0.08	-2.10759
0.950495	0.08	-7.84376
0.990099	0.08	-13.8648
1.0297	0.08	-1.8613
1.06931	0.08	0.373852
1.10891	0.08	-0.259607
1.14851	0.08	-8.60288
1.18812	0.08	-0.508486
1.22772	0.08	-3.5995
1.26733	0.08	-12.925
1.30693	0.08	-9.2017
1.34653	0.08	0.598966
1.38614	0.08	-0.949322
1.42574	0.08	-2.28052
1.46535	0.08	-6.57329
1.50495	0.08	-2.9603
1.54455	0.08	-15.4478
1.58416	0.08	-4.39463
1.62376	0.08	-3.37004
1.66337	0.08	-5.2583
1.70297	0.08	0.113384
1.74257	0.08	0.92008
1.78218	0.08	-1.0282
1.82178	0.08	-4.62544
1.86139	0.08	-7.30297
1.90099	0.08	-8.36756
1.94059	0.08	3.69155
1.9802	0.08	-3.09704
2.0198	0.08	0.149491
2.05941	0.08	-0.652581
2.09901	0.08	2.68195
2.13861	0.08	2.75706
2.17822	0.08	2.26239
2.21782	0.08	6.84049
2.25743	0.08	-0.60064
2.29703	0.08	0.29215
2.33663	0.08	8.94243
2.37624	0.08	-5.24581
2.41584	0.08	-5.66986
2.45545	0.08	2.52704
2.49505	0.08	9.46225
2.53465	0.08	-0.288382
2.57426	0.08	-4.25226
2.61386	0.08	0.871979
2.65347	0.08	3.93958
2.69307	0.08	-2.6953
2.73267	0.08	-4.42621
2.77228	0.08	4.14157
2.81188	0.08	7.33427
2.85149	0.08	1.98581
2.89109	0.08	1.51331
2.93069	0.08	7.90952
2.9703	0.08	13.8014
3.0099	0.08	8.90089
3.0495	0.08	10.9129
3.08911	0.08	7.33389
3.12871	0.08	1.18818
3.16832	0.08	6.15275
3.20792	0.08	7.85119
3.24752	0.08	5.67003
3.28713	0.08	3.92979
3.32673	0.08	11.2701
3.36634	0.08	10.3314
3.40594	0.08	8.97811
3.44554	0.08	9.15148
3.48515	0.08	8.80629
3.52475	0.08	11.8537
3.56436	0.08	21.4029
3.60396	0.08	25.974
3.64356	0.08	22.009
3.68317	0.08	29.3154
3.72277	0.08	31.1832
3.76238	0.08	24.706
3.80198	0.08	20.5562
3.84158	0.08	12.3089
3.88119	0.08	18.6221
3.92079	0.08	10.6727
3.9604	0.08	8.28663
4	0.08	10.8435
4.0396	0.08	9.22539
4.07921	0.08	8.90931
4.11881	0.08	-5.66854
4.15842	0.08	-7.78332
4.19802	0.08	5.73872
4.23762	0.08	-10.1451
4.27723	0.08	-3.58499
4.31683	0.08	-9.5245
4.35644	0.08	-11.1027
4.39604	0.08	-11.5592
4.43564	0.08	-15.5398
4.47525	0.08	-17.0434
4.51485	0.08	-12.9566
4.55446	0.08	-16.1599
4.59406	0.08	-9.08768
4.63366	0.08	-8.29762
4.67327	0.08	-9.43247
4.71287	0.08	-0.800425
4.75248	0.08	1.38847
4.79208	0.08	-2.92081
4.83168	0.08	0.778102
4.87129	0.08	-4.47327
4.91089	0.08	2.56587
4.9505	0.08	5.79603
4.9901	0.08	6.20525
5.0297	0.08	-2.03792
5.06931	0.08	5.8373
5.10891	0.08	0.130201
5.14851	0.08	-0.842473
5.18812	0.08	2.18928
5.22772	0.08	3.22058
5.26733	0.08	2.13135
5.30693	0.08	6.51258
5.34653	0.08	11.6007
5.38614	0.08	3.48682
5.42574	0.08	4.53742
5.46535	0.08	12.3835
5.50495	0.08	1.34401
5.54455	0.08	7.72752
5.58416	0.08	4.43594
5.62376	0.08	7.45574
5.66337	0.08	0.77653
5.70297	0.08	3.61781
5.74257	0.08	-0.469218
5.78218	0.08	5.38601
5.82178	0.08	-1.80506
5.86139	0.08	-4.66312
5.90099	0.08	6.83718
5.94059	0.08	-1.35864
5.9802	0.08	3.58998
6.0198	0.08	3.59512
6.05941	0.08	-1.00795
6.09901	0.08	9.08329
6.13861	0.08	13.7043
6.17822	0.08	11.108
6.21782	0.08	15.2304
6.25743	0.08	16.3822
6.29703	0.08	13.7881
6.33663	0.08	19.7971
6.37624	0.08	17.8463
6.41584	0.08	15.8176
6.45545	0.08	12.1874
6.49505	0.08	1.70752
6.53465	0.08	3.77637
6.57426	0.08	-2.39217
6.61386	0.08	-3.06384
6.65347	0.08	-1.67399
6.69307	0.08	-7.49931
6.73267	0.08	-5.926
6.77228	0.08	-6.43496
6.81188	0.08	-11.1055
6.85149	0.08	-7.84723
6.89109	0.08	-15.371
6.93069	0.08	-20.5468
6.9703	0.08	-15.2482
7.0099	0.08	-14.1252
7.0495	0.08	-17.3952
7.08911	0.08	-23.0443
7.12871	0.08	-16.2696
7.16832	0.08	-21.6578
7.20792	0.08	-10.1108
7.24752	0.08	-9.80709
7.28713	0.08	-10.8314
7.32673	0.08	-10.2757
7.36634	0.08	-7.69336
7.40594	0.08	-16.0597
7.44554	0.08	-6.70784
7.48515	0.08	0.238954
7.52475	0.08	2.59747
7.56436	0.08	-2.309
7.60396	0.08	-2.21145
7.64356	0.08	-7.52091
7.68317	0.08	2.09597
7.72277	0.08	6.36999
7.76238	0.08	2.8021
7.80198	0.08	11.9947
7.84158	0.08	19.7127
7.88119	0.08	12.5465
7.92079	0.08	14.4402
7.9604	0.08	13.0101
8	0.08	12.9084
8.0396	0.08	3.48548
8.07921	0.08	3.47409
8.11881	0.08	1.77182
8.15842	0.08	-0.0546254
8.19802	0.08	-3.8982
8.23762	0.08	0.454334
8.27723	0.08	-4.51422
8.31683	0.08	-0.0103652
8.35644	0.08	-1.80566
8.39604	0.08	-2.16097
8.43564	0.08	-7.87666
8.47525	0.08	-0.692315
8.51485	0.08	-2.82318
8.55446	0.08	2.25398
8.59406	0.08	-0.415562
8.63366	0.08	1.68328
8.67327	0.08	-2.46597
8.71287	0.08	9.18005
8.75248	0.08	5.36428
8.79208	0.08	11.135
8.83168	0.08	11.7881
8.87129	0.08	12.9076
8.91089	0.08	9.38643
8.9505	0.08	14.8496
8.9901	0.08	12.2477
9.0297	0.08	10.5225
9.06931	0.08	6.94293
9.10891	0.08	0.766763
9.14851	0.08	-0.762229
9.18812	0.08	-3.96384
9.22772	0.08	2.4838
9.26733	0.08	-9.83856
9.30693	0.08	-4.25567
9.34653	0.08	-4.12813
9.38614	0.08	-10.5831
9.42574	0.08	-15.148
9.46535	0.08	-7.75085
9.50495	0.08	-11.0173
9.54455	0.08	-11.4244
9.58416	0.08	-14.0152
9.62376	0.08	-10.0137
9.66337	0.08	-17.1234
9.70297	0.08	-11.0203
9.74257	0.08	-7.92913
9.78218	0.08	-12.4345
9.82178	0.08	-8.7436
9.86139	0.08	-11.5527
9.90099	0.08	-17.8271
9.94059	0.08	-8.20231
9.9802	0.08	-9.34112
10.0198	0.08	-0.69231
10.0594	0.08	0.305879
10.099	0.08	-2.93682
10.1386	0.08	-1.91507
10.1782	0.08	-4.47392
10.2178	0.08	0.765289
10.2574	0.08	-7.50503
10.297	0.08	-8.25004
10.3366	0.08	-5.42184
10.3762	0.08	-1.56911
10.4158	0.08	2.89802
10.4554	0.08	-0.448973
10.495	0.08	-10.4928
10.5347	0.08	-17.5345
10.5743	0.08	-13.7389
10.6139	0.08	-3.82091
10.6535	0.08	4.19008
10.6931	0.08	-1.21299
10.7327	0.08	4.10869
10.7723	0.08	0.99116
10.8119	0.08	-4.39171
10.8515	0.08	0.456304
10.8911	0.08	3.59371
10.9307	0.08	-3.57579
10.9703	0.08	-2.23944
11.0099	0.08	-9.10758
11.0495	0.08	-3.32884
11.0891	0.08	-1.6459
11.1287	0.08	-5.28634
11.1683	0.08	-10.7133
11.2079	0.08	-6.30601
11.2475	0.08	-2.48387
11.2871	0.08	-8.71329
11.3267	0.08	-0.990263
11.3663	0.08	-10.0578
11.4059	0.08	-8.36054
11.4455	0.08	-5.92048
11.4851	0.08	-8.0004
11.5248	0.08	-17.4092
11.5644	0.08	-13.2566
11.604	0.08	-7.22376
11.6436	0.08	-13.7095
11.6832	0.08	-4.18082
11.7228	0.08	-1.04856
11.7624	0.08	-2.65236
11.802	0.08	-10.4714
11.8416	0.08	-5.7149
11.8812	0.08	-3.19528
11.9208	0.08	-7.82178
11.9604	0.08	2.6123
12	0.08	-10.5995
0	0.12	-12.7785
0.039604	0.12	-9.87421
0.0792079	0.12	-8.79051
0.118812	0.12	-17.5195
0.158416	0.12	-8.76893
0.19802	0.12	-2.96055
0.237624	0.12	-6.81419
0.277228	0.12	-5.03526
0.316832	0.12	1.5745
0.356436	0.12	-10.7501
0.39604	0.12	-7.90015
0.435644	0.12	-4.61886
0.475248	0.12	-8.40893
0.514851	0.12	-7.25061
0.554455	0.12	-1.49584
0.594059	0.12	-1.91092
0.633663	0.12	-4.62664
0.673267	0.12	4.68538
0.712871	0.12	-0.27842
0.752475	0.12	-7.67356
0.792079	0.12	2.55063
0.831683	0.12	-5.56138
0.871287	0.12	1.93044
0.910891	0.12	-7.58083
0.950495	0.12	-5.97882
0.990099	0.12	-12.2803
1.0297	0.12	-7.39555
1.06931	0.12	-0.690431
1.10891	0.12	1.08241
1.14851	0.12	-4.80888
1.18812	0.12	8.48199
1.22772	0.12	-6.93151
1.26733	0.12	-18.57
1.30693	0.12	-9.16579
1.34653	0.12	3.87177
1.38614	0.12	-1.93889
1.42574	0.12	-9.01044
1.46535	0.12	-6.15412
1.50495	0.12	-8.36739
1.54455	0.12	-14.7644
1.58416	0.12	2.07501
1.62376	0.12	2.45893
1.66337	0.12	-4.55101
1.70297	0.12	0.599202
1.74257	0.12	4.18827
1.78218	0.12	2.19226
1.82178	0.12	-2.67916
1.86139	0.12	-7.32642
1.90099	0.12	-15.9053
1.94059	0.12	-4.86623
1.9802	0.12	-10.8582
2.0198	0.12	-4.10226
2.05941	0.12	-7.03543
2.09901	0.12	5.56127
2.13861	0.12	4.45856
2.17822	0.12	5.28123
2.21782	0.12	-0.971663
2.25743	0.12	-1.86664
2.29703	0.12	3.93475
2.33663	0.12	3.45549
2.37624	0.12	0.768219
2.41584	0.12	-8.07467
2.45545	0.12	5.35363
2.49505	0.12	8.10773
2.53465	0.12	-1.93944
2.57426	0.12	-0.241595
2.61386	0.12	5.48767
2.65347	0.12	0.597654
2.69307	0.12	0.643121
2.73267	0.12	4.42203
2.77228	0.12	-2.01654
2.81188	0.12	5.82179
2.85149	0.12	2.17922
2.89109	0.12	2.49084
2.93069	0.12	5.20351
2.9703	0.12	11.6334
3.0099	0.12	4.2505
3.0495	0.12	10.6038
3.08911	0.12	7.50631
3.12871	0.12	4.3008
3.16832	0.12	9.28064
3.20792	0.12	11.6043
3.24752	0.12	9.16722
3.28713	0.12	12.6058
3.32673	0.12	4.96849
3.36634	0.12	7.35048
3.40594	0.12	9.09833
3.44554	0.12	13.8103
3.48515	0.12	6.61025
3.52475	0.12	10.658
3.56436	0.12	20.7801
3.60396	0.12	27.1465
3.64356	0.12	28.1758
3.68317	0.12	32.1413
3.72277	0.12	26.4348
3.76238	0.12	20.8712
3.80198	0.12	21.6113
3.84158	0.12	18.0807
3.88119	0.12	21.7016
3.92079	0.12	13.5108
3.9604	0.12	8.89805
4	0.12	11.1813
4.0396	0.12	7.4208
4.07921	0.12	2.65206
4.11881	0.12	-8.93776
4.15842	0.12	-6.51484
4.19802	0.12	2.11136
4.23762	0.12	-13.2691
4.27723	0.12	-2.89906
4.31683	0.12	-8.25678
4.35644	0.12	-5.51221
4.39604	0.12	-8.64062
4.43564	0.12	-11.9907
4.47525	0.12	-20.4002
4.51485	0.12	-11.1181
4.55446	0.12	-19.4594
4.59406	0.12	-16.3805
4.63366	0.12	-13.2566
4.67327	0.12	-13.0263
4.71287	0.12	-5.96441
4.75248	0.12	-4.11036
4.79208	0.12	-7.52014
4.83168	0.12	-1.84338
4.87129	0.12	-4.7305
4.91089	0.12	-2.86738
4.9505	0.12	-1.22609
4.9901	0.12	-1.585
5.0297	0.12	-2.3089
5.06931	0.12	-1.91736
5.10891	0.12	-0.978745
5.14851	0.12	0.7326
5.18812	0.12	-1.43215
5.22772	0.12	3.22912
5.26733	0.12	0.709368
5.30693	0.12	5.23405
5.34653	0.12	11.8832
5.38614	0.12	2.37375
5.42574	0.12	2.34692
5.46535	0.12	3.48098
5.50495	0.12	4.13339
5.54455	0.12	9.14806
5.58416	0.12	7.93271
5.62376	0.12	10.3355
5.66337	0.12	-2.52014
5.70297	0.12	4.25615
5.74257	0.12	-0.472833
5.78218	0.12	3.31047
5.82178	0.12	-11.2383
5.86139	0.12	-6.50106
5.90099	0.12	5.84176
5.94059	0.12	-0.659049
5.9802	0.12	-0.259115
6.0198	0.12	7.01597
6.05941	0.12	2.82757
6.09901	0.12	18.1803
6.13861	0.12	21.7672
6.17822	0.12	17.8558
6.21782	0.12	23.1084
6.25743	0.12	31.9547
6.29703	0.12	25.1471
6.33663	0.12	26.2486
6.37624	0.12	21.9339
6.41584	0.12	11.6628
6.45545	0.12	6.8002
6.49505	0.12	4.14162
6.53465	0.12	0.725773
6.57426	0.12	-5.36478
6.61386	0.12	-2.0221
6.65347	0.12	-2.23082
6.69307	0.12	-4.26757
6.73267	0.12	-6.44276
6.77228	0.12	-5.79381
6.81188	0.12	-7.7689
6.85149	0.12	-3.81172
6.89109	0.12	-15.0758
6.93069	0.12	-22.1467
6.9703	0.12	-17.8362
7.0099	0.12	-12.9431
7.0495	0.12	-16.7104
7.08911	0.12	-22.0105
7.12871	0.12	-16.0455
7.16832	0.12	-20.4889
7.20792	0.12	-9.1737
7.24752	0.12	-16.2169
7.28713	0.12	-10.559
7.32673	0.12	-10.4105
7.36634	0.12	-5.6128
7.40594	0.12	-13.9901
7.44554	0.12	-3.98967
7.48515	0.12	-1.83197
7.52475	0.12	-0.788701
7.56436	0.12	-2.84133
7.60396	0.12	-1.73595
7.64356	0.12	0.712231
7.68317	0.12	14.8848
7.72277	0.12	13.066
7.76238	0.12	10.2729
7.80198	0.12	19.0644
7.84158	0.12	27.4048
7.88119	0.12	20.8756
7.92079	0.12	25.5657
7.9604	0.12	18.7246
8	0.12	23.7392
8.0396	0.12	8.7237
8.07921	0.12	4.13625
8.11881	0.12	5.05286
8.15842	0.12	1.41775
8.19802	0.12	-0.851152
8.23762	0.12	0.423776
8.27723	0.12	0.706044
8.31683	0.12	2.56813
8.35644	0.12	2.66521
8.39604	0.12	-0.984909
8.43564	0.12	-7.06397
8.47525	0.12	7.88846
8.51485	0.12	-0.794492
8.55446	0.12	5.87621
8.59406	0.12	2.39408
8.63366	0.12	10.1582
8.67327	0.12	9.92211
8.71287	0.12	16.8698
8.75248	0.12	14.2626
8.79208	0.12	19.7834
8.83168	0.12	23.7746
8.87129	0.12	26.832
8.91089	0.12	19.2074
8.9505	0.12	21.8989
8.9901	0.12	16.3453
9.0297	0.12	10.6764
9.06931	0.12	3.55655
9.10891	0.12	3.49765
9.14851	0.12	6.40112
9.18812	0.12	3.74072
9.22772	0.12	7.69722
9.26733	0.12	-6.61471
9.30693	0.12	-3.50274
9.34653	0.12	-1.15805
9.38614	0.12	-9.55801
9.42574	0.12	-9.19375
9.46535	0.12	-2.44081
9.50495	0.12	-12.6745
9.54455	0.12	-12.2688
9.58416	0.12	-11.7951
9.62376	0.12	-10.2121
9.66337	0.12	-14.9665
9.70297	0.12	-12.2647
9.74257	0.12	-9.91456
9.78218	0.12	-11.2036
9.82178	0.12	-5.01462
9.86139	0.12	-8.11164
9.90099	0.12	-14.9791
9.94059	0.12	-7.63762
9.9802	0.12	-10.9274
10.0198	0.12	-6.93934
10.0594	0.12	5.66749
10.099	0.12	-0.0524615
10.1386	0.12	1.33777
10.1782	0.12	2.98714
10.2178	0.12	6.20371
10.2574	0.12	-1.14321
10.297	0.12	-2.22699
10.3366	0.12	1.06309
10.3762	0.12	4.14784
10.4158	0.12	3.9627
10.4554	0.12	5.08468
10.495	0.12	-3.93486
10.5347	0.12	-8.12821
10.5743	0.12	-3.45217
10.6139	0.12	-2.17258
10.6535	0.12	-3.1793
10.6931	0.12	-1.75789
10.7327	0.12	5.91535
10.7723	0.12	1.19815
10.8119	0.12	-0.523156
10.8515	0.12	1.73254
10.8911	0.12	0.529475
10.9307	0.12	-3.08315
10.9703	0.12	1.1426
11.0099	0.12	-6.26577
11.0495	0.12	-2.21153
11.0891	0.12	-0.440626
11.1287	0.12	-7.39516
11.1683	0.12	-7.53272
11.2079	0.12	-2.12646
11.2475	0.12	-4.12769
11.2871	0.12	-8.16864
11.3267	0.12	-3.72227
11.3663	0.12	-7.94701
11.4059	0.12	-9.39385
11.4455	0.12	-2.85188
11.4851	0.12	-5.0683
11.5248	0.12	-12.2445
11.5644	0.12	-12.3557
11.604	0.12	-5.60727
11.6436	0.12	-13.7604
11.6832	0.12	-6.33451
11.7228	0.12	-5.21313
11.7624	0.12	-7.50488
11.802	0.12	-13.2866
11.8416	0.12	-3.31397
11.8812	0.12	-1.28097
11.9208	0.12	-7.6811
11.9604	0.12	-2.26749
12	0.12	-9.33201
0	0.16	-16.7959
0.039604	0.16	-10.5784
0.0792079	0.16	-6.33869
0.118812	0.16	-14.4495
0.158416	0.16	-12.4969
0.19802	0.16	-9.34574
0.237624	0.16	-0.294714
0.277228	0.16	0.686094
0.316832	0.16	-6.38947
0.356436	0.16	-10.6363
0.39604	0.16	-8.5955
0.435644	0.16	-2.81554
0.475248	0.16	-10.9133
0.514851	0.16	-6.59463
0.554455	0.16	-2.88339
0.594059	0.16	-3.20147
0.633663	0.16	-5.81288
0.673267	0.16	1.46287
0.712871	0.16	2.04822
0.752475	0.16	-7.46881
0.792079	0.16	-1.84657
0.831683	0.16	-2.43794
0.871287	0.16	0.436249
0.910891	0.16	-9.76519
0.950495	0.16	-6.31533
0.990099	0.16	-12.462
1.0297	0.16	-13.4718
1.06931	0.16	-3.87027
1.10891	0.16	-2.37679
1.14851	0.16	-4.98833
1.18812	0.16	6.92844
1.22772	0.16	-9.36956
1.26733	0.16	-14.9162
1.30693	0.16	-3.65954
1.34653	0.16	0.720544
1.38614	0.16	1.16465
1.42574	0.16	-4.61746
1.46535	0.16	-4.56635
1.50495	0.16	-7.34092
1.54455	0.16	-6.38383
1.58416	0.16	6.44902
1.62376	0.16	2.73178
1.66337	0.16	-2.48465
1.70297	0.16	-3.6402
1.74257	0.16	1.14149
1.78218	0.16	-4.75091
1.82178	0.16	-6.44442
1.86139	0.16	-13.0447
1.90099	0.16	-16.9742
1.94059	0.16	-12.3647
1.9802	0.16	-11.7335
2.0198	0.16	-8.86457
2.05941	0.16	-12.1873
2.09901	0.16	-1.21697
2.13861	0.16	-1.71795
2.17822	0.16	-4.11413
2.21782	0.16	-10.8812
2.25743	0.16	-7.08118
2.29703	0.16	-2.43425
2.33663	0.16	-7.69051
2.37624	0.16	3.35818
2.41584	0.16	-9.14035
2.45545	0.16	5.54864
2.49505	0.16	-1.02443
2.53465	0.16	0.201571
2.57426	0.16	-4.13391
2.61386	0.16	5.98511
2.65347	0.16	-1.91522
2.69307	0.16	-1.52177
2.73267	0.16	12.861
2.77228	0.16	-4.86439
2.81188	0.16	7.21004
2.85149	0.16	7.72423
2.89109	0.16	3.68906
2.93069	0.16	6.46069
2.9703	0.16	7.7702
3.0099	0.16	-7.34383
3.0495	0.16	5.91383
3.08911	0.16	1.43914
3.12871	0.16	5.33054
3.16832	0.16	-1.0446
3.20792	0.16	5.05459
3.24752	0.16	2.76185
3.28713	0.16	10.6934
3.32673	0.16	4.26769
3.36634	0.16	6.75913
3.40594	0.16	5.84163
3.44554	0.16	17.9872
3.48515	0.16	10.4014
3.52475	0.16	19.2993
3.56436	0.16	17.9295
3.60396	0.16	31.1994
3.64356	0.16	30.2304
3.68317	0.16	35.2369
3.72277	0.16	25.3264
3.76238	0.16	19.6016
3.80198	0.16	26.5377
3.84158	0.16	28.5546
3.88119	0.16	27.698
3.92079	0.16	14.9716
3.9604	0.16	9.97212
4	0.16	3.8432
4.0396	0.16	4.8024
4.07921	0.16	-3.44971
4.11881	0.16	-9.30259
4.15842	0.16	-7.14228
4.19802	0.16	3.87195
4.23762	0.16	-7.51149
4.27723	0.16	-7.23801
4.31683	0.16	-6.38351
4.35644	0.16	-2.64422
4.39604	0.16	-6.03208
4.43564	0.16	-10.345
4.47525	0.16	-22.5287
4.51485	0.16	-10.6887
4.55446	0.16	-18.3555
4.59406	0.16	-19.027
4.63366	0.16	-15.9926
4.67327	0.16	-16.7521
4.71287	0.16	-5.69684
4.75248	0.16	-9.27898
4.79208	0.16	-11.6806
4.83168	0.16	0.0820786
4.87129	0.16	-1.9173
4.91089	0.16	-10.0227
4.9505	0.16	-1.79656
4.9901	0.16	-6.81419
5.0297	0.16	-3.66952
5.06931	0.16	-0.936828
5.10891	0.16	4.66496
5.14851	0.16	3.24806
5.18812	0.16	2.26614
5.22772	0.16	10.2611
5.26733	0.16	2.53911
5.30693	0.16	13.9555
5.34653	0.16	18.7014
5.38614	0.16	7.01763
5.42574	0.16	4.64628
5.46535	0.16	3.32318
5.50495	0.16	6.48601
5.54455	0.16	10.751
5.58416	0.16	14.968
5.62376	0.16	11.2326
5.66337	0.16	-4.0482
5.70297	0.16	7.05739
5.74257	0.16	-2.2976
5.78218	0.16	-3.76507
5.82178	0.16	-15.3928
5.86139	0.16	-7.47697
5.90099	0.16	0.183822
5.94059	0.16	13.7864
5.9802	0.16	4.6953
6.0198	0.16	8.32174
6.05941	0.16	12.6049
6.09901	0.16	24.9205
6.13861	0.16	26.3739
6.17822	0.16	19.7262
6.21782	0.16	27.6398
6.25743	0.16	40.4197
6.29703	0.16	31.2481
6.33663	0.16	28.9777
6.37624	0.16	21.7041
6.41584	0.16	13.7067
6.45545	0.16	12.2886
6.49505	0.16	11.2099
6.53465	0.16	-0.558801
6.57426	0.16	-1.71317
6.61386	0.16	2.43818
6.65347	0.16	1.46226
6.69307	0.16	1.23588
6.73267	0.16	-4.59888
6.77228	0.16	-8.90117
6.81188	0.16	-8.2329
6.85149	0.16	-5.87875
6.89109	0.16	-12.527
6.93069	0.16	-22.493
6.9703	0.16	-18.9021
7.0099	0.16	-12.9686
7.0495	0.16	-13.4137
7.08911	0.16	-16.3162
7.12871	0.16	-13.454
7.16832	0.16	-18.1206
7.20792	0.16	-13.3766
7.24752	0.16	-16.0323
7.28713	0.16	-8.95874
7.32673	0.16	-10.2673
7.36634	0.16	-8.82914
7.40594	0.16	-7.03671
7.44554	0.16	-3.57919
7.48515	0.16	-3.33692
7.52475	0.16	-4.31908
7.56436	0.16	-2.76502
7.60396	0.16	-0.66501
7.64356	0.16	9.09574
7.68317	0.16	24.82
7.72277	0.16	23.3108
7.76238	0.16	19.8159
7.80198	0.16	29.2492
7.84158	0.16	34.7256
7.88119	0.16	26.9077
7.92079	0.16	37.4077
7.9604	0.16	24.9843
8	0.16	28.4563
8.0396	0.16	18.8156
8.07921	0.16	11.7123
8.11881	0.16	9.26519
8.15842	0.16	9.36936
8.19802	0.16	8.70464
8.23762	0.16	1.55634
8.27723	0.16	0.971874
8.31683	0.16	7.3087
8.35644	0.16	6.99875
8.39604	0.16	2.53198
8.43564	0.16	-1.41301
8.47525	0.16	12.3061
8.51485	0.16	0.0354552
8.55446	0.16	11.3839
8.59406	0.16	10.5994
8.63366	0.16	19.8302
8.67327	0.16	22.8615
8.71287	0.16	27.8133
8.75248	0.16	24.0537
8.79208	0.16	32.1451
8.83168	0.16	28.9333
8.87129	0.16	33.6415
8.91089	0.16	27.7273
8.9505	0.16	19.7566
8.9901	0.16	18.9502
9.0297	0.16	11.9078
9.06931	0.16	4.83588
9.10891	0.16	9.47298
9.14851	0.16	14.2693
9.18812	0.16	5.80964
9.22772	0.16	12.7661
9.26733	0.16	-3.11045
9.30693	0.16	-3.25202
9.34653	0.16	2.64479
9.38614	0.16	-8.75574
9.42574	0.16	-1.93961
9.46535	0.16	-0.615189
9.50495	0.16	-9.04501
9.54455	0.16	-9.61586
9.58416	0.16	-6.99863
9.62376	0.16	-8.35843
9.66337	0.16	-6.54017
9.70297	0.16	-12.583
9.74257	0.16	-7.33899
9.78218	0.16	-11.7086
9.82178	0.16	-6.12581
9.86139	0.16	-4.91531
9.90099	0.16	-13.7139
9.94059	0.16	-1.65953
9.9802	0.16	-6.89002
10.0198	0.16	-4.91685
10.0594	0.16	3.91576
10.099	0.16	-0.0911314
10.1386	0.16	1.46986
10.1782	0.16	4.64975
10.2178	0.16	4.47995
10.2574	0.16	5.04704
10.297	0.16	-1.1167
10.3366	0.16	3.87901
10.3762	0.16	6.04022
10.4158	0.16	2.8097
10.4554	0.16	3.08219
10.495	0.16	2.51564
10.5347	0.16	-1.64805
10.5743	0.16	3.69772
10.6139	0.16	0.340901
10.6535	0.16	-4.10711
10.6931	0.16	2.51354
10.7327	0.16	4.19787
10.7723	0.16	4.06462
10.8119	0.16	3.5549
10.8515	0.16	1.64878
10.8911	0.16	0.343141
10.9307	0.16	-0.211263
10.9703	0.16	-3.11775
11.0099	0.16	-6.44405
11.0495	0.16	-3.30161
11.0891	0.16	-0.00112668
11.1287	0.16	-9.1078
11.1683	0.16	-9.59425
11.2079	0.16	-4.6934
11.2475	0.16	-7.52023
11.2871	0.16	-11.506
11.3267	0.16	-7.9028
11.3663	0.16	-8.3037
11.4059	0.16	-6.67635
11.4455	0.16	-6.36099
11.4851	0.16	-1.77108
11.5248	0.16	-10.7426
11.5644	0.16	-14.6297
11.604	0.16	-8.74773
11.6436	0.16	-11.2501
11.6832	0.16	-9.83646
11.7228	0.16	-8.52467
11.7624	0.16	-13.7887
11.802	0.16	-12.8846
11.8416	0.16	-10.3538
11.8812	0.16	-4.87788
11.9208	0.16	-7.74418
11.9604	0.16	-9.73903
12	0.16	-16.0049
0	0.2	-21.3318
0.039604	0.2	-14.3433
0.0792079	0.2	-12.9674
0.118812	0.2	-7.86686
0.158416	0.2	-17.9317
0.19802	0.2	-22.8281
0.237624	0.2	-4.09746
0.277228	0.2	-0.887058
0.316832	0.2	-15.5089
0.356436	0.2	-13.7979
0.39604	0.2	-14.3784
0.435644	0.2	-4.3682
0.475248	0.2	-17.1267
0.514851	0.2	-11.9812
0.554455	0.2	-9.32346
0.594059	0.2	-6.59092
0.633663	0.2	-5.46261
0.673267	0.2	-0.836014
0.712871	0.2	1.95544
0.752475	0.2	-12.6486
0.792079	0.2	-11.4102
0.831683	0.2	-9.152
0.871287	0.2	-8.69694
0.910891	0.2	-7.00163
0.950495	0.2	-6.59031
0.990099	0.2	-12.5736
1.0297	0.2	-13.7926
1.06931	0.2	-7.50097
1.10891	0.2	-14.2563
1.14851	0.2	-12.5829
1.18812	0.2	-3.74062
1.22772	0.2	-10.7219
1.26733	0.2	-11.9607
1.30693	0.2	-2.18467
1.34653	0.2	1.39297
1.38614	0.2	-0.615388
1.42574	0.2	-2.31008
1.46535	0.2	-12.0378
1.50495	0.2	-10.5548
1.54455	0.2	-6.87206
1.58416	0.2	3.13804
1.62376	0.2	-6.47986
1.66337	0.2	-2.51608
1.70297	0.2	-2.55335
1.74257	0.2	-3.59382
1.78218	0.2	-13.756
1.82178	0.2	-11.875
1.86139	0.2	-15.4254
1.90099	0.2	-11.9808
1.94059	0.2	-12.9874
1.9802	0.2	-8.842
2.0198	0.2	-10.7224
2.05941	0.2	-10.9185
2.09901	0.2	-11.4663
2.13861	0.2	-6.22157
2.17822	0.2	-9.15488
2.21782	0.2	-14.313
2.25743	0.2	-11.6121
2.29703	0.2	-7.41783
2.33663	0.2	-13.8574
2.37624	0.2	4.50986
2.41584	0.2	0.657985
2.45545	0.2	0.20902
2.49505	0.2	-7.17642
2.53465	0.2	5.30769
2.57426	0.2	-10.4865
2.61386	0.2	5.77021
2.65347	0.2	2.2606
2.69307	0.2	-0.410419
2.73267	0.2	13.8547
2.77228	0.2	3.52525
2.81188	0.2	7.94229
2.85149	0.2	12.3565
2.89109	0.2	2.09539
2.93069	0.2	10.9171
2.9703	0.2	4.98241
3.0099	0.2	-6.16796
3.0495	0.2	4.59735
3.08911	0.2	0.724795
3.12871	0.2	1.24005
3.16832	0.2	-11.6346
3.20792	0.2	-5.1261
3.24752	0.2	-0.770607
3.28713	0.2	4.64682
3.32673	0.2	7.75063
3.36634	0.2	6.3688
3.40594	0.2	9.27637
3.44554	0.2	20.0344
3.48515	0.2	14.6116
3.52475	0.2	26.4483
3.56436	0.2	20.215
3.60396	0.2	29.8579
3.64356	0.2	28.8098
3.68317	0.2	37.2894
3.72277	0.2	32.0386
3.76238	0.2	24.4702
3.80198	0.2	29.8565
3.84158	0.2	28.4782
3.88119	0.2	21.795
3.92079	0.2	14.9848
3.9604	0.2	8.74867
4	0.2	-1.70448
4.0396	0.2	1.47485
4.07921	0.2	-5.27405
4.11881	0.2	-4.70436
4.15842	0.2	-5.92398
4.19802	0.2	6.66004
4.23762	0.2	-1.14112
4.27723	0.2	-12.4219
4.31683	0.2	-5.99359
4.35644	0.2	-3.44334
4.39604	0.2	-6.40469
4.43564	0.2	-8.14833
4.47525	0.2	-20.9671
4.51485	0.2	-11.6565
4.55446	0.2	-13.4744
4.59406	0.2	-17.9769
4.63366	0.2	-13.7836
4.67327	0.2	-13.7628
4.71287	0.2	-4.90385
4.75248	0.2	-8.02975
4.79208	0.2	-10.6989
4.83168	0.2	0.810085
4.87129	0.2	3.03152
4.91089	0.2	-9.83071
4.9505	0.2	4.54665
4.9901	0.2	-4.05981
5.0297	0.2	-3.43559
5.06931	0.2	5.65896
5.10891	0.2	7.61611
5.14851	0.2	5.47455
5.18812	0.2	9.3513
5.22772	0.2	13.5417
5.26733	0.2	11.6644
5.30693	0.2	21.5411
5.34653	0.2	24.761
5.38614	0.2	9.18763
5.42574	0.2	9.16942
5.46535	0.2	8.08158
5.50495	0.2	5.39093
5.54455	0.2	12.9686
5.58416	0.2	15.2158
5.62376	0.2	10.2689
5.66337	0.2	6.79607
5.70297	0.2	6.6584
5.74257	0.2	-0.359282
5.78218	0.2	-3.14355
5.82178	0.2	-8.48257
5.86139	0.2	-9.41812
5.90099	0.2	-5.54176
5.94059	0.2	19.0079
5.9802	0.2	10.5775
6.0198	0.2	15.0943
6.05941	0.2	24.6782
6.09901	0.2	24.4371
6.13861	0.2	25.869
6.17822	0.2	26.0499
6.21782	0.2	33.5577
6.25743	0.2	42.8279
6.29703	0.2	34.3452
6.33663	0.2	30.0127
6.37624	0.2	21.4218
6.41584	0.2	16.1165
6.45545	0.2	23.4411
6.49505	0.2	17.9747
6.53465	0.2	4.26801
6.57426	0.2	0.99939
6.61386	0.2	7.26321
6.65347	0.2	1.55152
6.69307	0.2	2.73055
6.73267	0.2	-5.26138
6.77228	0.2	-11.8566
6.81188	0.2	-8.71297
6.85149	0.2	-5.34873
6.89109	0.2	-10.7986
6.93069	0.2	-21.0203
6.9703	0.2	-17.4203
7.0099	0.2	-12.5568
7.0495	0.2	-13.7572
7.08911	0.2	-11.4468
7.12871	0.2	-8.73835
7.16832	0.2	-17.6169
7.20792	0.2	-16.5425
7.24752	0.2	-14.0221
7.28713	0.2	-10.0443
7.32673	0.2	-12.8886
7.36634	0.2	-8.0607
7.40594	0.2	-1.07911
7.44554	0.2	-4.78156
7.48515	0.2	-1.45143
7.52475	0.2	-1.16105
7.56436	0.2	1.99103
7.60396	0.2	5.12393
7.64356	0.2	13.2933
7.68317	0.2	31.3104
7.72277	0.2	30.6842
7.76238	0.2	30.2938
7.80198	0.2	33.7959
7.84158	0.2	40.7895
7.88119	0.2	30.5491
7.92079	0.2	41.0563
7.9604	0.2	26.9721
8	0.2	27.3301
8.0396	0.2	28.2379
8.07921	0.2	20.1199
8.11881	0.2	10.8827
8.15842	0.2	10.9825
8.19802	0.2	16.2851
8.23762	0.2	1.73588
8.27723	0.2	-1.77355
8.31683	0.2	7.58738
8.35644	0.2	3.46713
8.39604	0.2	8.80019
8.43564	0.2	8.38935
8.47525	0.2	10.8195
8.51485	0.2	-1.0152
8.55446	0.2	15.241
8.59406	0.2	17.0254
8.63366	0.2	22.8423
8.67327	0.2	27.6398
8.71287	0.2	32.6847
8.75248	0.2	20.976
8.79208	0.2	38.9379
8.83168	0.2	29.1298
8.87129	0.2	33.2813
8.91089	0.2	33.1131
8.9505	0.2	20.1459
8.9901	0.2	17.3974
9.0297	0.2	12.856
9.06931	0.2	9.12825
9.10891	0.2	15.2629
9.14851	0.2	15.0761
9.18812	0.2	4.33102
9.22772	0.2	15.0657
9.26733	0.2	0.189578
9.30693	0.2	-4.09105
9.34653	0.2	1.72437
9.38614	0.2	-6.18645
9.42574	0.2	1.23137
9.46535	0.2	-4.22853
9.50495	0.2	-7.42968
9.54455	0.2	-10.7377
9.58416	0.2	-2.1742
9.62376	0.2	-12.064
9.66337	0.2	-9.65368
9.70297	0.2	-13.095
9.74257	0.2	-3.34555
9.78218	0.2	-12.0116
9.82178	0.2	-8.65957
9.86139	0.2	-5.19337
9.90099	0.2	-13.0031
9.94059	0.2	-4.83809
9.9802	0.2	-6.08881
10.0198	0.2	0.512866
10.0594	0.2	4.88959
10.099	0.2	2.67889
10.1386	0.2	-2.21733
10.1782	0.2	2.90886
10.2178	0.2	2.64799
10.2574	0.2	5.92986
10.297	0.2	-4.51742
10.3366	0.2	5.52111
10.3762	0.2	4.5016
10.4158	0.2	2.90678
10.4554	0.2	-3.64431
10.495	0.2	1.10574
10.5347	0.2	-3.417
10.5743	0.2	-0.307105
10.6139	0.2	0.800085
10.6535	0.2	-4.64612
10.6931	0.2	-0.179211
10.7327	0.2	-1.35035
10.7723	0.2	3.29022
10.8119	0.2	2.57867
10.8515	0.2	-3.20445
10.8911	0.2	0.749359
10.9307	0.2	1.03014
10.9703	0.2	-8.44987
11.0099	0.2	-9.97429
11.0495	0.2	-5.83002
11.0891	0.2	-4.902
11.1287	0.2	-10.6366
11.1683	0.2	-17.1615
11.2079	0.2	-12.2693
11.2475	0.2	-13.4801
11.2871	0.2	-17.2262
11.3267	0.2	-14.162
11.3663	0.2	-13.208
11.4059	0.2	-9.9654
11.4455	0.2	-17.5243
11.4851	0.2	-8.17102
11.5248	0.2	-15.2062
11.5644	0.2	-18.3453
11.604	0.2	-18.5851
11.6436	0.2	-17.448
11.6832	0.2	-11.0245
11.7228	0.2	-13.406
11.7624	0.2	-17.9518
11.802	0.2	-18.1121
11.8416	0.2	-16.5379
11.8812	0.2	-4.79284
11.9208	0.2	-10.9668
11.9604	0.2	-17.4591
12	0.2	-23.3781
0	0.24	-24.1857
0.039604	0.24	-20.0161
0.0792079	0.24	-19.9567
0.118812	0.24	-7.63387
0.158416	0.24	-20.5453
0.19802	0.24	-27.4472
0.237624	0.24	-12.9002
0.277228	0.24	-13.9663
0.316832	0.24	-24.2869
0.356436	0.24	-18.7397
0.39604	0.24	-17.3712
0.435644	0.24	-13.6434
0.475248	0.24	-22.8477
0.514851	0.24	-16.5
0.554455	0.24	-12.6278
0.594059	0.24	-9.88015
0.633663	0.24	-4.21175
0.673267	0.24	-4.8668
0.712871	0.24	-6.04621
0.752475	0.24	-19.8927
0.792079	0.24	-16.6621
0.831683	0.24	-17.092
0.871287	0.24	-16.8222
0.910891	0.24	-8.64108
0.950495	0.24	-9.36381
0.990099	0.24	-12.9615
1.0297	0.24	-12.5315
1.06931	0.24	-9.77881
1.10891	0.24	-25.2405
1.14851	0.24	-23.2147
1.18812	0.24	-14.6019
1.22772	0.24	-13.1027
1.26733	0.24	-14.0424
1.30693	0.24	-11.1466
1.34653	0.24	-2.39892
1.38614	0.24	-9.25909
1.42574	0.24	-6.40246
1.46535	0.24	-18.9422
1.50495	0.24	-14.3258
1.54455	0.24	-11.8516
1.58416	0.24	-2.17634
1.62376	0.24	-12.7657
1.66337	0.24	-3.33944
1.70297	0.24	0.111531
1.74257	0.24	-10.3416
1.78218	0.24	-12.1609
1.82178	0.24	-10.2238
1.86139	0.24	-10.0942
1.90099	0.24	-5.25408
1.94059	0.24	-11.4597
1.9802	0.24	-11.7727
2.0198	0.24	-9.35026
2.05941	0.24	-9.28853
2.09901	0.24	-15.7061
2.13861	0.24	-5.75273
2.17822	0.24	-2.30493
2.21782	0.24	-12.2351
2.25743	0.24	-9.85382
2.29703	0.24	-4.77398
2.33663	0.24	-7.95499
2.37624	0.24	1.49458
2.41584	0.24	5.66345
2.45545	0.24	0.379071
2.49505	0.24	-3.95445
2.53465	0.24	4.58079
2.57426	0.24	-12.4564
2.61386	0.24	3.77172
2.65347	0.24	0.839041
2.69307	0.24	2.19692
2.73267	0.24	9.15463
2.77228	0.24	10.5973
2.81188	0.24	9.0982
2.85149	0.24	10.4676
2.89109	0.24	-2.94732
2.93069	0.24	8.92191
2.9703	0.24	4.19345
3.0099	0.24	0.446656
3.0495	0.24	2.18358
3.08911	0.24	3.66818
3.12871	0.24	-3.70724
3.16832	0.24	-8.28174
3.20792	0.24	-4.43919
3.24752	0.24	2.92013
3.28713	0.24	6.62963
3.32673	0.24	11.9371
3.36634	0.24	7.40868
3.40594	0.24	12.9512
3.44554	0.24	18.0329
3.48515	0.24	18.1116
3.52475	0.24	31.0528
3.56436	0.24	26.1068
3.60396	0.24	27.1094
3.64356	0.24	32.049
3.68317	0.24	41.7257
3.72277	0.24	45.2642
3.76238	0.24	32.4764
3.80198	0.24	29.192
3.84158	0.24	23.0862
3.88119	0.24	13.6996
3.92079	0.24	15.771
3.9604	0.24	8.55369
4	0.24	0.170866
4.0396	0.24	-0.660608
4.07921	0.24	-3.44026
4.11881	0.24	-1.80018
4.15842	0.24	-2.13567
4.19802	0.24	4.60412
4.23762	0.24	-1.63529
4.27723	0.24	-12.0412
4.31683	0.24	-8.857
4.35644	0.24	-10.2302
4.39604	0.24	-6.85096
4.43564	0.24	-7.72295
4.47525	0.24	-17.9441
4.51485	0.24	-13.3164
4.55446	0.24	-11.4965
4.59406	0.24	-11.748
4.63366	0.24	-8.86744
4.67327	0.24	-5.22939
4.71287	0.24	-6.11843
4.75248	0.24	-5.23081
4.79208	0.24	-7.02864
4.83168	0.24	2.55779
4.87129	0.24	0.767136
4.91089	0.24	-2.8373
4.9505	0.24	5.90725
4.9901	0.24	4.0833
5.0297	0.24	2.2655
5.06931	0.24	7.88684
5.10891	0.24	5.02242
5.14851	0.24	6.52321
5.18812	0.24	13.0063
5.22772	0.24	14.5424
5.26733	0.24	20.318
5.30693	0.24	23.2583
5.34653	0.24	23.1489
5.38614	0.24	15.438
5.42574	0.24	13.6148
5.46535	0.24	8.69892
5.50495	0.24	9.10267
5.54455	0.24	11.8227
5.58416	0.24	9.51568
5.62376	0.24	12.0528
5.66337	0.24	17.6728
5.70297	0.24	3.88197
5.74257	0.24	4.5577
5.78218	0.24	4.973
5.82178	0.24	4.46876
5.86139	0.24	-3.23537
5.90099	0.24	-4.72981
5.94059	0.24	12.2348
5.9802	0.24	10.7411
6.0198	0.24	20.0372
6.05941	0.24	27.1692
6.09901	0.24	26.353
6.13861	0.24	24.4797
6.17822	0.24	30.4665
6.21782	0.24	37.8241
6.25743	0.24	44.8413
6.29703	0.24	36.9543
6.33663	0.24	35.5958
6.37624	0.24	26.5884
6.41584	0.24	18.3684
6.45545	0.24	29.7757
6.49505	0.24	22.2467
6.53465	0.24	13.3369
6.57426	0.24	8.07609
6.61386	0.24	11.0644
6.65347	0.24	-1.67752
6.69307	0.24	2.97363
6.73267	0.24	-8.5593
6.77228	0.24	-14.8637
6.81188	0.24	-7.73141
[truncated: 21,107 more rows]
