# Supplementary material for: Systematic modulation of charge and spin in graphene nanoribbons on MgO
Source: Nat Commun. 2025 Jul 1;16:5632. doi: 10.1038/s41467-025-60767-5 (PMC12218530; doi:10.1038/s41467-025-60767-5)
Supplement: Supplementary file 3 — Source Data [file 41467_2025_60767_MOESM3_ESM.zip › Source Data/Figure3b_3186L11_MgO_HOMO.txt]

WSxM file copyright UAM
WSxM ASCII XYZ file
X[nm]		Y[nm]		Z[V]
0	0	-0.204881
0.039604	0	-0.203101
0.0792079	0	-0.181054
0.118812	0	-0.177666
0.158416	0	-0.216889
0.19802	0	-0.21475
0.237624	0	-0.197318
0.277228	0	-0.159322
0.316832	0	-0.1646
0.356436	0	-0.182856
0.39604	0	-0.178611
0.435644	0	-0.163772
0.475248	0	-0.154682
0.514851	0	-0.14689
0.554455	0	-0.136967
0.594059	0	-0.134041
0.633663	0	-0.130274
0.673267	0	-0.123328
0.712871	0	-0.147561
0.752475	0	-0.130357
0.792079	0	-0.120116
0.831683	0	-0.129602
0.871287	0	-0.0934597
0.910891	0	-0.0955899
0.950495	0	-0.0827034
0.990099	0	-0.0841303
1.0297	0	-0.0693849
1.06931	0	-0.0522669
1.10891	0	-0.0272226
1.14851	0	-0.0154867
1.18812	0	0.0167407
1.22772	0	0.0244336
1.26733	0	0.0376712
1.30693	0	0.0544345
1.34653	0	0.0785344
1.38614	0	0.0459213
1.42574	0	0.0476599
1.46535	0	0.0512555
1.50495	0	0.0321604
1.54455	0	0.0169856
1.58416	0	-0.0199353
1.62376	0	-0.0128731
1.66337	0	0.0238502
1.70297	0	-0.00256762
1.74257	0	-0.014186
1.78218	0	-0.00842719
1.82178	0	-0.00209283
1.86139	0	-0.0194395
1.90099	0	-0.0177538
1.94059	0	-0.0555083
1.9802	0	-0.0792917
2.0198	0	-0.0364818
2.05941	0	-0.0440846
2.09901	0	-0.0617837
2.13861	0	-0.0511495
2.17822	0	-0.0785477
2.21782	0	-0.103174
2.25743	0	-0.087925
2.29703	0	-0.0867471
2.33663	0	-0.0933372
2.37624	0	-0.0638367
2.41584	0	-0.0158745
2.45545	0	0.0118501
2.49505	0	0.0383272
2.53465	0	0.0734559
2.57426	0	0.0754516
2.61386	0	0.111396
2.65347	0	0.136352
2.69307	0	0.136499
2.73267	0	0.145266
2.77228	0	0.166263
2.81188	0	0.145113
2.85149	0	0.126537
2.89109	0	0.123933
2.93069	0	0.0773436
2.9703	0	0.0765137
3.0099	0	0.030862
3.0495	0	0.0133036
3.08911	0	0.0063903
3.12871	0	0.00159436
3.16832	0	-0.00366353
3.20792	0	-0.00722775
3.24752	0	-0.0199473
3.28713	0	-0.0118454
3.32673	0	0.0132953
3.36634	0	-0.00853052
3.40594	0	0.013694
3.44554	0	0.00841864
3.48515	0	-0.000444218
3.52475	0	-0.00324095
3.56436	0	0.0137715
3.60396	0	0.0359913
3.64356	0	0.0431898
3.68317	0	0.0244306
3.72277	0	0.0226023
3.76238	0	0.0253366
3.80198	0	0.00412169
3.84158	0	-0.00703457
3.88119	0	-0.0311375
3.92079	0	-0.0436676
3.9604	0	-0.0149975
4	0	-0.020618
4.0396	0	-0.0526976
4.07921	0	-0.0448233
4.11881	0	0.00548251
4.15842	0	0.0333942
4.19802	0	0.0251328
4.23762	0	0.0900344
4.27723	0	0.153688
4.31683	0	0.19086
4.35644	0	0.284264
4.39604	0	0.368991
4.43564	0	0.433273
4.47525	0	0.46078
4.51485	0	0.454682
4.55446	0	0.43785
4.59406	0	0.443827
4.63366	0	0.396019
4.67327	0	0.357296
4.71287	0	0.308975
4.75248	0	0.211991
4.79208	0	0.157864
4.83168	0	0.0990127
4.87129	0	0.0926806
4.91089	0	0.0793902
4.9505	0	0.0371556
4.9901	0	0.0400553
5.0297	0	0.0439044
5.06931	0	0.0281879
5.10891	0	0.0388745
5.14851	0	0.0532465
5.18812	0	0.0652794
5.22772	0	0.0635967
5.26733	0	0.0731652
5.30693	0	0.0818063
5.34653	0	0.0941185
5.38614	0	0.0768806
5.42574	0	0.105383
5.46535	0	0.0780059
5.50495	0	0.0734701
5.54455	0	0.0562522
5.58416	0	0.0369609
5.62376	0	0.0376153
5.66337	0	0.041201
5.70297	0	0.0421417
5.74257	0	0.0527308
5.78218	0	0.0514036
5.82178	0	0.0418952
5.86139	0	0.0456603
5.90099	0	0.0280059
5.94059	0	0.0350371
5.9802	0	0.0603908
6.0198	0	0.0657287
6.05941	0	0.119309
6.09901	0	0.096132
6.13861	0	0.067338
6.17822	0	0.092883
6.21782	0	0.07764
6.25743	0	0.0416669
6.29703	0	0.0752857
6.33663	0	0.092986
6.37624	0	0.0836169
6.41584	0	0.0759344
6.45545	0	0.0935265
6.49505	0	0.0830545
6.53465	0	0.0439802
6.57426	0	0.0442396
6.61386	0	0.070097
6.65347	0	0.0707519
6.69307	0	0.0793426
6.73267	0	0.0848493
6.77228	0	0.0965967
6.81188	0	0.126379
6.85149	0	0.150838
6.89109	0	0.171751
6.93069	0	0.211932
6.9703	0	0.274623
7.0099	0	0.32273
7.0495	0	0.335271
7.08911	0	0.385792
7.12871	0	0.420425
7.16832	0	0.41683
7.20792	0	0.371052
7.24752	0	0.38833
7.28713	0	0.342574
7.32673	0	0.302612
7.36634	0	0.227898
7.40594	0	0.215801
7.44554	0	0.186788
7.48515	0	0.158884
7.52475	0	0.140852
7.56436	0	0.135647
7.60396	0	0.120613
7.64356	0	0.0999732
7.68317	0	0.129171
7.72277	0	0.132449
7.76238	0	0.137247
7.80198	0	0.13396
7.84158	0	0.113552
7.88119	0	0.113636
7.92079	0	0.075867
7.9604	0	0.0636365
8	0	0.0960485
8.0396	0	0.104758
8.07921	0	0.0739899
8.11881	0	0.061622
8.15842	0	0.0833564
8.19802	0	0.0555722
8.23762	0	0.0739804
8.27723	0	0.0694
8.31683	0	0.0578519
8.35644	0	0.0566744
8.39604	0	0.0583705
8.43564	0	0.0705676
8.47525	0	0.0782047
8.51485	0	0.0751074
8.55446	0	0.0909351
8.59406	0	0.0962952
8.63366	0	0.111337
8.67327	0	0.164916
8.71287	0	0.189918
8.75248	0	0.171606
8.79208	0	0.201854
8.83168	0	0.196959
8.87129	0	0.196794
8.91089	0	0.215556
8.9505	0	0.230398
8.9901	0	0.204389
9.0297	0	0.195967
9.06931	0	0.182143
9.10891	0	0.143217
9.14851	0	0.121347
9.18812	0	0.147006
9.22772	0	0.163415
9.26733	0	0.127276
9.30693	0	0.120121
9.34653	0	0.0986029
9.38614	0	0.123196
9.42574	0	0.14232
9.46535	0	0.125517
9.50495	0	0.112828
9.54455	0	0.138779
9.58416	0	0.108998
9.62376	0	0.0829571
9.66337	0	0.0788343
9.70297	0	0.0782576
9.74257	0	0.107347
9.78218	0	0.131453
9.82178	0	0.125209
9.86139	0	0.100679
9.90099	0	0.0922043
9.94059	0	0.0812709
9.9802	0	0.0904684
10.0198	0	0.109659
10.0594	0	0.104638
10.099	0	0.0886804
10.1386	0	0.0943842
10.1782	0	0.10965
10.2178	0	0.121607
10.2574	0	0.124249
10.297	0	0.105423
10.3366	0	0.139533
10.3762	0	0.144959
10.4158	0	0.12183
10.4554	0	0.14052
10.495	0	0.134495
10.5347	0	0.132555
10.5743	0	0.170663
10.6139	0	0.151385
10.6535	0	0.156457
10.6931	0	0.17262
10.7327	0	0.164002
10.7723	0	0.16123
10.8119	0	0.205793
10.8515	0	0.21697
10.8911	0	0.245026
10.9307	0	0.194531
10.9703	0	0.179317
11.0099	0	0.228543
11.0495	0	0.241242
11.0891	0	0.227482
11.1287	0	0.240068
11.1683	0	0.26181
11.2079	0	0.256612
11.2475	0	0.22772
11.2871	0	0.238423
11.3267	0	0.225995
11.3663	0	0.216702
11.4059	0	0.209531
11.4455	0	0.209757
11.4851	0	0.212388
11.5248	0	0.186047
11.5644	0	0.218734
11.604	0	0.216889
11.6436	0	0.249298
11.6832	0	0.266516
11.7228	0	0.270317
11.7624	0	0.384141
11.802	0	0.441536
11.8416	0	0.495635
11.8812	0	0.535724
11.9208	0	0.632279
11.9604	0	0.771191
12	0	0.872645
0	0.04	-0.194356
0.039604	0.04	-0.199629
0.0792079	0.04	-0.214618
0.118812	0.04	-0.212643
0.158416	0.04	-0.210967
0.19802	0.04	-0.190506
0.237624	0.04	-0.213766
0.277228	0.04	-0.203407
0.316832	0.04	-0.166955
0.356436	0.04	-0.192824
0.39604	0.04	-0.190052
0.435644	0.04	-0.199602
0.475248	0.04	-0.183854
0.514851	0.04	-0.164512
0.554455	0.04	-0.154438
0.594059	0.04	-0.151008
0.633663	0.04	-0.157389
0.673267	0.04	-0.154273
0.712871	0.04	-0.174414
0.752475	0.04	-0.145202
0.792079	0.04	-0.147793
0.831683	0.04	-0.143061
0.871287	0.04	-0.117177
0.910891	0.04	-0.0804441
0.950495	0.04	-0.093668
0.990099	0.04	-0.105249
1.0297	0.04	-0.0533521
1.06931	0.04	-0.0019856
1.10891	0.04	-0.0315525
1.14851	0.04	-0.0292263
1.18812	0.04	-0.0158833
1.22772	0.04	0.00260545
1.26733	0.04	-0.00491793
1.30693	0.04	0.0145506
1.34653	0.04	0.0339217
1.38614	0.04	0.023086
1.42574	0.04	0.00183172
1.46535	0.04	-0.00444547
1.50495	0.04	-0.0291497
1.54455	0.04	-0.0339946
1.58416	0.04	-0.0415445
1.62376	0.04	-0.0237501
1.66337	0.04	-0.036263
1.70297	0.04	-0.0592153
1.74257	0.04	-0.0569015
1.78218	0.04	-0.0598386
1.82178	0.04	-0.0215503
1.86139	0.04	-0.0259537
1.90099	0.04	-0.0547404
1.94059	0.04	-0.0598396
1.9802	0.04	-0.0730007
2.0198	0.04	-0.0967622
2.05941	0.04	-0.11549
2.09901	0.04	-0.0703085
2.13861	0.04	-0.10773
2.17822	0.04	-0.103097
2.21782	0.04	-0.10874
2.25743	0.04	-0.0916191
2.29703	0.04	-0.0887118
2.33663	0.04	-0.082426
2.37624	0.04	-0.0471303
2.41584	0.04	-0.0198217
2.45545	0.04	0.0114182
2.49505	0.04	0.0283333
2.53465	0.04	0.111607
2.57426	0.04	0.116048
2.61386	0.04	0.153991
2.65347	0.04	0.207094
2.69307	0.04	0.179143
2.73267	0.04	0.18228
2.77228	0.04	0.18126
2.81188	0.04	0.110481
2.85149	0.04	0.107327
2.89109	0.04	0.0825218
2.93069	0.04	0.0552546
2.9703	0.04	0.0288901
3.0099	0.04	-0.00147875
3.0495	0.04	0.00207958
3.08911	0.04	0.000487312
3.12871	0.04	-0.00222609
3.16832	0.04	0.00605486
3.20792	0.04	-0.0225751
3.24752	0.04	-0.00455864
3.28713	0.04	-0.0231222
3.32673	0.04	-0.0270821
3.36634	0.04	0.00285648
3.40594	0.04	0.019083
3.44554	0.04	-0.00338317
3.48515	0.04	-0.0138656
3.52475	0.04	-0.0225552
3.56436	0.04	0.00496156
3.60396	0.04	0.0168166
3.64356	0.04	0.0147939
3.68317	0.04	0.0244635
3.72277	0.04	0.0522059
3.76238	0.04	-0.0225826
3.80198	0.04	-0.0508558
3.84158	0.04	-0.0285084
3.88119	0.04	-0.0703058
3.92079	0.04	-0.0620768
3.9604	0.04	-0.0718176
4	0.04	-0.0753266
4.0396	0.04	-0.0510169
4.07921	0.04	-0.0524901
4.11881	0.04	-0.0171649
4.15842	0.04	0.0212884
4.19802	0.04	0.029655
4.23762	0.04	0.145411
4.27723	0.04	0.234966
4.31683	0.04	0.289197
4.35644	0.04	0.380757
4.39604	0.04	0.41829
4.43564	0.04	0.470215
4.47525	0.04	0.474463
4.51485	0.04	0.477168
4.55446	0.04	0.477057
4.59406	0.04	0.444238
4.63366	0.04	0.400083
4.67327	0.04	0.366323
4.71287	0.04	0.269953
4.75248	0.04	0.180497
4.79208	0.04	0.130548
4.83168	0.04	0.091945
4.87129	0.04	0.0775396
4.91089	0.04	0.0395299
4.9505	0.04	0.00374161
4.9901	0.04	0.00490084
5.0297	0.04	-0.0149692
5.06931	0.04	-0.0137402
5.10891	0.04	0.0272194
5.14851	0.04	0.0516316
5.18812	0.04	0.0536447
5.22772	0.04	0.0555642
5.26733	0.04	0.059196
5.30693	0.04	0.0766555
5.34653	0.04	0.049388
5.38614	0.04	0.0831528
5.42574	0.04	0.0661688
5.46535	0.04	0.0497908
5.50495	0.04	0.0377762
5.54455	0.04	0.045772
5.58416	0.04	0.0255718
5.62376	0.04	0.00920993
5.66337	0.04	-0.0221471
5.70297	0.04	-0.00777469
5.74257	0.04	0.0195255
5.78218	0.04	0.00996832
5.82178	0.04	-0.00128768
5.86139	0.04	-0.00269169
5.90099	0.04	0.0243918
5.94059	0.04	0.0300476
5.9802	0.04	0.0133519
6.0198	0.04	0.0303838
6.05941	0.04	0.0348843
6.09901	0.04	0.045965
6.13861	0.04	0.125018
6.17822	0.04	0.1158
6.21782	0.04	0.0983834
6.25743	0.04	0.0956703
6.29703	0.04	0.0849228
6.33663	0.04	0.0472766
6.37624	0.04	0.031698
6.41584	0.04	0.0212697
6.45545	0.04	0.0301149
6.49505	0.04	0.0433591
6.53465	0.04	0.0415931
6.57426	0.04	0.0327366
6.61386	0.04	0.0475691
6.65347	0.04	0.0562711
6.69307	0.04	0.0444958
6.73267	0.04	0.0793633
6.77228	0.04	0.112939
6.81188	0.04	0.111108
6.85149	0.04	0.188359
6.89109	0.04	0.238258
6.93069	0.04	0.298144
6.9703	0.04	0.348452
7.0099	0.04	0.359375
7.0495	0.04	0.420516
7.08911	0.04	0.489711
7.12871	0.04	0.470349
7.16832	0.04	0.475516
7.20792	0.04	0.448489
7.24752	0.04	0.414582
7.28713	0.04	0.369377
7.32673	0.04	0.277689
7.36634	0.04	0.234711
7.40594	0.04	0.223099
7.44554	0.04	0.147219
7.48515	0.04	0.129063
7.52475	0.04	0.124715
7.56436	0.04	0.10208
7.60396	0.04	0.0912441
7.64356	0.04	0.0614736
7.68317	0.04	0.0558518
7.72277	0.04	0.0978057
7.76238	0.04	0.0972423
7.80198	0.04	0.0971948
7.84158	0.04	0.0969501
7.88119	0.04	0.0801362
7.92079	0.04	0.0815301
7.9604	0.04	0.0933122
8	0.04	0.0633984
8.0396	0.04	0.0552927
8.07921	0.04	0.0155429
8.11881	0.04	0.053349
8.15842	0.04	0.0862061
8.19802	0.04	0.0623525
8.23762	0.04	0.0663478
8.27723	0.04	0.0605414
8.31683	0.04	0.0699841
8.35644	0.04	0.0391844
8.39604	0.04	0.0252292
8.43564	0.04	0.0485215
8.47525	0.04	0.0466422
8.51485	0.04	0.071997
8.55446	0.04	0.0928225
8.59406	0.04	0.097145
8.63366	0.04	0.0981224
8.67327	0.04	0.159377
8.71287	0.04	0.154918
8.75248	0.04	0.183101
8.79208	0.04	0.180587
8.83168	0.04	0.16568
8.87129	0.04	0.19658
8.91089	0.04	0.232223
8.9505	0.04	0.206594
8.9901	0.04	0.20205
9.0297	0.04	0.206314
9.06931	0.04	0.170885
9.10891	0.04	0.161804
9.14851	0.04	0.141155
9.18812	0.04	0.114456
9.22772	0.04	0.119144
9.26733	0.04	0.109561
9.30693	0.04	0.125431
9.34653	0.04	0.0918431
9.38614	0.04	0.0702862
9.42574	0.04	0.0708795
9.46535	0.04	0.0930273
9.50495	0.04	0.0867942
9.54455	0.04	0.0807805
9.58416	0.04	0.0868088
9.62376	0.04	0.0838784
9.66337	0.04	0.0990486
9.70297	0.04	0.0827294
9.74257	0.04	0.0725726
9.78218	0.04	0.0908978
9.82178	0.04	0.0986964
9.86139	0.04	0.100217
9.90099	0.04	0.0714974
9.94059	0.04	0.0715617
9.9802	0.04	0.0955828
10.0198	0.04	0.0918551
10.0594	0.04	0.0833471
10.099	0.04	0.0993574
10.1386	0.04	0.1202
10.1782	0.04	0.103602
10.2178	0.04	0.117484
10.2574	0.04	0.0919738
10.297	0.04	0.0842796
10.3366	0.04	0.104589
10.3762	0.04	0.101222
10.4158	0.04	0.094333
10.4554	0.04	0.0905791
10.495	0.04	0.100085
10.5347	0.04	0.108765
10.5743	0.04	0.126016
10.6139	0.04	0.120912
10.6535	0.04	0.141081
10.6931	0.04	0.174167
10.7327	0.04	0.14838
10.7723	0.04	0.143447
10.8119	0.04	0.167598
10.8515	0.04	0.177836
10.8911	0.04	0.170069
10.9307	0.04	0.194494
10.9703	0.04	0.196268
11.0099	0.04	0.196242
11.0495	0.04	0.172089
11.0891	0.04	0.191174
11.1287	0.04	0.211865
11.1683	0.04	0.189504
11.2079	0.04	0.206737
11.2475	0.04	0.20181
11.2871	0.04	0.214328
11.3267	0.04	0.208868
11.3663	0.04	0.185822
11.4059	0.04	0.184286
11.4455	0.04	0.185224
11.4851	0.04	0.191251
11.5248	0.04	0.184128
11.5644	0.04	0.197261
11.604	0.04	0.173381
11.6436	0.04	0.210967
11.6832	0.04	0.2208
11.7228	0.04	0.284958
11.7624	0.04	0.379313
11.802	0.04	0.434262
11.8416	0.04	0.591927
11.8812	0.04	0.555001
11.9208	0.04	0.611287
11.9604	0.04	0.689294
12	0.04	0.894306
0	0.08	-0.200591
0.039604	0.08	-0.217694
0.0792079	0.08	-0.209556
0.118812	0.08	-0.23542
0.158416	0.08	-0.216018
0.19802	0.08	-0.214204
0.237624	0.08	-0.204019
0.277228	0.08	-0.17783
0.316832	0.08	-0.165652
0.356436	0.08	-0.171983
0.39604	0.08	-0.178048
0.435644	0.08	-0.185645
0.475248	0.08	-0.192014
0.514851	0.08	-0.18315
0.554455	0.08	-0.1847
0.594059	0.08	-0.175059
0.633663	0.08	-0.151396
0.673267	0.08	-0.126779
0.712871	0.08	-0.13622
0.752475	0.08	-0.129796
0.792079	0.08	-0.118841
0.831683	0.08	-0.105293
0.871287	0.08	-0.0926416
0.910891	0.08	-0.0760948
0.950495	0.08	-0.0506087
0.990099	0.08	-0.0610476
1.0297	0.08	-0.0370731
1.06931	0.08	0.00711804
1.10891	0.08	0.0145717
1.14851	0.08	0.0058752
1.18812	0.08	0.0243635
1.22772	0.08	0.0104594
1.26733	0.08	0.0214928
1.30693	0.08	0.0119977
1.34653	0.08	0.0209212
1.38614	0.08	0.0372391
1.42574	0.08	0.0188797
1.46535	0.08	-0.0155504
1.50495	0.08	-0.0128005
1.54455	0.08	-0.00123926
1.58416	0.08	-0.027584
1.62376	0.08	-0.0384596
1.66337	0.08	-0.00116632
1.70297	0.08	0.0159859
1.74257	0.08	0.00559558
1.78218	0.08	0.00328706
1.82178	0.08	-0.0114502
1.86139	0.08	0.00704243
1.90099	0.08	-0.0145321
1.94059	0.08	-0.0100796
1.9802	0.08	-0.0201782
2.0198	0.08	-0.0193998
2.05941	0.08	-0.0497613
2.09901	0.08	-0.103386
2.13861	0.08	-0.085649
2.17822	0.08	-0.103652
2.21782	0.08	-0.128917
2.25743	0.08	-0.104096
2.29703	0.08	-0.0901354
2.33663	0.08	-0.0641325
2.37624	0.08	-0.0546168
2.41584	0.08	-0.00536927
2.45545	0.08	0.0476529
2.49505	0.08	0.0947347
2.53465	0.08	0.177396
2.57426	0.08	0.273612
2.61386	0.08	0.258207
2.65347	0.08	0.264962
2.69307	0.08	0.297252
2.73267	0.08	0.298072
2.77228	0.08	0.219194
2.81188	0.08	0.174317
2.85149	0.08	0.159807
2.89109	0.08	0.146098
2.93069	0.08	0.120786
2.9703	0.08	0.0751653
3.0099	0.08	0.0212379
3.0495	0.08	0.00251317
3.08911	0.08	-0.0111152
3.12871	0.08	-0.0254566
3.16832	0.08	-0.0535043
3.20792	0.08	-0.0334824
3.24752	0.08	0.00478845
3.28713	0.08	0.0254937
3.32673	0.08	0.0346736
3.36634	0.08	0.0315894
3.40594	0.08	0.014848
3.44554	0.08	0.0168115
3.48515	0.08	0.0164197
3.52475	0.08	0.000721682
3.56436	0.08	0.0295927
3.60396	0.08	0.0580667
3.64356	0.08	0.0105063
3.68317	0.08	0.0499166
3.72277	0.08	0.0416404
3.76238	0.08	0.00766723
3.80198	0.08	-0.0214725
3.84158	0.08	-0.00422026
3.88119	0.08	-0.0510366
3.92079	0.08	-0.0525628
3.9604	0.08	-0.0369431
4	0.08	-0.0415055
4.0396	0.08	-0.040014
4.07921	0.08	-0.0321976
4.11881	0.08	-0.0344283
4.15842	0.08	0.00572356
4.19802	0.08	0.14033
4.23762	0.08	0.274875
4.27723	0.08	0.395354
4.31683	0.08	0.529737
4.35644	0.08	0.608615
4.39604	0.08	0.63992
4.43564	0.08	0.736997
4.47525	0.08	0.70471
4.51485	0.08	0.662759
4.55446	0.08	0.646858
4.59406	0.08	0.582086
4.63366	0.08	0.497263
4.67327	0.08	0.403423
4.71287	0.08	0.338537
4.75248	0.08	0.258354
4.79208	0.08	0.175136
4.83168	0.08	0.128203
4.87129	0.08	0.0659367
4.91089	0.08	0.0340232
4.9505	0.08	0.0311131
4.9901	0.08	0.0282176
5.0297	0.08	0.0606137
5.06931	0.08	0.0658942
5.10891	0.08	0.0500453
5.14851	0.08	0.0587475
5.18812	0.08	0.069097
5.22772	0.08	0.115922
5.26733	0.08	0.146762
5.30693	0.08	0.163369
5.34653	0.08	0.124984
5.38614	0.08	0.11012
5.42574	0.08	0.0955251
5.46535	0.08	0.0886594
5.50495	0.08	0.0520921
5.54455	0.08	0.0540471
5.58416	0.08	0.0490015
5.62376	0.08	0.00475276
5.66337	0.08	0.0328391
5.70297	0.08	0.0423165
5.74257	0.08	-0.0123382
5.78218	0.08	-0.0359858
5.82178	0.08	0.00390469
5.86139	0.08	0.0232124
5.90099	0.08	0.0309919
5.94059	0.08	0.0541252
5.9802	0.08	0.0836058
6.0198	0.08	0.104627
6.05941	0.08	0.0989831
6.09901	0.08	0.0863337
6.13861	0.08	0.0877259
6.17822	0.08	0.0957229
6.21782	0.08	0.103945
6.25743	0.08	0.0999797
6.29703	0.08	0.0754745
6.33663	0.08	0.0632617
6.37624	0.08	0.0751573
6.41584	0.08	0.0826522
6.45545	0.08	0.0538561
6.49505	0.08	0.0494382
6.53465	0.08	0.073816
6.57426	0.08	0.0366467
6.61386	0.08	0.0327621
6.65347	0.08	0.0543931
6.69307	0.08	0.0696773
6.73267	0.08	0.0836968
6.77228	0.08	0.119763
6.81188	0.08	0.1463
6.85149	0.08	0.227814
6.89109	0.08	0.315877
6.93069	0.08	0.358433
6.9703	0.08	0.424613
7.0099	0.08	0.526467
7.0495	0.08	0.553587
7.08911	0.08	0.587143
7.12871	0.08	0.612717
7.16832	0.08	0.612306
7.20792	0.08	0.591062
7.24752	0.08	0.513208
7.28713	0.08	0.425935
7.32673	0.08	0.358972
7.36634	0.08	0.274331
7.40594	0.08	0.206352
7.44554	0.08	0.164724
7.48515	0.08	0.134687
7.52475	0.08	0.132869
7.56436	0.08	0.0825545
7.60396	0.08	0.095465
7.64356	0.08	0.119264
7.68317	0.08	0.109242
7.72277	0.08	0.102217
7.76238	0.08	0.107235
7.80198	0.08	0.120852
7.84158	0.08	0.149558
7.88119	0.08	0.109799
7.92079	0.08	0.0840559
7.9604	0.08	0.0810419
8	0.08	0.0965814
8.0396	0.08	0.0806067
8.07921	0.08	0.0647312
8.11881	0.08	0.0353231
8.15842	0.08	0.0360981
8.19802	0.08	0.0627498
8.23762	0.08	0.0680407
8.27723	0.08	0.052615
8.31683	0.08	0.0333279
8.35644	0.08	0.041313
8.39604	0.08	0.0639473
8.43564	0.08	0.0575273
8.47525	0.08	0.0426866
8.51485	0.08	0.0738649
8.55446	0.08	0.0662905
8.59406	0.08	0.105087
8.63366	0.08	0.148679
8.67327	0.08	0.164501
8.71287	0.08	0.194401
8.75248	0.08	0.231628
8.79208	0.08	0.243601
8.83168	0.08	0.264536
8.87129	0.08	0.261856
8.91089	0.08	0.236769
8.9505	0.08	0.24781
8.9901	0.08	0.269669
9.0297	0.08	0.231229
9.06931	0.08	0.205932
9.10891	0.08	0.188076
9.14851	0.08	0.178026
9.18812	0.08	0.169905
9.22772	0.08	0.116382
9.26733	0.08	0.124696
9.30693	0.08	0.122413
9.34653	0.08	0.117306
9.38614	0.08	0.0937027
9.42574	0.08	0.107095
9.46535	0.08	0.11857
9.50495	0.08	0.105746
9.54455	0.08	0.0950376
9.58416	0.08	0.118139
9.62376	0.08	0.093882
9.66337	0.08	0.0795728
9.70297	0.08	0.10131
9.74257	0.08	0.0955128
9.78218	0.08	0.100559
9.82178	0.08	0.112611
9.86139	0.08	0.116431
9.90099	0.08	0.0850286
9.94059	0.08	0.0659159
9.9802	0.08	0.0845884
10.0198	0.08	0.108893
10.0594	0.08	0.118086
10.099	0.08	0.105965
10.1386	0.08	0.0814098
10.1782	0.08	0.0758116
10.2178	0.08	0.0991509
10.2574	0.08	0.076498
10.297	0.08	0.0930525
10.3366	0.08	0.117434
10.3762	0.08	0.114959
10.4158	0.08	0.10757
10.4554	0.08	0.130514
10.495	0.08	0.124687
10.5347	0.08	0.131567
10.5743	0.08	0.154683
10.6139	0.08	0.133678
10.6535	0.08	0.134951
10.6931	0.08	0.143371
10.7327	0.08	0.159293
10.7723	0.08	0.187058
10.8119	0.08	0.210367
10.8515	0.08	0.18459
10.8911	0.08	0.191532
10.9307	0.08	0.20245
10.9703	0.08	0.211271
11.0099	0.08	0.233641
11.0495	0.08	0.227142
11.0891	0.08	0.262376
11.1287	0.08	0.248223
11.1683	0.08	0.212204
11.2079	0.08	0.213556
11.2475	0.08	0.224195
11.2871	0.08	0.219395
11.3267	0.08	0.190125
11.3663	0.08	0.194867
11.4059	0.08	0.176167
11.4455	0.08	0.171036
11.4851	0.08	0.162206
11.5248	0.08	0.176144
11.5644	0.08	0.194859
11.604	0.08	0.195149
11.6436	0.08	0.214204
11.6832	0.08	0.286193
11.7228	0.08	0.337301
11.7624	0.08	0.391333
11.802	0.08	0.471284
11.8416	0.08	0.593703
11.8812	0.08	0.605866
11.9208	0.08	0.661971
11.9604	0.08	0.810786
12	0.08	0.81834
0	0.12	-0.221792
0.039604	0.12	-0.201892
0.0792079	0.12	-0.237689
0.118812	0.12	-0.211956
0.158416	0.12	-0.208632
0.19802	0.12	-0.204787
0.237624	0.12	-0.197036
0.277228	0.12	-0.207445
0.316832	0.12	-0.18614
0.356436	0.12	-0.194688
0.39604	0.12	-0.228059
0.435644	0.12	-0.210234
0.475248	0.12	-0.217145
0.514851	0.12	-0.203181
0.554455	0.12	-0.176065
0.594059	0.12	-0.191135
0.633663	0.12	-0.190249
0.673267	0.12	-0.159638
0.712871	0.12	-0.120584
0.752475	0.12	-0.112378
0.792079	0.12	-0.0930178
0.831683	0.12	-0.118713
0.871287	0.12	-0.0959839
0.910891	0.12	-0.0738733
0.950495	0.12	-0.0618764
0.990099	0.12	-0.0479624
1.0297	0.12	-0.0509439
1.06931	0.12	-0.0395076
1.10891	0.12	-0.00880831
1.14851	0.12	0.00121997
1.18812	0.12	0.00385456
1.22772	0.12	0.00545655
1.26733	0.12	0.00152585
1.30693	0.12	0.00128589
1.34653	0.12	0.0170878
1.38614	0.12	0.00908211
1.42574	0.12	-0.0220866
1.46535	0.12	-0.0221469
1.50495	0.12	-0.0418482
1.54455	0.12	-0.0444277
1.58416	0.12	-0.0415104
1.62376	0.12	-0.00640421
1.66337	0.12	0.0094942
1.70297	0.12	-0.00422729
1.74257	0.12	-0.000246652
1.78218	0.12	0.0328545
1.82178	0.12	0.00997993
1.86139	0.12	-0.0138456
1.90099	0.12	-0.0191953
1.94059	0.12	-0.0170955
1.9802	0.12	-0.0360715
2.0198	0.12	-0.0418506
2.05941	0.12	-0.0585859
2.09901	0.12	-0.0648532
2.13861	0.12	-0.0762096
2.17822	0.12	-0.101993
2.21782	0.12	-0.102292
2.25743	0.12	-0.0788407
2.29703	0.12	-0.0917944
2.33663	0.12	-0.0695805
2.37624	0.12	-0.0141171
2.41584	0.12	0.038996
2.45545	0.12	0.112017
2.49505	0.12	0.214412
2.53465	0.12	0.296324
2.57426	0.12	0.355846
2.61386	0.12	0.393473
2.65347	0.12	0.422919
2.69307	0.12	0.464829
2.73267	0.12	0.431983
2.77228	0.12	0.380527
2.81188	0.12	0.294431
2.85149	0.12	0.219356
2.89109	0.12	0.159652
2.93069	0.12	0.0997822
2.9703	0.12	0.0698119
3.0099	0.12	0.0369883
3.0495	0.12	-0.0323774
3.08911	0.12	-0.0340163
3.12871	0.12	-0.0543039
3.16832	0.12	-0.0373068
3.20792	0.12	-0.0225557
3.24752	0.12	-0.0141308
3.28713	0.12	-0.0383719
3.32673	0.12	-0.0201003
3.36634	0.12	-0.0364138
3.40594	0.12	-0.015315
3.44554	0.12	0.0291999
3.48515	0.12	0.0450102
3.52475	0.12	0.0787342
3.56436	0.12	0.0547754
3.60396	0.12	0.0550473
3.64356	0.12	0.0497268
3.68317	0.12	0.0589153
3.72277	0.12	0.0616074
3.76238	0.12	0.0402128
3.80198	0.12	0.0213229
3.84158	0.12	-0.0142225
3.88119	0.12	-0.0210926
3.92079	0.12	-0.037212
3.9604	0.12	-0.0484812
4	0.12	-0.0517371
4.0396	0.12	-0.0327589
4.07921	0.12	-0.00268381
4.11881	0.12	0.0108335
4.15842	0.12	0.0692069
4.19802	0.12	0.139252
4.23762	0.12	0.309862
4.27723	0.12	0.459128
4.31683	0.12	0.604531
4.35644	0.12	0.744686
4.39604	0.12	0.786373
4.43564	0.12	0.824759
4.47525	0.12	0.868253
4.51485	0.12	0.840818
4.55446	0.12	0.784705
4.59406	0.12	0.707642
4.63366	0.12	0.611891
4.67327	0.12	0.468704
4.71287	0.12	0.374316
4.75248	0.12	0.230291
4.79208	0.12	0.13641
4.83168	0.12	0.126835
4.87129	0.12	0.104343
4.91089	0.12	0.0444405
4.9505	0.12	0.0342862
4.9901	0.12	0.0378821
5.0297	0.12	0.0803328
5.06931	0.12	0.0634158
5.10891	0.12	0.0443974
5.14851	0.12	0.0652647
5.18812	0.12	0.114302
5.22772	0.12	0.116228
5.26733	0.12	0.105874
5.30693	0.12	0.133509
5.34653	0.12	0.116023
5.38614	0.12	0.123353
5.42574	0.12	0.084451
5.46535	0.12	0.094349
5.50495	0.12	0.110351
5.54455	0.12	0.096921
5.58416	0.12	0.0326307
5.62376	0.12	0.00626226
5.66337	0.12	0.000752307
5.70297	0.12	0.00590695
5.74257	0.12	0.00979556
5.78218	0.12	-0.00190412
5.82178	0.12	-0.0049486
5.86139	0.12	-0.00589403
5.90099	0.12	0.0114188
5.94059	0.12	0.0705137
5.9802	0.12	0.0531623
6.0198	0.12	0.0620602
6.05941	0.12	0.0871951
6.09901	0.12	0.082528
6.13861	0.12	0.101053
6.17822	0.12	0.075901
6.21782	0.12	0.134544
6.25743	0.12	0.113843
6.29703	0.12	0.0540363
6.33663	0.12	0.0717201
6.37624	0.12	0.0489844
6.41584	0.12	0.04815
6.45545	0.12	0.0425446
6.49505	0.12	0.0245638
6.53465	0.12	0.0517259
6.57426	0.12	0.061228
6.61386	0.12	0.0375339
6.65347	0.12	0.0341724
6.69307	0.12	0.0535222
6.73267	0.12	0.111162
6.77228	0.12	0.138102
6.81188	0.12	0.191796
6.85149	0.12	0.2736
6.89109	0.12	0.357261
6.93069	0.12	0.477024
6.9703	0.12	0.588414
7.0099	0.12	0.648176
7.0495	0.12	0.695221
7.08911	0.12	0.744803
7.12871	0.12	0.766282
7.16832	0.12	0.744266
7.20792	0.12	0.688936
7.24752	0.12	0.628834
7.28713	0.12	0.562846
7.32673	0.12	0.471632
7.36634	0.12	0.351385
7.40594	0.12	0.273175
7.44554	0.12	0.233637
7.48515	0.12	0.160462
7.52475	0.12	0.117627
7.56436	0.12	0.0814031
7.60396	0.12	0.084589
7.64356	0.12	0.0963939
7.68317	0.12	0.0666813
7.72277	0.12	0.078883
7.76238	0.12	0.0900832
7.80198	0.12	0.0871492
7.84158	0.12	0.0774561
7.88119	0.12	0.0404189
7.92079	0.12	0.0554465
7.9604	0.12	0.0602267
8	0.12	0.052559
8.0396	0.12	0.0884059
8.07921	0.12	0.0672147
8.11881	0.12	0.0330196
8.15842	0.12	0.0191445
8.19802	0.12	0.0255961
8.23762	0.12	0.028297
8.27723	0.12	0.0518716
8.31683	0.12	0.0214625
8.35644	0.12	0.0222074
8.39604	0.12	0.0474302
8.43564	0.12	0.0236889
8.47525	0.12	0.0307516
8.51485	0.12	0.0613794
8.55446	0.12	0.0983904
8.59406	0.12	0.145173
8.63366	0.12	0.173525
8.67327	0.12	0.226842
8.71287	0.12	0.29701
8.75248	0.12	0.276922
8.79208	0.12	0.302958
8.83168	0.12	0.323164
8.87129	0.12	0.300394
8.91089	0.12	0.323386
8.9505	0.12	0.273417
8.9901	0.12	0.253284
9.0297	0.12	0.289868
9.06931	0.12	0.268895
9.10891	0.12	0.185761
9.14851	0.12	0.166019
9.18812	0.12	0.150052
9.22772	0.12	0.134708
9.26733	0.12	0.080056
9.30693	0.12	0.0776667
9.34653	0.12	0.126666
9.38614	0.12	0.0748961
9.42574	0.12	0.0621628
9.46535	0.12	0.0983891
9.50495	0.12	0.111108
9.54455	0.12	0.0993809
9.58416	0.12	0.102502
9.62376	0.12	0.0752025
9.66337	0.12	0.0537957
9.70297	0.12	0.0674717
9.74257	0.12	0.0988591
9.78218	0.12	0.0831518
9.82178	0.12	0.0699861
9.86139	0.12	0.0549987
9.90099	0.12	0.0793085
9.94059	0.12	0.0427229
9.9802	0.12	0.0458265
10.0198	0.12	0.0802178
10.0594	0.12	0.0948458
10.099	0.12	0.0745548
10.1386	0.12	0.0745536
10.1782	0.12	0.0748866
10.2178	0.12	0.0731873
10.2574	0.12	0.0518854
10.297	0.12	0.0708529
10.3366	0.12	0.0911159
10.3762	0.12	0.0909182
10.4158	0.12	0.105547
10.4554	0.12	0.0929987
10.495	0.12	0.122547
10.5347	0.12	0.118541
10.5743	0.12	0.0948959
10.6139	0.12	0.100256
10.6535	0.12	0.153077
10.6931	0.12	0.160782
10.7327	0.12	0.158486
10.7723	0.12	0.188592
10.8119	0.12	0.187861
10.8515	0.12	0.178177
10.8911	0.12	0.189398
10.9307	0.12	0.206188
10.9703	0.12	0.216111
11.0099	0.12	0.218803
11.0495	0.12	0.222539
11.0891	0.12	0.218149
11.1287	0.12	0.207145
11.1683	0.12	0.2146
11.2079	0.12	0.194638
11.2475	0.12	0.169284
11.2871	0.12	0.17352
11.3267	0.12	0.180336
11.3663	0.12	0.170893
11.4059	0.12	0.15895
11.4455	0.12	0.147027
11.4851	0.12	0.160395
11.5248	0.12	0.178015
11.5644	0.12	0.205257
11.604	0.12	0.219464
11.6436	0.12	0.204787
11.6832	0.12	0.222499
11.7228	0.12	0.280758
11.7624	0.12	0.312871
11.802	0.12	0.349529
11.8416	0.12	0.471973
11.8812	0.12	0.4952
11.9208	0.12	0.616791
11.9604	0.12	0.701358
12	0.12	0.75065
0	0.16	-0.234421
0.039604	0.16	-0.209322
0.0792079	0.16	-0.226123
0.118812	0.16	-0.252809
0.158416	0.16	-0.240342
0.19802	0.16	-0.204694
0.237624	0.16	-0.203654
0.277228	0.16	-0.209468
0.316832	0.16	-0.167063
0.356436	0.16	-0.199055
0.39604	0.16	-0.231288
0.435644	0.16	-0.217791
0.475248	0.16	-0.20373
0.514851	0.16	-0.192824
0.554455	0.16	-0.197311
0.594059	0.16	-0.204766
0.633663	0.16	-0.200456
0.673267	0.16	-0.176345
0.712871	0.16	-0.154513
0.752475	0.16	-0.143614
0.792079	0.16	-0.126608
0.831683	0.16	-0.117469
0.871287	0.16	-0.104688
0.910891	0.16	-0.0736948
0.950495	0.16	-0.0525018
0.990099	0.16	-0.0316317
1.0297	0.16	0.00220331
1.06931	0.16	0.0289848
1.10891	0.16	0.0120881
1.14851	0.16	0.0340946
1.18812	0.16	0.0240433
1.22772	0.16	0.00160832
1.26733	0.16	0.0057177
1.30693	0.16	-0.0132482
1.34653	0.16	-0.011749
1.38614	0.16	0.0231411
1.42574	0.16	-0.027521
1.46535	0.16	-0.0471907
1.50495	0.16	-0.0370741
1.54455	0.16	-0.0172027
1.58416	0.16	-0.00197245
1.62376	0.16	0.0252117
1.66337	0.16	0.0182286
1.70297	0.16	0.0316386
1.74257	0.16	0.0211707
1.78218	0.16	0.0362768
1.82178	0.16	0.059069
1.86139	0.16	0.0294111
1.90099	0.16	0.00668101
1.94059	0.16	-0.022839
1.9802	0.16	-0.0301967
2.0198	0.16	-0.0503586
2.05941	0.16	-0.0552795
2.09901	0.16	-0.0765091
2.13861	0.16	-0.111125
2.17822	0.16	-0.111103
2.21782	0.16	-0.10101
2.25743	0.16	-0.0954955
2.29703	0.16	-0.100408
2.33663	0.16	-0.0646915
2.37624	0.16	0.00754747
2.41584	0.16	0.0859587
2.45545	0.16	0.19502
2.49505	0.16	0.282965
2.53465	0.16	0.406953
2.57426	0.16	0.476336
2.61386	0.16	0.49744
2.65347	0.16	0.573422
2.69307	0.16	0.568586
2.73267	0.16	0.500114
2.77228	0.16	0.453938
2.81188	0.16	0.432977
2.85149	0.16	0.331143
2.89109	0.16	0.261728
2.93069	0.16	0.169965
2.9703	0.16	0.0684308
3.0099	0.16	0.0316602
3.0495	0.16	-0.0124805
3.08911	0.16	-0.0324732
3.12871	0.16	-0.0316955
3.16832	0.16	-0.0182901
3.20792	0.16	-0.0196509
3.24752	0.16	-0.00130893
3.28713	0.16	0.00263763
3.32673	0.16	-0.0131342
3.36634	0.16	-0.00775754
3.40594	0.16	0.00346801
3.44554	0.16	0.0732503
3.48515	0.16	0.0761312
3.52475	0.16	0.0229995
3.56436	0.16	0.0243819
3.60396	0.16	0.111665
3.64356	0.16	0.0907992
3.68317	0.16	0.126322
3.72277	0.16	0.148183
3.76238	0.16	0.108317
3.80198	0.16	-0.00392737
3.84158	0.16	0.0263207
3.88119	0.16	0.00917819
3.92079	0.16	-0.0229983
3.9604	0.16	-0.0498768
4	0.16	-0.0325485
4.0396	0.16	-0.00546613
4.07921	0.16	0.000207133
4.11881	0.16	0.0509864
4.15842	0.16	0.13556
4.19802	0.16	0.28826
4.23762	0.16	0.403485
4.27723	0.16	0.63608
4.31683	0.16	0.80634
4.35644	0.16	0.926372
4.39604	0.16	1.03387
4.43564	0.16	1.09611
4.47525	0.16	1.1709
4.51485	0.16	1.05697
4.55446	0.16	1.02969
4.59406	0.16	0.898918
4.63366	0.16	0.812875
4.67327	0.16	0.645054
4.71287	0.16	0.463007
4.75248	0.16	0.362214
4.79208	0.16	0.2372
4.83168	0.16	0.192981
4.87129	0.16	0.0926111
4.91089	0.16	0.0233724
4.9505	0.16	0.0275455
4.9901	0.16	0.0282347
5.0297	0.16	0.0279278
5.06931	0.16	0.0243533
5.10891	0.16	0.0433238
5.14851	0.16	0.114562
5.18812	0.16	0.126844
5.22772	0.16	0.129972
5.26733	0.16	0.161472
5.30693	0.16	0.159482
5.34653	0.16	0.113672
5.38614	0.16	0.133153
5.42574	0.16	0.142351
5.46535	0.16	0.120705
5.50495	0.16	0.0843073
5.54455	0.16	0.0694817
5.58416	0.16	0.0642646
5.62376	0.16	0.0240108
5.66337	0.16	-0.0132254
5.70297	0.16	-0.00244541
5.74257	0.16	-0.00494542
5.78218	0.16	0.00489527
5.82178	0.16	0.0230638
5.86139	0.16	0.0275675
5.90099	0.16	0.000383571
5.94059	0.16	-0.0263499
5.9802	0.16	0.0112292
6.0198	0.16	0.0583853
6.05941	0.16	0.0958023
6.09901	0.16	0.149899
6.13861	0.16	0.115664
6.17822	0.16	0.120164
6.21782	0.16	0.120144
6.25743	0.16	0.126684
6.29703	0.16	0.107534
6.33663	0.16	0.0924536
6.37624	0.16	0.0956763
6.41584	0.16	0.0652593
6.45545	0.16	0.107877
6.49505	0.16	0.0830294
6.53465	0.16	0.0887901
6.57426	0.16	0.0906796
6.61386	0.16	0.0509354
6.65347	0.16	0.0402822
6.69307	0.16	0.0699776
6.73267	0.16	0.0843177
6.77228	0.16	0.141789
6.81188	0.16	0.226024
6.85149	0.16	0.338835
6.89109	0.16	0.51803
6.93069	0.16	0.612205
6.9703	0.16	0.749546
7.0099	0.16	0.880605
7.0495	0.16	0.939492
7.08911	0.16	1.00529
7.12871	0.16	1.01806
7.16832	0.16	0.957922
7.20792	0.16	0.878289
7.24752	0.16	0.773898
7.28713	0.16	0.691284
7.32673	0.16	0.546674
7.36634	0.16	0.415472
7.40594	0.16	0.322724
7.44554	0.16	0.21683
7.48515	0.16	0.162506
7.52475	0.16	0.13061
7.56436	0.16	0.125352
7.60396	0.16	0.100102
7.64356	0.16	0.0687659
7.68317	0.16	0.0686439
7.72277	0.16	0.0612786
7.76238	0.16	0.0535714
7.80198	0.16	0.0651046
7.84158	0.16	0.0825985
7.88119	0.16	0.0619297
7.92079	0.16	0.0806028
7.9604	0.16	0.072812
8	0.16	0.0616632
8.0396	0.16	0.0511958
8.07921	0.16	0.074072
8.11881	0.16	0.0773047
8.15842	0.16	0.0596088
8.19802	0.16	0.0541474
8.23762	0.16	0.0252777
8.27723	0.16	0.0152382
8.31683	0.16	-0.00217252
8.35644	0.16	0.0163423
8.39604	0.16	0.033812
8.43564	0.16	0.0244435
8.47525	0.16	0.058354
8.51485	0.16	0.0664269
8.55446	0.16	0.0802867
8.59406	0.16	0.126692
8.63366	0.16	0.202783
8.67327	0.16	0.270791
8.71287	0.16	0.334129
8.75248	0.16	0.356589
8.79208	0.16	0.382568
8.83168	0.16	0.428217
8.87129	0.16	0.443154
8.91089	0.16	0.428329
8.9505	0.16	0.420952
8.9901	0.16	0.361667
9.0297	0.16	0.337224
9.06931	0.16	0.319337
9.10891	0.16	0.261667
9.14851	0.16	0.224703
9.18812	0.16	0.18363
9.22772	0.16	0.139441
9.26733	0.16	0.0970911
9.30693	0.16	0.0880298
9.34653	0.16	0.0732793
9.38614	0.16	0.071795
9.42574	0.16	0.0609047
9.46535	0.16	0.115931
9.50495	0.16	0.112213
9.54455	0.16	0.114813
9.58416	0.16	0.093171
9.62376	0.16	0.0855246
9.66337	0.16	0.0923904
9.70297	0.16	0.0774383
9.74257	0.16	0.0913503
9.78218	0.16	0.0964051
9.82178	0.16	0.0800641
9.86139	0.16	0.0727785
9.90099	0.16	0.0741219
9.94059	0.16	0.0645283
9.9802	0.16	0.0585123
10.0198	0.16	0.0537796
10.0594	0.16	0.0648761
10.099	0.16	0.0585921
10.1386	0.16	0.0420453
10.1782	0.16	0.0719777
10.2178	0.16	0.0677429
10.2574	0.16	0.0696946
10.297	0.16	0.0679483
10.3366	0.16	0.0554153
10.3762	0.16	0.0821756
10.4158	0.16	0.0977758
10.4554	0.16	0.100329
10.495	0.16	0.126987
10.5347	0.16	0.117444
10.5743	0.16	0.0852593
10.6139	0.16	0.11052
10.6535	0.16	0.112397
10.6931	0.16	0.106689
10.7327	0.16	0.173487
10.7723	0.16	0.161393
10.8119	0.16	0.188619
10.8515	0.16	0.20899
10.8911	0.16	0.178197
10.9307	0.16	0.189346
10.9703	0.16	0.205269
11.0099	0.16	0.188218
11.0495	0.16	0.199178
11.0891	0.16	0.200047
11.1287	0.16	0.19231
11.1683	0.16	0.193835
11.2079	0.16	0.191512
11.2475	0.16	0.171751
11.2871	0.16	0.158275
11.3267	0.16	0.16546
11.3663	0.16	0.163818
11.4059	0.16	0.170542
11.4455	0.16	0.166969
11.4851	0.16	0.163621
11.5248	0.16	0.161212
11.5644	0.16	0.146719
11.604	0.16	0.170392
11.6436	0.16	0.204694
11.6832	0.16	0.243729
11.7228	0.16	0.277552
11.7624	0.16	0.314297
11.802	0.16	0.408893
11.8416	0.16	0.51606
11.8812	0.16	0.611691
11.9208	0.16	0.678711
11.9604	0.16	0.777324
12	0.16	0.807581
0	0.2	-0.223309
0.039604	0.2	-0.223795
0.0792079	0.2	-0.219168
0.118812	0.2	-0.233245
0.158416	0.2	-0.236274
0.19802	0.2	-0.228443
0.237624	0.2	-0.231735
0.277228	0.2	-0.227657
0.316832	0.2	-0.2044
0.356436	0.2	-0.207633
0.39604	0.2	-0.209147
0.435644	0.2	-0.20555
0.475248	0.2	-0.218191
0.514851	0.2	-0.196136
0.554455	0.2	-0.190702
0.594059	0.2	-0.163837
0.633663	0.2	-0.154487
0.673267	0.2	-0.164919
0.712871	0.2	-0.139476
0.752475	0.2	-0.136133
0.792079	0.2	-0.147556
0.831683	0.2	-0.121737
0.871287	0.2	-0.0754497
0.910891	0.2	-0.0415816
0.950495	0.2	-0.011023
0.990099	0.2	0.0346352
1.0297	0.2	0.0418475
1.06931	0.2	0.0271623
1.10891	0.2	0.0427851
1.14851	0.2	0.0340117
1.18812	0.2	0.0381997
1.22772	0.2	0.0394487
1.26733	0.2	0.0263899
1.30693	0.2	0.0334406
1.34653	0.2	0.03465
1.38614	0.2	0.0392597
1.42574	0.2	0.0214573
1.46535	0.2	0.00734192
1.50495	0.2	-0.0217886
1.54455	0.2	-0.0107544
1.58416	0.2	-0.0148437
1.62376	0.2	0.0265546
1.66337	0.2	0.0521129
1.70297	0.2	0.0965212
1.74257	0.2	0.0972651
1.78218	0.2	0.112664
1.82178	0.2	0.10818
1.86139	0.2	0.110249
1.90099	0.2	0.0862442
1.94059	0.2	0.0333573
1.9802	0.2	-0.00107116
2.0198	0.2	-0.00460513
2.05941	0.2	0.00367368
2.09901	0.2	-0.00355179
2.13861	0.2	-0.061932
2.17822	0.2	-0.0958843
2.21782	0.2	-0.0872983
2.25743	0.2	-0.0395862
2.29703	0.2	-0.0170161
2.33663	0.2	0.00706916
2.37624	0.2	0.0542853
2.41584	0.2	0.156934
2.45545	0.2	0.244557
2.49505	0.2	0.369454
2.53465	0.2	0.539925
2.57426	0.2	0.637545
2.61386	0.2	0.648909
2.65347	0.2	0.776229
2.69307	0.2	0.822762
2.73267	0.2	0.771435
2.77228	0.2	0.708689
2.81188	0.2	0.606757
2.85149	0.2	0.477747
2.89109	0.2	0.341047
2.93069	0.2	0.236134
2.9703	0.2	0.0948065
3.0099	0.2	0.00162728
3.0495	0.2	-0.0154844
3.08911	0.2	-0.044997
3.12871	0.2	-0.0690822
3.16832	0.2	-0.00804299
3.20792	0.2	0.024248
3.24752	0.2	0.0381102
3.28713	0.2	0.0602293
3.32673	0.2	0.0470621
3.36634	0.2	0.045027
3.40594	0.2	0.0663666
3.44554	0.2	0.0848641
3.48515	0.2	0.119188
3.52475	0.2	0.133914
3.56436	0.2	0.167188
3.60396	0.2	0.180501
3.64356	0.2	0.192231
3.68317	0.2	0.118336
3.72277	0.2	0.17005
3.76238	0.2	0.105755
3.80198	0.2	0.022141
3.84158	0.2	0.0333312
3.88119	0.2	0.0106526
3.92079	0.2	-0.0199558
3.9604	0.2	0.0110992
4	0.2	0.0109183
4.0396	0.2	0.00280708
4.07921	0.2	0.00386468
4.11881	0.2	0.0572471
4.15842	0.2	0.149736
4.19802	0.2	0.301262
4.23762	0.2	0.498354
4.27723	0.2	0.738308
4.31683	0.2	1.02709
4.35644	0.2	1.33607
4.39604	0.2	1.45799
4.43564	0.2	1.54609
4.47525	0.2	1.57282
4.51485	0.2	1.48609
4.55446	0.2	1.38307
4.59406	0.2	1.23037
4.63366	0.2	0.988904
4.67327	0.2	0.791386
4.71287	0.2	0.601747
4.75248	0.2	0.413834
4.79208	0.2	0.312097
4.83168	0.2	0.213475
4.87129	0.2	0.112118
4.91089	0.2	0.0562166
4.9505	0.2	0.0292435
4.9901	0.2	0.0498292
5.0297	0.2	0.0667856
5.06931	0.2	0.052556
5.10891	0.2	0.0670781
5.14851	0.2	0.142481
5.18812	0.2	0.162446
5.22772	0.2	0.209507
5.26733	0.2	0.221504
5.30693	0.2	0.217911
5.34653	0.2	0.260755
5.38614	0.2	0.239
5.42574	0.2	0.241205
5.46535	0.2	0.227763
5.50495	0.2	0.140086
5.54455	0.2	0.107952
5.58416	0.2	0.110053
5.62376	0.2	0.0643522
5.66337	0.2	0.0561801
5.70297	0.2	0.00357271
5.74257	0.2	-0.033314
5.78218	0.2	0.0110068
5.82178	0.2	-0.0188231
5.86139	0.2	0.000788144
5.90099	0.2	0.021461
5.94059	0.2	0.0324597
5.9802	0.2	0.0830213
6.0198	0.2	0.0973451
6.05941	0.2	0.173567
6.09901	0.2	0.164519
6.13861	0.2	0.184085
6.17822	0.2	0.220305
6.21782	0.2	0.16519
6.25743	0.2	0.161007
6.29703	0.2	0.171086
6.33663	0.2	0.131265
6.37624	0.2	0.0917133
6.41584	0.2	0.162136
6.45545	0.2	0.129393
6.49505	0.2	0.0443907
6.53465	0.2	0.0915588
6.57426	0.2	0.0827055
6.61386	0.2	0.0851204
6.65347	0.2	0.0535398
6.69307	0.2	0.0956728
6.73267	0.2	0.185161
6.77228	0.2	0.224948
6.81188	0.2	0.337282
6.85149	0.2	0.492901
6.89109	0.2	0.615343
6.93069	0.2	0.817793
6.9703	0.2	1.00114
7.0099	0.2	1.14458
7.0495	0.2	1.22946
7.08911	0.2	1.2803
7.12871	0.2	1.27693
7.16832	0.2	1.30551
7.20792	0.2	1.1897
7.24752	0.2	1.00876
7.28713	0.2	0.854226
7.32673	0.2	0.718306
7.36634	0.2	0.587681
7.40594	0.2	0.428021
7.44554	0.2	0.299145
7.48515	0.2	0.212868
7.52475	0.2	0.166767
7.56436	0.2	0.105481
7.60396	0.2	0.0704723
7.64356	0.2	0.0926891
7.68317	0.2	0.127048
7.72277	0.2	0.0897204
7.76238	0.2	0.0783946
7.80198	0.2	0.0914493
7.84158	0.2	0.101598
7.88119	0.2	0.12564
7.92079	0.2	0.147599
7.9604	0.2	0.12147
8	0.2	0.116539
8.0396	0.2	0.0631471
8.07921	0.2	0.0737071
8.11881	0.2	0.101129
8.15842	0.2	0.0619369
8.19802	0.2	0.0500319
8.23762	0.2	0.0625798
8.27723	0.2	0.0509448
8.31683	0.2	0.057309
8.35644	0.2	0.0446505
8.39604	0.2	0.0428268
8.43564	0.2	0.0424833
8.47525	0.2	0.0466676
8.51485	0.2	0.0828608
8.55446	0.2	0.144809
8.59406	0.2	0.196778
8.63366	0.2	0.283858
8.67327	0.2	0.328828
8.71287	0.2	0.397436
8.75248	0.2	0.45645
8.79208	0.2	0.548478
8.83168	0.2	0.577102
8.87129	0.2	0.504489
8.91089	0.2	0.480159
8.9505	0.2	0.508615
8.9901	0.2	0.462114
9.0297	0.2	0.415233
9.06931	0.2	0.342205
9.10891	0.2	0.276812
9.14851	0.2	0.237474
9.18812	0.2	0.188702
9.22772	0.2	0.171057
9.26733	0.2	0.134983
9.30693	0.2	0.0883663
9.34653	0.2	0.0848594
9.38614	0.2	0.0908998
9.42574	0.2	0.112507
9.46535	0.2	0.0839485
9.50495	0.2	0.0950211
9.54455	0.2	0.116515
9.58416	0.2	0.103118
9.62376	0.2	0.102909
9.66337	0.2	0.144064
9.70297	0.2	0.110952
9.74257	0.2	0.0993988
9.78218	0.2	0.0952674
9.82178	0.2	0.103084
9.86139	0.2	0.107434
9.90099	0.2	0.0903497
9.94059	0.2	0.0825677
9.9802	0.2	0.0409693
10.0198	0.2	0.0461878
10.0594	0.2	0.0782535
10.099	0.2	0.0854847
10.1386	0.2	0.0810716
10.1782	0.2	0.0876646
10.2178	0.2	0.0860215
10.2574	0.2	0.0699636
10.297	0.2	0.0781766
10.3366	0.2	0.0880504
10.3762	0.2	0.0985452
10.4158	0.2	0.11642
10.4554	0.2	0.14357
10.495	0.2	0.161605
10.5347	0.2	0.167089
10.5743	0.2	0.152067
10.6139	0.2	0.16216
10.6535	0.2	0.17742
10.6931	0.2	0.178217
10.7327	0.2	0.189623
10.7723	0.2	0.185094
10.8119	0.2	0.200668
10.8515	0.2	0.214579
10.8911	0.2	0.223072
10.9307	0.2	0.233221
10.9703	0.2	0.226932
11.0099	0.2	0.244034
11.0495	0.2	0.209578
11.0891	0.2	0.195386
11.1287	0.2	0.216313
11.1683	0.2	0.177691
11.2079	0.2	0.154955
11.2475	0.2	0.148865
11.2871	0.2	0.159052
11.3267	0.2	0.180643
11.3663	0.2	0.178215
11.4059	0.2	0.173246
11.4455	0.2	0.186598
11.4851	0.2	0.168736
11.5248	0.2	0.176972
11.5644	0.2	0.187545
11.604	0.2	0.186343
11.6436	0.2	0.228443
11.6832	0.2	0.273366
11.7228	0.2	0.285977
11.7624	0.2	0.3454
11.802	0.2	0.421009
11.8416	0.2	0.443713
11.8812	0.2	0.503878
11.9208	0.2	0.541773
11.9604	0.2	0.69601
12	0.2	0.816522
0	0.24	-0.200015
0.039604	0.24	-0.219638
0.0792079	0.24	-0.208401
0.118812	0.24	-0.204816
0.158416	0.24	-0.194634
0.19802	0.24	-0.21337
0.237624	0.24	-0.235285
0.277228	0.24	-0.202136
0.316832	0.24	-0.167791
0.356436	0.24	-0.181397
0.39604	0.24	-0.183606
0.435644	0.24	-0.186272
0.475248	0.24	-0.18184
0.514851	0.24	-0.171044
0.554455	0.24	-0.172046
0.594059	0.24	-0.146157
0.633663	0.24	-0.135102
0.673267	0.24	-0.113234
0.712871	0.24	-0.12442
0.752475	0.24	-0.109758
0.792079	0.24	-0.0769286
0.831683	0.24	-0.0530039
0.871287	0.24	-0.0220343
0.910891	0.24	0.00226276
0.950495	0.24	0.0229645
0.990099	0.24	0.0370562
1.0297	0.24	0.0864539
1.06931	0.24	0.10376
1.10891	0.24	0.0801517
1.14851	0.24	0.0331706
1.18812	0.24	-0.00242971
1.22772	0.24	0.0413189
1.26733	0.24	0.0787823
1.30693	0.24	0.130996
1.34653	0.24	0.140317
1.38614	0.24	0.0953017
1.42574	0.24	0.0689186
1.46535	0.24	0.0735088
1.50495	0.24	0.057014
1.54455	0.24	0.0217909
1.58416	0.24	0.0392096
1.62376	0.24	0.0935967
1.66337	0.24	0.101486
1.70297	0.24	0.152909
1.74257	0.24	0.205075
1.78218	0.24	0.207773
1.82178	0.24	0.195858
1.86139	0.24	0.176012
1.90099	0.24	0.133987
1.94059	0.24	0.100345
1.9802	0.24	0.111624
2.0198	0.24	0.0883954
2.05941	0.24	0.0676176
2.09901	0.24	0.0265937
2.13861	0.24	0.00820359
2.17822	0.24	-0.0289237
2.21782	0.24	-0.0681775
2.25743	0.24	-0.0654109
2.29703	0.24	-0.0186736
2.33663	0.24	0.0284455
2.37624	0.24	0.130351
2.41584	0.24	0.24091
2.45545	0.24	0.391509
2.49505	0.24	0.612532
2.53465	0.24	0.770408
2.57426	0.24	0.825658
2.61386	0.24	0.917229
2.65347	0.24	0.929306
2.69307	0.24	0.975831
2.73267	0.24	0.995089
2.77228	0.24	0.870919
2.81188	0.24	0.753596
2.85149	0.24	0.629868
2.89109	0.24	0.448139
2.93069	0.24	0.325912
2.9703	0.24	0.217029
3.0099	0.24	0.135883
3.0495	0.24	0.0670547
3.08911	0.24	0.00353796
3.12871	0.24	-0.00524669
3.16832	0.24	0.012114
3.20792	0.24	0.0235514
3.24752	0.24	0.0485898
3.28713	0.24	0.10581
3.32673	0.24	0.0732364
3.36634	0.24	0.0536102
3.40594	0.24	0.06517
3.44554	0.24	0.145218
3.48515	0.24	0.1514
3.52475	0.24	0.166583
3.56436	0.24	0.216745
3.60396	0.24	0.228816
3.64356	0.24	0.232168
3.68317	0.24	0.217492
3.72277	0.24	0.204158
3.76238	0.24	0.0837364
3.80198	0.24	0.108017
3.84158	0.24	0.0496595
3.88119	0.24	0.0159855
3.92079	0.24	0.0347601
3.9604	0.24	0.0417727
4	0.24	0.0290169
4.0396	0.24	0.0816601
4.07921	0.24	0.108786
4.11881	0.24	0.141533
4.15842	0.24	0.255481
4.19802	0.24	0.452126
4.23762	0.24	0.725873
4.27723	0.24	1.04911
4.31683	0.24	1.34173
4.35644	0.24	1.70109
4.39604	0.24	1.9284
4.43564	0.24	1.97825
4.47525	0.24	1.92084
4.51485	0.24	1.85842
4.55446	0.24	1.73627
4.59406	0.24	1.5137
4.63366	0.24	1.26814
4.67327	0.24	1.00578
4.71287	0.24	0.75822
4.75248	0.24	0.594374
4.79208	0.24	0.417349
4.83168	0.24	0.291285
4.87129	0.24	0.179228
4.91089	0.24	0.124198
4.9505	0.24	0.0973573
4.9901	0.24	0.087149
5.0297	0.24	0.0941624
5.06931	0.24	0.136636
5.10891	0.24	0.172437
5.14851	0.24	0.222522
5.18812	0.24	0.244294
5.22772	0.24	0.318863
5.26733	0.24	0.293055
5.30693	0.24	0.330501
5.34653	0.24	0.290809
5.38614	0.24	0.321989
5.42574	0.24	0.304991
5.46535	0.24	0.284827
5.50495	0.24	0.223497
5.54455	0.24	0.155638
5.58416	0.24	0.0909518
5.62376	0.24	0.0681549
5.66337	0.24	0.0182351
5.70297	0.24	-0.000158023
5.74257	0.24	0.0497171
5.78218	0.24	0.0420423
5.82178	0.24	0.0297997
5.86139	0.24	0.0146561
5.90099	0.24	0.054103
5.94059	0.24	0.115456
5.9802	0.24	0.143465
6.0198	0.24	0.189838
6.05941	0.24	0.302896
6.09901	0.24	0.244737
6.13861	0.24	0.243155
6.17822	0.24	0.302794
6.21782	0.24	0.25887
6.25743	0.24	0.181805
6.29703	0.24	0.139021
6.33663	0.24	0.195668
6.37624	0.24	0.173854
6.41584	0.24	0.155458
6.45545	0.24	0.128539
6.49505	0.24	0.135408
6.53465	0.24	0.158959
6.57426	0.24	0.122964
6.61386	0.24	0.0809662
6.65347	0.24	0.0923221
6.69307	0.24	0.147478
6.73267	0.24	0.200234
6.77228	0.24	0.278683
6.81188	0.24	0.401819
[truncated: 21,107 more rows]
