# Supplementary material for: Systematic modulation of charge and spin in graphene nanoribbons on MgO
Source: Nat Commun. 2025 Jul 1;16:5632. doi: 10.1038/s41467-025-60767-5 (PMC12218530; doi:10.1038/s41467-025-60767-5)
Supplement: Supplementary file 3 — Source Data [file 41467_2025_60767_MOESM3_ESM.zip › Source Data/Figure3b_3186L11_MgO_LUMO.txt]

WSxM file copyright UAM
WSxM ASCII XYZ file
X[nm]		Y[nm]		Z[V]
0	0	-0.0116205
0.039604	0	-0.00933984
0.0792079	0	-0.0110476
0.118812	0	-0.0123344
0.158416	0	0.0037596
0.19802	0	0.00178443
0.237624	0	-0.0160732
0.277228	0	-0.0224267
0.316832	0	-0.0165122
0.356436	0	-0.0169271
0.39604	0	-0.021625
0.435644	0	-0.0122281
0.475248	0	-0.014898
0.514851	0	-0.023486
0.554455	0	-0.018598
0.594059	0	-0.00304656
0.633663	0	-0.00103827
0.673267	0	-0.000439823
0.712871	0	-0.00402679
0.752475	0	0.00534859
0.792079	0	0.0155774
0.831683	0	-0.000865574
0.871287	0	-0.00411676
0.910891	0	-0.0181924
0.950495	0	-0.019286
0.990099	0	-0.00771587
1.0297	0	-0.00938609
1.06931	0	0.00292216
1.10891	0	0.00752762
1.14851	0	0.00511211
1.18812	0	0.0124036
1.22772	0	0.0113694
1.26733	0	0.0131673
1.30693	0	0.0219201
1.34653	0	0.0164219
1.38614	0	0.0150295
1.42574	0	0.0121952
1.46535	0	0.0155422
1.50495	0	0.0188207
1.54455	0	0.0307294
1.58416	0	0.0275513
1.62376	0	0.0126289
1.66337	0	0.0235784
1.70297	0	0.0205343
1.74257	0	0.0210032
1.78218	0	0.010032
1.82178	0	0.0252964
1.86139	0	0.0102951
1.90099	0	-0.010742
1.94059	0	0.00122525
1.9802	0	0.00154507
2.0198	0	-0.0142719
2.05941	0	-0.0104121
2.09901	0	-0.00548285
2.13861	0	-0.00304547
2.17822	0	-0.00493891
2.21782	0	0.00275912
2.25743	0	-0.0118289
2.29703	0	-0.00747341
2.33663	0	-1.86564E-005
2.37624	0	-0.00459188
2.41584	0	-0.00480047
2.45545	0	-0.00605202
2.49505	0	-0.0106723
2.53465	0	-0.0125433
2.57426	0	-0.0226685
2.61386	0	-0.0220948
2.65347	0	-0.0218261
2.69307	0	-0.0122938
2.73267	0	-0.00768946
2.77228	0	-0.00424764
2.81188	0	-0.0120541
2.85149	0	-0.000585284
2.89109	0	-0.00187489
2.93069	0	-0.00907494
2.9703	0	-0.00948348
3.0099	0	-0.0175776
3.0495	0	-0.0109292
3.08911	0	-0.00250042
3.12871	0	0.00442199
3.16832	0	0.00532424
3.20792	0	-0.0197355
3.24752	0	-0.00270934
3.28713	0	-0.00924471
3.32673	0	-0.0118573
3.36634	0	-0.0014225
3.40594	0	-0.0199465
3.44554	0	-0.0201154
3.48515	0	0.000506318
3.52475	0	0.0152225
3.56436	0	0.0193249
3.60396	0	0.0317173
3.64356	0	0.0390845
3.68317	0	0.0421337
3.72277	0	0.0643618
3.76238	0	0.0766527
3.80198	0	0.0679062
3.84158	0	0.0886176
3.88119	0	0.0857371
3.92079	0	0.0722104
3.9604	0	0.0685599
4	0	0.0680578
4.0396	0	0.0599847
4.07921	0	0.0397741
4.11881	0	0.0302517
4.15842	0	0.0206678
4.19802	0	0.00796365
4.23762	0	0.00123958
4.27723	0	0.00218017
4.31683	0	-0.00113532
4.35644	0	0.0149135
4.39604	0	0.0288911
4.43564	0	0.0179432
4.47525	0	0.0299217
4.51485	0	0.0246997
4.55446	0	0.0231714
4.59406	0	0.0360549
4.63366	0	0.0387629
4.67327	0	0.0396015
4.71287	0	0.0437202
4.75248	0	0.0443055
4.79208	0	0.0341924
4.83168	0	0.0438664
4.87129	0	0.0383597
4.91089	0	0.0255827
4.9505	0	0.0180179
4.9901	0	0.0145292
5.0297	0	-0.00122548
5.06931	0	-0.00287446
5.10891	0	-0.0016751
5.14851	0	-0.00327341
5.18812	0	-0.00384541
5.22772	0	-0.00278965
5.26733	0	-0.000679152
5.30693	0	-0.0209687
5.34653	0	-0.00684411
5.38614	0	-0.0110551
5.42574	0	-0.0138353
5.46535	0	-0.0068795
5.50495	0	-0.00346807
5.54455	0	0.00219507
5.58416	0	0.0103403
5.62376	0	0.0052358
5.66337	0	-0.00755281
5.70297	0	-0.00533236
5.74257	0	-0.00234764
5.78218	0	-0.0112446
5.82178	0	-0.0101623
5.86139	0	0.00162395
5.90099	0	0.0157773
5.94059	0	-0.00887952
5.9802	0	-0.0206795
6.0198	0	-0.0163552
6.05941	0	-0.0112386
6.09901	0	-0.00128266
6.13861	0	0.00318509
6.17822	0	0.00398422
6.21782	0	-0.00609948
6.25743	0	-0.00441665
6.29703	0	-0.0060545
6.33663	0	-0.0109889
6.37624	0	-0.00825854
6.41584	0	-0.00716774
6.45545	0	-0.00714102
6.49505	0	-0.0152456
6.53465	0	-0.0187105
6.57426	0	-0.0103069
6.61386	0	-0.00859299
6.65347	0	-0.00169824
6.69307	0	-0.00745701
6.73267	0	-0.00543018
6.77228	0	-0.00414859
6.81188	0	-0.00414498
6.85149	0	-0.0126387
6.89109	0	-0.0104096
6.93069	0	-0.00791944
6.9703	0	-0.0101173
7.0099	0	-0.00945635
7.0495	0	-0.000612323
7.08911	0	0.00480427
7.12871	0	-0.00415814
7.16832	0	0.00299534
7.20792	0	-0.00127354
7.24752	0	0.00569001
7.28713	0	0.00579588
7.32673	0	0.000897546
7.36634	0	0.00409999
7.40594	0	0.000719495
7.44554	0	0.00338906
7.48515	0	0.011622
7.52475	0	0.0112758
7.56436	0	0.0110279
7.60396	0	0.00635371
7.64356	0	0.0031272
7.68317	0	-0.0174583
7.72277	0	-0.0122067
7.76238	0	-0.00714104
7.80198	0	-0.0231338
7.84158	0	-0.0202757
7.88119	0	-0.00994104
7.92079	0	0.00265273
7.9604	0	-0.00457536
8	0	-0.0115089
8.0396	0	-0.0138593
8.07921	0	-0.0033481
8.11881	0	0.00944382
8.15842	0	0.0053027
8.19802	0	0.0053352
8.23762	0	0.0110854
8.27723	0	0.0150089
8.31683	0	-0.0018413
8.35644	0	-0.00433377
8.39604	0	-0.000857774
8.43564	0	0.00285133
8.47525	0	0.00168837
8.51485	0	-0.0178261
8.55446	0	-0.0265171
8.59406	0	-0.0177108
8.63366	0	-0.00676686
8.67327	0	-0.00972396
8.71287	0	-0.00479613
8.75248	0	-0.00708998
8.79208	0	-0.00393963
8.83168	0	-0.00390932
8.87129	0	-0.0138046
8.91089	0	-0.0142948
8.9505	0	-0.0128558
8.9901	0	-0.0217955
9.0297	0	-0.0183203
9.06931	0	-0.00334224
9.10891	0	-0.000799921
9.14851	0	-0.0071327
9.18812	0	-0.0153452
9.22772	0	-0.0100274
9.26733	0	-0.00470286
9.30693	0	-0.00224621
9.34653	0	0.00395986
9.38614	0	-0.013331
9.42574	0	-0.0152901
9.46535	0	-0.0119219
9.50495	0	-0.0264415
9.54455	0	-0.0225141
9.58416	0	-0.0201633
9.62376	0	-0.00433416
9.66337	0	-0.0060565
9.70297	0	-0.00657271
9.74257	0	-0.0237384
9.78218	0	-0.0223218
9.82178	0	-0.0181777
9.86139	0	-0.0213926
9.90099	0	-0.0132234
9.94059	0	-0.00902041
9.9802	0	-0.0181434
10.0198	0	-0.0106653
10.0594	0	-0.0084021
10.099	0	-0.0168383
10.1386	0	-0.00964371
10.1782	0	-0.0084647
10.2178	0	-0.00306538
10.2574	0	-0.000387828
10.297	0	-0.0127947
10.3366	0	-0.00389893
10.3762	0	-0.00458874
10.4158	0	-0.025432
10.4554	0	-0.00931816
10.495	0	-0.0088704
10.5347	0	-0.00913595
10.5743	0	-0.0123289
10.6139	0	-0.0238002
10.6535	0	-0.00333236
10.6931	0	0.00812117
10.7327	0	-0.0101249
10.7723	0	-0.00720317
10.8119	0	-0.0119288
10.8515	0	-0.0220887
10.8911	0	-0.00598923
10.9307	0	0.00576881
10.9703	0	0.000480934
11.0099	0	-0.010205
11.0495	0	-0.00142009
11.0891	0	-0.0133561
11.1287	0	-0.00656588
11.1683	0	-0.013832
11.2079	0	-0.0168465
11.2475	0	-0.00391606
11.2871	0	0.00967866
11.3267	0	0.00632257
11.3663	0	0.00806269
11.4059	0	0.000258265
11.4455	0	-0.00867271
11.4851	0	-0.010461
11.5248	0	-0.00851459
11.5644	0	-0.0165983
11.604	0	-0.0106252
11.6436	0	-0.0101283
11.6832	0	-0.00342697
11.7228	0	-0.007303
11.7624	0	-0.00120011
11.802	0	-0.00400418
11.8416	0	-0.0139581
11.8812	0	-0.0217226
11.9208	0	-0.0151991
11.9604	0	0.00136675
12	0	0.00639414
0	0.04	-0.0133849
0.039604	0.04	-0.00345983
0.0792079	0.04	0.00938978
0.118812	0.04	0.011003
0.158416	0.04	-0.00170887
0.19802	0.04	-0.00812177
0.237624	0.04	-0.00978333
0.277228	0.04	-0.0102982
0.316832	0.04	0.0037057
0.356436	0.04	0.0104513
0.39604	0.04	0.0144961
0.435644	0.04	0.0101277
0.475248	0.04	0.00561727
0.514851	0.04	-0.00712992
0.554455	0.04	0.0030408
0.594059	0.04	0.00696549
0.633663	0.04	-0.00537724
0.673267	0.04	-0.00818725
0.712871	0.04	-0.00118213
0.752475	0.04	0.00976017
0.792079	0.04	0.00389014
0.831683	0.04	0.0129343
0.871287	0.04	0.00478897
0.910891	0.04	0.00283485
0.950495	0.04	0.00283769
0.990099	0.04	0.0194588
1.0297	0.04	0.019072
1.06931	0.04	-0.000559241
1.10891	0.04	0.00808951
1.14851	0.04	0.0175481
1.18812	0.04	0.0281501
1.22772	0.04	0.0291471
1.26733	0.04	0.0238994
1.30693	0.04	0.0130947
1.34653	0.04	0.0129673
1.38614	0.04	0.0315922
1.42574	0.04	0.0409916
1.46535	0.04	0.0307972
1.50495	0.04	0.0437762
1.54455	0.04	0.0525611
1.58416	0.04	0.0427444
1.62376	0.04	0.0369016
1.66337	0.04	0.0334289
1.70297	0.04	0.0302535
1.74257	0.04	0.0284031
1.78218	0.04	0.0168369
1.82178	0.04	0.0135777
1.86139	0.04	0.00650181
1.90099	0.04	0.00507933
1.94059	0.04	0.00957737
1.9802	0.04	0.00952751
2.0198	0.04	0.0119485
2.05941	0.04	-0.00245179
2.09901	0.04	-0.000169639
2.13861	0.04	0.00618266
2.17822	0.04	0.000306181
2.21782	0.04	-0.0015527
2.25743	0.04	0.00861639
2.29703	0.04	0.00646667
2.33663	0.04	0.00245811
2.37624	0.04	-0.000445299
2.41584	0.04	0.00197943
2.45545	0.04	0.00172965
2.49505	0.04	0.0124006
2.53465	0.04	-0.00641634
2.57426	0.04	-0.00517369
2.61386	0.04	-0.00245186
2.65347	0.04	-0.0100504
2.69307	0.04	-0.00540688
2.73267	0.04	0.00739794
2.77228	0.04	0.010182
2.81188	0.04	-0.000501138
2.85149	0.04	-0.00180762
2.89109	0.04	0.00924924
2.93069	0.04	0.0011013
2.9703	0.04	0.00105195
3.0099	0.04	-0.00255651
3.0495	0.04	0.0169895
3.08911	0.04	0.0165379
3.12871	0.04	-0.0012389
3.16832	0.04	-0.00237916
3.20792	0.04	-0.00206109
3.24752	0.04	0.0105369
3.28713	0.04	0.0122748
3.32673	0.04	0.0118134
3.36634	0.04	0.00827459
3.40594	0.04	0.00615707
3.44554	0.04	0.0063524
3.48515	0.04	0.0172905
3.52475	0.04	0.0249591
3.56436	0.04	0.0361271
3.60396	0.04	0.0655411
3.64356	0.04	0.0774281
3.68317	0.04	0.0736615
3.72277	0.04	0.0966875
3.76238	0.04	0.109965
3.80198	0.04	0.100254
3.84158	0.04	0.0995861
3.88119	0.04	0.107993
3.92079	0.04	0.107841
3.9604	0.04	0.0852984
4	0.04	0.0901975
4.0396	0.04	0.0820915
4.07921	0.04	0.0562065
4.11881	0.04	0.0658858
4.15842	0.04	0.0490671
4.19802	0.04	0.036211
4.23762	0.04	0.026908
4.27723	0.04	0.020229
4.31683	0.04	0.019811
4.35644	0.04	0.0311029
4.39604	0.04	0.0390497
4.43564	0.04	0.045039
4.47525	0.04	0.0565909
4.51485	0.04	0.0617008
4.55446	0.04	0.064629
4.59406	0.04	0.0585157
4.63366	0.04	0.0758715
4.67327	0.04	0.0764545
4.71287	0.04	0.0828835
4.75248	0.04	0.0821338
4.79208	0.04	0.0604056
4.83168	0.04	0.0538414
4.87129	0.04	0.0574146
4.91089	0.04	0.048068
4.9505	0.04	0.0246413
4.9901	0.04	0.018841
5.0297	0.04	0.015124
5.06931	0.04	0.00951993
5.10891	0.04	0.011864
5.14851	0.04	0.0121991
5.18812	0.04	0.0196399
5.22772	0.04	0.0162974
5.26733	0.04	0.00248874
5.30693	0.04	0.024015
5.34653	0.04	0.0189624
5.38614	0.04	0.0201039
5.42574	0.04	0.0267018
5.46535	0.04	0.0198569
5.50495	0.04	0.012017
5.54455	0.04	-0.00582257
5.58416	0.04	-0.00378894
5.62376	0.04	-0.00457411
5.66337	0.04	-0.0156299
5.70297	0.04	-0.000676548
5.74257	0.04	0.0115229
5.78218	0.04	0.0138357
5.82178	0.04	0.0087283
5.86139	0.04	0.0155794
5.90099	0.04	0.00837363
5.94059	0.04	-0.00394568
5.9802	0.04	-0.00977467
6.0198	0.04	0.00337405
6.05941	0.04	-0.00227231
6.09901	0.04	0.000509883
6.13861	0.04	0.00308815
6.17822	0.04	0.00314787
6.21782	0.04	0.00482155
6.25743	0.04	-0.000918593
6.29703	0.04	-0.00275011
6.33663	0.04	0.000831715
6.37624	0.04	-0.00026652
6.41584	0.04	-0.00442261
6.45545	0.04	0.00351648
6.49505	0.04	0.00704534
6.53465	0.04	-0.00676253
6.57426	0.04	0.000177653
6.61386	0.04	0.0143
6.65347	0.04	0.0160398
6.69307	0.04	-0.00401109
6.73267	0.04	0.00343057
6.77228	0.04	0.0092004
6.81188	0.04	0.000875931
6.85149	0.04	0.00403537
6.89109	0.04	-0.00643906
6.93069	0.04	-0.0108822
6.9703	0.04	0.00390953
7.0099	0.04	0.00714412
7.0495	0.04	-0.00725219
7.08911	0.04	0.00482758
7.12871	0.04	0.00222035
7.16832	0.04	0.00452247
7.20792	0.04	0.0244909
7.24752	0.04	0.014189
7.28713	0.04	0.0158137
7.32673	0.04	0.0136891
7.36634	0.04	0.00926151
7.40594	0.04	0.0197811
7.44554	0.04	0.0223015
7.48515	0.04	0.00787651
7.52475	0.04	0.0124196
7.56436	0.04	0.0195222
7.60396	0.04	0.00677748
7.64356	0.04	0.0060397
7.68317	0.04	-0.00563082
7.72277	0.04	-0.000345744
7.76238	0.04	0.00125619
7.80198	0.04	0.00959137
7.84158	0.04	0.00264626
7.88119	0.04	-0.0019716
7.92079	0.04	-0.00710911
7.9604	0.04	0.0038377
8	0.04	0.0177817
8.0396	0.04	0.00366245
8.07921	0.04	-0.00509559
8.11881	0.04	0.0132746
8.15842	0.04	0.0189514
8.19802	0.04	0.0155773
8.23762	0.04	0.00572875
8.27723	0.04	0.0142293
8.31683	0.04	0.0230146
8.35644	0.04	0.00778749
8.39604	0.04	0.00395963
8.43564	0.04	0.00855676
8.47525	0.04	0.00921926
8.51485	0.04	0.00356441
8.55446	0.04	0.00290353
8.59406	0.04	0.0116739
8.63366	0.04	0.00560128
8.67327	0.04	-0.00459474
8.71287	0.04	-0.000295633
8.75248	0.04	0.00310858
8.79208	0.04	-0.0102098
8.83168	0.04	-0.000987539
8.87129	0.04	0.0060172
8.91089	0.04	0.00606748
8.9505	0.04	0.00120459
8.9901	0.04	0.00470026
9.0297	0.04	0.00643777
9.06931	0.04	0.0109536
9.10891	0.04	0.0234935
9.14851	0.04	0.0214732
9.18812	0.04	0.00715128
9.22772	0.04	0.00161293
9.26733	0.04	0.00666001
9.30693	0.04	0.00736269
9.34653	0.04	-0.0131704
9.38614	0.04	-0.00918271
9.42574	0.04	0.00614865
9.46535	0.04	-0.000785364
9.50495	0.04	-0.00254525
9.54455	0.04	0.00272984
9.58416	0.04	-0.00338462
9.62376	0.04	0.00344335
9.66337	0.04	-0.0110255
9.70297	0.04	0.00386503
9.74257	0.04	0.00912852
9.78218	0.04	-0.0106098
9.82178	0.04	-0.00887516
9.86139	0.04	0.000992154
9.90099	0.04	0.00150153
9.94059	0.04	-0.00612838
9.9802	0.04	-0.00360037
10.0198	0.04	0.00161334
10.0594	0.04	-0.000975321
10.099	0.04	-0.00391306
10.1386	0.04	-0.00671411
10.1782	0.04	0.000808507
10.2178	0.04	0.00653498
10.2574	0.04	0.0142145
10.297	0.04	0.0101445
10.3366	0.04	0.0110903
10.3762	0.04	0.00752219
10.4158	0.04	-6.07356E-005
10.4554	0.04	-0.00207319
10.495	0.04	-0.0017036
10.5347	0.04	-0.00218528
10.5743	0.04	-0.00947841
10.6139	0.04	0.0037656
10.6535	0.04	0.00125838
10.6931	0.04	0.00130831
10.7327	0.04	0.000857331
10.7723	0.04	-0.00171897
10.8119	0.04	0.000378143
10.8515	0.04	0.0088791
10.8911	0.04	-0.00672462
10.9307	0.04	-0.00940738
10.9703	0.04	-0.00024823
11.0099	0.04	0.00849016
11.0495	0.04	0.00131373
11.0891	0.04	-0.00393073
11.1287	0.04	-0.0145485
11.1683	0.04	0.00307785
11.2079	0.04	0.0167792
11.2475	0.04	-0.0055617
11.2871	0.04	0.00309449
11.3267	0.04	0.0123707
11.3663	0.04	-0.00612387
11.4059	0.04	-0.000501797
11.4455	0.04	0.000390951
11.4851	0.04	-0.00169948
11.5248	0.04	0.008078
11.5644	0.04	0.010811
11.604	0.04	0.0198884
11.6436	0.04	5.91833E-005
11.6832	0.04	-0.0165706
11.7228	0.04	-0.0128471
11.7624	0.04	0.00314824
11.802	0.04	-0.00653737
11.8416	0.04	0.000820293
11.8812	0.04	0.00287353
11.9208	0.04	0.00630947
11.9604	0.04	0.0136049
12	0.04	0.00929326
0	0.08	-0.00045358
0.039604	0.08	0.00173861
0.0792079	0.08	-0.00288815
0.118812	0.08	-0.0126942
0.158416	0.08	-0.00829382
0.19802	0.08	0.000997956
0.237624	0.08	-0.00211494
0.277228	0.08	0.011805
0.316832	0.08	0.00755155
0.356436	0.08	-0.00545094
0.39604	0.08	0.00143186
0.435644	0.08	0.00780403
0.475248	0.08	0.00616878
0.514851	0.08	-0.0089623
0.554455	0.08	-0.0131761
0.594059	0.08	-0.00768368
0.633663	0.08	-0.0072121
0.673267	0.08	0.0106883
0.712871	0.08	0.000710151
0.752475	0.08	0.0111007
0.792079	0.08	0.00219658
0.831683	0.08	0.000442694
0.871287	0.08	0.00717202
0.910891	0.08	0.00859227
0.950495	0.08	0.00688197
0.990099	0.08	0.0220931
1.0297	0.08	0.012402
1.06931	0.08	-0.00315431
1.10891	0.08	-0.00201596
1.14851	0.08	0.0066491
1.18812	0.08	0.021268
1.22772	0.08	0.0263662
1.26733	0.08	0.0478674
1.30693	0.08	0.0281882
1.34653	0.08	0.0226205
1.38614	0.08	0.0226448
1.42574	0.08	0.0167568
1.46535	0.08	0.0334583
1.50495	0.08	0.0308456
1.54455	0.08	0.0349447
1.58416	0.08	0.0351763
1.62376	0.08	0.036438
1.66337	0.08	0.0240133
1.70297	0.08	0.0193418
1.74257	0.08	0.0236904
1.78218	0.08	0.024478
1.82178	0.08	0.016045
1.86139	0.08	0.0160311
1.90099	0.08	0.0130196
1.94059	0.08	0.012708
1.9802	0.08	0.0127046
2.0198	0.08	0.0126539
2.05941	0.08	-0.00554967
2.09901	0.08	0.00857008
2.13861	0.08	0.009359
2.17822	0.08	-0.00218786
2.21782	0.08	-0.0103376
2.25743	0.08	-0.012326
2.29703	0.08	0.000147541
2.33663	0.08	0.000817162
2.37624	0.08	-0.00388611
2.41584	0.08	-0.00116861
2.45545	0.08	-0.000920987
2.49505	0.08	0.00353068
2.53465	0.08	0.00642471
2.57426	0.08	-0.00390587
2.61386	0.08	-0.00691829
2.65347	0.08	-0.00322915
2.69307	0.08	0.00137132
2.73267	0.08	0.00637482
2.77228	0.08	0.0167558
2.81188	0.08	0.000775293
2.85149	0.08	0.00290012
2.89109	0.08	0.00656698
2.93069	0.08	0.00489816
2.9703	0.08	0.0107792
3.0099	0.08	0.000748383
3.0495	0.08	0.00166485
3.08911	0.08	0.00979489
3.12871	0.08	-0.00791817
3.16832	0.08	-0.0019287
3.20792	0.08	0.00145284
3.24752	0.08	-0.00452044
3.28713	0.08	0.0107916
3.32673	0.08	0.0124295
3.36634	0.08	0.00726713
3.40594	0.08	0.0127239
3.44554	0.08	0.0177402
3.48515	0.08	0.0282544
3.52475	0.08	0.0395258
3.56436	0.08	0.058574
3.60396	0.08	0.0742046
3.64356	0.08	0.0745665
3.68317	0.08	0.108467
3.72277	0.08	0.126209
3.76238	0.08	0.132705
3.80198	0.08	0.15214
3.84158	0.08	0.163211
3.88119	0.08	0.15499
3.92079	0.08	0.145541
3.9604	0.08	0.141944
4	0.08	0.137814
4.0396	0.08	0.114435
4.07921	0.08	0.102182
4.11881	0.08	0.0676015
4.15842	0.08	0.0565538
4.19802	0.08	0.0411932
4.23762	0.08	0.0185102
4.27723	0.08	0.0225882
4.31683	0.08	0.0440645
4.35644	0.08	0.0432314
4.39604	0.08	0.035422
4.43564	0.08	0.0503691
4.47525	0.08	0.0650118
4.51485	0.08	0.0523197
4.55446	0.08	0.0731104
4.59406	0.08	0.0916802
4.63366	0.08	0.0857766
4.67327	0.08	0.0917223
4.71287	0.08	0.0905628
4.75248	0.08	0.0970943
4.79208	0.08	0.082029
4.83168	0.08	0.0634168
4.87129	0.08	0.058683
4.91089	0.08	0.0604151
4.9505	0.08	0.0625178
4.9901	0.08	0.0466581
5.0297	0.08	0.0292735
5.06931	0.08	0.0279839
5.10891	0.08	0.0265666
5.14851	0.08	0.0196265
5.18812	0.08	0.0208251
5.22772	0.08	0.0222581
5.26733	0.08	0.0210909
5.30693	0.08	0.0149107
5.34653	0.08	0.0109473
5.38614	0.08	-0.000646533
5.42574	0.08	-0.00287175
5.46535	0.08	0.0142926
5.50495	0.08	0.0148502
5.54455	0.08	0.0075699
5.58416	0.08	-0.00164326
5.62376	0.08	0.00632876
5.66337	0.08	0.0037729
5.70297	0.08	0.00220905
5.74257	0.08	0.00959319
5.78218	0.08	0.00516515
5.82178	0.08	-0.00508583
5.86139	0.08	-0.0123416
5.90099	0.08	0.00912345
5.94059	0.08	0.00957337
5.9802	0.08	-0.00450057
6.0198	0.08	0.00821169
6.05941	0.08	-0.00083379
6.09901	0.08	-0.00376403
6.13861	0.08	0.0107083
6.17822	0.08	0.00200245
6.21782	0.08	-0.00852894
6.25743	0.08	-0.00855223
6.29703	0.08	0.00333001
6.33663	0.08	-0.00241954
6.37624	0.08	-0.00266545
6.41584	0.08	0.00324537
6.45545	0.08	-0.00369382
6.49505	0.08	0.0173764
6.53465	0.08	0.0251579
6.57426	0.08	0.0235317
6.61386	0.08	0.01373
6.65347	0.08	0.00948903
6.69307	0.08	0.00422267
6.73267	0.08	-0.000899612
6.77228	0.08	0.00616089
6.81188	0.08	0.00125327
6.85149	0.08	-0.00682464
6.89109	0.08	0.00124752
6.93069	0.08	0.00909839
6.9703	0.08	0.0110438
7.0099	0.08	0.00499337
7.0495	0.08	0.00137906
7.08911	0.08	-0.00956219
7.12871	0.08	-0.000119891
7.16832	0.08	0.00945439
7.20792	0.08	0.0221084
7.24752	0.08	0.0315031
7.28713	0.08	0.0187672
7.32673	0.08	0.0284812
7.36634	0.08	0.0317009
7.40594	0.08	0.0111611
7.44554	0.08	0.00424351
7.48515	0.08	0.0105615
7.52475	0.08	0.0140424
7.56436	0.08	0.0138433
7.60396	0.08	0.019815
7.64356	0.08	0.012489
7.68317	0.08	0.0162435
7.72277	0.08	0.00356289
7.76238	0.08	-0.00285102
7.80198	0.08	0.00244588
7.84158	0.08	-0.00576077
7.88119	0.08	0.00385385
7.92079	0.08	0.0192474
7.9604	0.08	0.00805755
8	0.08	0.00309144
8.0396	0.08	0.0110561
8.07921	0.08	0.0251899
8.11881	0.08	0.0202008
8.15842	0.08	0.0159571
8.19802	0.08	0.0162474
8.23762	0.08	0.0113867
8.27723	0.08	0.0250137
8.31683	0.08	0.018187
8.35644	0.08	0.00581212
8.39604	0.08	-0.000544218
8.43564	0.08	0.00552554
8.47525	0.08	0.0240286
8.51485	0.08	0.0131408
8.55446	0.08	-0.000585767
8.59406	0.08	-0.000834946
8.63366	0.08	0.0054135
8.67327	0.08	0.0169044
8.71287	0.08	0.00373863
8.75248	0.08	-0.000825951
8.79208	0.08	0.00622094
8.83168	0.08	0.00867142
8.87129	0.08	0.0158768
8.91089	0.08	0.0196301
8.9505	0.08	-0.000293977
8.9901	0.08	-0.00640309
9.0297	0.08	0.00517311
9.06931	0.08	0.00584118
9.10891	0.08	0.0030709
9.14851	0.08	-0.0036047
9.18812	0.08	0.00200568
9.22772	0.08	0.0118883
9.26733	0.08	0.00541086
9.30693	0.08	-0.00990489
9.34653	0.08	0.00159951
9.38614	0.08	0.00729616
9.42574	0.08	-0.012019
9.46535	0.08	-0.018518
9.50495	0.08	-0.0107431
9.54455	0.08	-0.00206315
9.58416	0.08	0.0120455
9.62376	0.08	0.00112469
9.66337	0.08	0.0016491
9.70297	0.08	0.00959829
9.74257	0.08	-0.00825133
9.78218	0.08	-0.00529344
9.82178	0.08	-0.00509045
9.86139	0.08	0.0160526
9.90099	0.08	0.0111135
9.94059	0.08	0.00579756
9.9802	0.08	-0.00470806
10.0198	0.08	0.000492814
10.0594	0.08	-0.00865718
10.099	0.08	-0.012264
10.1386	0.08	-0.0111492
10.1782	0.08	-0.00706085
10.2178	0.08	-0.00422343
10.2574	0.08	-0.00457434
10.297	0.08	-0.00877827
10.3366	0.08	-0.0213694
10.3762	0.08	-0.0144614
10.4158	0.08	0.00375619
10.4554	0.08	0.00490169
10.495	0.08	-0.000539984
10.5347	0.08	-0.00356867
10.5743	0.08	-0.00746632
10.6139	0.08	-0.0113907
10.6535	0.08	-0.00972951
10.6931	0.08	0.00566316
10.7327	0.08	0.0115422
10.7723	0.08	0.00598226
10.8119	0.08	0.00562115
10.8515	0.08	0.00731337
10.8911	0.08	0.0079347
10.9307	0.08	0.0100454
10.9703	0.08	-0.00938489
11.0099	0.08	0.00732799
11.0495	0.08	0.00707636
11.0891	0.08	0.00613612
11.1287	0.08	-0.00766729
11.1683	0.08	-0.0109925
11.2079	0.08	0.00277352
11.2475	0.08	-0.00259069
11.2871	0.08	0.000384312
11.3267	0.08	0.00194053
11.3663	0.08	0.00643508
11.4059	0.08	0.00933928
11.4455	0.08	0.00896988
11.4851	0.08	0.0151428
11.5248	0.08	0.00887171
11.5644	0.08	0.00938795
11.604	0.08	0.00847594
11.6436	0.08	-0.00925947
11.6832	0.08	0.00390603
11.7228	0.08	0.00547824
11.7624	0.08	0.00183933
11.802	0.08	0.00396457
11.8416	0.08	-0.000789757
11.8812	0.08	0.00292049
11.9208	0.08	-0.00591623
11.9604	0.08	-0.00430161
12	0.08	0.0160257
0	0.12	0.00592645
0.039604	0.12	0.00383853
0.0792079	0.12	-0.00701333
0.118812	0.12	-0.00658626
0.158416	0.12	0.00350304
0.19802	0.12	0.00170787
0.237624	0.12	-0.00951949
0.277228	0.12	-0.00840269
0.316832	0.12	-0.00504158
0.356436	0.12	-0.00458514
0.39604	0.12	-0.00199974
0.435644	0.12	-0.000399053
0.475248	0.12	0.00836076
0.514851	0.12	0.00832104
0.554455	0.12	0.000335132
0.594059	0.12	0.00333346
0.633663	0.12	0.00257261
0.673267	0.12	0.0111034
0.712871	0.12	0.00878534
0.752475	0.12	-0.00737132
0.792079	0.12	-0.00116105
0.831683	0.12	0.00854007
0.871287	0.12	-0.000205507
0.910891	0.12	0.00472172
0.950495	0.12	0.00122789
0.990099	0.12	0.00559754
1.0297	0.12	-0.00569523
1.06931	0.12	0.0113217
1.10891	0.12	0.0276511
1.14851	0.12	0.0268678
1.18812	0.12	0.011444
1.22772	0.12	0.0181816
1.26733	0.12	0.0264278
1.30693	0.12	0.0230352
1.34653	0.12	0.0452471
1.38614	0.12	0.046174
1.42574	0.12	0.0273038
1.46535	0.12	0.0338314
1.50495	0.12	0.0398356
1.54455	0.12	0.0373025
1.58416	0.12	0.029725
1.62376	0.12	0.0292134
1.66337	0.12	0.0276307
1.70297	0.12	0.0269794
1.74257	0.12	0.030594
1.78218	0.12	0.0241607
1.82178	0.12	0.0201182
1.86139	0.12	0.0195542
1.90099	0.12	0.0115683
1.94059	0.12	-0.00806732
1.9802	0.12	0.00676889
2.0198	0.12	-0.00515118
2.05941	0.12	-0.00931093
2.09901	0.12	0.00409865
2.13861	0.12	0.00385306
2.17822	0.12	0.0152676
2.21782	0.12	0.0184876
2.25743	0.12	-0.00267675
2.29703	0.12	-0.00444519
2.33663	0.12	-0.0026866
2.37624	0.12	-0.00792012
2.41584	0.12	-0.0132124
2.45545	0.12	0.00121746
2.49505	0.12	0.0115999
2.53465	0.12	0.00328308
2.57426	0.12	-0.00950343
2.61386	0.12	-0.00666051
2.65347	0.12	0.00598059
2.69307	0.12	-0.00172418
2.73267	0.12	-0.0129664
2.77228	0.12	0.00110747
2.81188	0.12	-3.05961E-005
2.85149	0.12	0.00214986
2.89109	0.12	0.00657124
2.93069	0.12	0.0110952
2.9703	0.12	0.0186335
3.0099	0.12	0.0182259
3.0495	0.12	0.00289524
3.08911	0.12	0.0146732
3.12871	0.12	0.00792202
3.16832	0.12	0.00114965
3.20792	0.12	0.00868247
3.24752	0.12	0.00116644
3.28713	0.12	-0.0104844
3.32673	0.12	0.0146594
3.36634	0.12	0.0210664
3.40594	0.12	0.0112271
3.44554	0.12	0.00348384
3.48515	0.12	0.0267261
3.52475	0.12	0.0459693
3.56436	0.12	0.0787087
3.60396	0.12	0.102505
3.64356	0.12	0.10591
3.68317	0.12	0.143287
3.72277	0.12	0.152302
3.76238	0.12	0.165647
3.80198	0.12	0.1788
3.84158	0.12	0.181803
3.88119	0.12	0.187012
3.92079	0.12	0.185419
3.9604	0.12	0.168575
4	0.12	0.162787
4.0396	0.12	0.125551
4.07921	0.12	0.10151
4.11881	0.12	0.0785326
4.15842	0.12	0.0552381
4.19802	0.12	0.0509624
4.23762	0.12	0.0383509
4.27723	0.12	0.026892
4.31683	0.12	0.0367419
4.35644	0.12	0.0440071
4.39604	0.12	0.0456629
4.43564	0.12	0.0565653
4.47525	0.12	0.0626677
4.51485	0.12	0.0845861
4.55446	0.12	0.0998689
4.59406	0.12	0.119996
4.63366	0.12	0.127546
4.67327	0.12	0.130952
4.71287	0.12	0.135617
4.75248	0.12	0.134776
4.79208	0.12	0.126804
4.83168	0.12	0.114378
4.87129	0.12	0.0814431
4.91089	0.12	0.0662432
4.9505	0.12	0.0751551
4.9901	0.12	0.059443
5.0297	0.12	0.0393579
5.06931	0.12	0.0180869
5.10891	0.12	0.0227136
5.14851	0.12	0.0229061
5.18812	0.12	0.0116577
5.22772	0.12	0.0115549
5.26733	0.12	0.0168695
5.30693	0.12	0.0194672
5.34653	0.12	0.0166254
5.38614	0.12	0.00814162
5.42574	0.12	0.00526584
5.46535	0.12	0.0114916
5.50495	0.12	0.0117112
5.54455	0.12	0.00246218
5.58416	0.12	0.000758142
5.62376	0.12	-0.00568521
5.66337	0.12	0.00111218
5.70297	0.12	0.00799262
5.74257	0.12	0.0117434
5.78218	0.12	0.00822573
5.82178	0.12	-0.00319696
5.86139	0.12	-0.00124723
5.90099	0.12	0.0166386
5.94059	0.12	0.00446909
5.9802	0.12	0.00769331
6.0198	0.12	0.00607943
6.05941	0.12	0.000689221
6.09901	0.12	0.00522236
6.13861	0.12	0.00888051
6.17822	0.12	0.00578325
6.21782	0.12	0.00316489
6.25743	0.12	0.00172432
6.29703	0.12	0.00254551
6.33663	0.12	0.00622807
6.37624	0.12	0.0076167
6.41584	0.12	0.0014647
6.45545	0.12	0.00508279
6.49505	0.12	-0.000266314
6.53465	0.12	-0.0016832
6.57426	0.12	0.0157293
6.61386	0.12	0.00250151
6.65347	0.12	-0.00379916
6.69307	0.12	0.000812274
6.73267	0.12	-0.00441574
6.77228	0.12	-0.000370376
6.81188	0.12	0.0117885
6.85149	0.12	0.00738972
6.89109	0.12	0.00823421
6.93069	0.12	0.00194422
6.9703	0.12	0.00971253
7.0099	0.12	0.013805
7.0495	0.12	0.00956192
7.08911	0.12	0.0096347
7.12871	0.12	0.00452064
7.16832	0.12	0.00854519
7.20792	0.12	0.0189915
7.24752	0.12	0.0224727
7.28713	0.12	0.0301882
7.32673	0.12	0.0353394
7.36634	0.12	0.0383564
7.40594	0.12	0.0256189
7.44554	0.12	0.0319449
7.48515	0.12	0.0158052
7.52475	0.12	0.0106063
7.56436	0.12	0.016393
7.60396	0.12	0.0149338
7.64356	0.12	0.0164571
7.68317	0.12	-0.00103043
7.72277	0.12	0.00434674
7.76238	0.12	0.0144272
7.80198	0.12	0.00718919
7.84158	0.12	0.00926977
7.88119	0.12	0.006489
7.92079	0.12	-7.85299E-007
7.9604	0.12	0.00665679
8	0.12	0.0164908
8.0396	0.12	0.0122423
8.07921	0.12	0.0248445
8.11881	0.12	0.0338712
8.15842	0.12	0.0331252
8.19802	0.12	0.0223539
8.23762	0.12	0.0256611
8.27723	0.12	0.021244
8.31683	0.12	0.0252166
8.35644	0.12	0.031301
8.39604	0.12	0.0290129
8.43564	0.12	0.0130167
8.47525	0.12	0.013717
8.51485	0.12	0.0103843
8.55446	0.12	-0.00318844
8.59406	0.12	0.00725693
8.63366	0.12	0.0145208
8.67327	0.12	0.00283386
8.71287	0.12	0.0102998
8.75248	0.12	0.00396873
8.79208	0.12	0.00476414
8.83168	0.12	0.0139639
8.87129	0.12	-0.000925789
8.91089	0.12	0.00533992
8.9505	0.12	0.0184273
8.9901	0.12	-0.000238017
9.0297	0.12	-0.00246092
9.06931	0.12	0.0159984
9.10891	0.12	0.0223739
9.14851	0.12	0.0173415
9.18812	0.12	0.00754162
9.22772	0.12	0.0182077
9.26733	0.12	0.0108726
9.30693	0.12	-0.00415049
9.34653	0.12	-0.00202026
9.38614	0.12	-0.00115714
9.42574	0.12	-0.0146199
9.46535	0.12	-0.0153884
9.50495	0.12	-0.0112768
9.54455	0.12	-0.000826372
9.58416	0.12	0.00899314
9.62376	0.12	-0.00165387
9.66337	0.12	-0.0205903
9.70297	0.12	-0.00809829
9.74257	0.12	0.000884722
9.78218	0.12	0.00849874
9.82178	0.12	0.0104631
9.86139	0.12	-0.000401003
9.90099	0.12	0.00216811
9.94059	0.12	-0.00187223
9.9802	0.12	0.00219024
10.0198	0.12	0.0105948
10.0594	0.12	0.00680128
10.099	0.12	0.000200254
10.1386	0.12	-0.0053907
10.1782	0.12	-0.0120432
10.2178	0.12	-0.0132512
10.2574	0.12	-0.00607272
10.297	0.12	-0.00716793
10.3366	0.12	0.00694304
10.3762	0.12	-0.00650621
10.4158	0.12	-0.00767292
10.4554	0.12	-0.00235564
10.495	0.12	-0.0163948
10.5347	0.12	-0.00791056
10.5743	0.12	-0.000415471
10.6139	0.12	-0.00828901
10.6535	0.12	-0.0105166
10.6931	0.12	-0.00632123
10.7327	0.12	-0.0204915
10.7723	0.12	-0.00287094
10.8119	0.12	0.00678686
10.8515	0.12	-0.00338138
10.8911	0.12	-0.0119269
10.9307	0.12	-0.0128886
10.9703	0.12	-0.0152748
11.0099	0.12	-0.00846496
11.0495	0.12	0.0124294
11.0891	0.12	0.00731937
11.1287	0.12	0.000454626
11.1683	0.12	0.00712024
11.2079	0.12	0.00327731
11.2475	0.12	0.00982289
11.2871	0.12	0.00241687
11.3267	0.12	0.0058976
11.3663	0.12	0.00171312
11.4059	0.12	0.00342311
11.4455	0.12	0.0156637
11.4851	0.12	0.0146744
11.5248	0.12	0.00592829
11.5644	0.12	-0.00227798
11.604	0.12	-0.0156422
11.6436	0.12	-0.0113066
11.6832	0.12	-0.0130128
11.7228	0.12	-0.0147805
11.7624	0.12	-0.00745756
11.802	0.12	-0.00929047
11.8416	0.12	0.00540994
11.8812	0.12	0.00643601
11.9208	0.12	-0.00578958
11.9604	0.12	0.00724644
12	0.12	0.0125335
0	0.16	-0.00516913
0.039604	0.16	-0.0112546
0.0792079	0.16	-0.00805447
0.118812	0.16	-0.0101995
0.158416	0.16	0.0028716
0.19802	0.16	0.0248806
0.237624	0.16	0.0147464
0.277228	0.16	0.00591625
0.316832	0.16	0.00892736
0.356436	0.16	0.00442502
0.39604	0.16	-0.00576741
0.435644	0.16	-0.000979413
0.475248	0.16	0.000959515
0.514851	0.16	0.00923722
0.554455	0.16	0.00151656
0.594059	0.16	-0.01551
0.633663	0.16	-0.00857155
0.673267	0.16	0.00175082
0.712871	0.16	0.0181108
0.752475	0.16	0.0146911
0.792079	0.16	0.0194666
0.831683	0.16	0.00859966
0.871287	0.16	-0.00558424
0.910891	0.16	0.00218354
0.950495	0.16	0.0156578
0.990099	0.16	0.0110382
1.0297	0.16	0.0176379
1.06931	0.16	0.0298089
1.10891	0.16	0.0273394
1.14851	0.16	0.0231716
1.18812	0.16	0.0191443
1.22772	0.16	0.0309513
1.26733	0.16	0.0456552
1.30693	0.16	0.0359477
1.34653	0.16	0.0294816
1.38614	0.16	0.0338808
1.42574	0.16	0.0418241
1.46535	0.16	0.0512986
1.50495	0.16	0.0439023
1.54455	0.16	0.0349255
1.58416	0.16	0.0450969
1.62376	0.16	0.0537115
1.66337	0.16	0.0575349
1.70297	0.16	0.0484548
1.74257	0.16	0.0348809
1.78218	0.16	0.0257166
1.82178	0.16	0.0197435
1.86139	0.16	0.0166637
1.90099	0.16	0.0144217
1.94059	0.16	0.0210318
1.9802	0.16	0.0111478
2.0198	0.16	0.0122465
2.05941	0.16	0.0191715
2.09901	0.16	0.0144791
2.13861	0.16	0.0178666
2.17822	0.16	0.00360698
2.21782	0.16	0.00164059
2.25743	0.16	0.0149871
2.29703	0.16	0.00161191
2.33663	0.16	-0.00728952
2.37624	0.16	0.0104427
2.41584	0.16	0.00734935
2.45545	0.16	0.00735258
2.49505	0.16	0.00761953
2.53465	0.16	0.0135599
2.57426	0.16	0.00653768
2.61386	0.16	0.00919701
2.65347	0.16	0.0126396
2.69307	0.16	0.0219857
2.73267	0.16	0.0148049
2.77228	0.16	0.00751356
2.81188	0.16	0.00441388
2.85149	0.16	0.0096214
2.89109	0.16	0.0206562
2.93069	0.16	0.0152771
2.9703	0.16	0.0176876
3.0099	0.16	0.0146947
3.0495	0.16	0.0177602
3.08911	0.16	0.0221821
3.12871	0.16	0.0184952
3.16832	0.16	0.0312618
3.20792	0.16	0.0322956
3.24752	0.16	0.0245934
3.28713	0.16	0.0235077
3.32673	0.16	0.0105002
3.36634	0.16	0.0141525
3.40594	0.16	0.01334
3.44554	0.16	0.0168024
3.48515	0.16	0.0425108
3.52475	0.16	0.0739808
3.56436	0.16	0.091359
3.60396	0.16	0.0988678
3.64356	0.16	0.147841
3.68317	0.16	0.169525
3.72277	0.16	0.184221
3.76238	0.16	0.235652
3.80198	0.16	0.272719
3.84158	0.16	0.267994
3.88119	0.16	0.259653
3.92079	0.16	0.245029
3.9604	0.16	0.227084
4	0.16	0.196426
4.0396	0.16	0.171012
4.07921	0.16	0.14257
4.11881	0.16	0.126514
4.15842	0.16	0.078852
4.19802	0.16	0.05672
4.23762	0.16	0.0434858
4.27723	0.16	0.0378708
4.31683	0.16	0.0444291
4.35644	0.16	0.0477467
4.39604	0.16	0.0556107
4.43564	0.16	0.0797067
4.47525	0.16	0.106326
4.51485	0.16	0.125356
4.55446	0.16	0.133913
4.59406	0.16	0.136069
4.63366	0.16	0.17582
4.67327	0.16	0.184044
4.71287	0.16	0.17268
4.75248	0.16	0.169615
4.79208	0.16	0.164374
4.83168	0.16	0.145361
4.87129	0.16	0.121551
4.91089	0.16	0.105018
4.9505	0.16	0.0855079
4.9901	0.16	0.0588288
5.0297	0.16	0.0417839
5.06931	0.16	0.0252528
5.10891	0.16	0.0137388
5.14851	0.16	0.0239427
5.18812	0.16	0.0171108
5.22772	0.16	-0.0009153
5.26733	0.16	0.00954399
5.30693	0.16	0.0196945
5.34653	0.16	0.0278879
5.38614	0.16	0.0279441
5.42574	0.16	0.0255002
5.46535	0.16	0.0262713
5.50495	0.16	0.0238763
5.54455	0.16	0.0211911
5.58416	0.16	0.0247656
5.62376	0.16	0.0268663
5.66337	0.16	0.0202739
5.70297	0.16	0.0215043
5.74257	0.16	0.0221629
5.78218	0.16	0.0177411
5.82178	0.16	0.00398643
5.86139	0.16	-0.00368661
5.90099	0.16	0.00710602
5.94059	0.16	0.00625342
5.9802	0.16	0.00563749
6.0198	0.16	0.0121286
6.05941	0.16	0.00526473
6.09901	0.16	0.00728167
6.13861	0.16	-0.000295274
6.17822	0.16	-0.00667775
6.21782	0.16	0.00112265
6.25743	0.16	0.00529787
6.29703	0.16	0.00181654
6.33663	0.16	0.00505421
6.37624	0.16	0.0212808
6.41584	0.16	0.00347423
6.45545	0.16	0.00434695
6.49505	0.16	0.0196106
6.53465	0.16	0.0183284
6.57426	0.16	0.0259303
6.61386	0.16	0.016979
6.65347	0.16	0.0106751
6.69307	0.16	0.0073068
6.73267	0.16	0.0104519
6.77228	0.16	0.0060386
6.81188	0.16	0.00912318
6.85149	0.16	0.0205917
6.89109	0.16	0.00719984
6.93069	0.16	0.00357311
6.9703	0.16	0.024636
7.0099	0.16	0.0164628
7.0495	0.16	0.0123296
7.08911	0.16	0.0225562
7.12871	0.16	0.0213687
7.16832	0.16	0.0266817
7.20792	0.16	0.0444528
7.24752	0.16	0.0396897
7.28713	0.16	0.039591
7.32673	0.16	0.0431178
7.36634	0.16	0.0614958
7.40594	0.16	0.0681782
7.44554	0.16	0.0721736
7.48515	0.16	0.0484804
7.52475	0.16	0.0433418
7.56436	0.16	0.0322498
7.60396	0.16	0.0269695
7.64356	0.16	0.0222435
7.68317	0.16	0.0128887
7.72277	0.16	0.0171921
7.76238	0.16	0.019155
7.80198	0.16	0.0134864
7.84158	0.16	0.00645168
7.88119	0.16	0.0119922
7.92079	0.16	0.00129107
7.9604	0.16	0.00838546
8	0.16	0.0152784
8.0396	0.16	0.0138446
8.07921	0.16	0.0243693
8.11881	0.16	0.0327832
8.15842	0.16	0.0462599
8.19802	0.16	0.0439954
8.23762	0.16	0.0449307
8.27723	0.16	0.047166
8.31683	0.16	0.051668
8.35644	0.16	0.0438343
8.39604	0.16	0.0418147
8.43564	0.16	0.0316032
8.47525	0.16	0.0288625
8.51485	0.16	0.0287252
8.55446	0.16	0.0256265
8.59406	0.16	0.0246455
8.63366	0.16	0.0184709
8.67327	0.16	0.0132603
8.71287	0.16	0.00558123
8.75248	0.16	0.000889748
8.79208	0.16	0.0125325
8.83168	0.16	0.0065222
8.87129	0.16	0.010409
8.91089	0.16	0.0199629
8.9505	0.16	0.0147156
8.9901	0.16	0.0142475
9.0297	0.16	0.0124228
9.06931	0.16	0.0151465
9.10891	0.16	0.0263684
9.14851	0.16	0.0264613
9.18812	0.16	0.0374827
9.22772	0.16	0.0293321
9.26733	0.16	0.0247195
9.30693	0.16	0.0171239
9.34653	0.16	0.0146846
9.38614	0.16	0.00985122
9.42574	0.16	0.00550395
9.46535	0.16	0.012648
9.50495	0.16	0.00372814
9.54455	0.16	0.00595763
9.58416	0.16	-0.00275896
9.62376	0.16	-0.00729843
9.66337	0.16	-0.00207359
9.70297	0.16	0.00401436
9.74257	0.16	0.00511507
9.78218	0.16	0.00540599
9.82178	0.16	0.00791028
9.86139	0.16	0.00444344
9.90099	0.16	0.00986722
9.94059	0.16	0.0217873
9.9802	0.16	0.0186375
10.0198	0.16	0.00093644
10.0594	0.16	-0.000590724
10.099	0.16	0.0113866
10.1386	0.16	0.0115643
10.1782	0.16	0.00422362
10.2178	0.16	-0.0017839
10.2574	0.16	0.00388396
10.297	0.16	-0.00487119
10.3366	0.16	-0.0141737
10.3762	0.16	-0.0198283
10.4158	0.16	-0.0153501
10.4554	0.16	0.0115279
10.495	0.16	0.00552497
10.5347	0.16	-0.00356959
10.5743	0.16	0.00338579
10.6139	0.16	-0.000910843
10.6535	0.16	0.00782774
10.6931	0.16	0.0182801
10.7327	0.16	0.0139613
10.7723	0.16	0.00575005
10.8119	0.16	-0.00101532
10.8515	0.16	0.00300646
10.8911	0.16	0.0171037
10.9307	0.16	0.0164078
10.9703	0.16	0.00644374
11.0099	0.16	-0.000661428
11.0495	0.16	0.00242118
11.0891	0.16	-0.00100761
11.1287	0.16	0.000785214
11.1683	0.16	-0.000329582
11.2079	0.16	0.00245446
11.2475	0.16	0.00868584
11.2871	0.16	0.00727337
11.3267	0.16	0.00683228
11.3663	0.16	0.0136019
11.4059	0.16	0.00532687
11.4455	0.16	-0.00900758
11.4851	0.16	-0.0111418
11.5248	0.16	0.00667478
11.5644	0.16	0.0215286
11.604	0.16	0.0039968
11.6436	0.16	0.00131061
11.6832	0.16	-0.00458349
11.7228	0.16	-0.00167665
11.7624	0.16	0.00204196
11.802	0.16	0.00739583
11.8416	0.16	-0.00917781
11.8812	0.16	-0.0232813
11.9208	0.16	-0.00722065
11.9604	0.16	0.00332997
12	0.16	0.0152167
0	0.2	0.00269065
0.039604	0.2	-0.00455321
0.0792079	0.2	-0.00190332
0.118812	0.2	0.00249307
0.158416	0.2	0.0024791
0.19802	0.2	-0.00403482
0.237624	0.2	-0.0183922
0.277228	0.2	-0.00388672
0.316832	0.2	0.00423195
0.356436	0.2	-0.00962125
0.39604	0.2	0.00562269
0.435644	0.2	0.0069355
0.475248	0.2	-0.0130178
0.514851	0.2	0.00175019
0.554455	0.2	6.82421E-005
0.594059	0.2	0.00469898
0.633663	0.2	0.00558378
0.673267	0.2	-0.00629481
0.712871	0.2	0.00115228
0.752475	0.2	0.00856876
0.792079	0.2	0.00574282
0.831683	0.2	0.00324179
0.871287	0.2	0.00600056
0.910891	0.2	0.0157958
0.950495	0.2	0.0111566
0.990099	0.2	0.00121095
1.0297	0.2	0.0052819
1.06931	0.2	0.0118478
1.10891	0.2	0.0110846
1.14851	0.2	0.0106398
1.18812	0.2	0.0293034
1.22772	0.2	0.0274429
1.26733	0.2	0.025885
1.30693	0.2	0.0356196
1.34653	0.2	0.0321218
1.38614	0.2	0.0379455
1.42574	0.2	0.0313621
1.46535	0.2	0.0159419
1.50495	0.2	0.0276408
1.54455	0.2	0.0399682
1.58416	0.2	0.035225
1.62376	0.2	0.0432745
1.66337	0.2	0.044194
1.70297	0.2	0.0356451
1.74257	0.2	0.0423059
1.78218	0.2	0.0278448
1.82178	0.2	0.0104074
1.86139	0.2	0.0228025
1.90099	0.2	0.0109804
1.94059	0.2	-0.00207335
1.9802	0.2	0.00654161
2.0198	0.2	0.0150196
2.05941	0.2	-0.00478361
2.09901	0.2	-0.00722188
2.13861	0.2	-0.00410691
2.17822	0.2	-0.00660066
2.21782	0.2	-0.00339325
2.25743	0.2	0.000594359
2.29703	0.2	0.00797227
2.33663	0.2	-0.00335852
2.37624	0.2	-0.000397858
2.41584	0.2	0.013041
2.45545	0.2	0.0117822
2.49505	0.2	0.000261685
2.53465	0.2	-0.00128163
2.57426	0.2	-0.00134344
2.61386	0.2	0.00104041
2.65347	0.2	0.012601
2.69307	0.2	0.00737295
2.73267	0.2	0.00774128
2.77228	0.2	0.0154233
2.81188	0.2	0.0148579
2.85149	0.2	0.0107209
2.89109	0.2	0.0106075
2.93069	0.2	0.0237086
2.9703	0.2	0.0200979
3.0099	0.2	0.0087436
3.0495	0.2	0.00218709
3.08911	0.2	0.00344525
3.12871	0.2	0.025714
3.16832	0.2	0.0195064
3.20792	0.2	0.00122015
3.24752	0.2	0.000145477
3.28713	0.2	-0.00045122
3.32673	0.2	0.00971959
3.36634	0.2	0.0229673
3.40594	0.2	0.0169052
3.44554	0.2	0.0272366
3.48515	0.2	0.0456865
3.52475	0.2	0.0599726
3.56436	0.2	0.096771
3.60396	0.2	0.140239
3.64356	0.2	0.198344
3.68317	0.2	0.226921
3.72277	0.2	0.249162
3.76238	0.2	0.304883
3.80198	0.2	0.307212
3.84158	0.2	0.308606
3.88119	0.2	0.316049
3.92079	0.2	0.298752
3.9604	0.2	0.281217
4	0.2	0.266659
4.0396	0.2	0.23778
4.07921	0.2	0.178846
4.11881	0.2	0.152573
4.15842	0.2	0.107581
4.19802	0.2	0.0825402
4.23762	0.2	0.0516276
4.27723	0.2	0.0463522
4.31683	0.2	0.0581219
4.35644	0.2	0.0700393
4.39604	0.2	0.0819045
4.43564	0.2	0.0902953
4.47525	0.2	0.10125
4.51485	0.2	0.126828
4.55446	0.2	0.160952
4.59406	0.2	0.188565
4.63366	0.2	0.195272
4.67327	0.2	0.202791
4.71287	0.2	0.217112
4.75248	0.2	0.216852
4.79208	0.2	0.204616
4.83168	0.2	0.169726
4.87129	0.2	0.137743
4.91089	0.2	0.121184
4.9505	0.2	0.0947493
4.9901	0.2	0.0642009
5.0297	0.2	0.0472443
5.06931	0.2	0.0376922
5.10891	0.2	0.029866
5.14851	0.2	0.0245768
5.18812	0.2	0.0259011
5.22772	0.2	0.0272655
5.26733	0.2	0.0217943
5.30693	0.2	0.0263897
5.34653	0.2	0.0194862
5.38614	0.2	0.0206363
5.42574	0.2	0.0199723
5.46535	0.2	0.0177047
5.50495	0.2	0.0148429
5.54455	0.2	0.0280349
5.58416	0.2	0.0302473
5.62376	0.2	0.0376002
5.66337	0.2	0.0222917
5.70297	0.2	0.0191148
5.74257	0.2	0.0140004
5.78218	0.2	0.016003
5.82178	0.2	0.00506945
5.86139	0.2	-0.0135979
5.90099	0.2	-0.0136495
5.94059	0.2	-0.00820858
5.9802	0.2	-0.00909227
6.0198	0.2	-0.0120742
6.05941	0.2	-0.00938298
6.09901	0.2	-0.00246372
6.13861	0.2	-0.0117261
6.17822	0.2	-0.0117639
6.21782	0.2	-0.01608
6.25743	0.2	-0.0167786
6.29703	0.2	0.000698736
6.33663	0.2	0.0191358
6.37624	0.2	0.0187697
6.41584	0.2	0.0109429
6.45545	0.2	0.00385612
6.49505	0.2	0.0110754
6.53465	0.2	0.0175675
6.57426	0.2	0.0271794
6.61386	0.2	0.0205724
6.65347	0.2	0.00877277
6.69307	0.2	0.00891876
6.73267	0.2	0.0134046
6.77228	0.2	0.0245915
6.81188	0.2	0.0183992
6.85149	0.2	0.00368112
6.89109	0.2	0.00660414
6.93069	0.2	0.0107318
6.9703	0.2	0.00723427
7.0099	0.2	0.00508054
7.0495	0.2	0.0031851
7.08911	0.2	0.011987
7.12871	0.2	0.0110367
7.16832	0.2	0.0393995
7.20792	0.2	0.051434
7.24752	0.2	0.0560344
7.28713	0.2	0.065038
7.32673	0.2	0.0645353
7.36634	0.2	0.0706392
7.40594	0.2	0.0687434
7.44554	0.2	0.0619379
7.48515	0.2	0.0656812
7.52475	0.2	0.0635759
7.56436	0.2	0.0453606
7.60396	0.2	0.0183443
7.64356	0.2	0.0171459
7.68317	0.2	0.021828
7.72277	0.2	0.00108551
7.76238	0.2	0.00163455
7.80198	0.2	-0.00134823
7.84158	0.2	-0.00399895
7.88119	0.2	0.000592935
7.92079	0.2	-0.00438824
7.9604	0.2	0.00560258
8	0.2	0.00630456
8.0396	0.2	0.00146195
8.07921	0.2	0.0261592
8.11881	0.2	0.0347624
8.15842	0.2	0.0245714
8.19802	0.2	0.0372222
8.23762	0.2	0.0488538
8.27723	0.2	0.0536003
8.31683	0.2	0.033996
8.35644	0.2	0.0239813
8.39604	0.2	0.0325972
8.43564	0.2	0.0393574
8.47525	0.2	0.0240677
8.51485	0.2	0.0178141
8.55446	0.2	0.01674
8.59406	0.2	0.00872506
8.63366	0.2	0.00862605
8.67327	0.2	0.0108982
8.71287	0.2	-0.0102535
8.75248	0.2	0.00873192
8.79208	0.2	0.00249041
8.83168	0.2	-0.0121857
8.87129	0.2	0.00733084
8.91089	0.2	0.0203113
8.9505	0.2	0.0158254
8.9901	0.2	0.0199746
9.0297	0.2	0.0257957
9.06931	0.2	0.0326158
9.10891	0.2	0.0323572
9.14851	0.2	0.0431363
9.18812	0.2	0.0312611
9.22772	0.2	0.0234476
9.26733	0.2	0.00934162
9.30693	0.2	0.0186554
9.34653	0.2	0.0157924
9.38614	0.2	0.00907563
9.42574	0.2	-0.0053239
9.46535	0.2	-0.012822
9.50495	0.2	-0.00920948
9.54455	0.2	-0.00535958
9.58416	0.2	-0.0225875
9.62376	0.2	-0.0181778
9.66337	0.2	0.00186015
9.70297	0.2	4.1927E-005
9.74257	0.2	-0.00925789
9.78218	0.2	-0.00608456
9.82178	0.2	0.00138719
9.86139	0.2	-0.00311664
9.90099	0.2	-0.00702605
9.94059	0.2	-0.0012833
9.9802	0.2	0.0110928
10.0198	0.2	0.00942149
10.0594	0.2	0.0122604
10.099	0.2	0.00258451
10.1386	0.2	-0.0014339
10.1782	0.2	0.000213744
10.2178	0.2	-0.00830581
10.2574	0.2	-0.0138954
10.297	0.2	-0.00355605
10.3366	0.2	0.00230041
10.3762	0.2	-0.00270648
10.4158	0.2	-0.00676279
10.4554	0.2	-0.00850574
10.495	0.2	-0.0156379
10.5347	0.2	-0.00342431
10.5743	0.2	0.00247916
10.6139	0.2	0.0015263
10.6535	0.2	0.00329382
10.6931	0.2	-0.00166278
10.7327	0.2	-0.0106934
10.7723	0.2	0.0005052
10.8119	0.2	0.00634214
10.8515	0.2	0.00736891
10.8911	0.2	0.0113576
10.9307	0.2	0.00471891
10.9703	0.2	0.00443934
11.0099	0.2	0.0130378
11.0495	0.2	0.00444919
11.0891	0.2	0.00966465
11.1287	0.2	0.0135356
11.1683	0.2	0.0123604
11.2079	0.2	0.00167171
11.2475	0.2	0.0015592
11.2871	0.2	0.00532158
11.3267	0.2	0.0151878
11.3663	0.2	-0.00286697
11.4059	0.2	-0.00698511
11.4455	0.2	0.0130982
11.4851	0.2	-0.00440078
11.5248	0.2	-0.0102254
11.5644	0.2	0.00403258
11.604	0.2	0.00104633
11.6436	0.2	-0.0102265
11.6832	0.2	0.00375167
11.7228	0.2	0.00347926
11.7624	0.2	0.0140502
11.802	0.2	0.0115179
11.8416	0.2	-0.00370939
11.8812	0.2	0.0021601
11.9208	0.2	0.00650607
11.9604	0.2	0.000327906
12	0.2	0.00830485
0	0.24	-0.00881766
0.039604	0.24	-0.0108454
0.0792079	0.24	-3.68415E-005
0.118812	0.24	0.00607364
0.158416	0.24	0.00527724
0.19802	0.24	-0.004228
0.237624	0.24	-0.0126255
0.277228	0.24	0.000532643
0.316832	0.24	0.00988574
0.356436	0.24	0.00830527
0.39604	0.24	0.0140717
0.435644	0.24	0.0104565
0.475248	0.24	0.00946218
0.514851	0.24	0.011167
0.554455	0.24	0.00982518
0.594059	0.24	0.00679668
0.633663	0.24	0.00765821
0.673267	0.24	-0.0060909
0.712871	0.24	-0.00157782
0.752475	0.24	0.00915886
0.792079	0.24	0.00470402
0.831683	0.24	0.0152351
0.871287	0.24	0.0119075
0.910891	0.24	0.00240451
0.950495	0.24	0.0129591
0.990099	0.24	0.01771
1.0297	0.24	0.0294565
1.06931	0.24	0.0235642
1.10891	0.24	0.0141885
1.14851	0.24	0.0226001
1.18812	0.24	0.0474327
1.22772	0.24	0.0520101
1.26733	0.24	0.0366399
1.30693	0.24	0.0435098
1.34653	0.24	0.0322934
1.38614	0.24	0.0251782
1.42574	0.24	0.0339619
1.46535	0.24	0.0291374
1.50495	0.24	0.035204
1.54455	0.24	0.049481
1.58416	0.24	0.0631562
1.62376	0.24	0.0615497
1.66337	0.24	0.0627423
1.70297	0.24	0.0581482
1.74257	0.24	0.0507755
1.78218	0.24	0.0413768
1.82178	0.24	0.0149829
1.86139	0.24	0.0213558
1.90099	0.24	0.0245836
1.94059	0.24	0.0257107
1.9802	0.24	0.0200671
2.0198	0.24	0.0131108
2.05941	0.24	0.00639129
2.09901	0.24	0.0158227
2.13861	0.24	0.0024927
2.17822	0.24	0.000592303
2.21782	0.24	0.0172763
2.25743	0.24	0.0167165
2.29703	0.24	0.00467884
2.33663	0.24	0.00874385
2.37624	0.24	0.0125436
2.41584	0.24	0.00281061
2.45545	0.24	-0.000160067
2.49505	0.24	0.0058294
2.53465	0.24	0.00308477
2.57426	0.24	0.0106677
2.61386	0.24	0.0192047
2.65347	0.24	0.0151503
2.69307	0.24	0.0203655
2.73267	0.24	0.0253497
2.77228	0.24	0.00703953
2.81188	0.24	0.0265915
2.85149	0.24	0.0451939
2.89109	0.24	0.0366888
2.93069	0.24	0.0259755
2.9703	0.24	0.0241102
3.0099	0.24	0.0257566
3.0495	0.24	0.0131459
3.08911	0.24	0.0292237
3.12871	0.24	0.0201617
3.16832	0.24	0.0200752
3.20792	0.24	0.0169246
3.24752	0.24	0.0163723
3.28713	0.24	0.00546353
3.32673	0.24	0.00678308
3.36634	0.24	0.0144184
3.40594	0.24	0.0253778
3.44554	0.24	0.0331693
3.48515	0.24	0.0546038
3.52475	0.24	0.0726677
3.56436	0.24	0.108675
3.60396	0.24	0.176084
3.64356	0.24	0.242004
3.68317	0.24	0.307052
3.72277	0.24	0.359489
3.76238	0.24	0.390215
3.80198	0.24	0.40321
3.84158	0.24	0.400919
3.88119	0.24	0.417601
3.92079	0.24	0.370603
3.9604	0.24	0.358099
4	0.24	0.327995
4.0396	0.24	0.278175
4.07921	0.24	0.237745
4.11881	0.24	0.169303
4.15842	0.24	0.117647
4.19802	0.24	0.102927
4.23762	0.24	0.0634649
4.27723	0.24	0.0538792
4.31683	0.24	0.0629087
4.35644	0.24	0.0676694
4.39604	0.24	0.0904783
4.43564	0.24	0.119238
4.47525	0.24	0.143562
4.51485	0.24	0.187513
4.55446	0.24	0.216263
4.59406	0.24	0.250761
4.63366	0.24	0.255973
4.67327	0.24	0.270399
4.71287	0.24	0.295732
4.75248	0.24	0.276413
4.79208	0.24	0.249454
4.83168	0.24	0.242228
4.87129	0.24	0.220808
4.91089	0.24	0.158646
4.9505	0.24	0.13624
4.9901	0.24	0.0983082
5.0297	0.24	0.0867337
5.06931	0.24	0.0622956
5.10891	0.24	0.0325834
5.14851	0.24	0.0286958
5.18812	0.24	0.0258154
5.22772	0.24	0.0140117
5.26733	0.24	0.0154571
5.30693	0.24	0.0278535
5.34653	0.24	0.0286896
5.38614	0.24	0.0324102
5.42574	0.24	0.0301102
5.46535	0.24	0.0230438
5.50495	0.24	0.032134
5.54455	0.24	0.0323595
5.58416	0.24	0.0307708
5.62376	0.24	0.0444941
5.66337	0.24	0.0445345
5.70297	0.24	0.0283793
5.74257	0.24	0.0271522
5.78218	0.24	0.0269307
5.82178	0.24	0.0251941
5.86139	0.24	0.0165139
5.90099	0.24	-0.00223647
5.94059	0.24	0.00702829
5.9802	0.24	0.00386933
6.0198	0.24	0.00293182
6.05941	0.24	0.00446807
6.09901	0.24	0.0092795
6.13861	0.24	0.0186167
6.17822	0.24	0.0143179
6.21782	0.24	0.00871859
6.25743	0.24	0.00828135
6.29703	0.24	0.0143115
6.33663	0.24	0.0118756
6.37624	0.24	0.0103428
6.41584	0.24	0.0303721
6.45545	0.24	0.0335625
6.49505	0.24	0.02343
6.53465	0.24	0.0312395
6.57426	0.24	0.018937
6.61386	0.24	0.00546371
6.65347	0.24	-8.35697E-005
6.69307	0.24	0.00708552
6.73267	0.24	0.00887879
6.77228	0.24	0.0224185
6.81188	0.24	0.0195335
[truncated: 21,107 more rows]
