# Supplementary material for: Systematic modulation of charge and spin in graphene nanoribbons on MgO
Source: Nat Commun. 2025 Jul 1;16:5632. doi: 10.1038/s41467-025-60767-5 (PMC12218530; doi:10.1038/s41467-025-60767-5)
Supplement: Supplementary file 3 — Source Data [file 41467_2025_60767_MOESM3_ESM.zip › Source Data/Figure3b_3186L11_MgO_SOMO.txt]

WSxM file copyright UAM
WSxM ASCII XYZ file
X[nm]		Y[nm]		Z[V]
0	0	-0.393953
0.039604	0	-0.384315
0.0792079	0	-0.374024
0.118812	0	-0.379786
0.158416	0	-0.371436
0.19802	0	-0.364104
0.237624	0	-0.337607
0.277228	0	-0.353376
0.316832	0	-0.371491
0.356436	0	-0.341075
0.39604	0	-0.341977
0.435644	0	-0.359398
0.475248	0	-0.353223
0.514851	0	-0.347928
0.554455	0	-0.335893
0.594059	0	-0.330428
0.633663	0	-0.313646
0.673267	0	-0.315458
0.712871	0	-0.295741
0.752475	0	-0.268256
0.792079	0	-0.254764
0.831683	0	-0.239642
0.871287	0	-0.236113
0.910891	0	-0.220872
0.950495	0	-0.191489
0.990099	0	-0.19194
1.0297	0	-0.14588
1.06931	0	-0.156259
1.10891	0	-0.119582
1.14851	0	-0.0997836
1.18812	0	-0.107067
1.22772	0	-0.100901
1.26733	0	-0.0963542
1.30693	0	-0.0943407
1.34653	0	-0.0936002
1.38614	0	-0.0948742
1.42574	0	-0.103307
1.46535	0	-0.118154
1.50495	0	-0.135768
1.54455	0	-0.153209
1.58416	0	-0.156408
1.62376	0	-0.167094
1.66337	0	-0.187291
1.70297	0	-0.181857
1.74257	0	-0.188116
1.78218	0	-0.183439
1.82178	0	-0.194247
1.86139	0	-0.206627
1.90099	0	-0.217926
1.94059	0	-0.227763
1.9802	0	-0.228868
2.0198	0	-0.243209
2.05941	0	-0.229802
2.09901	0	-0.216527
2.13861	0	-0.200091
2.17822	0	-0.231833
2.21782	0	-0.238963
2.25743	0	-0.236508
2.29703	0	-0.226711
2.33663	0	-0.230459
2.37624	0	-0.225233
2.41584	0	-0.236233
2.45545	0	-0.237326
2.49505	0	-0.229161
2.53465	0	-0.210064
2.57426	0	-0.171922
2.61386	0	-0.153591
2.65347	0	-0.129332
2.69307	0	-0.0876713
2.73267	0	-0.0550993
2.77228	0	-0.0324461
2.81188	0	-0.011361
2.85149	0	-0.0270704
2.89109	0	-0.021518
2.93069	0	-0.0547516
2.9703	0	-0.0817953
3.0099	0	-0.0803238
3.0495	0	-0.0950046
3.08911	0	-0.121648
3.12871	0	-0.155833
3.16832	0	-0.153289
3.20792	0	-0.137151
3.24752	0	-0.120823
3.28713	0	-0.127503
3.32673	0	-0.0842671
3.36634	0	-0.0671625
3.40594	0	-0.0551419
3.44554	0	-0.0548809
3.48515	0	-0.0273054
3.52475	0	0.00999947
3.56436	0	0.0458421
3.60396	0	0.0744959
3.64356	0	0.0975534
3.68317	0	0.100345
3.72277	0	0.0877587
3.76238	0	0.0546199
3.80198	0	0.0739737
3.84158	0	0.0444761
3.88119	0	0.00188715
3.92079	0	-0.0446862
3.9604	0	-0.0647446
4	0	-0.0944766
4.0396	0	-0.128715
4.07921	0	-0.149956
4.11881	0	-0.158902
4.15842	0	-0.151486
4.19802	0	-0.154034
4.23762	0	-0.159855
4.27723	0	-0.157803
4.31683	0	-0.176559
4.35644	0	-0.147931
4.39604	0	-0.137892
4.43564	0	-0.162994
4.47525	0	-0.154673
4.51485	0	-0.138982
4.55446	0	-0.117882
4.59406	0	-0.132085
4.63366	0	-0.163481
4.67327	0	-0.16705
4.71287	0	-0.15453
4.75248	0	-0.153239
4.79208	0	-0.16455
4.83168	0	-0.148749
4.87129	0	-0.147967
4.91089	0	-0.144533
4.9505	0	-0.15579
4.9901	0	-0.163739
5.0297	0	-0.175084
5.06931	0	-0.160261
5.10891	0	-0.158436
5.14851	0	-0.142289
5.18812	0	-0.161567
5.22772	0	-0.147268
5.26733	0	-0.111473
5.30693	0	-0.0993878
5.34653	0	-0.089657
5.38614	0	-0.0829445
5.42574	0	-0.0535747
5.46535	0	-0.0441838
5.50495	0	-0.0701961
5.54455	0	-0.0757993
5.58416	0	-0.0813978
5.62376	0	-0.0563191
5.66337	0	-0.0799704
5.70297	0	-0.0782372
5.74257	0	-0.104332
5.78218	0	-0.093303
5.82178	0	-0.0840523
5.86139	0	-0.0872903
5.90099	0	-0.0743094
5.94059	0	-0.0580185
5.9802	0	-0.0360298
6.0198	0	-0.0351549
6.05941	0	-0.00299206
6.09901	0	0.00247218
6.13861	0	0.00350144
6.17822	0	0.032537
6.21782	0	0.0674783
6.25743	0	0.0755582
6.29703	0	0.0889891
6.33663	0	0.115513
6.37624	0	0.11721
6.41584	0	0.0993499
6.45545	0	0.0955593
6.49505	0	0.101539
6.53465	0	0.0840426
6.57426	0	0.0618221
6.61386	0	0.0469168
6.65347	0	0.00564972
6.69307	0	-0.0358904
6.73267	0	-0.0211533
6.77228	0	-0.0403132
6.81188	0	-0.0546935
6.85149	0	-0.0373629
6.89109	0	-0.0293617
6.93069	0	-0.0408295
6.9703	0	-0.0209033
7.0099	0	-0.0103751
7.0495	0	-0.00633322
7.08911	0	-0.00542699
7.12871	0	0.00158704
7.16832	0	-0.0153927
7.20792	0	-0.0235045
7.24752	0	-0.0243277
7.28713	0	-0.0232881
7.32673	0	-0.0321362
7.36634	0	-0.0399762
7.40594	0	-0.0535962
7.44554	0	-0.0347214
7.48515	0	-0.0322482
7.52475	0	-0.0627946
7.56436	0	-0.0371135
7.60396	0	-0.024936
7.64356	0	-0.0317775
7.68317	0	-0.0267521
7.72277	0	-0.0311789
7.76238	0	-0.0431674
7.80198	0	-0.0242
7.84158	0	0.0085124
7.88119	0	0.0236285
7.92079	0	0.0283031
7.9604	0	0.0384172
8	0	0.0682573
8.0396	0	0.0784849
8.07921	0	0.0972649
8.11881	0	0.0921565
8.15842	0	0.0614786
8.19802	0	0.068927
8.23762	0	0.0653325
8.27723	0	0.0472105
8.31683	0	0.0338318
8.35644	0	0.0150444
8.39604	0	0.0110691
8.43564	0	0.0171792
8.47525	0	0.00781852
8.51485	0	0.0247985
8.55446	0	0.0236331
8.59406	0	-0.0155335
8.63366	0	-0.00651053
8.67327	0	0.0419894
8.71287	0	0.0237181
8.75248	0	0.0138949
8.79208	0	0.0199567
8.83168	0	0.0221216
8.87129	0	0.0254951
8.91089	0	0.0329914
8.9505	0	0.073275
8.9901	0	0.0686127
9.0297	0	0.0568936
9.06931	0	0.0509587
9.10891	0	0.0553971
9.14851	0	0.0544551
9.18812	0	0.0585415
9.22772	0	0.0526843
9.26733	0	0.0248527
9.30693	0	0.0278109
9.34653	0	0.0371791
9.38614	0	0.0252237
9.42574	0	0.0266647
9.46535	0	0.0323651
9.50495	0	0.0425945
9.54455	0	0.0411326
9.58416	0	0.0458328
9.62376	0	0.0236134
9.66337	0	0.0260649
9.70297	0	0.0330279
9.74257	0	0.0424442
9.78218	0	0.0356892
9.82178	0	0.0428607
9.86139	0	0.0560098
9.90099	0	0.0248615
9.94059	0	0.0284368
9.9802	0	0.0210469
10.0198	0	0.0425947
10.0594	0	0.0464162
10.099	0	0.0431662
10.1386	0	0.0632917
10.1782	0	0.0723926
10.2178	0	0.0850377
10.2574	0	0.0746893
10.297	0	0.0610099
10.3366	0	0.036265
10.3762	0	0.0527505
10.4158	0	0.0510326
10.4554	0	0.0381934
10.495	0	0.0625718
10.5347	0	0.0771578
10.5743	0	0.0940906
10.6139	0	0.0721601
10.6535	0	0.060116
10.6931	0	0.0717363
10.7327	0	0.0906715
10.7723	0	0.103542
10.8119	0	0.112522
10.8515	0	0.125308
10.8911	0	0.112499
10.9307	0	0.105483
10.9703	0	0.136803
11.0099	0	0.130274
11.0495	0	0.144472
11.0891	0	0.160561
11.1287	0	0.176505
11.1683	0	0.175058
11.2079	0	0.156483
11.2475	0	0.162661
11.2871	0	0.159434
11.3267	0	0.15662
11.3663	0	0.139538
11.4059	0	0.148566
11.4455	0	0.158254
11.4851	0	0.153783
11.5248	0	0.147426
11.5644	0	0.129445
11.604	0	0.134507
11.6436	0	0.176906
11.6832	0	0.22848
11.7228	0	0.247834
11.7624	0	0.29024
11.802	0	0.371436
11.8416	0	0.408526
11.8812	0	0.498628
11.9208	0	0.666473
11.9604	0	0.870401
12	0	1.06832
0	0.04	-0.323209
0.039604	0.04	-0.361289
0.0792079	0.04	-0.363778
0.118812	0.04	-0.362266
0.158416	0.04	-0.372143
0.19802	0.04	-0.360804
0.237624	0.04	-0.353604
0.277228	0.04	-0.360015
0.316832	0.04	-0.345525
0.356436	0.04	-0.350101
0.39604	0.04	-0.334758
0.435644	0.04	-0.3234
0.475248	0.04	-0.323732
0.514851	0.04	-0.304491
0.554455	0.04	-0.309412
0.594059	0.04	-0.310441
0.633663	0.04	-0.281074
0.673267	0.04	-0.265895
0.712871	0.04	-0.268289
0.752475	0.04	-0.251614
0.792079	0.04	-0.234808
0.831683	0.04	-0.216337
0.871287	0.04	-0.181628
0.910891	0.04	-0.160709
0.950495	0.04	-0.139572
0.990099	0.04	-0.125096
1.0297	0.04	-0.104594
1.06931	0.04	-0.0891645
1.10891	0.04	-0.0924535
1.14851	0.04	-0.0659548
1.18812	0.04	-0.0673764
1.22772	0.04	-0.104156
1.26733	0.04	-0.108303
1.30693	0.04	-0.0987918
1.34653	0.04	-0.0884054
1.38614	0.04	-0.0821116
1.42574	0.04	-0.107516
1.46535	0.04	-0.129815
1.50495	0.04	-0.130308
1.54455	0.04	-0.177053
1.58416	0.04	-0.193137
1.62376	0.04	-0.185086
1.66337	0.04	-0.184641
1.70297	0.04	-0.189515
1.74257	0.04	-0.191702
1.78218	0.04	-0.181963
1.82178	0.04	-0.191124
1.86139	0.04	-0.219207
1.90099	0.04	-0.19374
1.94059	0.04	-0.173363
1.9802	0.04	-0.166679
2.0198	0.04	-0.204495
2.05941	0.04	-0.216375
2.09901	0.04	-0.20322
2.13861	0.04	-0.203196
2.17822	0.04	-0.189177
2.21782	0.04	-0.196121
2.25743	0.04	-0.20735
2.29703	0.04	-0.214429
2.33663	0.04	-0.222125
2.37624	0.04	-0.216124
2.41584	0.04	-0.197384
2.45545	0.04	-0.195235
2.49505	0.04	-0.163738
2.53465	0.04	-0.139926
2.57426	0.04	-0.123833
2.61386	0.04	-0.0616996
2.65347	0.04	-0.0201182
2.69307	0.04	0.00192096
2.73267	0.04	0.0377688
2.77228	0.04	0.0330481
2.81188	0.04	0.0356367
2.85149	0.04	0.0324497
2.89109	0.04	0.0302661
2.93069	0.04	-0.0129419
2.9703	0.04	-0.0389238
3.0099	0.04	-0.0734411
3.0495	0.04	-0.0802938
3.08911	0.04	-0.0785226
3.12871	0.04	-0.0875697
3.16832	0.04	-0.0799818
3.20792	0.04	-0.0681625
3.24752	0.04	-0.0957504
3.28713	0.04	-0.0873168
3.32673	0.04	-0.0879568
3.36634	0.04	-0.0701353
3.40594	0.04	-0.0321352
3.44554	0.04	0.0127219
3.48515	0.04	0.031904
3.52475	0.04	0.0850876
3.56436	0.04	0.1216
3.60396	0.04	0.138613
3.64356	0.04	0.136644
3.68317	0.04	0.14932
3.72277	0.04	0.148468
3.76238	0.04	0.130039
3.80198	0.04	0.0917291
3.84158	0.04	0.0586944
3.88119	0.04	0.035174
3.92079	0.04	0.000770869
3.9604	0.04	-0.0543663
4	0.04	-0.0750551
4.0396	0.04	-0.0860151
4.07921	0.04	-0.10093
4.11881	0.04	-0.116273
4.15842	0.04	-0.109716
4.19802	0.04	-0.0993313
4.23762	0.04	-0.131451
4.27723	0.04	-0.138062
4.31683	0.04	-0.11563
4.35644	0.04	-0.120244
4.39604	0.04	-0.12557
4.43564	0.04	-0.122276
4.47525	0.04	-0.130672
4.51485	0.04	-0.105264
4.55446	0.04	-0.100947
4.59406	0.04	-0.133574
4.63366	0.04	-0.138633
4.67327	0.04	-0.110553
4.71287	0.04	-0.127584
4.75248	0.04	-0.139799
4.79208	0.04	-0.157355
4.83168	0.04	-0.161035
4.87129	0.04	-0.158738
4.91089	0.04	-0.142421
4.9505	0.04	-0.124151
4.9901	0.04	-0.132521
5.0297	0.04	-0.119597
5.06931	0.04	-0.10713
5.10891	0.04	-0.125928
5.14851	0.04	-0.128624
5.18812	0.04	-0.105793
5.22772	0.04	-0.0785339
5.26733	0.04	-0.0559901
5.30693	0.04	-0.0474071
5.34653	0.04	-0.0863412
5.38614	0.04	-0.052315
5.42574	0.04	-0.0318452
5.46535	0.04	-0.0490036
5.50495	0.04	-0.0461325
5.54455	0.04	-0.0582128
5.58416	0.04	-0.0718855
5.62376	0.04	-0.0523903
5.66337	0.04	-0.0564398
5.70297	0.04	-0.0656191
5.74257	0.04	-0.0308066
5.78218	0.04	-0.017322
5.82178	0.04	-0.0232855
5.86139	0.04	-0.0486411
5.90099	0.04	-0.0495961
5.94059	0.04	-0.022758
5.9802	0.04	-0.0213176
6.0198	0.04	0.00210308
6.05941	0.04	0.0399293
6.09901	0.04	0.059202
6.13861	0.04	0.0905144
6.17822	0.04	0.0937304
6.21782	0.04	0.113631
6.25743	0.04	0.151169
6.29703	0.04	0.173103
6.33663	0.04	0.188608
6.37624	0.04	0.206184
6.41584	0.04	0.197547
6.45545	0.04	0.183327
6.49505	0.04	0.136751
6.53465	0.04	0.140214
6.57426	0.04	0.102502
6.61386	0.04	0.0412071
6.65347	0.04	0.00138254
6.69307	0.04	0.0158849
6.73267	0.04	-0.00493877
6.77228	0.04	-0.0130761
6.81188	0.04	-0.0124254
6.85149	0.04	-0.0108931
6.89109	0.04	-0.0036696
6.93069	0.04	-0.0161028
6.9703	0.04	-0.0266238
7.0099	0.04	0.000847132
7.0495	0.04	0.00795467
7.08911	0.04	0.0350036
7.12871	0.04	0.0357859
7.16832	0.04	0.0160887
7.20792	0.04	0.00620118
7.24752	0.04	0.0199541
7.28713	0.04	0.0220109
7.32673	0.04	-0.00220027
7.36634	0.04	-0.0195349
7.40594	0.04	-0.0180466
7.44554	0.04	0.00626474
7.48515	0.04	-0.0108243
7.52475	0.04	-0.0255251
7.56436	0.04	-0.0209044
7.60396	0.04	-0.0335638
7.64356	0.04	-0.038988
7.68317	0.04	-0.0193505
7.72277	0.04	-0.0231884
7.76238	0.04	0.0123809
7.80198	0.04	0.0407355
7.84158	0.04	0.074189
7.88119	0.04	0.105236
7.92079	0.04	0.119046
7.9604	0.04	0.112062
8	0.04	0.125563
8.0396	0.04	0.124441
8.07921	0.04	0.111518
8.11881	0.04	0.104503
8.15842	0.04	0.102796
8.19802	0.04	0.110887
8.23762	0.04	0.0908503
8.27723	0.04	0.0754231
8.31683	0.04	0.0897829
8.35644	0.04	0.0580784
8.39604	0.04	0.0219089
8.43564	0.04	0.0215372
8.47525	0.04	0.0479508
8.51485	0.04	0.0415071
8.55446	0.04	0.0356612
8.59406	0.04	0.0252754
8.63366	0.04	0.0489682
8.67327	0.04	0.0232388
8.71287	0.04	0.0363097
8.75248	0.04	0.045575
8.79208	0.04	0.067637
8.83168	0.04	0.0851357
8.87129	0.04	0.073862
8.91089	0.04	0.0783498
8.9505	0.04	0.100348
8.9901	0.04	0.10832
9.0297	0.04	0.0822632
9.06931	0.04	0.0901748
9.10891	0.04	0.0975866
9.14851	0.04	0.0876081
9.18812	0.04	0.0809405
9.22772	0.04	0.0907161
9.26733	0.04	0.0540977
9.30693	0.04	0.0393417
9.34653	0.04	0.0463469
9.38614	0.04	0.0600757
9.42574	0.04	0.0636239
9.46535	0.04	0.0574203
9.50495	0.04	0.0408374
9.54455	0.04	0.0489036
9.58416	0.04	0.0721739
9.62376	0.04	0.0796641
9.66337	0.04	0.0935566
9.70297	0.04	0.0679769
9.74257	0.04	0.0594987
9.78218	0.04	0.080974
9.82178	0.04	0.0714842
9.86139	0.04	0.0733937
9.90099	0.04	0.0776946
9.94059	0.04	0.0647151
9.9802	0.04	0.0695803
10.0198	0.04	0.0526626
10.0594	0.04	0.0647892
10.099	0.04	0.0889903
10.1386	0.04	0.0605643
10.1782	0.04	0.0733245
10.2178	0.04	0.0810741
10.2574	0.04	0.0758377
10.297	0.04	0.0736196
10.3366	0.04	0.0655288
10.3762	0.04	0.0766345
10.4158	0.04	0.086677
10.4554	0.04	0.0809252
10.495	0.04	0.094701
10.5347	0.04	0.0792019
10.5743	0.04	0.077261
10.6139	0.04	0.0895638
10.6535	0.04	0.0968111
10.6931	0.04	0.0761994
10.7327	0.04	0.100674
10.7723	0.04	0.127987
10.8119	0.04	0.146223
10.8515	0.04	0.141391
10.8911	0.04	0.148761
10.9307	0.04	0.159149
10.9703	0.04	0.165152
11.0099	0.04	0.157881
11.0495	0.04	0.163991
11.0891	0.04	0.175785
11.1287	0.04	0.157524
11.1683	0.04	0.172739
11.2079	0.04	0.159635
11.2475	0.04	0.161094
11.2871	0.04	0.186938
11.3267	0.04	0.160287
11.3663	0.04	0.172483
11.4059	0.04	0.176753
11.4455	0.04	0.162757
11.4851	0.04	0.168433
11.5248	0.04	0.177879
11.5644	0.04	0.191068
11.604	0.04	0.201487
11.6436	0.04	0.196085
11.6832	0.04	0.252158
11.7228	0.04	0.276326
11.7624	0.04	0.31448
11.802	0.04	0.372143
11.8416	0.04	0.468186
11.8812	0.04	0.586379
11.9208	0.04	0.769944
11.9604	0.04	0.923726
12	0.04	1.13922
0	0.08	-0.36366
0.039604	0.08	-0.371017
0.0792079	0.08	-0.382103
0.118812	0.08	-0.388036
0.158416	0.08	-0.373651
0.19802	0.08	-0.376553
0.237624	0.08	-0.380411
0.277228	0.08	-0.375457
0.316832	0.08	-0.374317
0.356436	0.08	-0.366272
0.39604	0.08	-0.352996
0.435644	0.08	-0.366199
0.475248	0.08	-0.338357
0.514851	0.08	-0.308293
0.554455	0.08	-0.336307
0.594059	0.08	-0.303909
0.633663	0.08	-0.287322
0.673267	0.08	-0.304147
0.712871	0.08	-0.275546
0.752475	0.08	-0.272134
0.792079	0.08	-0.261489
0.831683	0.08	-0.219406
0.871287	0.08	-0.216558
0.910891	0.08	-0.191981
0.950495	0.08	-0.158978
0.990099	0.08	-0.161494
1.0297	0.08	-0.128421
1.06931	0.08	-0.10058
1.10891	0.08	-0.0971391
1.14851	0.08	-0.105396
1.18812	0.08	-0.117922
1.22772	0.08	-0.100254
1.26733	0.08	-0.0950649
1.30693	0.08	-0.108531
1.34653	0.08	-0.0978487
1.38614	0.08	-0.113234
1.42574	0.08	-0.149756
1.46535	0.08	-0.141854
1.50495	0.08	-0.167236
1.54455	0.08	-0.195622
1.58416	0.08	-0.195744
1.62376	0.08	-0.202182
1.66337	0.08	-0.211574
1.70297	0.08	-0.214034
1.74257	0.08	-0.215258
1.78218	0.08	-0.208123
1.82178	0.08	-0.228459
1.86139	0.08	-0.218792
1.90099	0.08	-0.211591
1.94059	0.08	-0.200429
1.9802	0.08	-0.223629
2.0198	0.08	-0.23032
2.05941	0.08	-0.238081
2.09901	0.08	-0.239607
2.13861	0.08	-0.251242
2.17822	0.08	-0.263768
2.21782	0.08	-0.258362
2.25743	0.08	-0.255704
2.29703	0.08	-0.238255
2.33663	0.08	-0.244393
2.37624	0.08	-0.230805
2.41584	0.08	-0.226992
2.45545	0.08	-0.209338
2.49505	0.08	-0.162651
2.53465	0.08	-0.158022
2.57426	0.08	-0.104536
2.61386	0.08	-0.0427868
2.65347	0.08	0.00855358
2.69307	0.08	0.0272723
2.73267	0.08	0.0657313
2.77228	0.08	0.0756189
2.81188	0.08	0.0710389
2.85149	0.08	0.0567124
2.89109	0.08	0.0391254
2.93069	0.08	-0.00392997
2.9703	0.08	-0.051219
3.0099	0.08	-0.0646022
3.0495	0.08	-0.0697108
3.08911	0.08	-0.0904362
3.12871	0.08	-0.0992952
3.16832	0.08	-0.116905
3.20792	0.08	-0.130168
3.24752	0.08	-0.110576
3.28713	0.08	-0.0884405
3.32673	0.08	-0.0689863
3.36634	0.08	-0.0453533
3.40594	0.08	-0.0138662
3.44554	0.08	0.0313244
3.48515	0.08	0.090882
3.52475	0.08	0.116158
3.56436	0.08	0.145091
3.60396	0.08	0.178835
3.64356	0.08	0.189433
3.68317	0.08	0.195693
3.72277	0.08	0.195203
3.76238	0.08	0.149088
3.80198	0.08	0.119086
3.84158	0.08	0.051268
3.88119	0.08	0.0236804
3.92079	0.08	0.00234929
3.9604	0.08	-0.0452589
4	0.08	-0.0750849
4.0396	0.08	-0.0858395
4.07921	0.08	-0.111594
4.11881	0.08	-0.121275
4.15842	0.08	-0.124955
4.19802	0.08	-0.15377
4.23762	0.08	-0.14426
4.27723	0.08	-0.135276
4.31683	0.08	-0.120812
4.35644	0.08	-0.137257
4.39604	0.08	-0.1496
4.43564	0.08	-0.143219
4.47525	0.08	-0.155759
4.51485	0.08	-0.150877
4.55446	0.08	-0.15662
4.59406	0.08	-0.137647
4.63366	0.08	-0.108416
4.67327	0.08	-0.114631
4.71287	0.08	-0.161786
4.75248	0.08	-0.165291
4.79208	0.08	-0.164694
4.83168	0.08	-0.171117
4.87129	0.08	-0.159528
4.91089	0.08	-0.165698
4.9505	0.08	-0.165645
4.9901	0.08	-0.148412
5.0297	0.08	-0.157652
5.06931	0.08	-0.15462
5.10891	0.08	-0.152483
5.14851	0.08	-0.105327
5.18812	0.08	-0.0855003
5.22772	0.08	-0.092964
5.26733	0.08	-0.102182
5.30693	0.08	-0.0580396
5.34653	0.08	-0.0619514
5.38614	0.08	-0.0487191
5.42574	0.08	-0.05165
5.46535	0.08	-0.049317
5.50495	0.08	-0.0468662
5.54455	0.08	-0.0322423
5.58416	0.08	-0.0514844
5.62376	0.08	-0.0647545
5.66337	0.08	-0.0742984
5.70297	0.08	-0.0894781
5.74257	0.08	-0.0902562
5.78218	0.08	-0.0824175
5.82178	0.08	-0.0635035
5.86139	0.08	-0.0696394
5.90099	0.08	-0.0580277
5.94059	0.08	-0.0541296
5.9802	0.08	-0.0493756
6.0198	0.08	-0.0272009
6.05941	0.08	0.00378403
6.09901	0.08	0.041414
6.13861	0.08	0.104949
6.17822	0.08	0.126744
6.21782	0.08	0.161128
6.25743	0.08	0.204408
6.29703	0.08	0.19914
6.33663	0.08	0.21308
6.37624	0.08	0.220846
6.41584	0.08	0.196958
6.45545	0.08	0.208106
6.49505	0.08	0.130909
6.53465	0.08	0.123309
6.57426	0.08	0.0737683
6.61386	0.08	0.0262444
6.65347	0.08	0.0230983
6.69307	0.08	0.0100855
6.73267	0.08	-0.0135166
6.77228	0.08	-0.00780937
6.81188	0.08	-0.0198473
6.85149	0.08	-0.0294884
6.89109	0.08	-0.0227853
6.93069	0.08	-0.0378347
6.9703	0.08	-0.0296926
7.0099	0.08	-0.0259232
7.0495	0.08	-0.0271771
7.08911	0.08	-0.0138874
7.12871	0.08	0.00876455
7.16832	0.08	0.00686059
7.20792	0.08	-0.0103837
7.24752	0.08	-0.0205485
7.28713	0.08	-0.0361477
7.32673	0.08	-0.0355219
7.36634	0.08	-0.0285678
7.40594	0.08	-0.0337231
7.44554	0.08	-0.0429757
7.48515	0.08	-0.0413267
7.52475	0.08	-0.0303465
7.56436	0.08	-0.0402824
7.60396	0.08	-0.048783
7.64356	0.08	-0.0167901
7.68317	0.08	-0.0173416
7.72277	0.08	-0.0183752
7.76238	0.08	0.00658812
7.80198	0.08	0.019572
7.84158	0.08	0.0271748
7.88119	0.08	0.0609849
7.92079	0.08	0.0920513
7.9604	0.08	0.117829
8	0.08	0.143478
8.0396	0.08	0.148257
8.07921	0.08	0.128518
8.11881	0.08	0.131127
8.15842	0.08	0.129446
8.19802	0.08	0.0964195
8.23762	0.08	0.0785634
8.27723	0.08	0.0811027
8.31683	0.08	0.058146
8.35644	0.08	0.0449977
8.39604	0.08	0.0141245
8.43564	0.08	0.0304102
8.47525	0.08	0.0268704
8.51485	0.08	0.0232014
8.55446	0.08	0.0135634
8.59406	0.08	0.0261822
8.63366	0.08	0.0420915
8.67327	0.08	0.0364976
8.71287	0.08	0.0543745
8.75248	0.08	0.052721
8.79208	0.08	0.0717548
8.83168	0.08	0.0570035
8.87129	0.08	0.0808229
8.91089	0.08	0.0721377
8.9505	0.08	0.0773824
8.9901	0.08	0.0856868
9.0297	0.08	0.0861556
9.06931	0.08	0.0633197
9.10891	0.08	0.0756361
9.14851	0.08	0.0560767
9.18812	0.08	0.0607541
9.22772	0.08	0.076462
9.26733	0.08	0.0545398
9.30693	0.08	0.0416432
9.34653	0.08	0.0404914
9.38614	0.08	0.0266408
9.42574	0.08	0.00892458
9.46535	0.08	0.0337237
9.50495	0.08	0.0289181
9.54455	0.08	0.0338434
9.58416	0.08	0.0251445
9.62376	0.08	0.0467233
9.66337	0.08	0.0396604
9.70297	0.08	0.011059
9.74257	0.08	0.0297932
9.78218	0.08	0.0599331
9.82178	0.08	0.0376646
9.86139	0.08	0.0458235
9.90099	0.08	0.0467486
9.94059	0.08	0.0566396
9.9802	0.08	0.0609295
10.0198	0.08	0.0310149
10.0594	0.08	0.0407953
10.099	0.08	0.0345491
10.1386	0.08	0.0364695
10.1782	0.08	0.0476195
10.2178	0.08	0.0512144
10.2574	0.08	0.032624
10.297	0.08	0.0431786
10.3366	0.08	0.035423
10.3762	0.08	0.0588988
10.4158	0.08	0.0742458
10.4554	0.08	0.0678382
10.495	0.08	0.0888463
10.5347	0.08	0.066811
10.5743	0.08	0.0713688
10.6139	0.08	0.0877727
10.6535	0.08	0.0733792
10.6931	0.08	0.083273
10.7327	0.08	0.0885922
10.7723	0.08	0.0858944
10.8119	0.08	0.101064
10.8515	0.08	0.091417
10.8911	0.08	0.062363
10.9307	0.08	0.0878798
10.9703	0.08	0.110518
11.0099	0.08	0.127901
11.0495	0.08	0.139524
11.0891	0.08	0.149698
11.1287	0.08	0.14944
11.1683	0.08	0.170604
11.2079	0.08	0.166684
11.2475	0.08	0.187463
11.2871	0.08	0.155009
11.3267	0.08	0.148631
11.3663	0.08	0.168117
11.4059	0.08	0.149579
11.4455	0.08	0.142464
11.4851	0.08	0.148334
11.5248	0.08	0.156441
11.5644	0.08	0.1478
11.604	0.08	0.151681
11.6436	0.08	0.1803
11.6832	0.08	0.222189
11.7228	0.08	0.237449
11.7624	0.08	0.290347
11.802	0.08	0.373651
11.8416	0.08	0.492022
11.8812	0.08	0.601268
11.9208	0.08	0.774397
11.9604	0.08	0.946661
12	0.08	1.20441
0	0.12	-0.35138
0.039604	0.12	-0.371205
0.0792079	0.12	-0.395149
0.118812	0.12	-0.400462
0.158416	0.12	-0.368908
0.19802	0.12	-0.395154
0.237624	0.12	-0.389331
0.277228	0.12	-0.363531
0.316832	0.12	-0.357558
0.356436	0.12	-0.346092
0.39604	0.12	-0.349006
0.435644	0.12	-0.338623
0.475248	0.12	-0.319406
0.514851	0.12	-0.317311
0.554455	0.12	-0.319802
0.594059	0.12	-0.297988
0.633663	0.12	-0.306381
0.673267	0.12	-0.288924
0.712871	0.12	-0.275367
0.752475	0.12	-0.268969
0.792079	0.12	-0.252307
0.831683	0.12	-0.218627
0.871287	0.12	-0.191399
0.910891	0.12	-0.16813
0.950495	0.12	-0.147053
0.990099	0.12	-0.113742
1.0297	0.12	-0.096717
1.06931	0.12	-0.079759
1.10891	0.12	-0.0828901
1.14851	0.12	-0.0860988
1.18812	0.12	-0.0932165
1.22772	0.12	-0.0764468
1.26733	0.12	-0.0849175
1.30693	0.12	-0.138263
1.34653	0.12	-0.127417
1.38614	0.12	-0.13045
1.42574	0.12	-0.127077
1.46535	0.12	-0.151067
1.50495	0.12	-0.147131
1.54455	0.12	-0.146253
1.58416	0.12	-0.16817
1.62376	0.12	-0.202189
1.66337	0.12	-0.20998
1.70297	0.12	-0.215462
1.74257	0.12	-0.237423
1.78218	0.12	-0.210702
1.82178	0.12	-0.219264
1.86139	0.12	-0.22379
1.90099	0.12	-0.215761
1.94059	0.12	-0.205761
1.9802	0.12	-0.220976
2.0198	0.12	-0.218336
2.05941	0.12	-0.221002
2.09901	0.12	-0.238051
2.13861	0.12	-0.240881
2.17822	0.12	-0.241098
2.21782	0.12	-0.233871
2.25743	0.12	-0.229087
2.29703	0.12	-0.225021
2.33663	0.12	-0.248811
2.37624	0.12	-0.238784
2.41584	0.12	-0.233256
2.45545	0.12	-0.189535
2.49505	0.12	-0.131284
2.53465	0.12	-0.0826249
2.57426	0.12	-0.0129214
2.61386	0.12	0.0409447
2.65347	0.12	0.0846443
2.69307	0.12	0.149618
2.73267	0.12	0.188559
2.77228	0.12	0.190576
2.81188	0.12	0.153065
2.85149	0.12	0.131911
2.89109	0.12	0.110423
2.93069	0.12	0.0281327
2.9703	0.12	0.0274881
3.0099	0.12	0.00188454
3.0495	0.12	-0.0703999
3.08911	0.12	-0.0845897
3.12871	0.12	-0.109235
3.16832	0.12	-0.119681
3.20792	0.12	-0.113077
3.24752	0.12	-0.113855
3.28713	0.12	-0.0703686
3.32673	0.12	-0.02084
3.36634	0.12	0.00800551
3.40594	0.12	0.0293388
3.44554	0.12	0.0971906
3.48515	0.12	0.159635
3.52475	0.12	0.222749
3.56436	0.12	0.294655
3.60396	0.12	0.290215
3.64356	0.12	0.306454
3.68317	0.12	0.298879
3.72277	0.12	0.272977
3.76238	0.12	0.241907
3.80198	0.12	0.190522
3.84158	0.12	0.122533
3.88119	0.12	0.0482834
3.92079	0.12	-0.00319153
3.9604	0.12	-0.035
4	0.12	-0.0805459
4.0396	0.12	-0.119582
4.07921	0.12	-0.111127
4.11881	0.12	-0.11034
4.15842	0.12	-0.117059
4.19802	0.12	-0.138491
4.23762	0.12	-0.118613
4.27723	0.12	-0.110187
4.31683	0.12	-0.120922
4.35644	0.12	-0.123053
4.39604	0.12	-0.101245
4.43564	0.12	-0.116583
4.47525	0.12	-0.130356
4.51485	0.12	-0.129571
4.55446	0.12	-0.106262
4.59406	0.12	-0.148216
4.63366	0.12	-0.169794
4.67327	0.12	-0.158521
4.71287	0.12	-0.159185
4.75248	0.12	-0.155741
4.79208	0.12	-0.143885
4.83168	0.12	-0.141748
4.87129	0.12	-0.157254
4.91089	0.12	-0.142459
4.9505	0.12	-0.127318
4.9901	0.12	-0.133731
5.0297	0.12	-0.1419
5.06931	0.12	-0.158019
5.10891	0.12	-0.143385
5.14851	0.12	-0.108046
5.18812	0.12	-0.0866756
5.22772	0.12	-0.0746622
5.26733	0.12	-0.0570542
5.30693	0.12	-0.0208347
5.34653	0.12	-0.011958
5.38614	0.12	-0.000220403
5.42574	0.12	-0.0132368
5.46535	0.12	0.0169662
5.50495	0.12	0.0187463
5.54455	0.12	-0.00323245
5.58416	0.12	-0.0245821
5.62376	0.12	-0.0223103
5.66337	0.12	-0.0602092
5.70297	0.12	-0.070001
5.74257	0.12	-0.0861693
5.78218	0.12	-0.0803413
5.82178	0.12	-0.0583038
5.86139	0.12	-0.0621632
5.90099	0.12	-0.0632246
5.94059	0.12	-0.0375337
5.9802	0.12	-0.0144688
6.0198	0.12	0.0271321
6.05941	0.12	0.07204
6.09901	0.12	0.0936107
6.13861	0.12	0.144321
6.17822	0.12	0.179913
6.21782	0.12	0.209471
6.25743	0.12	0.248596
6.29703	0.12	0.262179
6.33663	0.12	0.297241
6.37624	0.12	0.307977
6.41584	0.12	0.276784
6.45545	0.12	0.236654
6.49505	0.12	0.195835
6.53465	0.12	0.147701
6.57426	0.12	0.10025
6.61386	0.12	0.0981695
6.65347	0.12	0.072924
6.69307	0.12	0.0209319
6.73267	0.12	-0.000211137
6.77228	0.12	-0.0424432
6.81188	0.12	-0.0394011
6.85149	0.12	-0.0382669
6.89109	0.12	-0.0356569
6.93069	0.12	-0.0272077
6.9703	0.12	-0.0214292
7.0099	0.12	-0.0189653
7.0495	0.12	-0.02283
7.08911	0.12	-0.0117731
7.12871	0.12	0.0117686
7.16832	0.12	0.0256725
7.20792	0.12	0.00946823
7.24752	0.12	-0.00780286
7.28713	0.12	-0.00457124
7.32673	0.12	0.00536212
7.36634	0.12	-0.00939984
7.40594	0.12	-0.0235776
7.44554	0.12	-0.0223147
7.48515	0.12	-0.0179606
7.52475	0.12	-0.0463501
7.56436	0.12	-0.0578734
7.60396	0.12	-0.0593021
7.64356	0.12	-0.0305916
7.68317	0.12	-0.0118283
7.72277	0.12	-0.0100623
7.76238	0.12	-0.000979707
7.80198	0.12	0.0241481
7.84158	0.12	0.0835989
7.88119	0.12	0.11696
7.92079	0.12	0.158557
7.9604	0.12	0.197489
8	0.12	0.213195
8.0396	0.12	0.248556
8.07921	0.12	0.247842
8.11881	0.12	0.206425
8.15842	0.12	0.201337
8.19802	0.12	0.171267
8.23762	0.12	0.151025
8.27723	0.12	0.0941662
8.31683	0.12	0.111864
8.35644	0.12	0.0798585
8.39604	0.12	0.0487691
8.43564	0.12	0.0187174
8.47525	0.12	0.023158
8.51485	0.12	0.049736
8.55446	0.12	0.0364628
8.59406	0.12	0.0399428
8.63366	0.12	0.0400129
8.67327	0.12	0.0410371
8.71287	0.12	0.0735525
8.75248	0.12	0.103431
8.79208	0.12	0.0969658
8.83168	0.12	0.120247
8.87129	0.12	0.11417
8.91089	0.12	0.0978306
8.9505	0.12	0.119661
8.9901	0.12	0.112452
9.0297	0.12	0.104889
9.06931	0.12	0.10164
9.10891	0.12	0.116774
9.14851	0.12	0.102573
9.18812	0.12	0.0970347
9.22772	0.12	0.0645393
9.26733	0.12	0.031583
9.30693	0.12	0.0427214
9.34653	0.12	0.0407452
9.38614	0.12	0.0194667
9.42574	0.12	0.0395798
9.46535	0.12	0.0338309
9.50495	0.12	0.0118719
9.54455	0.12	0.0203945
9.58416	0.12	0.0679675
9.62376	0.12	0.0654145
9.66337	0.12	0.0372437
9.70297	0.12	0.038106
9.74257	0.12	0.0389612
9.78218	0.12	0.0656131
9.82178	0.12	0.0719798
9.86139	0.12	0.073819
9.90099	0.12	0.0857159
9.94059	0.12	0.065877
9.9802	0.12	0.0442637
10.0198	0.12	0.0554768
10.0594	0.12	0.0364162
10.099	0.12	0.0258259
10.1386	0.12	0.0273836
10.1782	0.12	0.0701389
10.2178	0.12	0.0545278
10.2574	0.12	0.0427305
10.297	0.12	0.0597383
10.3366	0.12	0.0686335
10.3762	0.12	0.0897005
10.4158	0.12	0.0950989
10.4554	0.12	0.0849586
10.495	0.12	0.0711515
10.5347	0.12	0.0926946
10.5743	0.12	0.0959743
10.6139	0.12	0.082245
10.6535	0.12	0.0784806
10.6931	0.12	0.0760517
10.7327	0.12	0.091423
10.7723	0.12	0.105788
10.8119	0.12	0.102497
10.8515	0.12	0.118133
10.8911	0.12	0.121825
10.9307	0.12	0.129475
10.9703	0.12	0.128806
11.0099	0.12	0.166174
11.0495	0.12	0.176652
11.0891	0.12	0.162546
11.1287	0.12	0.149394
11.1683	0.12	0.153353
11.2079	0.12	0.127522
11.2475	0.12	0.140093
11.2871	0.12	0.140573
11.3267	0.12	0.14667
11.3663	0.12	0.149228
11.4059	0.12	0.149001
11.4455	0.12	0.139313
11.4851	0.12	0.150417
11.5248	0.12	0.141663
11.5644	0.12	0.137294
11.604	0.12	0.163855
11.6436	0.12	0.186388
11.6832	0.12	0.204659
11.7228	0.12	0.253231
11.7624	0.12	0.296324
11.802	0.12	0.368908
11.8416	0.12	0.446645
11.8812	0.12	0.580967
11.9208	0.12	0.777946
11.9604	0.12	0.924846
12	0.12	1.10721
0	0.16	-0.36576
0.039604	0.16	-0.368745
0.0792079	0.16	-0.383731
0.118812	0.16	-0.378923
0.158416	0.16	-0.378106
0.19802	0.16	-0.361809
0.237624	0.16	-0.363212
0.277228	0.16	-0.34805
0.316832	0.16	-0.344335
0.356436	0.16	-0.349247
0.39604	0.16	-0.338766
0.435644	0.16	-0.331907
0.475248	0.16	-0.32603
0.514851	0.16	-0.325511
0.554455	0.16	-0.30901
0.594059	0.16	-0.317131
0.633663	0.16	-0.318262
0.673267	0.16	-0.283475
0.712871	0.16	-0.271748
0.752475	0.16	-0.265014
0.792079	0.16	-0.218919
0.831683	0.16	-0.200746
0.871287	0.16	-0.183719
0.910891	0.16	-0.16635
0.950495	0.16	-0.123298
0.990099	0.16	-0.091526
1.0297	0.16	-0.072181
1.06931	0.16	-0.047722
1.10891	0.16	-0.0347564
1.14851	0.16	-0.0393188
1.18812	0.16	-0.0698328
1.22772	0.16	-0.0719867
1.26733	0.16	-0.081684
1.30693	0.16	-0.0999642
1.34653	0.16	-0.135465
1.38614	0.16	-0.129465
1.42574	0.16	-0.126873
1.46535	0.16	-0.131657
1.50495	0.16	-0.14498
1.54455	0.16	-0.138393
1.58416	0.16	-0.176722
1.62376	0.16	-0.211756
1.66337	0.16	-0.223844
1.70297	0.16	-0.203252
1.74257	0.16	-0.202149
1.78218	0.16	-0.215555
1.82178	0.16	-0.193908
1.86139	0.16	-0.199995
1.90099	0.16	-0.226896
1.94059	0.16	-0.223212
1.9802	0.16	-0.196588
2.0198	0.16	-0.20022
2.05941	0.16	-0.213968
2.09901	0.16	-0.216361
2.13861	0.16	-0.232203
2.17822	0.16	-0.211065
2.21782	0.16	-0.21469
2.25743	0.16	-0.205945
2.29703	0.16	-0.198564
2.33663	0.16	-0.206726
2.37624	0.16	-0.194373
2.41584	0.16	-0.185226
2.45545	0.16	-0.169809
2.49505	0.16	-0.127024
2.53465	0.16	-0.0386957
2.57426	0.16	0.0256726
2.61386	0.16	0.118572
2.65347	0.16	0.194497
2.69307	0.16	0.223283
2.73267	0.16	0.294817
2.77228	0.16	0.345122
2.81188	0.16	0.278558
2.85149	0.16	0.22058
2.89109	0.16	0.192413
2.93069	0.16	0.156216
2.9703	0.16	0.11705
3.0099	0.16	0.0249265
3.0495	0.16	-0.028323
3.08911	0.16	-0.0376684
3.12871	0.16	-0.0707763
3.16832	0.16	-0.0897991
3.20792	0.16	-0.0714427
3.24752	0.16	-0.0586273
3.28713	0.16	-0.0489806
3.32673	0.16	0.0149152
3.36634	0.16	0.0935266
3.40594	0.16	0.136409
3.44554	0.16	0.210021
3.48515	0.16	0.291544
3.52475	0.16	0.345475
3.56436	0.16	0.387932
3.60396	0.16	0.399296
3.64356	0.16	0.438042
3.68317	0.16	0.427419
3.72277	0.16	0.420159
3.76238	0.16	0.369468
3.80198	0.16	0.277741
3.84158	0.16	0.203058
3.88119	0.16	0.143211
3.92079	0.16	0.0741638
3.9604	0.16	-0.00479222
4	0.16	-0.0348126
4.0396	0.16	-0.0791393
4.07921	0.16	-0.0903464
4.11881	0.16	-0.0979708
4.15842	0.16	-0.0978198
4.19802	0.16	-0.109429
4.23762	0.16	-0.123847
4.27723	0.16	-0.126587
4.31683	0.16	-0.117384
4.35644	0.16	-0.13142
4.39604	0.16	-0.142872
4.43564	0.16	-0.124133
4.47525	0.16	-0.107527
4.51485	0.16	-0.0796893
4.55446	0.16	-0.0948654
4.59406	0.16	-0.106351
4.63366	0.16	-0.125763
4.67327	0.16	-0.123677
4.71287	0.16	-0.140109
4.75248	0.16	-0.140852
4.79208	0.16	-0.115588
4.83168	0.16	-0.122469
4.87129	0.16	-0.152458
4.91089	0.16	-0.154008
4.9505	0.16	-0.139437
4.9901	0.16	-0.130002
5.0297	0.16	-0.157801
5.06931	0.16	-0.146945
5.10891	0.16	-0.110954
5.14851	0.16	-0.100535
5.18812	0.16	-0.0703169
5.22772	0.16	-0.0270523
5.26733	0.16	0.0234762
5.30693	0.16	0.0398429
5.34653	0.16	0.0464174
5.38614	0.16	0.0485316
5.42574	0.16	0.0691553
5.46535	0.16	0.0764423
5.50495	0.16	0.0531037
5.54455	0.16	0.0063229
5.58416	0.16	0.0100859
5.62376	0.16	-0.0168539
5.66337	0.16	-0.04171
5.70297	0.16	-0.0510211
5.74257	0.16	-0.0506341
5.78218	0.16	-0.0406197
5.82178	0.16	-0.0534448
5.86139	0.16	-0.0436632
5.90099	0.16	-0.0580437
5.94059	0.16	-0.0122597
5.9802	0.16	0.0275232
6.0198	0.16	0.0699608
6.05941	0.16	0.11214
6.09901	0.16	0.159756
6.13861	0.16	0.20109
6.17822	0.16	0.262902
6.21782	0.16	0.333506
6.25743	0.16	0.344645
6.29703	0.16	0.41329
6.33663	0.16	0.486842
6.37624	0.16	0.479324
6.41584	0.16	0.409399
6.45545	0.16	0.376449
6.49505	0.16	0.311091
6.53465	0.16	0.180039
6.57426	0.16	0.147777
6.61386	0.16	0.0923214
6.65347	0.16	0.0533423
6.69307	0.16	0.0239837
6.73267	0.16	0.000906608
6.77228	0.16	-0.00728021
6.81188	0.16	-0.0160361
6.85149	0.16	0.0121115
6.89109	0.16	0.0151186
6.93069	0.16	-0.0304567
6.9703	0.16	-0.000788407
7.0099	0.16	0.00829541
7.0495	0.16	0.00412179
7.08911	0.16	0.0495407
7.12871	0.16	0.0259191
7.16832	0.16	0.0266437
7.20792	0.16	0.0220599
7.24752	0.16	0.00983759
7.28713	0.16	0.0162527
7.32673	0.16	0.01886
7.36634	0.16	-0.0092721
7.40594	0.16	-0.00851894
7.44554	0.16	0.0107536
7.48515	0.16	-0.011088
7.52475	0.16	-0.018191
7.56436	0.16	-0.0202653
7.60396	0.16	-0.00705258
7.64356	0.16	0.000567863
7.68317	0.16	-0.0288451
7.72277	0.16	-0.0254728
7.76238	0.16	0.0120849
7.80198	0.16	0.0575326
7.84158	0.16	0.103576
7.88119	0.16	0.161259
7.92079	0.16	0.230655
7.9604	0.16	0.293101
8	0.16	0.314898
8.0396	0.16	0.341939
8.07921	0.16	0.341501
8.11881	0.16	0.318067
8.15842	0.16	0.280206
8.19802	0.16	0.25317
8.23762	0.16	0.193048
8.27723	0.16	0.165041
8.31683	0.16	0.130586
8.35644	0.16	0.0796485
8.39604	0.16	0.0615471
8.43564	0.16	0.0457286
8.47525	0.16	0.0234382
8.51485	0.16	0.0358094
8.55446	0.16	0.0372422
8.59406	0.16	0.0441728
8.63366	0.16	0.0622966
8.67327	0.16	0.0734213
8.71287	0.16	0.0921094
8.75248	0.16	0.10085
8.79208	0.16	0.119413
8.83168	0.16	0.136332
8.87129	0.16	0.132003
8.91089	0.16	0.159916
8.9505	0.16	0.189251
8.9901	0.16	0.172504
9.0297	0.16	0.183917
9.06931	0.16	0.163357
9.10891	0.16	0.133679
9.14851	0.16	0.132291
9.18812	0.16	0.112864
9.22772	0.16	0.0944068
9.26733	0.16	0.0634234
9.30693	0.16	0.0511364
9.34653	0.16	0.0445088
9.38614	0.16	0.0241159
9.42574	0.16	0.00567242
9.46535	0.16	0.0508467
9.50495	0.16	0.06398
9.54455	0.16	0.0248525
9.58416	0.16	0.0403409
9.62376	0.16	0.0631461
9.66337	0.16	0.0449227
9.70297	0.16	0.0750673
9.74257	0.16	0.0665673
9.78218	0.16	0.0797517
9.82178	0.16	0.0909916
9.86139	0.16	0.0753568
9.90099	0.16	0.0687956
9.94059	0.16	0.0434158
9.9802	0.16	0.0430302
10.0198	0.16	0.0434095
10.0594	0.16	0.0619302
10.099	0.16	0.0460496
10.1386	0.16	0.0599965
10.1782	0.16	0.0802265
10.2178	0.16	0.0367448
10.2574	0.16	0.0544639
10.297	0.16	0.0682863
10.3366	0.16	0.0598062
10.3762	0.16	0.0415076
10.4158	0.16	0.0537794
10.4554	0.16	0.0652207
10.495	0.16	0.0715356
10.5347	0.16	0.0854488
10.5743	0.16	0.0883783
10.6139	0.16	0.0717194
10.6535	0.16	0.0757827
10.6931	0.16	0.0879526
10.7327	0.16	0.0723474
10.7723	0.16	0.079447
10.8119	0.16	0.0967219
10.8515	0.16	0.0980957
10.8911	0.16	0.110762
10.9307	0.16	0.148952
10.9703	0.16	0.146855
11.0099	0.16	0.151695
11.0495	0.16	0.158961
11.0891	0.16	0.171708
11.1287	0.16	0.168993
11.1683	0.16	0.129331
11.2079	0.16	0.147488
11.2475	0.16	0.171916
11.2871	0.16	0.175678
11.3267	0.16	0.173124
11.3663	0.16	0.166413
11.4059	0.16	0.148793
11.4455	0.16	0.173062
11.4851	0.16	0.151841
11.5248	0.16	0.14279
11.5644	0.16	0.155488
11.604	0.16	0.18393
11.6436	0.16	0.176794
11.6832	0.16	0.227665
11.7228	0.16	0.249242
11.7624	0.16	0.32175
11.802	0.16	0.378106
11.8416	0.16	0.453036
11.8812	0.16	0.562887
11.9208	0.16	0.69474
11.9604	0.16	0.879963
12	0.16	1.06926
0	0.2	-0.342545
0.039604	0.2	-0.375725
0.0792079	0.2	-0.357712
0.118812	0.2	-0.357136
0.158416	0.2	-0.376261
0.19802	0.2	-0.359101
0.237624	0.2	-0.346052
0.277228	0.2	-0.326502
0.316832	0.2	-0.346759
0.356436	0.2	-0.343606
0.39604	0.2	-0.33089
0.435644	0.2	-0.338746
0.475248	0.2	-0.315768
0.514851	0.2	-0.301729
0.554455	0.2	-0.318086
0.594059	0.2	-0.290151
0.633663	0.2	-0.260866
0.673267	0.2	-0.265674
0.712871	0.2	-0.254698
0.752475	0.2	-0.231549
0.792079	0.2	-0.220048
0.831683	0.2	-0.191361
0.871287	0.2	-0.173807
0.910891	0.2	-0.164844
0.950495	0.2	-0.0999116
0.990099	0.2	-0.0606476
1.0297	0.2	-0.0290076
1.06931	0.2	0.00432309
1.10891	0.2	-0.0161288
1.14851	0.2	-0.0302714
1.18812	0.2	-0.034691
1.22772	0.2	-0.0416431
1.26733	0.2	-0.0269079
1.30693	0.2	-0.072459
1.34653	0.2	-0.0795513
1.38614	0.2	-0.0911508
1.42574	0.2	-0.127608
1.46535	0.2	-0.113471
1.50495	0.2	-0.127261
1.54455	0.2	-0.135554
1.58416	0.2	-0.163161
1.62376	0.2	-0.19148
1.66337	0.2	-0.187848
1.70297	0.2	-0.187315
1.74257	0.2	-0.180521
1.78218	0.2	-0.17256
1.82178	0.2	-0.183637
1.86139	0.2	-0.199927
1.90099	0.2	-0.201021
1.94059	0.2	-0.179573
1.9802	0.2	-0.190271
2.0198	0.2	-0.230513
2.05941	0.2	-0.222082
2.09901	0.2	-0.21453
2.13861	0.2	-0.195252
2.17822	0.2	-0.177436
2.21782	0.2	-0.185802
2.25743	0.2	-0.208538
2.29703	0.2	-0.212324
2.33663	0.2	-0.208372
2.37624	0.2	-0.205298
2.41584	0.2	-0.189951
2.45545	0.2	-0.138786
2.49505	0.2	-0.0325939
2.53465	0.2	0.0558629
2.57426	0.2	0.159472
2.61386	0.2	0.247265
2.65347	0.2	0.376734
2.69307	0.2	0.441481
2.73267	0.2	0.483828
2.77228	0.2	0.430149
2.81188	0.2	0.402805
2.85149	0.2	0.36936
2.89109	0.2	0.302503
2.93069	0.2	0.217957
2.9703	0.2	0.143585
3.0099	0.2	0.075452
3.0495	0.2	0.0153295
3.08911	0.2	-0.0352
3.12871	0.2	-0.056432
3.16832	0.2	-0.0694324
3.20792	0.2	-0.0791654
3.24752	0.2	-0.0438518
3.28713	0.2	0.0249108
3.32673	0.2	0.0811136
3.36634	0.2	0.137597
3.40594	0.2	0.233807
3.44554	0.2	0.309847
3.48515	0.2	0.399269
3.52475	0.2	0.47599
3.56436	0.2	0.564113
3.60396	0.2	0.603259
3.64356	0.2	0.628967
3.68317	0.2	0.592906
3.72277	0.2	0.58145
3.76238	0.2	0.541414
3.80198	0.2	0.44981
3.84158	0.2	0.359473
3.88119	0.2	0.233051
3.92079	0.2	0.126427
3.9604	0.2	0.0542296
4	0.2	-0.0113326
4.0396	0.2	-0.0429653
4.07921	0.2	-0.0542671
4.11881	0.2	-0.0718243
4.15842	0.2	-0.0817068
4.19802	0.2	-0.121672
4.23762	0.2	-0.106268
4.27723	0.2	-0.102848
4.31683	0.2	-0.13007
4.35644	0.2	-0.121908
4.39604	0.2	-0.108992
4.43564	0.2	-0.0950714
4.47525	0.2	-0.108367
4.51485	0.2	-0.112276
4.55446	0.2	-0.11086
4.59406	0.2	-0.103959
4.63366	0.2	-0.143086
4.67327	0.2	-0.129933
4.71287	0.2	-0.105192
4.75248	0.2	-0.11385
4.79208	0.2	-0.114876
4.83168	0.2	-0.149253
4.87129	0.2	-0.152136
4.91089	0.2	-0.15143
4.9505	0.2	-0.147856
4.9901	0.2	-0.137618
5.0297	0.2	-0.134979
5.06931	0.2	-0.12493
5.10891	0.2	-0.13155
5.14851	0.2	-0.113544
5.18812	0.2	-0.0460852
5.22772	0.2	0.0270994
5.26733	0.2	0.0516384
5.30693	0.2	0.081746
5.34653	0.2	0.123369
5.38614	0.2	0.13584
5.42574	0.2	0.11522
5.46535	0.2	0.0893195
5.50495	0.2	0.052981
5.54455	0.2	0.0576769
5.58416	0.2	0.0508891
5.62376	0.2	0.0251404
5.66337	0.2	0.0100889
5.70297	0.2	-0.0194508
5.74257	0.2	-0.0700919
5.78218	0.2	-0.0873671
5.82178	0.2	-0.0777121
5.86139	0.2	-0.0651719
5.90099	0.2	-0.0252345
5.94059	0.2	0.0126576
5.9802	0.2	0.057752
6.0198	0.2	0.117802
6.05941	0.2	0.149585
6.09901	0.2	0.196636
6.13861	0.2	0.279664
6.17822	0.2	0.335938
6.21782	0.2	0.391558
6.25743	0.2	0.505441
6.29703	0.2	0.522866
6.33663	0.2	0.517007
6.37624	0.2	0.532906
6.41584	0.2	0.513148
6.45545	0.2	0.462971
6.49505	0.2	0.394213
6.53465	0.2	0.319201
6.57426	0.2	0.231233
6.61386	0.2	0.150303
6.65347	0.2	0.12991
6.69307	0.2	0.075994
6.73267	0.2	0.0360116
6.77228	0.2	0.0344202
6.81188	0.2	0.0299164
6.85149	0.2	-0.00901425
6.89109	0.2	-0.0117117
6.93069	0.2	-0.0160066
6.9703	0.2	-0.00683841
7.0099	0.2	0.00932509
7.0495	0.2	0.0232198
7.08911	0.2	0.0330945
7.12871	0.2	0.055417
7.16832	0.2	0.0596176
7.20792	0.2	0.0496035
7.24752	0.2	0.0464021
7.28713	0.2	0.0482386
7.32673	0.2	0.0274349
7.36634	0.2	0.0126196
7.40594	0.2	0.0143023
7.44554	0.2	0.0218968
7.48515	0.2	0.00797925
7.52475	0.2	-0.0161052
7.56436	0.2	-0.0333509
7.60396	0.2	-0.0197931
7.64356	0.2	-0.0123022
7.68317	0.2	-0.0321515
7.72277	0.2	0.000726071
7.76238	0.2	0.0591421
7.80198	0.2	0.107717
7.84158	0.2	0.189327
7.88119	0.2	0.272925
7.92079	0.2	0.328291
7.9604	0.2	0.423031
8	0.2	0.420296
8.0396	0.2	0.461656
8.07921	0.2	0.452102
8.11881	0.2	0.402251
8.15842	0.2	0.365081
8.19802	0.2	0.30792
8.23762	0.2	0.244254
8.27723	0.2	0.207065
8.31683	0.2	0.13065
8.35644	0.2	0.102722
8.39604	0.2	0.0956627
8.43564	0.2	0.0539908
8.47525	0.2	0.0492346
8.51485	0.2	0.063445
8.55446	0.2	0.0714822
8.59406	0.2	0.0851349
8.63366	0.2	0.0741749
8.67327	0.2	0.114559
8.71287	0.2	0.125101
8.75248	0.2	0.137532
8.79208	0.2	0.187402
8.83168	0.2	0.196284
8.87129	0.2	0.224447
8.91089	0.2	0.234145
8.9505	0.2	0.213621
8.9901	0.2	0.233049
9.0297	0.2	0.21667
9.06931	0.2	0.208806
9.10891	0.2	0.187436
9.14851	0.2	0.160063
9.18812	0.2	0.133523
9.22772	0.2	0.106566
9.26733	0.2	0.0819896
9.30693	0.2	0.0391605
9.34653	0.2	0.0472664
9.38614	0.2	0.047785
9.42574	0.2	0.0378916
9.46535	0.2	0.0483556
9.50495	0.2	0.06406
9.54455	0.2	0.0427916
9.58416	0.2	0.0948641
9.62376	0.2	0.0763049
9.66337	0.2	0.0592344
9.70297	0.2	0.0743146
9.74257	0.2	0.082634
9.78218	0.2	0.104213
9.82178	0.2	0.0950822
9.86139	0.2	0.0844483
9.90099	0.2	0.0988819
9.94059	0.2	0.0740912
9.9802	0.2	0.0614267
10.0198	0.2	0.0757183
10.0594	0.2	0.0654414
10.099	0.2	0.040411
10.1386	0.2	0.0454405
10.1782	0.2	0.0608396
10.2178	0.2	0.0712627
10.2574	0.2	0.0710854
10.297	0.2	0.0633146
10.3366	0.2	0.0648991
10.3762	0.2	0.0569903
10.4158	0.2	0.0688821
10.4554	0.2	0.0877579
10.495	0.2	0.0829957
10.5347	0.2	0.0990778
10.5743	0.2	0.102683
10.6139	0.2	0.103873
10.6535	0.2	0.1113
10.6931	0.2	0.113146
10.7327	0.2	0.119513
10.7723	0.2	0.116817
10.8119	0.2	0.11976
10.8515	0.2	0.114085
10.8911	0.2	0.132336
10.9307	0.2	0.128658
10.9703	0.2	0.144294
11.0099	0.2	0.146152
11.0495	0.2	0.15392
11.0891	0.2	0.189724
11.1287	0.2	0.188772
11.1683	0.2	0.17498
11.2079	0.2	0.199579
11.2475	0.2	0.183144
11.2871	0.2	0.142924
11.3267	0.2	0.16487
11.3663	0.2	0.171088
11.4059	0.2	0.157905
11.4455	0.2	0.172341
11.4851	0.2	0.175008
11.5248	0.2	0.171581
11.5644	0.2	0.166543
11.604	0.2	0.168812
11.6436	0.2	0.189877
11.6832	0.2	0.226426
11.7228	0.2	0.252938
11.7624	0.2	0.306139
11.802	0.2	0.376261
11.8416	0.2	0.451855
11.8812	0.2	0.556466
11.9208	0.2	0.67934
11.9604	0.2	0.85746
12	0.2	1.03315
0	0.24	-0.337567
0.039604	0.24	-0.349168
0.0792079	0.24	-0.375879
0.118812	0.24	-0.376082
0.158416	0.24	-0.346014
0.19802	0.24	-0.344742
0.237624	0.24	-0.364189
0.277228	0.24	-0.350361
0.316832	0.24	-0.33793
0.356436	0.24	-0.376167
0.39604	0.24	-0.374876
0.435644	0.24	-0.336463
0.475248	0.24	-0.331635
0.514851	0.24	-0.328049
0.554455	0.24	-0.299265
0.594059	0.24	-0.294072
0.633663	0.24	-0.285484
0.673267	0.24	-0.264146
0.712871	0.24	-0.244987
0.752475	0.24	-0.227181
0.792079	0.24	-0.203203
0.831683	0.24	-0.178091
0.871287	0.24	-0.13885
0.910891	0.24	-0.119296
0.950495	0.24	-0.0889116
0.990099	0.24	-0.0264327
1.0297	0.24	0.0519098
1.06931	0.24	0.0528359
1.10891	0.24	0.0307514
1.14851	0.24	0.0223573
1.18812	0.24	0.00575941
1.22772	0.24	-0.0329401
1.26733	0.24	-0.0730217
1.30693	0.24	-0.0940769
1.34653	0.24	-0.116584
1.38614	0.24	-0.0996725
1.42574	0.24	-0.10329
1.46535	0.24	-0.127596
1.50495	0.24	-0.124711
1.54455	0.24	-0.126641
1.58416	0.24	-0.146196
1.62376	0.24	-0.160819
1.66337	0.24	-0.168298
1.70297	0.24	-0.193953
1.74257	0.24	-0.187439
1.78218	0.24	-0.195866
1.82178	0.24	-0.190319
1.86139	0.24	-0.188849
1.90099	0.24	-0.210279
1.94059	0.24	-0.202834
1.9802	0.24	-0.210954
2.0198	0.24	-0.218459
2.05941	0.24	-0.198614
2.09901	0.24	-0.196262
2.13861	0.24	-0.197137
2.17822	0.24	-0.182049
2.21782	0.24	-0.197708
2.25743	0.24	-0.204265
2.29703	0.24	-0.208199
2.33663	0.24	-0.221225
2.37624	0.24	-0.190348
2.41584	0.24	-0.174889
2.45545	0.24	-0.128202
2.49505	0.24	-0.0320768
2.53465	0.24	0.147668
2.57426	0.24	0.296044
2.61386	0.24	0.433072
2.65347	0.24	0.574677
2.69307	0.24	0.624425
2.73267	0.24	0.62573
2.77228	0.24	0.640048
2.81188	0.24	0.566908
2.85149	0.24	0.547849
2.89109	0.24	0.459156
2.93069	0.24	0.384195
2.9703	0.24	0.294524
3.0099	0.24	0.204352
3.0495	0.24	0.109538
3.08911	0.24	0.0140562
3.12871	0.24	-0.0419876
3.16832	0.24	-0.0414488
3.20792	0.24	-0.0451472
3.24752	0.24	-0.0320991
3.28713	0.24	0.033413
3.32673	0.24	0.107302
3.36634	0.24	0.235228
3.40594	0.24	0.351998
3.44554	0.24	0.472454
3.48515	0.24	0.576833
3.52475	0.24	0.629672
3.56436	0.24	0.764619
3.60396	0.24	0.83993
3.64356	0.24	0.860016
3.68317	0.24	0.881288
3.72277	0.24	0.837399
3.76238	0.24	0.788431
3.80198	0.24	0.679723
3.84158	0.24	0.564334
3.88119	0.24	0.344945
3.92079	0.24	0.251863
3.9604	0.24	0.114419
4	0.24	-0.0051552
4.0396	0.24	-0.0479292
4.07921	0.24	-0.067483
4.11881	0.24	-0.0920636
4.15842	0.24	-0.0854973
4.19802	0.24	-0.042783
4.23762	0.24	-0.0555409
4.27723	0.24	-0.0976313
4.31683	0.24	-0.102681
4.35644	0.24	-0.0812206
4.39604	0.24	-0.0950114
4.43564	0.24	-0.0830977
4.47525	0.24	-0.0916429
4.51485	0.24	-0.102839
4.55446	0.24	-0.0932949
4.59406	0.24	-0.0980084
4.63366	0.24	-0.103256
4.67327	0.24	-0.125182
4.71287	0.24	-0.126391
4.75248	0.24	-0.109395
4.79208	0.24	-0.116032
4.83168	0.24	-0.124904
4.87129	0.24	-0.135461
4.91089	0.24	-0.124287
4.9505	0.24	-0.119268
4.9901	0.24	-0.134294
5.0297	0.24	-0.1123
5.06931	0.24	-0.116573
5.10891	0.24	-0.0794154
5.14851	0.24	-0.0511825
5.18812	0.24	-0.0137813
5.22772	0.24	0.0657328
5.26733	0.24	0.100584
5.30693	0.24	0.105506
5.34653	0.24	0.150398
5.38614	0.24	0.176309
5.42574	0.24	0.191112
5.46535	0.24	0.198417
5.50495	0.24	0.145211
5.54455	0.24	0.122223
5.58416	0.24	0.0997605
5.62376	0.24	0.0531473
5.66337	0.24	0.0302108
5.70297	0.24	0.0110808
5.74257	0.24	-0.0147204
5.78218	0.24	-0.0334486
5.82178	0.24	-0.033407
5.86139	0.24	-0.0278667
5.90099	0.24	-0.0110301
5.94059	0.24	-0.00261017
5.9802	0.24	0.0539147
6.0198	0.24	0.120729
6.05941	0.24	0.181556
6.09901	0.24	0.298511
6.13861	0.24	0.366806
6.17822	0.24	0.469044
6.21782	0.24	0.529568
6.25743	0.24	0.599898
6.29703	0.24	0.672094
6.33663	0.24	0.722044
6.37624	0.24	0.6357
6.41584	0.24	0.649265
6.45545	0.24	0.676698
6.49505	0.24	0.548607
6.53465	0.24	0.393516
6.57426	0.24	0.318382
6.61386	0.24	0.212883
6.65347	0.24	0.16896
6.69307	0.24	0.0719252
6.73267	0.24	0.0645051
6.77228	0.24	0.0820106
6.81188	0.24	0.0576262
[truncated: 21,107 more rows]
