# Supplementary material for: Systematic modulation of charge and spin in graphene nanoribbons on MgO
Source: Nat Commun. 2025 Jul 1;16:5632. doi: 10.1038/s41467-025-60767-5 (PMC12218530; doi:10.1038/s41467-025-60767-5)
Supplement: Supplementary file 3 — Source Data [file 41467_2025_60767_MOESM3_ESM.zip › Source Data/Figure3b_3186L11_MgO_SUMO.txt]

WSxM file copyright UAM
WSxM ASCII XYZ file
X[nm]		Y[nm]		Z[V]
0	0	-0.0464124
0.039604	0	-0.0600731
0.0792079	0	-0.0540871
0.118812	0	-0.0454459
0.158416	0	-0.0499146
0.19802	0	-0.0394049
0.237624	0	-0.0357263
0.277228	0	-0.0507507
0.316832	0	-0.0431942
0.356436	0	-0.039198
0.39604	0	-0.0391397
0.435644	0	-0.0399052
0.475248	0	-0.0357491
0.514851	0	-0.0411802
0.554455	0	-0.0589238
0.594059	0	-0.0367939
0.633663	0	-0.0236458
0.673267	0	-0.0383769
0.712871	0	-0.0302646
0.752475	0	-0.0342327
0.792079	0	-0.0291555
0.831683	0	-0.0157639
0.871287	0	-0.0164994
0.910891	0	-0.0152066
0.950495	0	-0.0172023
0.990099	0	-0.012311
1.0297	0	-0.0039826
1.06931	0	0.00989756
1.10891	0	0.00892284
1.14851	0	0.00475024
1.18812	0	-0.00110501
1.22772	0	0.0019299
1.26733	0	0.0102838
1.30693	0	0.00624418
1.34653	0	0.0102169
1.38614	0	0.0132257
1.42574	0	0.02394
1.46535	0	0.0325131
1.50495	0	0.0210766
1.54455	0	0.00963561
1.58416	0	0.00562815
1.62376	0	0.00162827
1.66337	0	-0.00585759
1.70297	0	-0.0139064
1.74257	0	-0.00378198
1.78218	0	-0.00214347
1.82178	0	-0.00399664
1.86139	0	-0.00879182
1.90099	0	-0.0179627
1.94059	0	-0.0197641
1.9802	0	-0.00802697
2.0198	0	-0.00548252
2.05941	0	-0.0226169
2.09901	0	-0.019321
2.13861	0	-0.0278196
2.17822	0	-0.0189031
2.21782	0	-0.0170155
2.25743	0	-0.0261125
2.29703	0	-0.0172065
2.33663	0	-0.0389508
2.37624	0	-0.0263566
2.41584	0	-0.0102385
2.45545	0	0.00134437
2.49505	0	0.00698012
2.53465	0	0.0178226
2.57426	0	0.0410237
2.61386	0	0.0533858
2.65347	0	0.053949
2.69307	0	0.0635132
2.73267	0	0.0704049
2.77228	0	0.0795065
2.81188	0	0.0588427
2.85149	0	0.0339215
2.89109	0	0.0275166
2.93069	0	0.0045391
2.9703	0	0.00999369
3.0099	0	0.0109008
3.0495	0	0.0189611
3.08911	0	0.00330784
3.12871	0	-0.0179174
3.16832	0	-0.0104193
3.20792	0	-0.00211951
3.24752	0	-0.00839181
3.28713	0	-0.016582
3.32673	0	0.0243405
3.36634	0	0.0369514
3.40594	0	0.0456264
3.44554	0	0.0745211
3.48515	0	0.108239
3.52475	0	0.130562
3.56436	0	0.155002
3.60396	0	0.189001
3.64356	0	0.208551
3.68317	0	0.202972
3.72277	0	0.217445
3.76238	0	0.227368
3.80198	0	0.206989
3.84158	0	0.195804
3.88119	0	0.184518
3.92079	0	0.125328
3.9604	0	0.0632853
4	0	0.0288947
4.0396	0	0.019384
4.07921	0	0.0168575
4.11881	0	0.011024
4.15842	0	0.00771311
4.19802	0	-0.00274303
4.23762	0	-0.0125511
4.27723	0	0.00427902
4.31683	0	0.00711545
4.35644	0	0.00543969
4.39604	0	0.014675
4.43564	0	0.0117515
4.47525	0	0.000934923
4.51485	0	-0.00809607
4.55446	0	-0.00659237
4.59406	0	0.00228139
4.63366	0	-0.00134845
4.67327	0	0.00771089
4.71287	0	0.0053388
4.75248	0	-0.00604591
4.79208	0	0.000215677
4.83168	0	0.006074
4.87129	0	0.0043208
4.91089	0	-0.0127285
4.9505	0	-0.0231952
4.9901	0	-0.0131787
5.0297	0	-0.00174124
5.06931	0	0.0054347
5.10891	0	0.0327018
5.14851	0	0.0453951
5.18812	0	0.051787
5.22772	0	0.0903983
5.26733	0	0.116742
5.30693	0	0.139076
5.34653	0	0.149422
5.38614	0	0.132734
5.42574	0	0.121175
5.46535	0	0.124922
5.50495	0	0.115821
5.54455	0	0.0993015
5.58416	0	0.0686902
5.62376	0	0.0514637
5.66337	0	0.036177
5.70297	0	0.0391674
5.74257	0	0.0320674
5.78218	0	0.0116874
5.82178	0	-0.000842867
5.86139	0	0.0143618
5.90099	0	0.0411157
5.94059	0	0.0674655
5.9802	0	0.0812278
6.0198	0	0.115481
6.05941	0	0.164644
6.09901	0	0.197594
6.13861	0	0.233163
6.17822	0	0.256076
6.21782	0	0.294344
6.25743	0	0.298291
6.29703	0	0.281876
6.33663	0	0.267539
6.37624	0	0.263048
6.41584	0	0.203251
6.45545	0	0.154926
6.49505	0	0.125776
6.53465	0	0.0879673
6.57426	0	0.0707707
6.61386	0	0.041164
6.65347	0	0.0263671
6.69307	0	0.0252717
6.73267	0	0.0176339
6.77228	0	0.0116058
6.81188	0	0.00243805
6.85149	0	0.00199615
6.89109	0	0.00983146
6.93069	0	0.0122741
6.9703	0	0.0184876
7.0099	0	0.022144
7.0495	0	0.019367
7.08911	0	0.0235399
7.12871	0	0.00252413
7.16832	0	0.0161813
7.20792	0	0.0161543
7.24752	0	0.00425213
7.28713	0	0.0106891
7.32673	0	0.0105831
7.36634	0	0.0278523
7.40594	0	0.0195485
7.44554	0	0.0161957
7.48515	0	0.0197719
7.52475	0	0.00989785
7.56436	0	0.00774804
7.60396	0	0.0159024
7.64356	0	0.0118582
7.68317	0	-0.00130711
7.72277	0	0.00892296
7.76238	0	0.0295007
7.80198	0	0.0444753
7.84158	0	0.0657249
7.88119	0	0.0717183
7.92079	0	0.0871175
7.9604	0	0.114211
8	0	0.121027
8.0396	0	0.106589
8.07921	0	0.11696
8.11881	0	0.104146
8.15842	0	0.0913893
8.19802	0	0.086138
8.23762	0	0.0702254
8.27723	0	0.0719707
8.31683	0	0.0567758
8.35644	0	0.0522691
8.39604	0	0.0479784
8.43564	0	0.0219908
8.47525	0	0.0217313
8.51485	0	0.0250784
8.55446	0	0.0373674
8.59406	0	0.0425883
8.63366	0	0.0550876
8.67327	0	0.0753377
8.71287	0	0.0765528
8.75248	0	0.0938069
8.79208	0	0.11726
8.83168	0	0.134
8.87129	0	0.144319
8.91089	0	0.156189
8.9505	0	0.13453
8.9901	0	0.142507
9.0297	0	0.142951
9.06931	0	0.125446
9.10891	0	0.102202
9.14851	0	0.0862833
9.18812	0	0.0659404
9.22772	0	0.0451922
9.26733	0	0.0417343
9.30693	0	0.0273581
9.34653	0	0.0207512
9.38614	0	0.0220028
9.42574	0	0.0395209
9.46535	0	0.0266538
9.50495	0	0.0179377
9.54455	0	0.0254752
9.58416	0	0.0225526
9.62376	0	0.026752
9.66337	0	0.029514
9.70297	0	0.0281567
9.74257	0	0.0181869
9.78218	0	0.00992089
9.82178	0	0.026079
9.86139	0	0.0226696
9.90099	0	0.0229214
9.94059	0	0.0181316
9.9802	0	0.0279487
10.0198	0	0.0302813
10.0594	0	0.0317188
10.099	0	0.0280417
10.1386	0	0.0213466
10.1782	0	0.0229601
10.2178	0	0.0370346
10.2574	0	0.0256006
10.297	0	0.0204309
10.3366	0	0.0291997
10.3762	0	0.0281547
10.4158	0	0.0329677
10.4554	0	0.0225824
10.495	0	0.0326659
10.5347	0	0.0357198
10.5743	0	0.0335101
10.6139	0	0.0465537
10.6535	0	0.0475005
10.6931	0	0.037134
10.7327	0	0.0437612
10.7723	0	0.0592024
10.8119	0	0.0409858
10.8515	0	0.0400372
10.8911	0	0.0362824
10.9307	0	0.0513959
10.9703	0	0.0511358
11.0099	0	0.0492614
11.0495	0	0.0521867
11.0891	0	0.0480286
11.1287	0	0.0403111
11.1683	0	0.036044
11.2079	0	0.0382198
11.2475	0	0.0453909
11.2871	0	0.0581622
11.3267	0	0.0492102
11.3663	0	0.0483012
11.4059	0	0.0433892
11.4455	0	0.0481343
11.4851	0	0.0412938
11.5248	0	0.0449041
11.5644	0	0.0529667
11.604	0	0.0559483
11.6436	0	0.0499146
11.6832	0	0.0493268
11.7228	0	0.0538188
11.7624	0	0.0614212
11.802	0	0.0891486
11.8416	0	0.106103
11.8812	0	0.114251
11.9208	0	0.120983
11.9604	0	0.146488
12	0	0.173688
0	0.04	-0.049671
0.039604	0.04	-0.0456599
0.0792079	0.04	-0.0473516
0.118812	0.04	-0.0578467
0.158416	0.04	-0.0527646
0.19802	0.04	-0.0518707
0.237624	0.04	-0.0530491
0.277228	0.04	-0.0555898
0.316832	0.04	-0.0364875
0.356436	0.04	-0.0456504
0.39604	0.04	-0.053654
0.435644	0.04	-0.0564904
0.475248	0.04	-0.0530215
0.514851	0.04	-0.0602663
0.554455	0.04	-0.0473527
0.594059	0.04	-0.0472225
0.633663	0.04	-0.0423122
0.673267	0.04	-0.0379496
0.712871	0.04	-0.0313417
0.752475	0.04	-0.0382639
0.792079	0.04	-0.0319084
0.831683	0.04	-0.0185411
0.871287	0.04	-0.0196926
0.910891	0.04	-0.0188924
0.950495	0.04	-0.00480893
0.990099	0.04	0.0121311
1.0297	0.04	0.0256842
1.06931	0.04	0.0141326
1.10891	0.04	0.00550995
1.14851	0.04	0.00164406
1.18812	0.04	-0.0164626
1.22772	0.04	-0.00635237
1.26733	0.04	0.0079416
1.30693	0.04	0.0153014
1.34653	0.04	0.0180692
1.38614	0.04	0.0170671
1.42574	0.04	0.0126993
1.46535	0.04	0.0127976
1.50495	0.04	0.016897
1.54455	0.04	0.00811154
1.58416	0.04	-0.000818843
1.62376	0.04	-0.0148517
1.66337	0.04	-0.024126
1.70297	0.04	-0.0142461
1.74257	0.04	-0.00806814
1.78218	0.04	-0.00964446
1.82178	0.04	-0.00292958
1.86139	0.04	-0.0189345
1.90099	0.04	-0.0238992
1.94059	0.04	-0.0236827
1.9802	0.04	-0.0265533
2.0198	0.04	-0.0324143
2.05941	0.04	-0.0341021
2.09901	0.04	-0.0251313
2.13861	0.04	-0.018178
2.17822	0.04	-0.0276694
2.21782	0.04	-0.0193948
2.25743	0.04	-0.0168935
2.29703	0.04	-0.0237064
2.33663	0.04	-0.0221145
2.37624	0.04	-0.00666532
2.41584	0.04	0.00912043
2.45545	0.04	0.0242185
2.49505	0.04	0.0249152
2.53465	0.04	0.0451317
2.57426	0.04	0.0550217
2.61386	0.04	0.0669892
2.65347	0.04	0.0750802
2.69307	0.04	0.065854
2.73267	0.04	0.0577593
2.77228	0.04	0.058578
2.81188	0.04	0.0567898
2.85149	0.04	0.0419485
2.89109	0.04	0.0264818
2.93069	0.04	0.0158875
2.9703	0.04	-0.00438673
3.0099	0.04	-0.0130249
3.0495	0.04	-0.00530706
3.08911	0.04	-0.00346189
3.12871	0.04	-0.0187328
3.16832	0.04	-0.00752935
3.20792	0.04	-0.00157162
3.24752	0.04	0.0030626
3.28713	0.04	0.0101151
3.32673	0.04	0.0478077
3.36634	0.04	0.0564569
3.40594	0.04	0.084763
3.44554	0.04	0.12243
3.48515	0.04	0.162058
3.52475	0.04	0.194423
3.56436	0.04	0.241056
3.60396	0.04	0.27048
3.64356	0.04	0.293397
3.68317	0.04	0.301962
3.72277	0.04	0.268777
3.76238	0.04	0.230382
3.80198	0.04	0.189075
3.84158	0.04	0.135315
3.88119	0.04	0.0869942
3.92079	0.04	0.0481162
3.9604	0.04	0.0330704
4	0.04	0.0188186
4.0396	0.04	0.0103844
4.07921	0.04	0.0171045
4.11881	0.04	0.00855863
4.15842	0.04	0.013246
4.19802	0.04	0.0117262
4.23762	0.04	0.00278865
4.27723	0.04	0.00449408
4.31683	0.04	0.0166688
4.35644	0.04	0.00567145
4.39604	0.04	0.00740312
4.43564	0.04	0.000322566
4.47525	0.04	-0.00912245
4.51485	0.04	-0.0132832
4.55446	0.04	-0.000780076
4.59406	0.04	-0.0105379
4.63366	0.04	-0.0162795
4.67327	0.04	-0.00863623
4.71287	0.04	-0.0127597
4.75248	0.04	-0.0059445
4.79208	0.04	-0.00420313
4.83168	0.04	-0.000997497
4.87129	0.04	-0.00302082
4.91089	0.04	-0.00795238
4.9505	0.04	0.00207476
4.9901	0.04	0.00632511
5.0297	0.04	0.00809099
5.06931	0.04	0.0172465
5.10891	0.04	0.0321054
5.14851	0.04	0.0652569
5.18812	0.04	0.110262
5.22772	0.04	0.143814
5.26733	0.04	0.167673
5.30693	0.04	0.188093
5.34653	0.04	0.183881
5.38614	0.04	0.172656
5.42574	0.04	0.157764
5.46535	0.04	0.135061
5.50495	0.04	0.110524
5.54455	0.04	0.0989685
5.58416	0.04	0.0865091
5.62376	0.04	0.059473
5.66337	0.04	0.0367226
5.70297	0.04	0.0249165
5.74257	0.04	0.0282896
5.78218	0.04	0.0223976
5.82178	0.04	0.0214048
5.86139	0.04	0.0308044
5.90099	0.04	0.0564296
5.94059	0.04	0.0923617
5.9802	0.04	0.106674
6.0198	0.04	0.152334
6.05941	0.04	0.210253
6.09901	0.04	0.268352
6.13861	0.04	0.344294
6.17822	0.04	0.405192
6.21782	0.04	0.423487
6.25743	0.04	0.423747
6.29703	0.04	0.380075
6.33663	0.04	0.33657
6.37624	0.04	0.302148
6.41584	0.04	0.249863
6.45545	0.04	0.191407
6.49505	0.04	0.129397
6.53465	0.04	0.0944586
6.57426	0.04	0.0493567
6.61386	0.04	0.0146853
6.65347	0.04	0.0126613
6.69307	0.04	0.00728852
6.73267	0.04	0.00604342
6.77228	0.04	0.00974717
6.81188	0.04	0.0190097
6.85149	0.04	0.0150352
6.89109	0.04	-0.00129533
6.93069	0.04	0.00307311
6.9703	0.04	0.0200016
7.0099	0.04	0.0217466
7.0495	0.04	0.0187771
7.08911	0.04	0.025192
7.12871	0.04	0.0256008
7.16832	0.04	0.0209554
7.20792	0.04	0.00568452
7.24752	0.04	0.0185455
7.28713	0.04	0.00895663
7.32673	0.04	-0.00419335
7.36634	0.04	0.00682081
7.40594	0.04	0.01477
7.44554	0.04	0.0214942
7.48515	0.04	0.0217591
7.52475	0.04	-0.0011048
7.56436	0.04	-0.0192113
7.60396	0.04	0.00245116
7.64356	0.04	0.00743646
7.68317	0.04	0.0122907
7.72277	0.04	0.0253194
7.76238	0.04	0.0447789
7.80198	0.04	0.0619031
7.84158	0.04	0.0612524
7.88119	0.04	0.0746321
7.92079	0.04	0.106319
7.9604	0.04	0.117051
8	0.04	0.127739
8.0396	0.04	0.143044
8.07921	0.04	0.131411
8.11881	0.04	0.102486
8.15842	0.04	0.0891803
8.19802	0.04	0.0746171
8.23762	0.04	0.0644548
8.27723	0.04	0.0622711
8.31683	0.04	0.0454553
8.35644	0.04	0.0417505
8.39604	0.04	0.0365966
8.43564	0.04	0.0155057
8.47525	0.04	0.0262459
8.51485	0.04	0.0463664
8.55446	0.04	0.0409365
8.59406	0.04	0.0479137
8.63366	0.04	0.0701173
8.67327	0.04	0.0754807
8.71287	0.04	0.0961659
8.75248	0.04	0.119211
8.79208	0.04	0.142116
8.83168	0.04	0.171511
8.87129	0.04	0.181621
8.91089	0.04	0.169997
8.9505	0.04	0.146918
8.9901	0.04	0.137524
9.0297	0.04	0.134576
9.06931	0.04	0.11743
9.10891	0.04	0.0929799
9.14851	0.04	0.0760421
9.18812	0.04	0.0524736
9.22772	0.04	0.0328767
9.26733	0.04	0.0303287
9.30693	0.04	0.0331884
9.34653	0.04	0.0235345
9.38614	0.04	0.0160864
9.42574	0.04	0.00549524
9.46535	0.04	0.0106676
9.50495	0.04	0.0211806
9.54455	0.04	0.0274575
9.58416	0.04	0.0293624
9.62376	0.04	0.0266029
9.66337	0.04	0.0173711
9.70297	0.04	0.0239796
9.74257	0.04	0.0230668
9.78218	0.04	0.0228319
9.82178	0.04	0.0233773
9.86139	0.04	0.0263257
9.90099	0.04	0.0338206
9.94059	0.04	0.0200507
9.9802	0.04	0.0145822
10.0198	0.04	0.0119647
10.0594	0.04	0.0314907
10.099	0.04	0.0313146
10.1386	0.04	0.0128719
10.1782	0.04	0.0097595
10.2178	0.04	0.0118176
10.2574	0.04	0.0220253
10.297	0.04	0.0235932
10.3366	0.04	0.0307591
10.3762	0.04	0.0301012
10.4158	0.04	0.0316504
10.4554	0.04	0.0317929
10.495	0.04	0.0289227
10.5347	0.04	0.0417721
10.5743	0.04	0.0428782
10.6139	0.04	0.0425803
10.6535	0.04	0.0394677
10.6931	0.04	0.0352707
10.7327	0.04	0.0504326
10.7723	0.04	0.0384476
10.8119	0.04	0.0344488
10.8515	0.04	0.0459519
10.8911	0.04	0.062407
10.9307	0.04	0.0539542
10.9703	0.04	0.0569601
11.0099	0.04	0.0632075
11.0495	0.04	0.0441416
11.0891	0.04	0.0498811
11.1287	0.04	0.0511136
11.1683	0.04	0.0444837
11.2079	0.04	0.0407205
11.2475	0.04	0.0361622
11.2871	0.04	0.0510667
11.3267	0.04	0.0477541
11.3663	0.04	0.0378844
11.4059	0.04	0.0382083
11.4455	0.04	0.0462488
11.4851	0.04	0.0463476
11.5248	0.04	0.0457464
11.5644	0.04	0.0408122
11.604	0.04	0.0409066
11.6436	0.04	0.0416459
11.6832	0.04	0.0527646
11.7228	0.04	0.0622767
11.7624	0.04	0.0646691
11.802	0.04	0.0829928
11.8416	0.04	0.103556
11.8812	0.04	0.10499
11.9208	0.04	0.133806
11.9604	0.04	0.143521
12	0.04	0.158542
0	0.08	-0.051997
0.039604	0.08	-0.0497783
0.0792079	0.08	-0.0340633
0.118812	0.08	-0.048747
0.158416	0.08	-0.0540981
0.19802	0.08	-0.0425837
0.237624	0.08	-0.0408135
0.277228	0.08	-0.0558085
0.316832	0.08	-0.0559995
0.356436	0.08	-0.0367642
0.39604	0.08	-0.0325478
0.435644	0.08	-0.0375781
0.475248	0.08	-0.0417891
0.514851	0.08	-0.0292861
0.554455	0.08	-0.0254632
0.594059	0.08	-0.0312095
0.633663	0.08	-0.0332683
0.673267	0.08	-0.0328826
0.712871	0.08	-0.0145346
0.752475	0.08	-0.0223751
0.792079	0.08	-0.0247688
0.831683	0.08	-0.0197416
0.871287	0.08	-0.0107947
0.910891	0.08	0.00516096
0.950495	0.08	0.00245197
0.990099	0.08	0.0213302
1.0297	0.08	0.0423682
1.06931	0.08	0.0337545
1.10891	0.08	0.0257755
1.14851	0.08	0.0110121
1.18812	0.08	0.0155587
1.22772	0.08	0.0224561
1.26733	0.08	0.0135979
1.30693	0.08	0.000818044
1.34653	0.08	0.0119175
1.38614	0.08	0.02826
1.42574	0.08	0.0330065
1.46535	0.08	0.0228023
1.50495	0.08	0.0177287
1.54455	0.08	-0.000924538
1.58416	0.08	-0.0114014
1.62376	0.08	-0.0125185
1.66337	0.08	-0.00583666
1.70297	0.08	-0.00741505
1.74257	0.08	-0.0212489
1.78218	0.08	-0.00374457
1.82178	0.08	-0.00530816
1.86139	0.08	-0.0103807
1.90099	0.08	-0.0142015
1.94059	0.08	-0.0163964
1.9802	0.08	-0.0195847
2.0198	0.08	-0.026982
2.05941	0.08	-0.0188919
2.09901	0.08	-0.0123967
2.13861	0.08	-0.0253545
2.17822	0.08	-0.0121318
2.21782	0.08	-0.0120842
2.25743	0.08	-0.0254066
2.29703	0.08	-0.0261636
2.33663	0.08	-0.0136364
2.37624	0.08	0.000247468
2.41584	0.08	0.0156957
2.45545	0.08	0.0351437
2.49505	0.08	0.0472767
2.53465	0.08	0.0580324
2.57426	0.08	0.0779593
2.61386	0.08	0.102958
2.65347	0.08	0.114938
2.69307	0.08	0.103806
2.73267	0.08	0.0865125
2.77228	0.08	0.078563
2.81188	0.08	0.0629811
2.85149	0.08	0.0539009
2.89109	0.08	0.0403669
2.93069	0.08	0.0309692
2.9703	0.08	0.0115763
3.0099	0.08	-0.0140999
3.0495	0.08	-0.00545373
3.08911	0.08	-0.0119953
3.12871	0.08	-0.0194972
3.16832	0.08	-0.00640208
3.20792	0.08	-0.00538607
3.24752	0.08	0.0130842
3.28713	0.08	0.0379108
3.32673	0.08	0.0462792
3.36634	0.08	0.0722318
3.40594	0.08	0.123349
3.44554	0.08	0.155675
3.48515	0.08	0.199515
3.52475	0.08	0.259586
3.56436	0.08	0.281795
3.60396	0.08	0.308758
3.64356	0.08	0.360876
3.68317	0.08	0.367243
3.72277	0.08	0.358753
3.76238	0.08	0.310675
3.80198	0.08	0.253904
3.84158	0.08	0.192277
3.88119	0.08	0.11387
3.92079	0.08	0.0827444
3.9604	0.08	0.0514518
4	0.08	0.0340673
4.0396	0.08	0.0342537
4.07921	0.08	0.0276339
4.11881	0.08	0.039411
4.15842	0.08	0.0354676
4.19802	0.08	0.0106299
4.23762	0.08	-0.00810961
4.27723	0.08	-0.000409691
4.31683	0.08	0.00712879
4.35644	0.08	0.0190501
4.39604	0.08	0.0150688
4.43564	0.08	0.0126376
4.47525	0.08	0.004408
4.51485	0.08	-0.00351203
4.55446	0.08	0.00350309
4.59406	0.08	0.00791962
4.63366	0.08	0.00400636
4.67327	0.08	0.00384615
4.71287	0.08	-0.0085125
4.75248	0.08	0.00181951
4.79208	0.08	0.00806732
4.83168	0.08	0.0140639
4.87129	0.08	0.00459443
4.91089	0.08	-0.000595607
4.9505	0.08	-0.00015826
4.9901	0.08	0.00714295
5.0297	0.08	0.0217558
5.06931	0.08	0.052953
5.10891	0.08	0.10737
5.14851	0.08	0.145903
5.18812	0.08	0.171438
5.22772	0.08	0.19978
5.26733	0.08	0.210213
5.30693	0.08	0.219554
5.34653	0.08	0.236521
5.38614	0.08	0.216078
5.42574	0.08	0.195912
5.46535	0.08	0.16253
5.50495	0.08	0.133769
5.54455	0.08	0.107898
5.58416	0.08	0.0695941
5.62376	0.08	0.0595096
5.66337	0.08	0.0465796
5.70297	0.08	0.0320322
5.74257	0.08	0.0169565
5.78218	0.08	0.0229884
5.82178	0.08	0.0458152
5.86139	0.08	0.0699633
5.90099	0.08	0.0901552
5.94059	0.08	0.112844
5.9802	0.08	0.170413
6.0198	0.08	0.225917
6.05941	0.08	0.276906
6.09901	0.08	0.325416
6.13861	0.08	0.387533
6.17822	0.08	0.436994
6.21782	0.08	0.481162
6.25743	0.08	0.488198
6.29703	0.08	0.455293
6.33663	0.08	0.399385
6.37624	0.08	0.372437
6.41584	0.08	0.296749
6.45545	0.08	0.237452
6.49505	0.08	0.167291
6.53465	0.08	0.112428
6.57426	0.08	0.0698675
6.61386	0.08	0.025846
6.65347	0.08	0.0150554
6.69307	0.08	0.0332935
6.73267	0.08	0.0290595
6.77228	0.08	0.0231409
6.81188	0.08	0.0242982
6.85149	0.08	0.0207428
6.89109	0.08	0.0164392
6.93069	0.08	0.0185984
6.9703	0.08	0.0274435
7.0099	0.08	0.0281161
7.0495	0.08	0.0277349
7.08911	0.08	0.0227335
7.12871	0.08	0.0170567
7.16832	0.08	0.00957105
7.20792	0.08	0.0194203
7.24752	0.08	0.0306449
7.28713	0.08	0.0296104
7.32673	0.08	0.0143084
7.36634	0.08	0.00959837
7.40594	0.08	0.00444058
7.44554	0.08	0.00236353
7.48515	0.08	0.00268004
7.52475	0.08	0.0138788
7.56436	0.08	0.0105698
7.60396	0.08	0.00999353
7.64356	0.08	0.0184504
7.68317	0.08	0.0253362
7.72277	0.08	0.0442159
7.76238	0.08	0.0546901
7.80198	0.08	0.0759523
7.84158	0.08	0.106651
7.88119	0.08	0.121829
7.92079	0.08	0.134199
7.9604	0.08	0.161416
8	0.08	0.163362
8.0396	0.08	0.143381
8.07921	0.08	0.132522
8.11881	0.08	0.130786
8.15842	0.08	0.121042
8.19802	0.08	0.101553
8.23762	0.08	0.0867089
8.27723	0.08	0.075998
8.31683	0.08	0.06756
8.35644	0.08	0.0497148
8.39604	0.08	0.0381798
8.43564	0.08	0.0231432
8.47525	0.08	0.0174276
8.51485	0.08	0.0292436
8.55446	0.08	0.0450822
8.59406	0.08	0.059968
8.63366	0.08	0.0981706
8.67327	0.08	0.121022
8.71287	0.08	0.140377
8.75248	0.08	0.169181
8.79208	0.08	0.201182
8.83168	0.08	0.21879
8.87129	0.08	0.212446
8.91089	0.08	0.21032
8.9505	0.08	0.237598
8.9901	0.08	0.23362
9.0297	0.08	0.213051
9.06931	0.08	0.171201
9.10891	0.08	0.134204
9.14851	0.08	0.0796855
9.18812	0.08	0.0767336
9.22772	0.08	0.0576101
9.26733	0.08	0.0365977
9.30693	0.08	0.0314884
9.34653	0.08	0.0215795
9.38614	0.08	0.0324468
9.42574	0.08	0.0324247
9.46535	0.08	0.0315664
9.50495	0.08	0.0372441
9.54455	0.08	0.0230377
9.58416	0.08	0.0281194
9.62376	0.08	0.0245283
9.66337	0.08	0.0218483
9.70297	0.08	0.0295118
9.74257	0.08	0.0375523
9.78218	0.08	0.0288298
9.82178	0.08	0.0262556
9.86139	0.08	0.0181302
9.90099	0.08	0.0274876
9.94059	0.08	0.0357738
9.9802	0.08	0.0311021
10.0198	0.08	0.0172307
10.0594	0.08	0.00383003
10.099	0.08	0.0172062
10.1386	0.08	0.0280115
10.1782	0.08	0.034262
10.2178	0.08	0.0376083
10.2574	0.08	0.0380975
10.297	0.08	0.024884
10.3366	0.08	0.0193662
10.3762	0.08	0.0231435
10.4158	0.08	0.0272843
10.4554	0.08	0.0405984
10.495	0.08	0.0402124
10.5347	0.08	0.0446104
10.5743	0.08	0.0553972
10.6139	0.08	0.0560036
10.6535	0.08	0.0505494
10.6931	0.08	0.0470145
10.7327	0.08	0.0475602
10.7723	0.08	0.0493489
10.8119	0.08	0.0726293
10.8515	0.08	0.065531
10.8911	0.08	0.0644775
10.9307	0.08	0.0595114
10.9703	0.08	0.0442485
11.0099	0.08	0.0579213
11.0495	0.08	0.0567392
11.0891	0.08	0.0465022
11.1287	0.08	0.0505266
11.1683	0.08	0.0469061
11.2079	0.08	0.0467744
11.2475	0.08	0.0556393
11.2871	0.08	0.0462744
11.3267	0.08	0.0382854
11.3663	0.08	0.0376878
11.4059	0.08	0.0436019
11.4455	0.08	0.0490382
11.4851	0.08	0.0409845
11.5248	0.08	0.0419705
11.5644	0.08	0.0570442
11.604	0.08	0.0533603
11.6436	0.08	0.0515415
11.6832	0.08	0.0540981
11.7228	0.08	0.0646344
11.7624	0.08	0.0662832
11.802	0.08	0.0834593
11.8416	0.08	0.101603
11.8812	0.08	0.1175
11.9208	0.08	0.139032
11.9604	0.08	0.162859
12	0.08	0.183963
0	0.12	-0.0631416
0.039604	0.12	-0.0532137
0.0792079	0.12	-0.0560236
0.118812	0.12	-0.0539872
0.158416	0.12	-0.0515168
0.19802	0.12	-0.0548273
0.237624	0.12	-0.0432084
0.277228	0.12	-0.0492235
0.316832	0.12	-0.0467683
0.356436	0.12	-0.0484526
0.39604	0.12	-0.0422355
0.435644	0.12	-0.0415716
0.475248	0.12	-0.0410373
0.514851	0.12	-0.0325875
0.554455	0.12	-0.0411058
0.594059	0.12	-0.0393065
0.633663	0.12	-0.0408535
0.673267	0.12	-0.0402835
0.712871	0.12	-0.0272213
0.752475	0.12	-0.016314
0.792079	0.12	-0.0134235
0.831683	0.12	-0.00849618
0.871287	0.12	-0.00421942
0.910891	0.12	0.00286414
0.950495	0.12	0.0152155
0.990099	0.12	0.0381507
1.0297	0.12	0.0418826
1.06931	0.12	0.0362893
1.10891	0.12	0.0224439
1.14851	0.12	0.024726
1.18812	0.12	0.0276475
1.22772	0.12	0.0231831
1.26733	0.12	0.0152173
1.30693	0.12	0.0508981
1.34653	0.12	0.0459515
1.38614	0.12	0.0426514
1.42574	0.12	0.0406835
1.46535	0.12	0.0263787
1.50495	0.12	0.0135732
1.54455	0.12	0.00104917
1.58416	0.12	-0.0101271
1.62376	0.12	-0.0116803
1.66337	0.12	-0.014335
1.70297	0.12	-0.00192801
1.74257	0.12	0.00813043
1.78218	0.12	-0.0054667
1.82178	0.12	-0.0202462
1.86139	0.12	-0.0214018
1.90099	0.12	-0.0233575
1.94059	0.12	-0.0334747
1.9802	0.12	-0.0298056
2.0198	0.12	-0.0286508
2.05941	0.12	-0.0211729
2.09901	0.12	-0.00933457
2.13861	0.12	-8.07812E-005
2.17822	0.12	-0.0105036
2.21782	0.12	-0.0222219
2.25743	0.12	-0.00951241
2.29703	0.12	-0.0171853
2.33663	0.12	0.00339543
2.37624	0.12	0.00941413
2.41584	0.12	0.0194558
2.45545	0.12	0.0526125
2.49505	0.12	0.0755504
2.53465	0.12	0.0946021
2.57426	0.12	0.117564
2.61386	0.12	0.118907
2.65347	0.12	0.115421
2.69307	0.12	0.1266
2.73267	0.12	0.103618
2.77228	0.12	0.070463
2.81188	0.12	0.0559067
2.85149	0.12	0.0454846
2.89109	0.12	0.0442251
2.93069	0.12	0.023123
2.9703	0.12	0.0183116
3.0099	0.12	0.000316622
3.0495	0.12	-0.00641563
3.08911	0.12	-0.00570769
3.12871	0.12	-0.018296
3.16832	0.12	0.000475889
3.20792	0.12	0.0272716
3.24752	0.12	0.0237227
3.28713	0.12	0.0445405
3.32673	0.12	0.0773409
3.36634	0.12	0.11459
3.40594	0.12	0.161894
3.44554	0.12	0.211855
3.48515	0.12	0.26439
3.52475	0.12	0.309261
3.56436	0.12	0.351174
3.60396	0.12	0.361765
3.64356	0.12	0.381976
3.68317	0.12	0.416077
3.72277	0.12	0.382082
3.76238	0.12	0.351165
3.80198	0.12	0.295406
3.84158	0.12	0.204189
3.88119	0.12	0.116152
3.92079	0.12	0.0530612
3.9604	0.12	0.00507749
4	0.12	0.0128636
4.0396	0.12	0.0338683
4.07921	0.12	0.0350115
4.11881	0.12	0.0187486
4.15842	0.12	0.0174378
4.19802	0.12	-0.00314499
4.23762	0.12	-0.00697912
4.27723	0.12	0.00889045
4.31683	0.12	0.0147819
4.35644	0.12	0.0149473
4.39604	0.12	0.0113258
4.43564	0.12	0.00986873
4.47525	0.12	0.00248747
4.51485	0.12	0.000423765
4.55446	0.12	0.000453561
4.59406	0.12	0.000400871
4.63366	0.12	-0.0119225
4.67327	0.12	-0.0285289
4.71287	0.12	-0.0152683
4.75248	0.12	0.00220803
4.79208	0.12	-0.00819984
4.83168	0.12	-0.00473179
4.87129	0.12	0.00874413
4.91089	0.12	0.0112412
4.9505	0.12	0.00464658
4.9901	0.12	0.000823454
5.0297	0.12	0.0111812
5.06931	0.12	0.037978
5.10891	0.12	0.0972234
5.14851	0.12	0.162579
5.18812	0.12	0.221611
5.22772	0.12	0.258183
5.26733	0.12	0.276665
5.30693	0.12	0.278572
5.34653	0.12	0.271063
5.38614	0.12	0.250862
5.42574	0.12	0.221739
5.46535	0.12	0.192037
5.50495	0.12	0.158831
5.54455	0.12	0.128471
5.58416	0.12	0.0942382
5.62376	0.12	0.0673475
5.66337	0.12	0.0423356
5.70297	0.12	0.0295652
5.74257	0.12	0.020364
5.78218	0.12	0.0172825
5.82178	0.12	0.0429981
5.86139	0.12	0.0648156
5.90099	0.12	0.112064
5.94059	0.12	0.179841
5.9802	0.12	0.242841
6.0198	0.12	0.301701
6.05941	0.12	0.358966
6.09901	0.12	0.450929
6.13861	0.12	0.499486
6.17822	0.12	0.525005
6.21782	0.12	0.604905
6.25743	0.12	0.608636
6.29703	0.12	0.584353
6.33663	0.12	0.508594
6.37624	0.12	0.421477
6.41584	0.12	0.337563
6.45545	0.12	0.267576
6.49505	0.12	0.171363
6.53465	0.12	0.103393
6.57426	0.12	0.0644424
6.61386	0.12	0.0277468
6.65347	0.12	0.0231445
6.69307	0.12	0.0264904
6.73267	0.12	0.0139388
6.77228	0.12	0.0122018
6.81188	0.12	0.00204863
6.85149	0.12	0.0110502
6.89109	0.12	0.00850715
6.93069	0.12	0.00569333
6.9703	0.12	0.0123622
7.0099	0.12	0.0195905
7.0495	0.12	0.0235035
7.08911	0.12	0.0305825
7.12871	0.12	0.0332159
7.16832	0.12	0.019627
7.20792	0.12	0.0140823
7.24752	0.12	-0.00102071
7.28713	0.12	0.00253254
7.32673	0.12	0.00374482
7.36634	0.12	0.0106037
7.40594	0.12	0.0123648
7.44554	0.12	0.00893046
7.48515	0.12	0.0106243
7.52475	0.12	0.00176405
7.56436	0.12	-0.001742
7.60396	0.12	0.00474224
7.64356	0.12	0.0125507
7.68317	0.12	0.00563931
7.72277	0.12	0.0288132
7.76238	0.12	0.0679718
7.80198	0.12	0.0921004
7.84158	0.12	0.11552
7.88119	0.12	0.155291
7.92079	0.12	0.174543
7.9604	0.12	0.185773
8	0.12	0.180515
8.0396	0.12	0.164997
8.07921	0.12	0.165182
8.11881	0.12	0.152539
8.15842	0.12	0.136855
8.19802	0.12	0.114154
8.23762	0.12	0.0957507
8.27723	0.12	0.0855789
8.31683	0.12	0.063736
8.35644	0.12	0.0408664
8.39604	0.12	0.0326374
8.43564	0.12	0.0241296
8.47525	0.12	0.0200849
8.51485	0.12	0.0338435
8.55446	0.12	0.0653721
8.59406	0.12	0.0746554
8.63366	0.12	0.0998785
8.67327	0.12	0.137927
8.71287	0.12	0.176603
8.75248	0.12	0.199871
8.79208	0.12	0.224517
8.83168	0.12	0.256736
8.87129	0.12	0.264968
8.91089	0.12	0.268503
8.9505	0.12	0.274374
8.9901	0.12	0.257427
9.0297	0.12	0.255256
9.06931	0.12	0.205997
9.10891	0.12	0.159405
9.14851	0.12	0.120505
9.18812	0.12	0.076183
9.22772	0.12	0.0480962
9.26733	0.12	0.0448497
9.30693	0.12	0.0353057
9.34653	0.12	0.0370484
9.38614	0.12	0.0404674
9.42574	0.12	0.0342846
9.46535	0.12	0.0247065
9.50495	0.12	0.0179878
9.54455	0.12	0.0193483
9.58416	0.12	0.031948
9.62376	0.12	0.0236393
9.66337	0.12	0.0199313
9.70297	0.12	0.0294926
9.74257	0.12	0.0360955
9.78218	0.12	0.0354285
9.82178	0.12	0.0230606
9.86139	0.12	0.0262766
9.90099	0.12	0.0291721
9.94059	0.12	0.0205578
9.9802	0.12	0.0171571
10.0198	0.12	0.0208118
10.0594	0.12	0.0156701
10.099	0.12	0.018816
10.1386	0.12	0.0174545
10.1782	0.12	0.00913403
10.2178	0.12	0.0163726
10.2574	0.12	0.0170132
10.297	0.12	0.0136365
10.3366	0.12	0.0101589
10.3762	0.12	0.0251127
10.4158	0.12	0.0385001
10.4554	0.12	0.0362826
10.495	0.12	0.0482191
10.5347	0.12	0.0544893
10.5743	0.12	0.0563881
10.6139	0.12	0.0561689
10.6535	0.12	0.0521632
10.6931	0.12	0.0524329
10.7327	0.12	0.0402689
10.7723	0.12	0.0420039
10.8119	0.12	0.0464866
10.8515	0.12	0.0552089
10.8911	0.12	0.056196
10.9307	0.12	0.0537749
10.9703	0.12	0.0460138
11.0099	0.12	0.0425917
11.0495	0.12	0.0507738
11.0891	0.12	0.051593
11.1287	0.12	0.047833
11.1683	0.12	0.0496589
11.2079	0.12	0.0376052
11.2475	0.12	0.0360382
11.2871	0.12	0.0258727
11.3267	0.12	0.0349809
11.3663	0.12	0.0441504
11.4059	0.12	0.0346932
11.4455	0.12	0.0336387
11.4851	0.12	0.0297818
11.5248	0.12	0.0199826
11.5644	0.12	0.0291291
11.604	0.12	0.0317483
11.6436	0.12	0.0428698
11.6832	0.12	0.0515168
11.7228	0.12	0.0443153
11.7624	0.12	0.0505845
11.802	0.12	0.0670352
11.8416	0.12	0.0943377
11.8812	0.12	0.113199
11.9208	0.12	0.110915
11.9604	0.12	0.134323
12	0.12	0.145465
0	0.16	-0.04611
0.039604	0.16	-0.0539726
0.0792079	0.16	-0.0540636
0.118812	0.16	-0.0524086
0.158416	0.16	-0.0466878
0.19802	0.16	-0.0547694
0.237624	0.16	-0.0544038
0.277228	0.16	-0.0547739
0.316832	0.16	-0.0631363
0.356436	0.16	-0.053972
0.39604	0.16	-0.040665
0.435644	0.16	-0.0284556
0.475248	0.16	-0.0340316
0.514851	0.16	-0.0361105
0.554455	0.16	-0.0343004
0.594059	0.16	-0.0433243
0.633663	0.16	-0.0386446
0.673267	0.16	-0.0239628
0.712871	0.16	-0.0200946
0.752475	0.16	-0.026016
0.792079	0.16	-0.00325566
0.831683	0.16	0.00807415
0.871287	0.16	0.0149008
0.910891	0.16	0.0461617
0.950495	0.16	0.0668699
0.990099	0.16	0.0677719
1.0297	0.16	0.0652647
1.06931	0.16	0.0500673
1.10891	0.16	0.0516703
1.14851	0.16	0.0300344
1.18812	0.16	0.0152874
1.22772	0.16	0.00902339
1.26733	0.16	0.0160006
1.30693	0.16	0.0402597
1.34653	0.16	0.0502466
1.38614	0.16	0.0665707
1.42574	0.16	0.0642638
1.46535	0.16	0.0459437
1.50495	0.16	0.0251635
1.54455	0.16	0.0119028
1.58416	0.16	-0.00759102
1.62376	0.16	-0.00861778
1.66337	0.16	0.00282384
1.70297	0.16	0.00539622
1.74257	0.16	0.0108032
1.78218	0.16	0.00904228
1.82178	0.16	0.000306807
1.86139	0.16	-0.0105025
1.90099	0.16	-0.0160094
1.94059	0.16	-0.0235197
1.9802	0.16	-0.0250824
2.0198	0.16	-0.0181385
2.05941	0.16	-0.0137647
2.09901	0.16	-0.00475674
2.13861	0.16	-0.00104844
2.17822	0.16	-0.00508346
2.21782	0.16	-0.00967303
2.25743	0.16	-0.00251112
2.29703	0.16	-0.0054366
2.33663	0.16	0.00155275
2.37624	0.16	0.0246822
2.41584	0.16	0.0553547
2.45545	0.16	0.0726493
2.49505	0.16	0.10086
2.53465	0.16	0.139762
2.57426	0.16	0.165141
2.61386	0.16	0.165959
2.65347	0.16	0.161576
2.69307	0.16	0.14953
2.73267	0.16	0.144741
2.77228	0.16	0.117212
2.81188	0.16	0.0849967
2.85149	0.16	0.0572166
2.89109	0.16	0.0394561
2.93069	0.16	0.0328158
2.9703	0.16	0.0109519
3.0099	0.16	0.0122145
3.0495	0.16	0.0102668
3.08911	0.16	-0.0188493
3.12871	0.16	-0.01301
3.16832	0.16	0.00720816
3.20792	0.16	0.0116846
3.24752	0.16	0.0313083
3.28713	0.16	0.0623964
3.32673	0.16	0.0992904
3.36634	0.16	0.146431
3.40594	0.16	0.193412
3.44554	0.16	0.245308
3.48515	0.16	0.31795
3.52475	0.16	0.396563
3.56436	0.16	0.455791
3.60396	0.16	0.497241
3.64356	0.16	0.509757
3.68317	0.16	0.529746
3.72277	0.16	0.481137
3.76238	0.16	0.408628
3.80198	0.16	0.317719
3.84158	0.16	0.224258
3.88119	0.16	0.14238
3.92079	0.16	0.0759935
3.9604	0.16	0.04932
4	0.16	0.04283
4.0396	0.16	0.056923
4.07921	0.16	0.0644638
4.11881	0.16	0.0590854
4.15842	0.16	0.0399161
4.19802	0.16	0.019866
4.23762	0.16	0.00256228
4.27723	0.16	0.00694404
4.31683	0.16	0.00821921
4.35644	0.16	0.018408
4.39604	0.16	0.0282303
4.43564	0.16	0.0184737
4.47525	0.16	0.0135167
4.51485	0.16	0.00779499
4.55446	0.16	0.0139035
4.59406	0.16	0.000153799
4.63366	0.16	-0.0165254
4.67327	0.16	-0.00702556
4.71287	0.16	-0.00102979
4.75248	0.16	0.00493658
4.79208	0.16	0.00672391
4.83168	0.16	0.0161839
4.87129	0.16	0.0132998
4.91089	0.16	0.00109496
4.9505	0.16	-0.00632665
4.9901	0.16	0.0155317
5.0297	0.16	0.0510927
5.06931	0.16	0.0756366
5.10891	0.16	0.123704
5.14851	0.16	0.182724
5.18812	0.16	0.259351
5.22772	0.16	0.314122
5.26733	0.16	0.344572
5.30693	0.16	0.344642
5.34653	0.16	0.321908
5.38614	0.16	0.308804
5.42574	0.16	0.263441
5.46535	0.16	0.205959
5.50495	0.16	0.176334
5.54455	0.16	0.160668
5.58416	0.16	0.124385
5.62376	0.16	0.0798125
5.66337	0.16	0.0557664
5.70297	0.16	0.0413502
5.74257	0.16	0.0315455
5.78218	0.16	0.0405502
5.82178	0.16	0.0500661
5.86139	0.16	0.073776
5.90099	0.16	0.13986
5.94059	0.16	0.214733
5.9802	0.16	0.299559
6.0198	0.16	0.383634
6.05941	0.16	0.493433
6.09901	0.16	0.599693
6.13861	0.16	0.681691
6.17822	0.16	0.733314
6.21782	0.16	0.770061
6.25743	0.16	0.782532
6.29703	0.16	0.687781
6.33663	0.16	0.605543
6.37624	0.16	0.57074
6.41584	0.16	0.456665
6.45545	0.16	0.312678
6.49505	0.16	0.203382
6.53465	0.16	0.106151
6.57426	0.16	0.0541281
6.61386	0.16	0.0265693
6.65347	0.16	0.0246072
6.69307	0.16	0.0307394
6.73267	0.16	0.0307404
6.77228	0.16	0.0558123
6.81188	0.16	0.0355684
6.85149	0.16	0.00724056
6.89109	0.16	0.0112869
6.93069	0.16	0.0110492
6.9703	0.16	-0.00057928
7.0099	0.16	0.0162805
7.0495	0.16	0.0282973
7.08911	0.16	0.0283256
7.12871	0.16	0.0192977
7.16832	0.16	0.0213894
7.20792	0.16	0.00825186
7.24752	0.16	0.00842078
7.28713	0.16	0.0147004
7.32673	0.16	0.0192576
7.36634	0.16	0.011187
7.40594	0.16	0.0159624
7.44554	0.16	0.0147357
7.48515	0.16	0.0176712
7.52475	0.16	0.00820875
7.56436	0.16	0.00853389
7.60396	0.16	0.00548853
7.64356	0.16	0.010146
7.68317	0.16	0.0260376
7.72277	0.16	0.0508428
7.76238	0.16	0.0775872
7.80198	0.16	0.111979
7.84158	0.16	0.155107
7.88119	0.16	0.195124
7.92079	0.16	0.217209
7.9604	0.16	0.216316
8	0.16	0.218779
8.0396	0.16	0.192048
8.07921	0.16	0.202323
8.11881	0.16	0.186984
8.15842	0.16	0.175685
8.19802	0.16	0.143507
8.23762	0.16	0.108737
8.27723	0.16	0.0921511
8.31683	0.16	0.0879614
8.35644	0.16	0.0610147
8.39604	0.16	0.0324004
8.43564	0.16	0.0317137
8.47525	0.16	0.0404868
8.51485	0.16	0.0566313
8.55446	0.16	0.0805598
8.59406	0.16	0.0944319
8.63366	0.16	0.137168
8.67327	0.16	0.178463
8.71287	0.16	0.226642
8.75248	0.16	0.257664
8.79208	0.16	0.282577
8.83168	0.16	0.324742
8.87129	0.16	0.343369
8.91089	0.16	0.345173
8.9505	0.16	0.34354
8.9901	0.16	0.33273
9.0297	0.16	0.293901
9.06931	0.16	0.240111
9.10891	0.16	0.177829
9.14851	0.16	0.121983
9.18812	0.16	0.081614
9.22772	0.16	0.0501836
9.26733	0.16	0.0372433
9.30693	0.16	0.0409628
9.34653	0.16	0.048073
9.38614	0.16	0.0477082
9.42574	0.16	0.0337384
9.46535	0.16	0.0243703
9.50495	0.16	0.0298029
9.54455	0.16	0.0391116
9.58416	0.16	0.0474835
9.62376	0.16	0.0441271
9.66337	0.16	0.0371163
9.70297	0.16	0.0303323
9.74257	0.16	0.0296949
9.78218	0.16	0.0362063
9.82178	0.16	0.0374495
9.86139	0.16	0.0368135
9.90099	0.16	0.0288747
9.94059	0.16	0.0251715
9.9802	0.16	0.0232757
10.0198	0.16	0.0292848
10.0594	0.16	0.0305073
10.099	0.16	0.0300723
10.1386	0.16	0.0144642
10.1782	0.16	0.0102456
10.2178	0.16	0.0172641
10.2574	0.16	0.0165453
10.297	0.16	0.00894951
10.3366	0.16	0.0207055
10.3762	0.16	0.0341692
10.4158	0.16	0.0538129
10.4554	0.16	0.0657437
10.495	0.16	0.0579948
10.5347	0.16	0.0542804
10.5743	0.16	0.0702759
10.6139	0.16	0.0452644
10.6535	0.16	0.0402343
10.6931	0.16	0.0471023
10.7327	0.16	0.059052
10.7723	0.16	0.0792462
10.8119	0.16	0.078637
10.8515	0.16	0.0684371
10.8911	0.16	0.0663458
10.9307	0.16	0.0620302
10.9703	0.16	0.0613372
11.0099	0.16	0.0692929
11.0495	0.16	0.0545921
11.0891	0.16	0.0435485
11.1287	0.16	0.0534279
11.1683	0.16	0.0525882
11.2079	0.16	0.0402625
11.2475	0.16	0.035979
11.2871	0.16	0.0383353
11.3267	0.16	0.040236
11.3663	0.16	0.0511702
11.4059	0.16	0.0355627
11.4455	0.16	0.0375137
11.4851	0.16	0.0478886
11.5248	0.16	0.0418717
11.5644	0.16	0.0467092
11.604	0.16	0.0422443
11.6436	0.16	0.0417467
11.6832	0.16	0.0466878
11.7228	0.16	0.0579067
11.7624	0.16	0.0564897
11.802	0.16	0.0766796
11.8416	0.16	0.0836574
11.8812	0.16	0.0960569
11.9208	0.16	0.113072
11.9604	0.16	0.113112
12	0.16	0.150765
0	0.2	-0.0425718
0.039604	0.2	-0.041412
0.0792079	0.2	-0.0463963
0.118812	0.2	-0.0451774
0.158416	0.2	-0.0482976
0.19802	0.2	-0.0502002
0.237624	0.2	-0.0425155
0.277228	0.2	-0.0441387
0.316832	0.2	-0.0416148
0.356436	0.2	-0.035198
0.39604	0.2	-0.0470462
0.435644	0.2	-0.0397351
0.475248	0.2	-0.042214
0.514851	0.2	-0.0250356
0.554455	0.2	-0.0413913
0.594059	0.2	-0.042799
0.633663	0.2	-0.0121468
0.673267	0.2	-0.00755511
0.712871	0.2	-0.0103764
0.752475	0.2	0.00245501
0.792079	0.2	-0.00787644
0.831683	0.2	0.010413
0.871287	0.2	0.0468799
0.910891	0.2	0.067595
0.950495	0.2	0.0713914
0.990099	0.2	0.0889353
1.0297	0.2	0.100374
1.06931	0.2	0.078492
1.10891	0.2	0.0770165
1.14851	0.2	0.0623612
1.18812	0.2	0.0415083
1.22772	0.2	0.0340718
1.26733	0.2	0.0344217
1.30693	0.2	0.0463239
1.34653	0.2	0.0555049
1.38614	0.2	0.0644708
1.42574	0.2	0.0750978
1.46535	0.2	0.0669287
1.50495	0.2	0.0388209
1.54455	0.2	0.0143739
1.58416	0.2	0.00321749
1.62376	0.2	0.00782854
1.66337	0.2	0.00993085
1.70297	0.2	0.0107354
1.74257	0.2	0.00558241
1.78218	0.2	0.00101429
1.82178	0.2	0.00428715
1.86139	0.2	-0.00593184
1.90099	0.2	-0.00482308
1.94059	0.2	-0.0117134
1.9802	0.2	-0.00491869
2.0198	0.2	-0.0137252
2.05941	0.2	0.00329678
2.09901	0.2	0.0014721
2.13861	0.2	-0.0113524
2.17822	0.2	-0.00279653
2.21782	0.2	-0.00556939
2.25743	0.2	-0.00705622
2.29703	0.2	-0.00056237
2.33663	0.2	-0.000577915
2.37624	0.2	0.0245727
2.41584	0.2	0.0587857
2.45545	0.2	0.104101
2.49505	0.2	0.155358
2.53465	0.2	0.178804
2.57426	0.2	0.2039
2.61386	0.2	0.195878
2.65347	0.2	0.181372
2.69307	0.2	0.170863
2.73267	0.2	0.151331
2.77228	0.2	0.12486
2.81188	0.2	0.0866888
2.85149	0.2	0.0803696
2.89109	0.2	0.0594117
2.93069	0.2	0.0366737
2.9703	0.2	0.0289821
3.0099	0.2	0.0224589
3.0495	0.2	0.00665497
3.08911	0.2	-0.0148545
3.12871	0.2	-0.00502659
3.16832	0.2	0.0088412
3.20792	0.2	0.0331303
3.24752	0.2	0.0618935
3.28713	0.2	0.089655
3.32673	0.2	0.116244
3.36634	0.2	0.171361
3.40594	0.2	0.227229
3.44554	0.2	0.284223
3.48515	0.2	0.350534
3.52475	0.2	0.442868
3.56436	0.2	0.526834
3.60396	0.2	0.612217
3.64356	0.2	0.666146
3.68317	0.2	0.666904
3.72277	0.2	0.601872
3.76238	0.2	0.50689
3.80198	0.2	0.391231
3.84158	0.2	0.274184
3.88119	0.2	0.156352
3.92079	0.2	0.0675162
3.9604	0.2	0.0463542
4	0.2	0.0502953
4.0396	0.2	0.0686671
4.07921	0.2	0.0845544
4.11881	0.2	0.093394
4.15842	0.2	0.0664422
4.19802	0.2	0.0329072
4.23762	0.2	0.0151562
4.27723	0.2	0.01366
4.31683	0.2	0.0115806
4.35644	0.2	0.0230681
4.39604	0.2	0.0209922
4.43564	0.2	0.00859024
4.47525	0.2	0.0116305
4.51485	0.2	0.00682865
4.55446	0.2	0.0067926
4.59406	0.2	0.00775005
4.63366	0.2	-0.00139122
4.67327	0.2	0.00751704
4.71287	0.2	0.00976118
4.75248	0.2	0.0133229
4.79208	0.2	0.00630019
4.83168	0.2	0.0120533
4.87129	0.2	0.0304113
4.91089	0.2	0.0165058
4.9505	0.2	0.0240966
4.9901	0.2	0.0228115
5.0297	0.2	0.0416761
5.06931	0.2	0.0912315
5.10891	0.2	0.165016
5.14851	0.2	0.246426
5.18812	0.2	0.317719
5.22772	0.2	0.365644
5.26733	0.2	0.402608
5.30693	0.2	0.431796
5.34653	0.2	0.40944
5.38614	0.2	0.355256
5.42574	0.2	0.315408
5.46535	0.2	0.259817
5.50495	0.2	0.203829
5.54455	0.2	0.16541
5.58416	0.2	0.134705
5.62376	0.2	0.101016
5.66337	0.2	0.0749471
5.70297	0.2	0.0519193
5.74257	0.2	0.0454907
5.78218	0.2	0.0461944
5.82178	0.2	0.062747
5.86139	0.2	0.118301
5.90099	0.2	0.191195
5.94059	0.2	0.27858
5.9802	0.2	0.373109
6.0198	0.2	0.45906
6.05941	0.2	0.559294
6.09901	0.2	0.700397
6.13861	0.2	0.82587
6.17822	0.2	0.931818
6.21782	0.2	0.980375
6.25743	0.2	0.94774
6.29703	0.2	0.911585
6.33663	0.2	0.857292
6.37624	0.2	0.708513
6.41584	0.2	0.587374
6.45545	0.2	0.441583
6.49505	0.2	0.296104
6.53465	0.2	0.163821
6.57426	0.2	0.0825085
6.61386	0.2	0.0552371
6.65347	0.2	0.0470835
6.69307	0.2	0.0418537
6.73267	0.2	0.0407038
6.77228	0.2	0.0242864
6.81188	0.2	0.0279597
6.85149	0.2	0.0159137
6.89109	0.2	0.0195185
6.93069	0.2	0.0360121
6.9703	0.2	0.0404154
7.0099	0.2	0.0517939
7.0495	0.2	0.036297
7.08911	0.2	0.0330707
7.12871	0.2	0.0416125
7.16832	0.2	0.028926
7.20792	0.2	0.0237139
7.24752	0.2	0.00844394
7.28713	0.2	0.0239721
7.32673	0.2	0.0223678
7.36634	0.2	0.00545846
7.40594	0.2	0.0102822
7.44554	0.2	0.0280409
7.48515	0.2	0.029066
7.52475	0.2	0.0372847
7.56436	0.2	0.0350866
7.60396	0.2	0.0355301
7.64356	0.2	0.03378
7.68317	0.2	0.0339706
7.72277	0.2	0.0666511
7.76238	0.2	0.102662
7.80198	0.2	0.146784
7.84158	0.2	0.192391
7.88119	0.2	0.227277
7.92079	0.2	0.263722
7.9604	0.2	0.255499
8	0.2	0.255137
8.0396	0.2	0.251125
8.07921	0.2	0.238776
8.11881	0.2	0.208598
8.15842	0.2	0.192199
8.19802	0.2	0.175243
8.23762	0.2	0.134133
8.27723	0.2	0.0919919
8.31683	0.2	0.0798219
8.35644	0.2	0.0726647
8.39604	0.2	0.0507578
8.43564	0.2	0.0342543
8.47525	0.2	0.0460466
8.51485	0.2	0.057989
8.55446	0.2	0.0930535
8.59406	0.2	0.128746
8.63366	0.2	0.165081
8.67327	0.2	0.218504
8.71287	0.2	0.279735
8.75248	0.2	0.325957
8.79208	0.2	0.379672
8.83168	0.2	0.416227
8.87129	0.2	0.457282
8.91089	0.2	0.486112
8.9505	0.2	0.465796
8.9901	0.2	0.384257
9.0297	0.2	0.369472
9.06931	0.2	0.327918
9.10891	0.2	0.249114
9.14851	0.2	0.152652
9.18812	0.2	0.0977598
9.22772	0.2	0.0603677
9.26733	0.2	0.0375357
9.30693	0.2	0.0521421
9.34653	0.2	0.0522297
9.38614	0.2	0.0420082
9.42574	0.2	0.0408288
9.46535	0.2	0.0323338
9.50495	0.2	0.0349325
9.54455	0.2	0.0292372
9.58416	0.2	0.047272
9.62376	0.2	0.0564562
9.66337	0.2	0.0526007
9.70297	0.2	0.0493389
9.74257	0.2	0.0427004
9.78218	0.2	0.0458895
9.82178	0.2	0.0467057
9.86139	0.2	0.0380253
9.90099	0.2	0.0323059
9.94059	0.2	0.0248081
9.9802	0.2	0.0199958
10.0198	0.2	0.0335142
10.0594	0.2	0.0356556
10.099	0.2	0.0217027
10.1386	0.2	0.0247199
10.1782	0.2	0.0284412
10.2178	0.2	0.0220183
10.2574	0.2	0.0289298
10.297	0.2	0.0363931
10.3366	0.2	0.0327175
10.3762	0.2	0.0365687
10.4158	0.2	0.0342196
10.4554	0.2	0.0622078
10.495	0.2	0.0702224
10.5347	0.2	0.0601419
10.5743	0.2	0.059523
10.6139	0.2	0.0676379
10.6535	0.2	0.0602285
10.6931	0.2	0.0701609
10.7327	0.2	0.0843113
10.7723	0.2	0.0816903
10.8119	0.2	0.0648252
10.8515	0.2	0.0719737
10.8911	0.2	0.0860972
10.9307	0.2	0.076064
10.9703	0.2	0.0807598
11.0099	0.2	0.0663886
11.0495	0.2	0.0624472
11.0891	0.2	0.0603841
11.1287	0.2	0.0582426
11.1683	0.2	0.0535915
11.2079	0.2	0.0498694
11.2475	0.2	0.0523552
11.2871	0.2	0.0461149
11.3267	0.2	0.0564717
11.3663	0.2	0.0515164
11.4059	0.2	0.0399882
11.4455	0.2	0.0416897
11.4851	0.2	0.037541
11.5248	0.2	0.0517178
11.5644	0.2	0.0636078
11.604	0.2	0.0640824
11.6436	0.2	0.0587571
11.6832	0.2	0.0482976
11.7228	0.2	0.0638422
11.7624	0.2	0.0806133
11.802	0.2	0.0790028
11.8416	0.2	0.0943616
11.8812	0.2	0.101427
11.9208	0.2	0.116505
11.9604	0.2	0.120054
12	0.2	0.121773
0	0.24	-0.038691
0.039604	0.24	-0.0462709
0.0792079	0.24	-0.043204
0.118812	0.24	-0.0572694
0.158416	0.24	-0.055545
0.19802	0.24	-0.0496007
0.237624	0.24	-0.0376475
0.277228	0.24	-0.0393272
0.316832	0.24	-0.0496505
0.356436	0.24	-0.0654093
0.39604	0.24	-0.0390927
0.435644	0.24	-0.0391872
0.475248	0.24	-0.0297257
0.514851	0.24	-0.0217033
0.554455	0.24	-0.0220025
0.594059	0.24	-0.021181
0.633663	0.24	-0.0195504
0.673267	0.24	-0.0119534
0.712871	0.24	-0.00716261
0.752475	0.24	0.0124017
0.792079	0.24	0.0312022
0.831683	0.24	0.0520818
0.871287	0.24	0.0630462
0.910891	0.24	0.0887167
0.950495	0.24	0.102361
0.990099	0.24	0.104932
1.0297	0.24	0.112484
1.06931	0.24	0.109795
1.10891	0.24	0.0899246
1.14851	0.24	0.076533
1.18812	0.24	0.0569699
1.22772	0.24	0.0456405
1.26733	0.24	0.0479537
1.30693	0.24	0.0670495
1.34653	0.24	0.0925143
1.38614	0.24	0.100885
1.42574	0.24	0.09179
1.46535	0.24	0.0727759
1.50495	0.24	0.0384662
1.54455	0.24	0.0272672
1.58416	0.24	0.0117798
1.62376	0.24	0.0291928
1.66337	0.24	0.0287569
1.70297	0.24	0.0131146
1.74257	0.24	0.0171322
1.78218	0.24	0.0124303
1.82178	0.24	0.0103671
1.86139	0.24	-0.00325052
1.90099	0.24	-0.00800039
1.94059	0.24	0.00929083
1.9802	0.24	0.00084895
2.0198	0.24	-0.00656005
2.05941	0.24	-0.00596158
2.09901	0.24	9.52892E-005
2.13861	0.24	0.00204945
2.17822	0.24	0.00478773
2.21782	0.24	0.0077164
2.25743	0.24	0.0114455
2.29703	0.24	0.0125002
2.33663	0.24	0.00892597
2.37624	0.24	0.0331659
2.41584	0.24	0.0919409
2.45545	0.24	0.147547
2.49505	0.24	0.17386
2.53465	0.24	0.211275
2.57426	0.24	0.237663
2.61386	0.24	0.226007
2.65347	0.24	0.206817
2.69307	0.24	0.201321
2.73267	0.24	0.177247
2.77228	0.24	0.148222
2.81188	0.24	0.114003
2.85149	0.24	0.0919382
2.89109	0.24	0.0661954
2.93069	0.24	0.0474057
2.9703	0.24	0.0245192
3.0099	0.24	0.0129863
3.0495	0.24	0.0185797
3.08911	0.24	0.0162552
3.12871	0.24	0.00995012
3.16832	0.24	0.0211069
3.20792	0.24	0.0323893
3.24752	0.24	0.0660666
3.28713	0.24	0.102995
3.32673	0.24	0.156851
3.36634	0.24	0.232883
3.40594	0.24	0.278037
3.44554	0.24	0.33609
3.48515	0.24	0.413635
3.52475	0.24	0.490669
3.56436	0.24	0.579961
3.60396	0.24	0.662244
3.64356	0.24	0.757564
3.68317	0.24	0.768681
3.72277	0.24	0.710433
3.76238	0.24	0.621605
3.80198	0.24	0.514997
3.84158	0.24	0.344468
3.88119	0.24	0.186382
3.92079	0.24	0.0979084
3.9604	0.24	0.0649096
4	0.24	0.0724387
4.0396	0.24	0.0847282
4.07921	0.24	0.108147
4.11881	0.24	0.113709
4.15842	0.24	0.0785539
4.19802	0.24	0.0444306
4.23762	0.24	0.0232972
4.27723	0.24	0.0237334
4.31683	0.24	0.0240353
4.35644	0.24	0.024678
4.39604	0.24	0.0287527
4.43564	0.24	0.0423051
4.47525	0.24	0.0270925
4.51485	0.24	0.0167651
4.55446	0.24	0.0193002
4.59406	0.24	0.0020476
4.63366	0.24	-0.0110005
4.67327	0.24	-0.00438756
4.71287	0.24	0.0111941
4.75248	0.24	0.00577256
4.79208	0.24	0.0255585
4.83168	0.24	0.0312601
4.87129	0.24	0.0330063
4.91089	0.24	0.0375601
4.9505	0.24	0.0389473
4.9901	0.24	0.0381929
5.0297	0.24	0.0736447
5.06931	0.24	0.130195
5.10891	0.24	0.191963
5.14851	0.24	0.278406
5.18812	0.24	0.356639
5.22772	0.24	0.42655
5.26733	0.24	0.441399
5.30693	0.24	0.449847
5.34653	0.24	0.430489
5.38614	0.24	0.38923
5.42574	0.24	0.341764
5.46535	0.24	0.301011
5.50495	0.24	0.243643
5.54455	0.24	0.193338
5.58416	0.24	0.151948
5.62376	0.24	0.0977203
5.66337	0.24	0.0746526
5.70297	0.24	0.0699995
5.74257	0.24	0.0613099
5.78218	0.24	0.0752129
5.82178	0.24	0.109521
5.86139	0.24	0.146168
5.90099	0.24	0.22248
5.94059	0.24	0.316355
5.9802	0.24	0.424992
6.0198	0.24	0.527381
6.05941	0.24	0.627844
6.09901	0.24	0.749789
6.13861	0.24	0.861781
6.17822	0.24	0.996315
6.21782	0.24	1.09924
6.25743	0.24	1.16574
6.29703	0.24	1.15943
6.33663	0.24	1.06259
6.37624	0.24	0.876911
6.41584	0.24	0.683402
6.45545	0.24	0.475442
6.49505	0.24	0.306779
6.53465	0.24	0.166356
6.57426	0.24	0.0954349
6.61386	0.24	0.0666637
6.65347	0.24	0.0629071
6.69307	0.24	0.0673775
6.73267	0.24	0.0583368
6.77228	0.24	0.0522441
6.81188	0.24	0.0338142
[truncated: 21,107 more rows]
